# Supplementary material for: Fragment-based virtual screening identifies novel leads against Plasmepsin IX (PlmIX) of Plasmodium falciparum: Homology modeling, molecular docking, and simulation approaches
Source: Front Pharmacol. 2024 May 23;15:1387629. doi: 10.3389/fphar.2024.1387629 (PMC11153788; doi:10.3389/fphar.2024.1387629)
Supplement: Supplementary file 1 [file DataSheet1.ZIP]

Archive with 12 entries (12 files):
- plm9 suplementery files/49C sp docking.csv
- plm9 suplementery files/49C xp docking.csv
- plm9 suplementery files/breed ligands sp docking.csv
- plm9 suplementery files/breed ligands XP docking.csv
- plm9 suplementery files/fragment sp docking.csv
- plm9 suplementery files/fragment xp docking.csv
- plm9 suplementery files/I0L sp docking.csv
- plm9 suplementery files/I0L xp docking.csv
- plm9 suplementery files/ligands - Qikprop date.csv
- plm9 suplementery files/MM-GBSA calculations .csv
- plm9 suplementery files/ramachandaran plot statistics 1.jpg
- plm9 suplementery files/swissadme.csv
