# Supplementary material for: Fragment-based virtual screening identifies novel leads against Plasmepsin IX (PlmIX) of Plasmodium falciparum: Homology modeling, molecular docking, and simulation approaches
Source: Front Pharmacol. 2024 May 23;15:1387629. doi: 10.3389/fphar.2024.1387629 (PMC11153788; doi:10.3389/fphar.2024.1387629)
Supplement: Supplementary file 1 [file DataSheet1.ZIP › plm9 suplementery files/49C sp docking.csv]

Stars	Title	Entry ID	Entry Name	Date Added	Date Modified	PDB TITLE	PDB format version	Source Path	Source File	Source File Index	prepared	prepared with version	created disulfur	AMP Numbering Scheme	converted selenomethionines	added terminal oxygens	preprocess pH	het states	Potential Energy-OPLS 2005	RMS Derivative-OPLS 2005	Max Derivative-OPLS 2005	Stretch Energy-OPLS 2005	Bend Energy-OPLS 2005	LJ-14 Energy-OPLS 2005	El-14 Energy-OPLS 2005	Van der Waals Energy-OPLS 2005	Electrostatic Energy-OPLS 2005	Dihedral Energy-OPLS 2005	target temperature	job name	grid version	gridbox xcent	gridbox ycent	gridbox zcent	gridbox xrange	gridbox yrange	gridbox zrange	gridbox ligxrange	gridbox ligyrange	gridbox ligzrange	grid type	receptor	Code	Saltdata	Number of H-Donors	Number of H-Acceptors	Number of Rotatable bonds	CLogP	PSA
	PLM9_last_ - prepared	106438	PLM9_last_.1	2023-10-13 17:25:53	2023-10-13 17:25:53	Model of A0A2I0C265|PLM9_PLAFO based on 7TBD_A-1 - prepared	3.0	C:\Users\Haider Thaer\OneDrive - Jamia Millia Islamia (A Central University)\Desktop\plm9 project\49C-glide-dock_SP	49C-glide-dock_SP_pv.maegz	1	true	2022-4	true	Kabat	true	true	7.400	eJztmDFuwzAMRa9ieA4CS7ZFslcJcoOgW6cgd69NW/4y0aVDhxQ/Q0D/2HwSZbwhzz71H91t+WQr+dIN90u3liPKCeWMsqAUlIrSjlIGlAklaAKagCagCWgCmoAmoCloCpqCpqApaAqagqagKWgKmoFmCy3tJWgGmoFmoBloBpo5ba33g9nOJO/D3YL5APpvfig1mDyQGBh6zGuwnk0NigcZgXjQYLX2SG2wHmq9wzzAOry/Nz0F2gSpUk6BYpq+JJ9IDXy3hs2Jb05iYDkG87FS8e1bikHzyBZMCHxANsagoIdPTJs7fEDrK3kOms1ZnMcWAKtD2K2msFLNYWHqA1ILgQ0xwDrUB6RzDEoImmNQiRQFZUnSNY15afjsJS+S2S5fl+7z6/HYvv3…	-1479.581	0.082	1.378	149.910	611.768	1627.747	720.480	-3531.555	-1954.936	879.027	298.000	proteinprep_1	97134	30.202	33.510	13.517	34.080	34.080	34.080	10.000	10.000	10.000	glide	true
	49c - prepared	106439	49c.1	2023-10-13 17:25:53	2023-10-13 17:25:53		3.0	C:\Users\Haider Thaer\OneDrive - Jamia Millia Islamia (A Central University)\Desktop\plm9 project\49C-glide-dock_SP	49C-glide-dock_SP_pv.maegz	2	true	2022-4	true	Kabat	true	true	7.400	eJztl0tug1AMRbeCGCP0bPMJ3UqUHUSddRRl77UdX2ADkdLqZlBfI3rwwzmDPHrpv7qrf2To2m3orlrVqk5V56pL1bXqpepWVRoCiAKkgCmACqgCrIArAAvICrLus4KsTpYMICvICrKCrCAryAaygWz7a8DMBrKBbCAbyJbkSPE6g5FDeT7Hhln9lopeHa8V57rqdTlivFitDawVvV7qjqhy5K3u2F7/KNiI6LnBXXkVpGwwWYYJTQRMl2E5Nyua9USL46qeG0wZV4/FeVA8J4Iu5wYPjauxJEWjeGiE2KxixbFdwZoNLy+CYYLYkO078GAAZINxIsTWFes3zBbBsIwIlsf2ro3bHGd69FNzw7LV59B9/9zvr7/5NaF21I7aUTtqR+2o3fu0E2p…	74.999	0.039	0.165	2.678	10.574	28.129	6.727	-7.160	-8.177	41.096	298.000	proteinprep_49C
[truncated: 116 more columns]
