# Supplementary material for: Fragment-based virtual screening identifies novel leads against Plasmepsin IX (PlmIX) of Plasmodium falciparum: Homology modeling, molecular docking, and simulation approaches
Source: Front Pharmacol. 2024 May 23;15:1387629. doi: 10.3389/fphar.2024.1387629 (PMC11153788; doi:10.3389/fphar.2024.1387629)
Supplement: Supplementary file 1 [file DataSheet1.ZIP › plm9 suplementery files/breed ligands sp docking.csv]

Stars	Title	Entry ID	Entry Name	Date Added	Date Modified	PDB TITLE	PDB format version	Source Path	Source File	Source File Index	prepared	prepared with version	created disulfur	AMP Numbering Scheme	converted selenomethionines	added terminal oxygens	preprocess pH	het states	Potential Energy-OPLS 2005	RMS Derivative-OPLS 2005	Max Derivative-OPLS 2005	Stretch Energy-OPLS 2005	Bend Energy-OPLS 2005	LJ-14 Energy-OPLS 2005	El-14 Energy-OPLS 2005	Van der Waals Energy-OPLS 2005	Electrostatic Energy-OPLS 2005	Dihedral Energy-OPLS 2005	target temperature	job name	grid version	gridbox xcent	gridbox ycent	gridbox zcent	gridbox xrange	gridbox yrange	gridbox zrange	gridbox ligxrange	gridbox ligyrange	gridbox ligzrange	grid type	receptor	Code	Saltdata	Number of H-Donors	Number of H-Acceptors	Number of Rotatable bonds	CLogP	PSA
	PLM9_last_ - prepared	19399	PLM9_last_.1	2023-10-13 17:09:23	2023-10-13 17:09:23	Model of A0A2I0C265|PLM9_PLAFO based on 7TBD_A-1 - prepared	3.0	C:\Users\Haider Thaer\OneDrive - Jamia Millia Islamia (A Central University)\Desktop\plm9 project\breed-glide-dock_SP	breed-glide-dock_SP_pv.maegz	1	true	2022-4	true	Kabat	true	true	7.400	eJztmDFuwzAMRa9ieA4CS7ZFslcJcoOgW6cgd69NW/4y0aVDhxQ/Q0D/2HwSZbwhzz71H91t+WQr+dIN90u3liPKCeWMsqAUlIrSjlIGlAklaAKagCagCWgCmoAmoCloCpqCpqApaAqagqagKWgKmoFmCy3tJWgGmoFmoBloBpo5ba33g9nOJO/D3YL5APpvfig1mDyQGBh6zGuwnk0NigcZgXjQYLX2SG2wHmq9wzzAOry/Nz0F2gSpUk6BYpq+JJ9IDXy3hs2Jb05iYDkG87FS8e1bikHzyBZMCHxANsagoIdPTJs7fEDrK3kOms1ZnMcWAKtD2K2msFLNYWHqA1ILgQ0xwDrUB6RzDEoImmNQiRQFZUnSNY15afjsJS+S2S5fl+7z6/HYvv3…	-1479.581	0.082	1.378	149.910	611.768	1627.747	720.480	-3531.555	-1954.936	879.027	298.000	proteinprep_1	97134	30.202	33.510	13.517	34.080	34.080	34.080	10.000	10.000	10.000	glide	true
	OTAVA-FRAGMENT-LIBRARY-ligprep_1-.sdf:2456_+_OTAVA-FRAGMENT-LIBRARY-ligprep_1-.sdf:2753	19400	breed-glide-dock_SP_pv.2	2023-10-13 17:09:23	2023-10-13 17:09:23			C:\Users\Haider Thaer\OneDrive - Jamia Millia Islamia (A Central University)\Desktop\plm9 project\breed-glide-dock_SP	breed-glide-dock_SP_pv.maegz	2
	OTAVA-FRAGMENT-LIBRARY-ligprep_1-.sdf:5878_+_OTAVA-FRAGMENT-LIBRARY-ligprep_1-.sdf:994	19401	breed-glide-dock_SP_pv.3	2023-10-13 17:09:23	2023-10-13 17:09:23			C:\Users\Haider Thaer\OneDrive - Jamia Millia Islamia (A Central University)\Desktop\plm9 project\breed-glide-dock_SP	breed-glide-dock_SP_pv.maegz	3
	OTAVA-FRAGMENT-LIBRARY-ligprep_1-.sdf:5878_+_OTAVA-FRAGMENT-LIBRARY-ligprep_1-.sdf:994	19402	breed-glide-dock_SP_pv.4	2023-10-13 17:09:23	2023-10-13 17:09:23			C:\Users\Haider Thaer\OneDrive - Jamia Millia Islamia (A Central University)\Desktop\plm9 project\breed-glide-dock_SP	breed-glide-dock_SP_pv.maegz	4
	OTAVA-FRAGMENT-LIBRARY-ligprep_1-.sdf:990_+_OTAVA-FRAGMENT-LIBRARY-ligprep_1-.sdf:5878	19403	breed-glide-dock_SP_pv.5	2023-10-13 17:09:23	2023-10-13 17:09:23			C:\Users\Haider Thaer\OneDrive - Jamia Millia Islamia (A Central University)\Desktop\plm9 project\breed-glide-dock_SP	breed-glide-dock_SP_pv.maegz	5
	OTAVA-FRAGMENT-LIBRARY-ligprep_1-.sdf:990_+_OTAVA-FRAGMENT-LIBRARY-ligprep_1-.sdf:5878	19404	breed-glide-dock_SP_pv.6	2023-10-13 17:09:23	2023-10-13 17:09:23			C:\Users\Haider Thaer\OneDrive - Jamia Millia Islamia (A Central University)\Desktop\plm9 project\breed-glide-dock_SP	breed-glide-dock_SP_pv.maegz	6
	OTAVA-FRAGMENT-LIBRARY-ligprep_1-.sdf:8884_+_OTAVA-FRAGMENT-LIBRARY-ligprep_1-.sdf:2753	19405	breed-glide-dock_SP_pv.7	2023-10-13 17:09:23	2023-10-13 17:09:23			C:\Users\Haider Thaer\OneDrive - Jamia Millia Islamia (A Central University)\Desktop\plm9 project\breed-glide-dock_SP	breed-glide-dock_SP_pv.maegz	7
	OTAVA-FRAGMENT-LIBRARY-ligprep_1-.sdf:5515_+_OTAVA-FRAGMENT-LIBRARY-ligprep_1-.sdf:2753	19406	breed-glide-dock_SP_pv.8	2023-10-13 17:09:23	2023-10-13 17:09:23			C:\Users\Haider Thaer\OneDrive - Jamia Millia Islamia (A Central University)\Desktop\plm9 project\breed-glide-dock_SP	breed-glide-dock_SP_pv.maegz	8
	OTAVA-FRAGMENT-LIBRARY-ligprep_1-.sdf:3482_+_OTAVA-FRAGMENT-LIBRARY-ligprep_1-.sdf:1522	19407	breed-glide-dock_SP_pv.9	2023-10-13 17:09:23	2023-10-13 17:09:23			C:\Users\Haider Thaer\OneDrive - Jamia Millia Islamia (A Central University)\Desktop\plm9 project\breed-glide-dock_SP	breed-glide-dock_SP_pv.maegz	9
	OTAVA-FRAGMENT-LIBRARY-ligprep_1-.sdf:4102_+_OTAVA-FRAGMENT-LIBRARY-ligprep_1-.sdf:9111	19408	breed-glide-dock_SP_pv.10	2023-10-13 17:09:23	2023-10-13 17:09:23			C:\Users\Haider Thaer\OneDrive - Jamia Millia Islamia (A Central University)\Desktop\plm9 project\breed-glide-dock_SP	breed-glide-dock_SP_pv.maegz	10
	OTAVA-FRAGMENT-LIBRARY-ligprep_1-.sdf:2753_+_OTAVA-FRAGMENT-LIBRARY-ligprep_1-.sdf:9273	19409	breed-glide-dock_SP_pv.11	2023-10-13 17:09:23	2023-10-13 17:09:23			C:\Users\Haider Thaer\OneDrive - Jamia Millia Islamia (A Central University)\Desktop\plm9 project\breed-glide-dock_SP	breed-glide-dock_SP_pv.maegz	11
	OTAVA-FRAGMENT-LIBRARY-ligprep_1-.sdf:1663_+_OTAVA-FRAGMENT-LIBRARY-ligprep_1-.sdf:7649	19410	breed-glide-dock_SP_pv.12	2023-10-13 17:09:23	2023-10-13 17:09:23			C:\Users\Haider Thaer\OneDrive - Jamia Millia Islamia (A Central University)\Desktop\plm9 project\breed-glide-dock_SP	breed-glide-dock_SP_pv.maegz	12
	OTAVA-FRAGMENT-LIBRARY-ligprep_1-.sdf:3482_+_OTAVA-FRAGMENT-LIBRARY-ligprep_1-.sdf:3828	19411	breed-glide-dock_SP_pv.13	2023-10-13 17:09:23	2023-10-13 17:09:23			C:\Users\Haider Thaer\OneDrive - Jamia Millia Islamia (A Central University)\Desktop\plm9 project\breed-glide-dock_SP	breed-glide-dock_SP_pv.maegz	13
	OTAVA-FRAGMENT-LIBRARY-ligprep_1-.sdf:8337_+_OTAVA-FRAGMENT-LIBRARY-ligprep_1-.sdf:2753	19412	breed-glide-dock_SP_pv.14	2023-10-13 17:09:23	2023-10-13 17:09:23			C:\Users\Haider Thaer\OneDrive - Jamia Millia Islamia (A Central University)\Desktop\plm9 project\breed-glide-dock_SP	breed-glide-dock_SP_pv.maegz	14
	OTAVA-FRAGMENT-LIBRARY-ligprep_1-.sdf:5237_+_OTAVA-FRAGMENT-LIBRARY-ligprep_1-.sdf:2753	19413	breed-glide-dock_SP_pv.15	2023-10-13 17:09:23	2023-10-13 17:09:23			C:\Users\Haider Thaer\OneDrive - Jamia Millia Islamia (A Central University)\Desktop\plm9 project\breed-glide-dock_SP	breed-glide-dock_SP_pv.maegz	15
	OTAVA-FRAGMENT-LIBRARY-ligprep_1-.sdf:4811_+_OTAVA-FRAGMENT-LIBRARY-ligprep_1-.sdf:6110	19414	breed-glide-dock_SP_pv.16	2023-10-13 17:09:23	2023-10-13 17:09:23			C:\Users\Haider Thaer\OneDrive - Jamia Millia Islamia (A Central University)\Desktop\plm9 project\breed-glide-dock_SP	breed-glide-dock_SP_pv.maegz	16
	OTAVA-FRAGMENT-LIBRARY-ligprep_1-.sdf:2629_+_OTAVA-FRAGMENT-LIBRARY-ligprep_1-.sdf:2753	19415	breed-glide-dock_SP_pv.17	2023-10-13 17:09:23	2023-10-13 17:09:23			C:\Users\Haider Thaer\OneDrive - Jamia Millia Islamia (A Central University)\Desktop\plm9 project\breed-glide-dock_SP	breed-glide-dock_SP_pv.maegz	17
	OTAVA-FRAGMENT-LIBRARY-ligprep_1-.sdf:3763_+_OTAVA-FRAGMENT-LIBRARY-ligprep_1-.sdf:10880	19416	breed-glide-dock_SP_pv.18	2023-10-13 17:09:23	2023-10-13 17:09:23			C:\Users\Haider Thaer\OneDrive - Jamia Millia Islamia (A Central University)\Desktop\plm9 project\breed-glide-dock_SP	breed-glide-dock_SP_pv.maegz	18
	OTAVA-FRAGMENT-LIBRARY-ligprep_1-.sdf:1748_+_OTAVA-FRAGMENT-LIBRARY-ligprep_1-.sdf:994	19417	breed-glide-dock_SP_pv.19	2023-10-13 17:09:23	2023-10-13 17:09:23			C:\Users\Haider Thaer\OneDrive - Jamia Millia Islamia (A Central University)\Desktop\plm9 project\breed-glide-dock_SP	breed-glide-dock_SP_pv.maegz	19
	OTAVA-FRAGMENT-LIBRARY-ligprep_1-.sdf:2338_+_OTAVA-FRAGMENT-LIBRARY-ligprep_1-.sdf:2753	19418	breed-glide-dock_SP_pv.20	2023-10-13 17:09:23	2023-10-13 17:09:23			C:\Users\Haider Thaer\OneDrive - Jamia Millia Islamia (A Central University)\Desktop\plm9 project\breed-glide-dock_SP	breed-glide-dock_SP_pv.maegz	20
	OTAVA-FRAGMENT-LIBRARY-ligprep_1-.sdf:5108_+_OTAVA-FRAGMENT-LIBRARY-ligprep_1-.sdf:6110	19419	breed-glide-dock_SP_pv.21	2023-10-13 17:09:23	2023-10-13 17:09:23			C:\Users\Haider Thaer\OneDrive - Jamia Millia Islamia (A Central University)\Desktop\plm9 project\breed-glide-dock_SP	breed-glide-dock_SP_pv.maegz	21
	OTAVA-FRAGMENT-LIBRARY-ligprep_1-.sdf:26_+_OTAVA-FRAGMENT-LIBRARY-ligprep_1-.sdf:10588	19420	breed-glide-dock_SP_pv.22	2023-10-13 17:09:23	2023-10-13 17:09:23			C:\Users\Haider Thaer\OneDrive - Jamia Millia Islamia (A Central University)\Desktop\plm9 project\breed-glide-dock_SP	breed-glide-dock_SP_pv.maegz	22
	OTAVA-FRAGMENT-LIBRARY-ligprep_1-.sdf:11099_+_OTAVA-FRAGMENT-LIBRARY-ligprep_1-.sdf:3474	19421	breed-glide-dock_SP_pv.23	2023-10-13 17:09:23	2023-10-13 17:09:23			C:\Users\Haider Thaer\OneDrive - Jamia Millia Islamia (A Central University)\Desktop\plm9 project\breed-glide-dock_SP	breed-glide-dock_SP_pv.maegz	23
	OTAVA-FRAGMENT-LIBRARY-ligprep_1-.sdf:1747_+_OTAVA-FRAGMENT-LIBRARY-ligprep_1-.sdf:1959	19422	breed-glide-dock_SP_pv.24	2023-10-13 17:09:23	2023-10-13 17:09:23			C:\Users\Haider Thaer\OneDrive - Jamia Millia Islamia (A Central University)\Desktop\plm9 project\breed-glide-dock_SP	breed-glide-dock_SP_pv.maegz	24
	OTAVA-FRAGMENT-LIBRARY-ligprep_1-.sdf:2456_+_OTAVA-FRAGMENT-LIBRARY-ligprep_1-.sdf:2860	19423	breed-glide-dock_SP_pv.25	2023-10-13 17:09:23	2023-10-13 17:09:23			C:\Users\Haider Thaer\OneDrive - Jamia Millia Islamia (A Central University)\Desktop\plm9 project\breed-glide-dock_SP	breed-glide-dock_SP_pv.maegz	25
	OTAVA-FRAGMENT-LIBRARY-ligprep_1-.sdf:3480_+_OTAVA-FRAGMENT-LIBRARY-ligprep_1-.sdf:1522	19424	breed-glide-dock_SP_pv.26	2023-10-13 17:09:23	2023-10-13 17:09:23			C:\Users\Haider Thaer\OneDrive - Jamia Millia Islamia (A Central University)\Desktop\plm9 project\breed-glide-dock_SP	breed-glide-dock_SP_pv.maegz	26
	OTAVA-FRAGMENT-LIBRARY-ligprep_1-.sdf:4171_+_OTAVA-FRAGMENT-LIBRARY-ligprep_1-.sdf:1662	19425	breed-glide-dock_SP_pv.27	2023-10-13 17:09:23	2023-10-13 17:09:23			C:\Users\Haider Thaer\OneDrive - Jamia Millia Islamia (A Central University)\Desktop\plm9 project\breed-glide-dock_SP	breed-glide-dock_SP_pv.maegz	27
	OTAVA-FRAGMENT-LIBRARY-ligprep_1-.sdf:2753_+_OTAVA-FRAGMENT-LIBRARY-ligprep_1-.sdf:4105	19426	breed-glide-dock_SP_pv.28	2023-10-13 17:09:23	2023-10-13 17:09:23			C:\Users\Haider Thaer\OneDrive - Jamia Millia Islamia (A Central University)\Desktop\plm9 project\breed-glide-dock_SP	breed-glide-dock_SP_pv.maegz	28
	OTAVA-FRAGMENT-LIBRARY-ligprep_1-.sdf:5359_+_OTAVA-FRAGMENT-LIBRARY-ligprep_1-.sdf:995	19427	breed-glide-dock_SP_pv.29	2023-10-13 17:09:23	2023-10-13 17:09:23			C:\Users\Haider Thaer\OneDrive - Jamia Millia Islamia (A Central University)\Desktop\plm9 project\breed-glide-dock_SP	breed-glide-dock_SP_pv.maegz	29
	OTAVA-FRAGMENT-LIBRARY-ligprep_1-.sdf:2753_+_OTAVA-FRAGMENT-LIBRARY-ligprep_1-.sdf:10969	19428	breed-glide-dock_SP_pv.30	2023-10-13 17:09:23	2023-10-13 17:09:23			C:\Users\Haider Thaer\OneDrive - Jamia Millia Islamia (A Central University)\Desktop\plm9 project\breed-glide-dock_SP	breed-glide-dock_SP_pv.maegz	30
	OTAVA-FRAGMENT-LIBRARY-ligprep_1-.sdf:4811_+_OTAVA-FRAGMENT-LIBRARY-ligprep_1-.sdf:8052	19429	breed-glide-dock_SP_pv.31	2023-10-13 17:09:23	2023-10-13 17:09:23			C:\Users\Haider Thaer\OneDrive - Jamia Millia Islamia (A Central University)\Desktop\plm9 project\breed-glide-dock_SP	breed-glide-dock_SP_pv.maegz	31
	OTAVA-FRAGMENT-LIBRARY-ligprep_1-.sdf:3482_+_OTAVA-FRAGMENT-LIBRARY-ligprep_1-.sdf:10746	19430	breed-glide-dock_SP_pv.32	2023-10-13 17:09:23	2023-10-13 17:09:23			C:\Users\Haider Thaer\OneDrive - Jamia Millia Islamia (A Central University)\Desktop\plm9 project\breed-glide-dock_SP	breed-glide-dock_SP_pv.maegz	32
	OTAVA-FRAGMENT-LIBRARY-ligprep_1-.sdf:3828_+_OTAVA-FRAGMENT-LIBRARY-ligprep_1-.sdf:10880	19431	breed-glide-dock_SP_pv.33	2023-10-13 17:09:23	2023-10-13 17:09:23			C:\Users\Haider Thaer\OneDrive - Jamia Millia Islamia (A Central University)\Desktop\plm9 project\breed-glide-dock_SP	breed-glide-dock_SP_pv.maegz	33
	OTAVA-FRAGMENT-LIBRARY-ligprep_1-.sdf:2860_+_OTAVA-FRAGMENT-LIBRARY-ligprep_1-.sdf:2753	19432	breed-glide-dock_SP_pv.34	2023-10-13 17:09:23	2023-10-13 17:09:23			C:\Users\Haider Thaer\OneDrive - Jamia Millia Islamia (A Central University)\Desktop\plm9 project\breed-glide-dock_SP	breed-glide-dock_SP_pv.maegz	34
	OTAVA-FRAGMENT-LIBRARY-ligprep_1-.sdf:3843_+_OTAVA-FRAGMENT-LIBRARY-ligprep_1-.sdf:2753	19433	breed-glide-dock_SP_pv.35	2023-10-13 17:09:23	2023-10-13 17:09:23			C:\Users\Haider Thaer\OneDrive - Jamia Millia Islamia (A Central University)\Desktop\plm9 project\breed-glide-dock_SP	breed-glide-dock_SP_pv.maegz	35
	OTAVA-FRAGMENT-LIBRARY-ligprep_1-.sdf:6416_+_OTAVA-FRAGMENT-LIBRARY-ligprep_1-.sdf:9455	19434	breed-glide-dock_SP_pv.36	2023-10-13 17:09:23	2023-10-13 17:09:23			C:\Users\Haider Thaer\OneDrive - Jamia Millia Islamia (A Central University)\Desktop\plm9 project\breed-glide-dock_SP	breed-glide-dock_SP_pv.maegz	36
	OTAVA-FRAGMENT-LIBRARY-ligprep_1-.sdf:1756_+_OTAVA-FRAGMENT-LIBRARY-ligprep_1-.sdf:994	19435	breed-glide-dock_SP_pv.37	2023-10-13 17:09:23	2023-10-13 17:09:23			C:\Users\Haider Thaer\OneDrive - Jamia Millia Islamia (A Central University)\Desktop\plm9 project\breed-glide-dock_SP	breed-glide-dock_SP_pv.maegz	37
	OTAVA-FRAGMENT-LIBRARY-ligprep_1-.sdf:8337_+_OTAVA-FRAGMENT-LIBRARY-ligprep_1-.sdf:103	19436	breed-glide-dock_SP_pv.38	2023-10-13 17:09:23	2023-10-13 17:09:23			C:\Users\Haider Thaer\OneDrive - Jamia Millia Islamia (A Central University)\Desktop\plm9 project\breed-glide-dock_SP	breed-glide-dock_SP_pv.maegz	38
	OTAVA-FRAGMENT-LIBRARY-ligprep_1-.sdf:4139_+_OTAVA-FRAGMENT-LIBRARY-ligprep_1-.sdf:1662	19437	breed-glide-dock_SP_pv.39	2023-10-13 17:09:23	2023-10-13 17:09:23			C:\Users\Haider Thaer\OneDrive - Jamia Millia Islamia (A Central University)\Desktop\plm9 project\breed-glide-dock_SP	breed-glide-dock_SP_pv.maegz	39
	OTAVA-FRAGMENT-LIBRARY-ligprep_1-.sdf:3480_+_OTAVA-FRAGMENT-LIBRARY-ligprep_1-.sdf:11269	19438	breed-glide-dock_SP_pv.40	2023-10-13 17:09:23	2023-10-13 17:09:23			C:\Users\Haider Thaer\OneDrive - Jamia Millia Islamia (A Central University)\Desktop\plm9 project\breed-glide-dock_SP	breed-glide-dock_SP_pv.maegz	40
	OTAVA-FRAGMENT-LIBRARY-ligprep_1-.sdf:2863_+_OTAVA-FRAGMENT-LIBRARY-ligprep_1-.sdf:4654	19439	breed-glide-dock_SP_pv.41	2023-10-13 17:09:23	2023-10-13 17:09:23			C:\Users\Haider Thaer\OneDrive - Jamia Millia Islamia (A Central University)\Desktop\plm9 project\breed-glide-dock_SP	breed-glide-dock_SP_pv.maegz	41
	OTAVA-FRAGMENT-LIBRARY-ligprep_1-.sdf:1259_+_OTAVA-FRAGMENT-LIBRARY-ligprep_1-.sdf:10595	19440	breed-glide-dock_SP_pv.42	2023-10-13 17:09:23	2023-10-13 17:09:23			C:\Users\Haider Thaer\OneDrive - Jamia Millia Islamia (A Central University)\Desktop\plm9 project\breed-glide-dock_SP	breed-glide-dock_SP_pv.maegz	42
	OTAVA-FRAGMENT-LIBRARY-ligprep_1-.sdf:6157_+_OTAVA-FRAGMENT-LIBRARY-ligprep_1-.sdf:11081	19441	breed-glide-dock_SP_pv.43	2023-10-13 17:09:23	2023-10-13 17:09:23			C:\Users\Haider Thaer\OneDrive - Jamia Millia Islamia (A Central University)\Desktop\plm9 project\breed-glide-dock_SP	breed-glide-dock_SP_pv.maegz	43
	OTAVA-FRAGMENT-LIBRARY-ligprep_1-.sdf:11167_+_OTAVA-FRAGMENT-LIBRARY-ligprep_1-.sdf:3877	19442	breed-glide-dock_SP_pv.44	2023-10-13 17:09:23	2023-10-13 17:09:23			C:\Users\Haider Thaer\OneDrive - Jamia Millia Islamia (A Central University)\Desktop\plm9 project\breed-glide-dock_SP	breed-glide-dock_SP_pv.maegz	44
	OTAVA-FRAGMENT-LIBRARY-ligprep_1-.sdf:3480_+_OTAVA-FRAGMENT-LIBRARY-ligprep_1-.sdf:11426	19443	breed-glide-dock_SP_pv.45	2023-10-13 17:09:23	2023-10-13 17:09:23			C:\Users\Haider Thaer\OneDrive - Jamia Millia Islamia (A Central University)\Desktop\plm9 project\breed-glide-dock_SP	breed-glide-dock_SP_pv.maegz	45
	OTAVA-FRAGMENT-LIBRARY-ligprep_1-.sdf:679_+_OTAVA-FRAGMENT-LIBRARY-ligprep_1-.sdf:1959	19444	breed-glide-dock_SP_pv.46	2023-10-13 17:09:23	2023-10-13 17:09:23			C:\Users\Haider Thaer\OneDrive - Jamia Millia Islamia (A Central University)\Desktop\plm9 project\breed-glide-dock_SP	breed-glide-dock_SP_pv.maegz	46
	OTAVA-FRAGMENT-LIBRARY-ligprep_1-.sdf:8052_+_OTAVA-FRAGMENT-LIBRARY-ligprep_1-.sdf:5108	19445	breed-glide-dock_SP_pv.47	2023-10-13 17:09:23	2023-10-13 17:09:23			C:\Users\Haider Thaer\OneDrive - Jamia Millia Islamia (A Central University)\Desktop\plm9 project\breed-glide-dock_SP	breed-glide-dock_SP_pv.maegz	47
	OTAVA-FRAGMENT-LIBRARY-ligprep_1-.sdf:3252_+_OTAVA-FRAGMENT-LIBRARY-ligprep_1-.sdf:2280	19446	breed-glide-dock_SP_pv.48	2023-10-13 17:09:23	2023-10-13 17:09:23			C:\Users\Haider Thaer\OneDrive - Jamia Millia Islamia (A Central University)\Desktop\plm9 project\breed-glide-dock_SP	breed-glide-dock_SP_pv.maegz	48
	OTAVA-FRAGMENT-LIBRARY-ligprep_1-.sdf:4102_+_OTAVA-FRAGMENT-LIBRARY-ligprep_1-.sdf:8696	19447	breed-glide-dock_SP_pv.49	2023-10-13 17:09:23	2023-10-13 17:09:23			C:\Users\Haider Thaer\OneDrive - Jamia Millia Islamia (A Central University)\Desktop\plm9 project\breed-glide-dock_SP	breed-glide-dock_SP_pv.maegz	49
	OTAVA-FRAGMENT-LIBRARY-ligprep_1-.sdf:1871_+_OTAVA-FRAGMENT-LIBRARY-ligprep_1-.sdf:993	19448	breed-glide-dock_SP_pv.50	2023-10-13 17:09:23	2023-10-13 17:09:23			C:\Users\Haider Thaer\OneDrive - Jamia Millia Islamia (A Central University)\Desktop\plm9 project\breed-glide-dock_SP	breed-glide-dock_SP_pv.maegz	50
	OTAVA-FRAGMENT-LIBRARY-ligprep_1-.sdf:2863_+_OTAVA-FRAGMENT-LIBRARY-ligprep_1-.sdf:103	19449	breed-glide-dock_SP_pv.51	2023-10-13 17:09:23	2023-10-13 17:09:23			C:\Users\Haider Thaer\OneDrive - Jamia Millia Islamia (A Central University)\Desktop\plm9 project\breed-glide-dock_SP	breed-glide-dock_SP_pv.maegz	51
	OTAVA-FRAGMENT-LIBRARY-ligprep_1-.sdf:6416_+_OTAVA-FRAGMENT-LIBRARY-ligprep_1-.sdf:4829	19450	breed-glide-dock_SP_pv.52	2023-10-13 17:09:23	2023-10-13 17:09:23			C:\Users\Haider Thaer\OneDrive - Jamia Millia Islamia (A Central University)\Desktop\plm9 project\breed-glide-dock_SP	breed-glide-dock_SP_pv.maegz	52
	OTAVA-FRAGMENT-LIBRARY-ligprep_1-.sdf:1663_+_OTAVA-FRAGMENT-LIBRARY-ligprep_1-.sdf:1334	19451	breed-glide-dock_SP_pv.53	2023-10-13 17:09:23	2023-10-13 17:09:23			C:\Users\Haider Thaer\OneDrive - Jamia Millia Islamia (A Central University)\Desktop\plm9 project\breed-glide-dock_SP	breed-glide-dock_SP_pv.maegz	53
	OTAVA-FRAGMENT-LIBRARY-ligprep_1-.sdf:9102_+_OTAVA-FRAGMENT-LIBRARY-ligprep_1-.sdf:4395	19452	breed-glide-dock_SP_pv.54	2023-10-13 17:09:23	2023-10-13 17:09:23			C:\Users\Haider Thaer\OneDrive - Jamia Millia Islamia (A Central University)\Desktop\plm9 project\breed-glide-dock_SP	breed-glide-dock_SP_pv.maegz	54
	OTAVA-FRAGMENT-LIBRARY-ligprep_1-.sdf:9481_+_OTAVA-FRAGMENT-LIBRARY-ligprep_1-.sdf:2753	19453	breed-glide-dock_SP_pv.55	2023-10-13 17:09:23	2023-10-13 17:09:23			C:\Users\Haider Thaer\OneDrive - Jamia Millia Islamia (A Central University)\Desktop\plm9 project\breed-glide-dock_SP	breed-glide-dock_SP_pv.maegz	55
	OTAVA-FRAGMENT-LIBRARY-ligprep_1-.sdf:9229_+_OTAVA-FRAGMENT-LIBRARY-ligprep_1-.sdf:103	19454	breed-glide-dock_SP_pv.56	2023-10-13 17:09:23	2023-10-13 17:09:23			C:\Users\Haider Thaer\OneDrive - Jamia Millia Islamia (A Central University)\Desktop\plm9 project\breed-glide-dock_SP	breed-glide-dock_SP_pv.maegz	56
	OTAVA-FRAGMENT-LIBRARY-ligprep_1-.sdf:5617_+_OTAVA-FRAGMENT-LIBRARY-ligprep_1-.sdf:4395	19455	breed-glide-dock_SP_pv.57	2023-10-13 17:09:23	2023-10-13 17:09:23			C:\Users\Haider Thaer\OneDrive - Jamia Millia Islamia (A Central University)\Desktop\plm9 project\breed-glide-dock_SP	breed-glide-dock_SP_pv.maegz	57
	OTAVA-FRAGMENT-LIBRARY-ligprep_1-.sdf:6416_+_OTAVA-FRAGMENT-LIBRARY-ligprep_1-.sdf:2488	19456	breed-glide-dock_SP_pv.58	2023-10-13 17:09:23	2023-10-13 17:09:23			C:\Users\Haider Thaer\OneDrive - Jamia Millia Islamia (A Central University)\Desktop\plm9 project\breed-glide-dock_SP	breed-glide-dock_SP_pv.maegz	58
	OTAVA-FRAGMENT-LIBRARY-ligprep_1-.sdf:3755_+_OTAVA-FRAGMENT-LIBRARY-ligprep_1-.sdf:11404	19457	breed-glide-dock_SP_pv.59	2023-10-13 17:09:23	2023-10-13 17:09:23			C:\Users\Haider Thaer\OneDrive - Jamia Millia Islamia (A Central University)\Desktop\plm9 project\breed-glide-dock_SP	breed-glide-dock_SP_pv.maegz	59
	OTAVA-FRAGMENT-LIBRARY-ligprep_1-.sdf:11723_+_OTAVA-FRAGMENT-LIBRARY-ligprep_1-.sdf:1663	19458	breed-glide-dock_SP_pv.60	2023-10-13 17:09:23	2023-10-13 17:09:23			C:\Users\Haider Thaer\OneDrive - Jamia Millia Islamia (A Central University)\Desktop\plm9 project\breed-glide-dock_SP	breed-glide-dock_SP_pv.maegz	60
	OTAVA-FRAGMENT-LIBRARY-ligprep_1-.sdf:10967_+_OTAVA-FRAGMENT-LIBRARY-ligprep_1-.sdf:694	19459	breed-glide-dock_SP_pv.61	2023-10-13 17:09:23	2023-10-13 17:09:23			C:\Users\Haider Thaer\OneDrive - Jamia Millia Islamia (A Central University)\Desktop\plm9 project\breed-glide-dock_SP	breed-glide-dock_SP_pv.maegz	61
	OTAVA-FRAGMENT-LIBRARY-ligprep_1-.sdf:1747_+_OTAVA-FRAGMENT-LIBRARY-ligprep_1-.sdf:994	19460	breed-glide-dock_SP_pv.62	2023-10-13 17:09:23	2023-10-13 17:09:23			C:\Users\Haider Thaer\OneDrive - Jamia Millia Islamia (A Central University)\Desktop\plm9 project\breed-glide-dock_SP	breed-glide-dock_SP_pv.maegz	62
	OTAVA-FRAGMENT-LIBRARY-ligprep_1-.sdf:8052_+_OTAVA-FRAGMENT-LIBRARY-ligprep_1-.sdf:2912	19461	breed-glide-dock_SP_pv.63	2023-10-13 17:09:23	2023-10-13 17:09:23			C:\Users\Haider Thaer\OneDrive - Jamia Millia Islamia (A Central University)\Desktop\plm9 project\breed-glide-dock_SP	breed-glide-dock_SP_pv.maegz	63
	OTAVA-FRAGMENT-LIBRARY-ligprep_1-.sdf:3877_+_OTAVA-FRAGMENT-LIBRARY-ligprep_1-.sdf:3474	19462	breed-glide-dock_SP_pv.64	2023-10-13 17:09:23	2023-10-13 17:09:23			C:\Users\Haider Thaer\OneDrive - Jamia Millia Islamia (A Central University)\Desktop\plm9 project\breed-glide-dock_SP	breed-glide-dock_SP_pv.maegz	64
	OTAVA-FRAGMENT-LIBRARY-ligprep_1-.sdf:3252_+_OTAVA-FRAGMENT-LIBRARY-ligprep_1-.sdf:10880	19463	breed-glide-dock_SP_pv.65	2023-10-13 17:09:23	2023-10-13 17:09:23			C:\Users\Haider Thaer\OneDrive - Jamia Millia Islamia (A Central University)\Desktop\plm9 project\breed-glide-dock_SP	breed-glide-dock_SP_pv.maegz	65
	OTAVA-FRAGMENT-LIBRARY-ligprep_1-.sdf:5084_+_OTAVA-FRAGMENT-LIBRARY-ligprep_1-.sdf:1959	19464	breed-glide-dock_SP_pv.66	2023-10-13 17:09:23	2023-10-13 17:09:23			C:\Users\Haider Thaer\OneDrive - Jamia Millia Islamia (A Central University)\Desktop\plm9 project\breed-glide-dock_SP	breed-glide-dock_SP_pv.maegz	66
	OTAVA-FRAGMENT-LIBRARY-ligprep_1-.sdf:103_+_OTAVA-FRAGMENT-LIBRARY-ligprep_1-.sdf:5108	19465	breed-glide-dock_SP_pv.67	2023-10-13 17:09:23	2023-10-13 17:09:23			C:\Users\Haider Thaer\OneDrive - Jamia Millia Islamia (A Central University)\Desktop\plm9 project\breed-glide-dock_SP	breed-glide-dock_SP_pv.maegz	67
	OTAVA-FRAGMENT-LIBRARY-ligprep_1-.sdf:7849_+_OTAVA-FRAGMENT-LIBRARY-ligprep_1-.sdf:1959	19466	breed-glide-dock_SP_pv.68	2023-10-13 17:09:23	2023-10-13 17:09:23			C:\Users\Haider Thaer\OneDrive - Jamia Millia Islamia (A Central University)\Desktop\plm9 project\breed-glide-dock_SP	breed-glide-dock_SP_pv.maegz	68
	OTAVA-FRAGMENT-LIBRARY-ligprep_1-.sdf:10976_+_OTAVA-FRAGMENT-LIBRARY-ligprep_1-.sdf:103	19467	breed-glide-dock_SP_pv.69	2023-10-13 17:09:23	2023-10-13 17:09:23			C:\Users\Haider Thaer\OneDrive - Jamia Millia Islamia (A Central University)\Desktop\plm9 project\breed-glide-dock_SP	breed-glide-dock_SP_pv.maegz	69
	OTAVA-FRAGMENT-LIBRARY-ligprep_1-.sdf:9213_+_OTAVA-FRAGMENT-LIBRARY-ligprep_1-.sdf:1328	19468	breed-glide-dock_SP_pv.70	2023-10-13 17:09:23	2023-10-13 17:09:23			C:\Users\Haider Thaer\OneDrive - Jamia Millia Islamia (A Central University)\Desktop\plm9 project\breed-glide-dock_SP	breed-glide-dock_SP_pv.maegz	70
	OTAVA-FRAGMENT-LIBRARY-ligprep_1-.sdf:5999_+_OTAVA-FRAGMENT-LIBRARY-ligprep_1-.sdf:3474	19469	breed-glide-dock_SP_pv.71	2023-10-13 17:09:23	2023-10-13 17:09:23			C:\Users\Haider Thaer\OneDrive - Jamia Millia Islamia (A Central University)\Desktop\plm9 project\breed-glide-dock_SP	breed-glide-dock_SP_pv.maegz	71
	OTAVA-FRAGMENT-LIBRARY-ligprep_1-.sdf:2912_+_OTAVA-FRAGMENT-LIBRARY-ligprep_1-.sdf:6110	19470	breed-glide-dock_SP_pv.72	2023-10-13 17:09:23	2023-10-13 17:09:23			C:\Users\Haider Thaer\OneDrive - Jamia Millia Islamia (A Central University)\Desktop\plm9 project\breed-glide-dock_SP	breed-glide-dock_SP_pv.maegz	72
	OTAVA-FRAGMENT-LIBRARY-ligprep_1-.sdf:2143_+_OTAVA-FRAGMENT-LIBRARY-ligprep_1-.sdf:8052	19471	breed-glide-dock_SP_pv.73	2023-10-13 17:09:23	2023-10-13 17:09:23			C:\Users\Haider Thaer\OneDrive - Jamia Millia Islamia (A Central University)\Desktop\plm9 project\breed-glide-dock_SP	breed-glide-dock_SP_pv.maegz	73
	OTAVA-FRAGMENT-LIBRARY-ligprep_1-.sdf:2761_+_OTAVA-FRAGMENT-LIBRARY-ligprep_1-.sdf:3833	19472	breed-glide-dock_SP_pv.74	2023-10-13 17:09:23	2023-10-13 17:09:23			C:\Users\Haider Thaer\OneDrive - Jamia Millia Islamia (A Central University)\Desktop\plm9 project\breed-glide-dock_SP	breed-glide-dock_SP_pv.maegz	74
	OTAVA-FRAGMENT-LIBRARY-ligprep_1-.sdf:2761_+_OTAVA-FRAGMENT-LIBRARY-ligprep_1-.sdf:3833	19473	breed-glide-dock_SP_pv.75	2023-10-13 17:09:23	2023-10-13 17:09:23			C:\Users\Haider Thaer\OneDrive - Jamia Millia Islamia (A Central University)\Desktop\plm9 project\breed-glide-dock_SP	breed-glide-dock_SP_pv.maegz	75
	OTAVA-FRAGMENT-LIBRARY-ligprep_1-.sdf:4102_+_OTAVA-FRAGMENT-LIBRARY-ligprep_1-.sdf:11080	19474	breed-glide-dock_SP_pv.76	2023-10-13 17:09:23	2023-10-13 17:09:23			C:\Users\Haider Thaer\OneDrive - Jamia Millia Islamia (A Central University)\Desktop\plm9 project\breed-glide-dock_SP	breed-glide-dock_SP_pv.maegz	76
	OTAVA-FRAGMENT-LIBRARY-ligprep_1-.sdf:3833_+_OTAVA-FRAGMENT-LIBRARY-ligprep_1-.sdf:11330	19475	breed-glide-dock_SP_pv.77	2023-10-13 17:09:23	2023-10-13 17:09:23			C:\Users\Haider Thaer\OneDrive - Jamia Millia Islamia (A Central University)\Desktop\plm9 project\breed-glide-dock_SP	breed-glide-dock_SP_pv.maegz	77
	OTAVA-FRAGMENT-LIBRARY-ligprep_1-.sdf:10548_+_OTAVA-FRAGMENT-LIBRARY-ligprep_1-.sdf:2761	19476	breed-glide-dock_SP_pv.78	2023-10-13 17:09:23	2023-10-13 17:09:23			C:\Users\Haider Thaer\OneDrive - Jamia Millia Islamia (A Central University)\Desktop\plm9 project\breed-glide-dock_SP	breed-glide-dock_SP_pv.maegz	78
	OTAVA-FRAGMENT-LIBRARY-ligprep_1-.sdf:6416_+_OTAVA-FRAGMENT-LIBRARY-ligprep_1-.sdf:8699	19477	breed-glide-dock_SP_pv.79	2023-10-13 17:09:23	2023-10-13 17:09:23			C:\Users\Haider Thaer\OneDrive - Jamia Millia Islamia (A Central University)\Desktop\plm9 project\breed-glide-dock_SP	breed-glide-dock_SP_pv.maegz	79
	OTAVA-FRAGMENT-LIBRARY-ligprep_1-.sdf:2488_+_OTAVA-FRAGMENT-LIBRARY-ligprep_1-.sdf:6516	19478	breed-glide-dock_SP_pv.80	2023-10-13 17:09:23	2023-10-13 17:09:23			C:\Users\Haider Thaer\OneDrive - Jamia Millia Islamia (A Central University)\Desktop\plm9 project\breed-glide-dock_SP	breed-glide-dock_SP_pv.maegz	80
	OTAVA-FRAGMENT-LIBRARY-ligprep_1-.sdf:574_+_OTAVA-FRAGMENT-LIBRARY-ligprep_1-.sdf:8716	19479	breed-glide-dock_SP_pv.81	2023-10-13 17:09:23	2023-10-13 17:09:23			C:\Users\Haider Thaer\OneDrive - Jamia Millia Islamia (A Central University)\Desktop\plm9 project\breed-glide-dock_SP	breed-glide-dock_SP_pv.maegz	81
	OTAVA-FRAGMENT-LIBRARY-ligprep_1-.sdf:7473_+_OTAVA-FRAGMENT-LIBRARY-ligprep_1-.sdf:3474	19480	breed-glide-dock_SP_pv.82	2023-10-13 17:09:23	2023-10-13 17:09:23			C:\Users\Haider Thaer\OneDrive - Jamia Millia Islamia (A Central University)\Desktop\plm9 project\breed-glide-dock_SP	breed-glide-dock_SP_pv.maegz	82
	OTAVA-FRAGMENT-LIBRARY-ligprep_1-.sdf:234_+_OTAVA-FRAGMENT-LIBRARY-ligprep_1-.sdf:738	19481	breed-glide-dock_SP_pv.83	2023-10-13 17:09:23	2023-10-13 17:09:23			C:\Users\Haider Thaer\OneDrive - Jamia Millia Islamia (A Central University)\Desktop\plm9 project\breed-glide-dock_SP	breed-glide-dock_SP_pv.maegz	83
	OTAVA-FRAGMENT-LIBRARY-ligprep_1-.sdf:2755_+_OTAVA-FRAGMENT-LIBRARY-ligprep_1-.sdf:2692	19482	breed-glide-dock_SP_pv.84	2023-10-13 17:09:23	2023-10-13 17:09:23			C:\Users\Haider Thaer\OneDrive - Jamia Millia Islamia (A Central University)\Desktop\plm9 project\breed-glide-dock_SP	breed-glide-dock_SP_pv.maegz	84
	OTAVA-FRAGMENT-LIBRARY-ligprep_1-.sdf:7941_+_OTAVA-FRAGMENT-LIBRARY-ligprep_1-.sdf:8716	19483	breed-glide-dock_SP_pv.85	2023-10-13 17:09:23	2023-10-13 17:09:23			C:\Users\Haider Thaer\OneDrive - Jamia Millia Islamia (A Central University)\Desktop\plm9 project\breed-glide-dock_SP	breed-glide-dock_SP_pv.maegz	85
	OTAVA-FRAGMENT-LIBRARY-ligprep_1-.sdf:1247_+_OTAVA-FRAGMENT-LIBRARY-ligprep_1-.sdf:9209	19484	breed-glide-dock_SP_pv.86	2023-10-13 17:09:23	2023-10-13 17:09:23			C:\Users\Haider Thaer\OneDrive - Jamia Millia Islamia (A Central University)\Desktop\plm9 project\breed-glide-dock_SP	breed-glide-dock_SP_pv.maegz	86
	OTAVA-FRAGMENT-LIBRARY-ligprep_1-.sdf:1663_+_OTAVA-FRAGMENT-LIBRARY-ligprep_1-.sdf:679	19485	breed-glide-dock_SP_pv.87	2023-10-13 17:09:23	2023-10-13 17:09:23			C:\Users\Haider Thaer\OneDrive - Jamia Millia Islamia (A Central University)\Desktop\plm9 project\breed-glide-dock_SP	breed-glide-dock_SP_pv.maegz	87
	OTAVA-FRAGMENT-LIBRARY-ligprep_1-.sdf:9481_+_OTAVA-FRAGMENT-LIBRARY-ligprep_1-.sdf:103	19486	breed-glide-dock_SP_pv.88	2023-10-13 17:09:23	2023-10-13 17:09:23			C:\Users\Haider Thaer\OneDrive - Jamia Millia Islamia (A Central University)\Desktop\plm9 project\breed-glide-dock_SP	breed-glide-dock_SP_pv.maegz	88
	OTAVA-FRAGMENT-LIBRARY-ligprep_1-.sdf:6416_+_OTAVA-FRAGMENT-LIBRARY-ligprep_1-.sdf:8904	19487	breed-glide-dock_SP_pv.89	2023-10-13 17:09:23	2023-10-13 17:09:23			C:\Users\Haider Thaer\OneDrive - Jamia Millia Islamia (A Central University)\Desktop\plm9 project\breed-glide-dock_SP	breed-glide-dock_SP_pv.maegz	89
	OTAVA-FRAGMENT-LIBRARY-ligprep_1-.sdf:10548_+_OTAVA-FRAGMENT-LIBRARY-ligprep_1-.sdf:3571	19488	breed-glide-dock_SP_pv.90	2023-10-13 17:09:23	2023-10-13 17:09:23			C:\Users\Haider Thaer\OneDrive - Jamia Millia Islamia (A Central University)\Desktop\plm9 project\breed-glide-dock_SP	breed-glide-dock_SP_pv.maegz	90
	OTAVA-FRAGMENT-LIBRARY-ligprep_1-.sdf:7399_+_OTAVA-FRAGMENT-LIBRARY-ligprep_1-.sdf:1959	19489	breed-glide-dock_SP_pv.91	2023-10-13 17:09:23	2023-10-13 17:09:23			C:\Users\Haider Thaer\OneDrive - Jamia Millia Islamia (A Central University)\Desktop\plm9 project\breed-glide-dock_SP	breed-glide-dock_SP_pv.maegz	91
	OTAVA-FRAGMENT-LIBRARY-ligprep_1-.sdf:9817_+_OTAVA-FRAGMENT-LIBRARY-ligprep_1-.sdf:1921	19490	breed-glide-dock_SP_pv.92	2023-10-13 17:09:23	2023-10-13 17:09:23			C:\Users\Haider Thaer\OneDrive - Jamia Millia Islamia (A Central University)\Desktop\plm9 project\breed-glide-dock_SP	breed-glide-dock_SP_pv.maegz	92
	OTAVA-FRAGMENT-LIBRARY-ligprep_1-.sdf:4302_+_OTAVA-FRAGMENT-LIBRARY-ligprep_1-.sdf:8489	19491	breed-glide-dock_SP_pv.93	2023-10-13 17:09:23	2023-10-13 17:09:23			C:\Users\Haider Thaer\OneDrive - Jamia Millia Islamia (A Central University)\Desktop\plm9 project\breed-glide-dock_SP	breed-glide-dock_SP_pv.maegz	93
	OTAVA-FRAGMENT-LIBRARY-ligprep_1-.sdf:8878_+_OTAVA-FRAGMENT-LIBRARY-ligprep_1-.sdf:4296	19492	breed-glide-dock_SP_pv.94	2023-10-13 17:09:23	2023-10-13 17:09:23			C:\Users\Haider Thaer\OneDrive - Jamia Millia Islamia (A Central University)\Desktop\plm9 project\breed-glide-dock_SP	breed-glide-dock_SP_pv.maegz	94
	OTAVA-FRAGMENT-LIBRARY-ligprep_1-.sdf:1258_+_OTAVA-FRAGMENT-LIBRARY-ligprep_1-.sdf:6442	19493	breed-glide-dock_SP_pv.95	2023-10-13 17:09:23	2023-10-13 17:09:23			C:\Users\Haider Thaer\OneDrive - Jamia Millia Islamia (A Central University)\Desktop\plm9 project\breed-glide-dock_SP	breed-glide-dock_SP_pv.maegz	95
	OTAVA-FRAGMENT-LIBRARY-ligprep_1-.sdf:2912_+_OTAVA-FRAGMENT-LIBRARY-ligprep_1-.sdf:4395	19494	breed-glide-dock_SP_pv.96	2023-10-13 17:09:23	2023-10-13 17:09:23			C:\Users\Haider Thaer\OneDrive - Jamia Millia Islamia (A Central University)\Desktop\plm9 project\breed-glide-dock_SP	breed-glide-dock_SP_pv.maegz	96
	OTAVA-FRAGMENT-LIBRARY-ligprep_1-.sdf:994_+_OTAVA-FRAGMENT-LIBRARY-ligprep_1-.sdf:679	19495	breed-glide-dock_SP_pv.97	2023-10-13 17:09:23	2023-10-13 17:09:23			C:\Users\Haider Thaer\OneDrive - Jamia Millia Islamia (A Central University)\Desktop\plm9 project\breed-glide-dock_SP	breed-glide-dock_SP_pv.maegz	97
	OTAVA-FRAGMENT-LIBRARY-ligprep_1-.sdf:5371_+_OTAVA-FRAGMENT-LIBRARY-ligprep_1-.sdf:4296	19496	breed-glide-dock_SP_pv.98	2023-10-13 17:09:23	2023-10-13 17:09:23			C:\Users\Haider Thaer\OneDrive - Jamia Millia Islamia (A Central University)\Desktop\plm9 project\breed-glide-dock_SP	breed-glide-dock_SP_pv.maegz	98
	OTAVA-FRAGMENT-LIBRARY-ligprep_1-.sdf:6416_+_OTAVA-FRAGMENT-LIBRARY-ligprep_1-.sdf:574	19497	breed-glide-dock_SP_pv.99	2023-10-13 17:09:23	2023-10-13 17:09:23			C:\Users\Haider Thaer\OneDrive - Jamia Millia Islamia (A Central University)\Desktop\plm9 project\breed-glide-dock_SP	breed-glide-dock_SP_pv.maegz	99
	OTAVA-FRAGMENT-LIBRARY-ligprep_1-.sdf:5519_+_OTAVA-FRAGMENT-LIBRARY-ligprep_1-.sdf:3228	19498	breed-glide-dock_SP_pv.100	2023-10-13 17:09:23	2023-10-13 17:09:23			C:\Users\Haider Thaer\OneDrive - Jamia Millia Islamia (A Central University)\Desktop\plm9 project\breed-glide-dock_SP	breed-glide-dock_SP_pv.maegz	100
	OTAVA-FRAGMENT-LIBRARY-ligprep_1-.sdf:5855_+_OTAVA-FRAGMENT-LIBRARY-ligprep_1-.sdf:5065	19499	breed-glide-dock_SP_pv.101	2023-10-13 17:09:23	2023-10-13 17:09:23			C:\Users\Haider Thaer\OneDrive - Jamia Millia Islamia (A Central University)\Desktop\plm9 project\breed-glide-dock_SP	breed-glide-dock_SP_pv.maegz	101
	OTAVA-FRAGMENT-LIBRARY-ligprep_1-.sdf:9563_+_OTAVA-FRAGMENT-LIBRARY-ligprep_1-.sdf:4095	19500	breed-glide-dock_SP_pv.102	2023-10-13 17:09:23	2023-10-13 17:09:23			C:\Users\Haider Thaer\OneDrive - Jamia Millia Islamia (A Central University)\Desktop\plm9 project\breed-glide-dock_SP	breed-glide-dock_SP_pv.maegz	102
	OTAVA-FRAGMENT-LIBRARY-ligprep_1-.sdf:774_+_OTAVA-FRAGMENT-LIBRARY-ligprep_1-.sdf:9221	19501	breed-glide-dock_SP_pv.103	2023-10-13 17:09:23	2023-10-13 17:09:23			C:\Users\Haider Thaer\OneDrive - Jamia Millia Islamia (A Central University)\Desktop\plm9 project\breed-glide-dock_SP	breed-glide-dock_SP_pv.maegz	103
	OTAVA-FRAGMENT-LIBRARY-ligprep_1-.sdf:3755_+_OTAVA-FRAGMENT-LIBRARY-ligprep_1-.sdf:1924	19502	breed-glide-dock_SP_pv.104	2023-10-13 17:09:23	2023-10-13 17:09:23			C:\Users\Haider Thaer\OneDrive - Jamia Millia Islamia (A Central University)\Desktop\plm9 project\breed-glide-dock_SP	breed-glide-dock_SP_pv.maegz	104
	OTAVA-FRAGMENT-LIBRARY-ligprep_1-.sdf:7539_+_OTAVA-FRAGMENT-LIBRARY-ligprep_1-.sdf:6110	19503	breed-glide-dock_SP_pv.105	2023-10-13 17:09:23	2023-10-13 17:09:23			C:\Users\Haider Thaer\OneDrive - Jamia Millia Islamia (A Central University)\Desktop\plm9 project\breed-glide-dock_SP	breed-glide-dock_SP_pv.maegz	105
	OTAVA-FRAGMENT-LIBRARY-ligprep_1-.sdf:3763_+_OTAVA-FRAGMENT-LIBRARY-ligprep_1-.sdf:2280	19504	breed-glide-dock_SP_pv.106	2023-10-13 17:09:23	2023-10-13 17:09:23			C:\Users\Haider Thaer\OneDrive - Jamia Millia Islamia (A Central University)\Desktop\plm9 project\breed-glide-dock_SP	breed-glide-dock_SP_pv.maegz	106
	OTAVA-FRAGMENT-LIBRARY-ligprep_1-.sdf:1247_+_OTAVA-FRAGMENT-LIBRARY-ligprep_1-.sdf:5690	19505	breed-glide-dock_SP_pv.107	2023-10-13 17:09:23	2023-10-13 17:09:23			C:\Users\Haider Thaer\OneDrive - Jamia Millia Islamia (A Central University)\Desktop\plm9 project\breed-glide-dock_SP	breed-glide-dock_SP_pv.maegz	107
	OTAVA-FRAGMENT-LIBRARY-ligprep_1-.sdf:2338_+_OTAVA-FRAGMENT-LIBRARY-ligprep_1-.sdf:4395	19506	breed-glide-dock_SP_pv.108	2023-10-13 17:09:23	2023-10-13 17:09:23			C:\Users\Haider Thaer\OneDrive - Jamia Millia Islamia (A Central University)\Desktop\plm9 project\breed-glide-dock_SP	breed-glide-dock_SP_pv.maegz	108
	OTAVA-FRAGMENT-LIBRARY-ligprep_1-.sdf:5999_+_OTAVA-FRAGMENT-LIBRARY-ligprep_1-.sdf:1522	19507	breed-glide-dock_SP_pv.109	2023-10-13 17:09:23	2023-10-13 17:09:23			C:\Users\Haider Thaer\OneDrive - Jamia Millia Islamia (A Central University)\Desktop\plm9 project\breed-glide-dock_SP	breed-glide-dock_SP_pv.maegz	109
	OTAVA-FRAGMENT-LIBRARY-ligprep_1-.sdf:5704_+_OTAVA-FRAGMENT-LIBRARY-ligprep_1-.sdf:8716	19508	breed-glide-dock_SP_pv.110	2023-10-13 17:09:23	2023-10-13 17:09:23			C:\Users\Haider Thaer\OneDrive - Jamia Millia Islamia (A Central University)\Desktop\plm9 project\breed-glide-dock_SP	breed-glide-dock_SP_pv.maegz	110
	OTAVA-FRAGMENT-LIBRARY-ligprep_1-.sdf:6950_+_OTAVA-FRAGMENT-LIBRARY-ligprep_1-.sdf:4138	19509	breed-glide-dock_SP_pv.111	2023-10-13 17:09:23	2023-10-13 17:09:23			C:\Users\Haider Thaer\OneDrive - Jamia Millia Islamia (A Central University)\Desktop\plm9 project\breed-glide-dock_SP	breed-glide-dock_SP_pv.maegz	111
	OTAVA-FRAGMENT-LIBRARY-ligprep_1-.sdf:5999_+_OTAVA-FRAGMENT-LIBRARY-ligprep_1-.sdf:3763	19510	breed-glide-dock_SP_pv.112	2023-10-13 17:09:23	2023-10-13 17:09:23			C:\Users\Haider Thaer\OneDrive - Jamia Millia Islamia (A Central University)\Desktop\plm9 project\breed-glide-dock_SP	breed-glide-dock_SP_pv.maegz	112
	OTAVA-FRAGMENT-LIBRARY-ligprep_1-.sdf:1871_+_OTAVA-FRAGMENT-LIBRARY-ligprep_1-.sdf:1665	19511	breed-glide-dock_SP_pv.113	2023-10-13 17:09:23	2023-10-13 17:09:23			C:\Users\Haider Thaer\OneDrive - Jamia Millia Islamia (A Central University)\Desktop\plm9 project\breed-glide-dock_SP	breed-glide-dock_SP_pv.maegz	113
	OTAVA-FRAGMENT-LIBRARY-ligprep_1-.sdf:5371_+_OTAVA-FRAGMENT-LIBRARY-ligprep_1-.sdf:3423	19512	breed-glide-dock_SP_pv.114	2023-10-13 17:09:23	2023-10-13 17:09:23			C:\Users\Haider Thaer\OneDrive - Jamia Millia Islamia (A Central University)\Desktop\plm9 project\breed-glide-dock_SP	breed-glide-dock_SP_pv.maegz	114
	OTAVA-FRAGMENT-LIBRARY-ligprep_1-.sdf:1247_+_OTAVA-FRAGMENT-LIBRARY-ligprep_1-.sdf:9290	19513	breed-glide-dock_SP_pv.115	2023-10-13 17:09:23	2023-10-13 17:09:23			C:\Users\Haider Thaer\OneDrive - Jamia Millia Islamia (A Central University)\Desktop\plm9 project\breed-glide-dock_SP	breed-glide-dock_SP_pv.maegz	115
	OTAVA-FRAGMENT-LIBRARY-ligprep_1-.sdf:1328_+_OTAVA-FRAGMENT-LIBRARY-ligprep_1-.sdf:10588	19514	breed-glide-dock_SP_pv.116	2023-10-13 17:09:23	2023-10-13 17:09:23			C:\Users\Haider Thaer\OneDrive - Jamia Millia Islamia (A Central University)\Desktop\plm9 project\breed-glide-dock_SP	breed-glide-dock_SP_pv.maegz	116
	OTAVA-FRAGMENT-LIBRARY-ligprep_1-.sdf:9745_+_OTAVA-FRAGMENT-LIBRARY-ligprep_1-.sdf:10073	19515	breed-glide-dock_SP_pv.117	2023-10-13 17:09:23	2023-10-13 17:09:23			C:\Users\Haider Thaer\OneDrive - Jamia Millia Islamia (A Central University)\Desktop\plm9 project\breed-glide-dock_SP	breed-glide-dock_SP_pv.maegz	117
	OTAVA-FRAGMENT-LIBRARY-ligprep_1-.sdf:774_+_OTAVA-FRAGMENT-LIBRARY-ligprep_1-.sdf:8639	19516	breed-glide-dock_SP_pv.118	2023-10-13 17:09:23	2023-10-13 17:09:23			C:\Users\Haider Thaer\OneDrive - Jamia Millia Islamia (A Central University)\Desktop\plm9 project\breed-glide-dock_SP	breed-glide-dock_SP_pv.maegz	118
	OTAVA-FRAGMENT-LIBRARY-ligprep_1-.sdf:11723_+_OTAVA-FRAGMENT-LIBRARY-ligprep_1-.sdf:1663	19517	breed-glide-dock_SP_pv.119	2023-10-13 17:09:23	2023-10-13 17:09:23			C:\Users\Haider Thaer\OneDrive - Jamia Millia Islamia (A Central University)\Desktop\plm9 project\breed-glide-dock_SP	breed-glide-dock_SP_pv.maegz	119
	OTAVA-FRAGMENT-LIBRARY-ligprep_1-.sdf:6157_+_OTAVA-FRAGMENT-LIBRARY-ligprep_1-.sdf:1663	19518	breed-glide-dock_SP_pv.120	2023-10-13 17:09:23	2023-10-13 17:09:23			C:\Users\Haider Thaer\OneDrive - Jamia Millia Islamia (A Central University)\Desktop\plm9 project\breed-glide-dock_SP	breed-glide-dock_SP_pv.maegz	120
	OTAVA-FRAGMENT-LIBRARY-ligprep_1-.sdf:11081_+_OTAVA-FRAGMENT-LIBRARY-ligprep_1-.sdf:1747	19519	breed-glide-dock_SP_pv.121	2023-10-13 17:09:23	2023-10-13 17:09:23			C:\Users\Haider Thaer\OneDrive - Jamia Millia Islamia (A Central University)\Desktop\plm9 project\breed-glide-dock_SP	breed-glide-dock_SP_pv.maegz	121
	OTAVA-FRAGMENT-LIBRARY-ligprep_1-.sdf:10548_+_OTAVA-FRAGMENT-LIBRARY-ligprep_1-.sdf:3477	19520	breed-glide-dock_SP_pv.122	2023-10-13 17:09:23	2023-10-13 17:09:23			C:\Users\Haider Thaer\OneDrive - Jamia Millia Islamia (A Central University)\Desktop\plm9 project\breed-glide-dock_SP	breed-glide-dock_SP_pv.maegz	122
	OTAVA-FRAGMENT-LIBRARY-ligprep_1-.sdf:6416_+_OTAVA-FRAGMENT-LIBRARY-ligprep_1-.sdf:4479	19521	breed-glide-dock_SP_pv.123	2023-10-13 17:09:23	2023-10-13 17:09:23			C:\Users\Haider Thaer\OneDrive - Jamia Millia Islamia (A Central University)\Desktop\plm9 project\breed-glide-dock_SP	breed-glide-dock_SP_pv.maegz	123
	OTAVA-FRAGMENT-LIBRARY-ligprep_1-.sdf:5617_+_OTAVA-FRAGMENT-LIBRARY-ligprep_1-.sdf:5690	19522	breed-glide-dock_SP_pv.124	2023-10-13 17:09:23	2023-10-13 17:09:23			C:\Users\Haider Thaer\OneDrive - Jamia Millia Islamia (A Central University)\Desktop\plm9 project\breed-glide-dock_SP	breed-glide-dock_SP_pv.maegz	124
	OTAVA-FRAGMENT-LIBRARY-ligprep_1-.sdf:8639_+_OTAVA-FRAGMENT-LIBRARY-ligprep_1-.sdf:5359	19523	breed-glide-dock_SP_pv.125	2023-10-13 17:09:23	2023-10-13 17:09:23			C:\Users\Haider Thaer\OneDrive - Jamia Millia Islamia (A Central University)\Desktop\plm9 project\breed-glide-dock_SP	breed-glide-dock_SP_pv.maegz	125
	OTAVA-FRAGMENT-LIBRARY-ligprep_1-.sdf:3631_+_OTAVA-FRAGMENT-LIBRARY-ligprep_1-.sdf:1523	19524	breed-glide-dock_SP_pv.126	2023-10-13 17:09:23	2023-10-13 17:09:23			C:\Users\Haider Thaer\OneDrive - Jamia Millia Islamia (A Central University)\Desktop\plm9 project\breed-glide-dock_SP	breed-glide-dock_SP_pv.maegz	126
	OTAVA-FRAGMENT-LIBRARY-ligprep_1-.sdf:3244_+_OTAVA-FRAGMENT-LIBRARY-ligprep_1-.sdf:10880	19525	breed-glide-dock_SP_pv.127	2023-10-13 17:09:23	2023-10-13 17:09:23			C:\Users\Haider Thaer\OneDrive - Jamia Millia Islamia (A Central University)\Desktop\plm9 project\breed-glide-dock_SP	breed-glide-dock_SP_pv.maegz	127
	OTAVA-FRAGMENT-LIBRARY-ligprep_1-.sdf:9213_+_OTAVA-FRAGMENT-LIBRARY-ligprep_1-.sdf:4417	19526	breed-glide-dock_SP_pv.128	2023-10-13 17:09:23	2023-10-13 17:09:23			C:\Users\Haider Thaer\OneDrive - Jamia Millia Islamia (A Central University)\Desktop\plm9 project\breed-glide-dock_SP	breed-glide-dock_SP_pv.maegz	128
	OTAVA-FRAGMENT-LIBRARY-ligprep_1-.sdf:9410_+_OTAVA-FRAGMENT-LIBRARY-ligprep_1-.sdf:3474	19527	breed-glide-dock_SP_pv.129	2023-10-13 17:09:23	2023-10-13 17:09:23			C:\Users\Haider Thaer\OneDrive - Jamia Millia Islamia (A Central University)\Desktop\plm9 project\breed-glide-dock_SP	breed-glide-dock_SP_pv.maegz	129
	OTAVA-FRAGMENT-LIBRARY-ligprep_1-.sdf:9213_+_OTAVA-FRAGMENT-LIBRARY-ligprep_1-.sdf:1523	19528	breed-glide-dock_SP_pv.130	2023-10-13 17:09:23	2023-10-13 17:09:23			C:\Users\Haider Thaer\OneDrive - Jamia Millia Islamia (A Central University)\Desktop\plm9 project\breed-glide-dock_SP	breed-glide-dock_SP_pv.maegz	130
	OTAVA-FRAGMENT-LIBRARY-ligprep_1-.sdf:10548_+_OTAVA-FRAGMENT-LIBRARY-ligprep_1-.sdf:10882	19529	breed-glide-dock_SP_pv.131	2023-10-13 17:09:23	2023-10-13 17:09:23			C:\Users\Haider Thaer\OneDrive - Jamia Millia Islamia (A Central University)\Desktop\plm9 project\breed-glide-dock_SP	breed-glide-dock_SP_pv.maegz	131
	OTAVA-FRAGMENT-LIBRARY-ligprep_1-.sdf:2296_+_OTAVA-FRAGMENT-LIBRARY-ligprep_1-.sdf:11330	19530	breed-glide-dock_SP_pv.132	2023-10-13 17:09:23	2023-10-13 17:09:23			C:\Users\Haider Thaer\OneDrive - Jamia Millia Islamia (A Central University)\Desktop\plm9 project\breed-glide-dock_SP	breed-glide-dock_SP_pv.maegz	132
	OTAVA-FRAGMENT-LIBRARY-ligprep_1-.sdf:9221_+_OTAVA-FRAGMENT-LIBRARY-ligprep_1-.sdf:5359	19531	breed-glide-dock_SP_pv.133	2023-10-13 17:09:23	2023-10-13 17:09:23			C:\Users\Haider Thaer\OneDrive - Jamia Millia Islamia (A Central University)\Desktop\plm9 project\breed-glide-dock_SP	breed-glide-dock_SP_pv.maegz	133
	OTAVA-FRAGMENT-LIBRARY-ligprep_1-.sdf:6416_+_OTAVA-FRAGMENT-LIBRARY-ligprep_1-.sdf:8716	19532	breed-glide-dock_SP_pv.134	2023-10-13 17:09:23	2023-10-13 17:09:23			C:\Users\Haider Thaer\OneDrive - Jamia Millia Islamia (A Central University)\Desktop\plm9 project\breed-glide-dock_SP	breed-glide-dock_SP_pv.maegz	134
	OTAVA-FRAGMENT-LIBRARY-ligprep_1-.sdf:2753_+_OTAVA-FRAGMENT-LIBRARY-ligprep_1-.sdf:5628	19533	breed-glide-dock_SP_pv.135	2023-10-13 17:09:23	2023-10-13 17:09:23			C:\Users\Haider Thaer\OneDrive - Jamia Millia Islamia (A Central University)\Desktop\plm9 project\breed-glide-dock_SP	breed-glide-dock_SP_pv.maegz	135
	OTAVA-FRAGMENT-LIBRARY-ligprep_1-.sdf:7539_+_OTAVA-FRAGMENT-LIBRARY-ligprep_1-.sdf:5690	19534	breed-glide-dock_SP_pv.136	2023-10-13 17:09:23	2023-10-13 17:09:23			C:\Users\Haider Thaer\OneDrive - Jamia Millia Islamia (A Central University)\Desktop\plm9 project\breed-glide-dock_SP	breed-glide-dock_SP_pv.maegz	136
	OTAVA-FRAGMENT-LIBRARY-ligprep_1-.sdf:774_+_OTAVA-FRAGMENT-LIBRARY-ligprep_1-.sdf:8639	19535	breed-glide-dock_SP_pv.137	2023-10-13 17:09:23	2023-10-13 17:09:23			C:\Users\Haider Thaer\OneDrive - Jamia Millia Islamia (A Central University)\Desktop\plm9 project\breed-glide-dock_SP	breed-glide-dock_SP_pv.maegz	137
	OTAVA-FRAGMENT-LIBRARY-ligprep_1-.sdf:5323_+_OTAVA-FRAGMENT-LIBRARY-ligprep_1-.sdf:8716	19536	breed-glide-dock_SP_pv.138	2023-10-13 17:09:23	2023-10-13 17:09:23			C:\Users\Haider Thaer\OneDrive - Jamia Millia Islamia (A Central University)\Desktop\plm9 project\breed-glide-dock_SP	breed-glide-dock_SP_pv.maegz	138
	OTAVA-FRAGMENT-LIBRARY-ligprep_1-.sdf:9213_+_OTAVA-FRAGMENT-LIBRARY-ligprep_1-.sdf:11330	19537	breed-glide-dock_SP_pv.139	2023-10-13 17:09:23	2023-10-13 17:09:23			C:\Users\Haider Thaer\OneDrive - Jamia Millia Islamia (A Central University)\Desktop\plm9 project\breed-glide-dock_SP	breed-glide-dock_SP_pv.maegz	139
	OTAVA-FRAGMENT-LIBRARY-ligprep_1-.sdf:3755_+_OTAVA-FRAGMENT-LIBRARY-ligprep_1-.sdf:10882	19538	breed-glide-dock_SP_pv.140	2023-10-13 17:09:23	2023-10-13 17:09:23			C:\Users\Haider Thaer\OneDrive - Jamia Millia Islamia (A Central University)\Desktop\plm9 project\breed-glide-dock_SP	breed-glide-dock_SP_pv.maegz	140
	OTAVA-FRAGMENT-LIBRARY-ligprep_1-.sdf:1245_+_OTAVA-FRAGMENT-LIBRARY-ligprep_1-.sdf:5690	19539	breed-glide-dock_SP_pv.141	2023-10-13 17:09:23	2023-10-13 17:09:23			C:\Users\Haider Thaer\OneDrive - Jamia Millia Islamia (A Central University)\Desktop\plm9 project\breed-glide-dock_SP	breed-glide-dock_SP_pv.maegz	141
	OTAVA-FRAGMENT-LIBRARY-ligprep_1-.sdf:5855_+_OTAVA-FRAGMENT-LIBRARY-ligprep_1-.sdf:3259	19540	breed-glide-dock_SP_pv.142	2023-10-13 17:09:23	2023-10-13 17:09:23			C:\Users\Haider Thaer\OneDrive - Jamia Millia Islamia (A Central University)\Desktop\plm9 project\breed-glide-dock_SP	breed-glide-dock_SP_pv.maegz	142
	OTAVA-FRAGMENT-LIBRARY-ligprep_1-.sdf:11333_+_OTAVA-FRAGMENT-LIBRARY-ligprep_1-.sdf:2860	19541	breed-glide-dock_SP_pv.143	2023-10-13 17:09:23	2023-10-13 17:09:23			C:\Users\Haider Thaer\OneDrive - Jamia Millia Islamia (A Central University)\Desktop\plm9 project\breed-glide-dock_SP	breed-glide-dock_SP_pv.maegz	143
	OTAVA-FRAGMENT-LIBRARY-ligprep_1-.sdf:1247_+_OTAVA-FRAGMENT-LIBRARY-ligprep_1-.sdf:4385	19542	breed-glide-dock_SP_pv.144	2023-10-13 17:09:23	2023-10-13 17:09:23			C:\Users\Haider Thaer\OneDrive - Jamia Millia Islamia (A Central University)\Desktop\plm9 project\breed-glide-dock_SP	breed-glide-dock_SP_pv.maegz	144
	OTAVA-FRAGMENT-LIBRARY-ligprep_1-.sdf:4105_+_OTAVA-FRAGMENT-LIBRARY-ligprep_1-.sdf:9111	19543	breed-glide-dock_SP_pv.145	2023-10-13 17:09:23	2023-10-13 17:09:23			C:\Users\Haider Thaer\OneDrive - Jamia Millia Islamia (A Central University)\Desktop\plm9 project\breed-glide-dock_SP	breed-glide-dock_SP_pv.maegz	145
	OTAVA-FRAGMENT-LIBRARY-ligprep_1-.sdf:3755_+_OTAVA-FRAGMENT-LIBRARY-ligprep_1-.sdf:671	19544	breed-glide-dock_SP_pv.146	2023-10-13 17:09:23	2023-10-13 17:09:23			C:\Users\Haider Thaer\OneDrive - Jamia Millia Islamia (A Central University)\Desktop\plm9 project\breed-glide-dock_SP	breed-glide-dock_SP_pv.maegz	146
	OTAVA-FRAGMENT-LIBRARY-ligprep_1-.sdf:5065_+_OTAVA-FRAGMENT-LIBRARY-ligprep_1-.sdf:6755	19545	breed-glide-dock_SP_pv.147	2023-10-13 17:09:23	2023-10-13 17:09:23			C:\Users\Haider Thaer\OneDrive - Jamia Millia Islamia (A Central University)\Desktop\plm9 project\breed-glide-dock_SP	breed-glide-dock_SP_pv.maegz	147
	OTAVA-FRAGMENT-LIBRARY-ligprep_1-.sdf:9229_+_OTAVA-FRAGMENT-LIBRARY-ligprep_1-.sdf:1328	19546	breed-glide-dock_SP_pv.148	2023-10-13 17:09:23	2023-10-13 17:09:23			C:\Users\Haider Thaer\OneDrive - Jamia Millia Islamia (A Central University)\Desktop\plm9 project\breed-glide-dock_SP	breed-glide-dock_SP_pv.maegz	148
	OTAVA-FRAGMENT-LIBRARY-ligprep_1-.sdf:9481_+_OTAVA-FRAGMENT-LIBRARY-ligprep_1-.sdf:8052	19547	breed-glide-dock_SP_pv.149	2023-10-13 17:09:23	2023-10-13 17:09:23			C:\Users\Haider Thaer\OneDrive - Jamia Millia Islamia (A Central University)\Desktop\plm9 project\breed-glide-dock_SP	breed-glide-dock_SP_pv.maegz	149
	OTAVA-FRAGMENT-LIBRARY-ligprep_1-.sdf:11602_+_OTAVA-FRAGMENT-LIBRARY-ligprep_1-.sdf:2855	19548	breed-glide-dock_SP_pv.150	2023-10-13 17:09:23	2023-10-13 17:09:23			C:\Users\Haider Thaer\OneDrive - Jamia Millia Islamia (A Central University)\Desktop\plm9 project\breed-glide-dock_SP	breed-glide-dock_SP_pv.maegz	150
	OTAVA-FRAGMENT-LIBRARY-ligprep_1-.sdf:1245_+_OTAVA-FRAGMENT-LIBRARY-ligprep_1-.sdf:9290	19549	breed-glide-dock_SP_pv.151	2023-10-13 17:09:23	2023-10-13 17:09:23			C:\Users\Haider Thaer\OneDrive - Jamia Millia Islamia (A Central University)\Desktop\plm9 project\breed-glide-dock_SP	breed-glide-dock_SP_pv.maegz	151
	OTAVA-FRAGMENT-LIBRARY-ligprep_1-.sdf:5878_+_OTAVA-FRAGMENT-LIBRARY-ligprep_1-.sdf:2031	19550	breed-glide-dock_SP_pv.152	2023-10-13 17:09:23	2023-10-13 17:09:23			C:\Users\Haider Thaer\OneDrive - Jamia Millia Islamia (A Central University)\Desktop\plm9 project\breed-glide-dock_SP	breed-glide-dock_SP_pv.maegz	152
	OTAVA-FRAGMENT-LIBRARY-ligprep_1-.sdf:2910_+_OTAVA-FRAGMENT-LIBRARY-ligprep_1-.sdf:8884	19551	breed-glide-dock_SP_pv.153	2023-10-13 17:09:23	2023-10-13 17:09:23			C:\Users\Haider Thaer\OneDrive - Jamia Millia Islamia (A Central University)\Desktop\plm9 project\breed-glide-dock_SP	breed-glide-dock_SP_pv.maegz	153
	OTAVA-FRAGMENT-LIBRARY-ligprep_1-.sdf:4517_+_OTAVA-FRAGMENT-LIBRARY-ligprep_1-.sdf:8716	19552	breed-glide-dock_SP_pv.154	2023-10-13 17:09:23	2023-10-13 17:09:23			C:\Users\Haider Thaer\OneDrive - Jamia Millia Islamia (A Central University)\Desktop\plm9 project\breed-glide-dock_SP	breed-glide-dock_SP_pv.maegz	154
	OTAVA-FRAGMENT-LIBRARY-ligprep_1-.sdf:4179_+_OTAVA-FRAGMENT-LIBRARY-ligprep_1-.sdf:2755	19553	breed-glide-dock_SP_pv.155	2023-10-13 17:09:23	2023-10-13 17:09:23			C:\Users\Haider Thaer\OneDrive - Jamia Millia Islamia (A Central University)\Desktop\plm9 project\breed-glide-dock_SP	breed-glide-dock_SP_pv.maegz	155
	OTAVA-FRAGMENT-LIBRARY-ligprep_1-.sdf:3631_+_OTAVA-FRAGMENT-LIBRARY-ligprep_1-.sdf:1523	19554	breed-glide-dock_SP_pv.156	2023-10-13 17:09:23	2023-10-13 17:09:23			C:\Users\Haider Thaer\OneDrive - Jamia Millia Islamia (A Central University)\Desktop\plm9 project\breed-glide-dock_SP	breed-glide-dock_SP_pv.maegz	156
	OTAVA-FRAGMENT-LIBRARY-ligprep_1-.sdf:5438_+_OTAVA-FRAGMENT-LIBRARY-ligprep_1-.sdf:4417	19555	breed-glide-dock_SP_pv.157	2023-10-13 17:09:23	2023-10-13 17:09:23			C:\Users\Haider Thaer\OneDrive - Jamia Millia Islamia (A Central University)\Desktop\plm9 project\breed-glide-dock_SP	breed-glide-dock_SP_pv.maegz	157
	OTAVA-FRAGMENT-LIBRARY-ligprep_1-.sdf:5999_+_OTAVA-FRAGMENT-LIBRARY-ligprep_1-.sdf:2761	19556	breed-glide-dock_SP_pv.158	2023-10-13 17:09:23	2023-10-13 17:09:23			C:\Users\Haider Thaer\OneDrive - Jamia Millia Islamia (A Central University)\Desktop\plm9 project\breed-glide-dock_SP	breed-glide-dock_SP_pv.maegz	158
	OTAVA-FRAGMENT-LIBRARY-ligprep_1-.sdf:8705_+_OTAVA-FRAGMENT-LIBRARY-ligprep_1-.sdf:9981	19557	breed-glide-dock_SP_pv.159	2023-10-13 17:09:23	2023-10-13 17:09:23			C:\Users\Haider Thaer\OneDrive - Jamia Millia Islamia (A Central University)\Desktop\plm9 project\breed-glide-dock_SP	breed-glide-dock_SP_pv.maegz	159
	OTAVA-FRAGMENT-LIBRARY-ligprep_1-.sdf:8408_+_OTAVA-FRAGMENT-LIBRARY-ligprep_1-.sdf:578	19558	breed-glide-dock_SP_pv.160	2023-10-13 17:09:23	2023-10-13 17:09:23			C:\Users\Haider Thaer\OneDrive - Jamia Millia Islamia (A Central University)\Desktop\plm9 project\breed-glide-dock_SP	breed-glide-dock_SP_pv.maegz	160
	OTAVA-FRAGMENT-LIBRARY-ligprep_1-.sdf:2863_+_OTAVA-FRAGMENT-LIBRARY-ligprep_1-.sdf:4417	19559	breed-glide-dock_SP_pv.161	2023-10-13 17:09:23	2023-10-13 17:09:23			C:\Users\Haider Thaer\OneDrive - Jamia Millia Islamia (A Central University)\Desktop\plm9 project\breed-glide-dock_SP	breed-glide-dock_SP_pv.maegz	161
	OTAVA-FRAGMENT-LIBRARY-ligprep_1-.sdf:2296_+_OTAVA-FRAGMENT-LIBRARY-ligprep_1-.sdf:4417	19560	breed-glide-dock_SP_pv.162	2023-10-13 17:09:23	2023-10-13 17:09:23			C:\Users\Haider Thaer\OneDrive - Jamia Millia Islamia (A Central University)\Desktop\plm9 project\breed-glide-dock_SP	breed-glide-dock_SP_pv.maegz	162
	OTAVA-FRAGMENT-LIBRARY-ligprep_1-.sdf:1929_+_OTAVA-FRAGMENT-LIBRARY-ligprep_1-.sdf:5878	19561	breed-glide-dock_SP_pv.163	2023-10-13 17:09:23	2023-10-13 17:09:23			C:\Users\Haider Thaer\OneDrive - Jamia Millia Islamia (A Central University)\Desktop\plm9 project\breed-glide-dock_SP	breed-glide-dock_SP_pv.maegz	163
	OTAVA-FRAGMENT-LIBRARY-ligprep_1-.sdf:8710_+_OTAVA-FRAGMENT-LIBRARY-ligprep_1-.sdf:2760	19562	breed-glide-dock_SP_pv.164	2023-10-13 17:09:23	2023-10-13 17:09:23			C:\Users\Haider Thaer\OneDrive - Jamia Millia Islamia (A Central University)\Desktop\plm9 project\breed-glide-dock_SP	breed-glide-dock_SP_pv.maegz	164
	OTAVA-FRAGMENT-LIBRARY-ligprep_1-.sdf:4360_+_OTAVA-FRAGMENT-LIBRARY-ligprep_1-.sdf:1662	19563	breed-glide-dock_SP_pv.165	2023-10-13 17:09:23	2023-10-13 17:09:23			C:\Users\Haider Thaer\OneDrive - Jamia Millia Islamia (A Central University)\Desktop\plm9 project\breed-glide-dock_SP	breed-glide-dock_SP_pv.maegz	165
	OTAVA-FRAGMENT-LIBRARY-ligprep_1-.sdf:2456_+_OTAVA-FRAGMENT-LIBRARY-ligprep_1-.sdf:1892	19564	breed-glide-dock_SP_pv.166	2023-10-13 17:09:23	2023-10-13 17:09:23			C:\Users\Haider Thaer\OneDrive - Jamia Millia Islamia (A Central University)\Desktop\plm9 project\breed-glide-dock_SP	breed-glide-dock_SP_pv.maegz	166
	OTAVA-FRAGMENT-LIBRARY-ligprep_1-.sdf:694_+_OTAVA-FRAGMENT-LIBRARY-ligprep_1-.sdf:1523	19565	breed-glide-dock_SP_pv.167	2023-10-13 17:09:23	2023-10-13 17:09:23			C:\Users\Haider Thaer\OneDrive - Jamia Millia Islamia (A Central University)\Desktop\plm9 project\breed-glide-dock_SP	breed-glide-dock_SP_pv.maegz	167
	OTAVA-FRAGMENT-LIBRARY-ligprep_1-.sdf:5878_+_OTAVA-FRAGMENT-LIBRARY-ligprep_1-.sdf:10573	19566	breed-glide-dock_SP_pv.168	2023-10-13 17:09:23	2023-10-13 17:09:23			C:\Users\Haider Thaer\OneDrive - Jamia Millia Islamia (A Central University)\Desktop\plm9 project\breed-glide-dock_SP	breed-glide-dock_SP_pv.maegz	168
	OTAVA-FRAGMENT-LIBRARY-ligprep_1-.sdf:11081_+_OTAVA-FRAGMENT-LIBRARY-ligprep_1-.sdf:2964	19567	breed-glide-dock_SP_pv.169	2023-10-13 17:09:23	2023-10-13 17:09:23			C:\Users\Haider Thaer\OneDrive - Jamia Millia Islamia (A Central University)\Desktop\plm9 project\breed-glide-dock_SP	breed-glide-dock_SP_pv.maegz	169
	OTAVA-FRAGMENT-LIBRARY-ligprep_1-.sdf:7941_+_OTAVA-FRAGMENT-LIBRARY-ligprep_1-.sdf:10995	19568	breed-glide-dock_SP_pv.170	2023-10-13 17:09:23	2023-10-13 17:09:23			C:\Users\Haider Thaer\OneDrive - Jamia Millia Islamia (A Central University)\Desktop\plm9 project\breed-glide-dock_SP	breed-glide-dock_SP_pv.maegz	170
	OTAVA-FRAGMENT-LIBRARY-ligprep_1-.sdf:10548_+_OTAVA-FRAGMENT-LIBRARY-ligprep_1-.sdf:11343	19569	breed-glide-dock_SP_pv.171	2023-10-13 17:09:23	2023-10-13 17:09:23			C:\Users\Haider Thaer\OneDrive - Jamia Millia Islamia (A Central University)\Desktop\plm9 project\breed-glide-dock_SP	breed-glide-dock_SP_pv.maegz	171
	OTAVA-FRAGMENT-LIBRARY-ligprep_1-.sdf:3481_+_OTAVA-FRAGMENT-LIBRARY-ligprep_1-.sdf:1521	19570	breed-glide-dock_SP_pv.172	2023-10-13 17:09:23	2023-10-13 17:09:23			C:\Users\Haider Thaer\OneDrive - Jamia Millia Islamia (A Central University)\Desktop\plm9 project\breed-glide-dock_SP	breed-glide-dock_SP_pv.maegz	172
	OTAVA-FRAGMENT-LIBRARY-ligprep_1-.sdf:10429_+_OTAVA-FRAGMENT-LIBRARY-ligprep_1-.sdf:4417	19571	breed-glide-dock_SP_pv.173	2023-10-13 17:09:23	2023-10-13 17:09:23			C:\Users\Haider Thaer\OneDrive - Jamia Millia Islamia (A Central University)\Desktop\plm9 project\breed-glide-dock_SP	breed-glide-dock_SP_pv.maegz	173
	OTAVA-FRAGMENT-LIBRARY-ligprep_1-.sdf:7917_+_OTAVA-FRAGMENT-LIBRARY-ligprep_1-.sdf:1522	19572	breed-glide-dock_SP_pv.174	2023-10-13 17:09:23	2023-10-13 17:09:23			C:\Users\Haider Thaer\OneDrive - Jamia Millia Islamia (A Central University)\Desktop\plm9 project\breed-glide-dock_SP	breed-glide-dock_SP_pv.maegz	174
	OTAVA-FRAGMENT-LIBRARY-ligprep_1-.sdf:1328_+_OTAVA-FRAGMENT-LIBRARY-ligprep_1-.sdf:4417	19573	breed-glide-dock_SP_pv.175	2023-10-13 17:09:23	2023-10-13 17:09:23			C:\Users\Haider Thaer\OneDrive - Jamia Millia Islamia (A Central University)\Desktop\plm9 project\breed-glide-dock_SP	breed-glide-dock_SP_pv.maegz	175
	OTAVA-FRAGMENT-LIBRARY-ligprep_1-.sdf:1568_+_OTAVA-FRAGMENT-LIBRARY-ligprep_1-.sdf:1959	19574	breed-glide-dock_SP_pv.176	2023-10-13 17:09:23	2023-10-13 17:09:23			C:\Users\Haider Thaer\OneDrive - Jamia Millia Islamia (A Central University)\Desktop\plm9 project\breed-glide-dock_SP	breed-glide-dock_SP_pv.maegz	176
	OTAVA-FRAGMENT-LIBRARY-ligprep_1-.sdf:8287_+_OTAVA-FRAGMENT-LIBRARY-ligprep_1-.sdf:10999	19575	breed-glide-dock_SP_pv.177	2023-10-13 17:09:23	2023-10-13 17:09:23			C:\Users\Haider Thaer\OneDrive - Jamia Millia Islamia (A Central University)\Desktop\plm9 project\breed-glide-dock_SP	breed-glide-dock_SP_pv.maegz	177
	OTAVA-FRAGMENT-LIBRARY-ligprep_1-.sdf:3763_+_OTAVA-FRAGMENT-LIBRARY-ligprep_1-.sdf:9696	19576	breed-glide-dock_SP_pv.178	2023-10-13 17:09:23	2023-10-13 17:09:23			C:\Users\Haider Thaer\OneDrive - Jamia Millia Islamia (A Central University)\Desktop\plm9 project\breed-glide-dock_SP	breed-glide-dock_SP_pv.maegz	178
	OTAVA-FRAGMENT-LIBRARY-ligprep_1-.sdf:6138_+_OTAVA-FRAGMENT-LIBRARY-ligprep_1-.sdf:3252	19577	breed-glide-dock_SP_pv.179	2023-10-13 17:09:23	2023-10-13 17:09:23			C:\Users\Haider Thaer\OneDrive - Jamia Millia Islamia (A Central University)\Desktop\plm9 project\breed-glide-dock_SP	breed-glide-dock_SP_pv.maegz	179
	OTAVA-FRAGMENT-LIBRARY-ligprep_1-.sdf:1892_+_OTAVA-FRAGMENT-LIBRARY-ligprep_1-.sdf:11128	19578	breed-glide-dock_SP_pv.180	2023-10-13 17:09:23	2023-10-13 17:09:23			C:\Users\Haider Thaer\OneDrive - Jamia Millia Islamia (A Central University)\Desktop\plm9 project\breed-glide-dock_SP	breed-glide-dock_SP_pv.maegz	180
	OTAVA-FRAGMENT-LIBRARY-ligprep_1-.sdf:7917_+_OTAVA-FRAGMENT-LIBRARY-ligprep_1-.sdf:1523	19579	breed-glide-dock_SP_pv.181	2023-10-13 17:09:23	2023-10-13 17:09:23			C:\Users\Haider Thaer\OneDrive - Jamia Millia Islamia (A Central University)\Desktop\plm9 project\breed-glide-dock_SP	breed-glide-dock_SP_pv.maegz	181
	OTAVA-FRAGMENT-LIBRARY-ligprep_1-.sdf:9991_+_OTAVA-FRAGMENT-LIBRARY-ligprep_1-.sdf:11330	19580	breed-glide-dock_SP_pv.182	2023-10-13 17:09:23	2023-10-13 17:09:23			C:\Users\Haider Thaer\OneDrive - Jamia Millia Islamia (A Central University)\Desktop\plm9 project\breed-glide-dock_SP	breed-glide-dock_SP_pv.maegz	182
	OTAVA-FRAGMENT-LIBRARY-ligprep_1-.sdf:1568_+_OTAVA-FRAGMENT-LIBRARY-ligprep_1-.sdf:1959	19581	breed-glide-dock_SP_pv.183	2023-10-13 17:09:23	2023-10-13 17:09:23			C:\Users\Haider Thaer\OneDrive - Jamia Millia Islamia (A Central University)\Desktop\plm9 project\breed-glide-dock_SP	breed-glide-dock_SP_pv.maegz	183
	OTAVA-FRAGMENT-LIBRARY-ligprep_1-.sdf:1748_+_OTAVA-FRAGMENT-LIBRARY-ligprep_1-.sdf:1959	19582	breed-glide-dock_SP_pv.184	2023-10-13 17:09:23	2023-10-13 17:09:23			C:\Users\Haider Thaer\OneDrive - Jamia Millia Islamia (A Central University)\Desktop\plm9 project\breed-glide-dock_SP	breed-glide-dock_SP_pv.maegz	184
	OTAVA-FRAGMENT-LIBRARY-ligprep_1-.sdf:3902_+_OTAVA-FRAGMENT-LIBRARY-ligprep_1-.sdf:694	19583	breed-glide-dock_SP_pv.185	2023-10-13 17:09:23	2023-10-13 17:09:23			C:\Users\Haider Thaer\OneDrive - Jamia Millia Islamia (A Central University)\Desktop\plm9 project\breed-glide-dock_SP	breed-glide-dock_SP_pv.maegz	185
	OTAVA-FRAGMENT-LIBRARY-ligprep_1-.sdf:3902_+_OTAVA-FRAGMENT-LIBRARY-ligprep_1-.sdf:10174	19584	breed-glide-dock_SP_pv.186	2023-10-13 17:09:23	2023-10-13 17:09:23			C:\Users\Haider Thaer\OneDrive - Jamia Millia Islamia (A Central University)\Desktop\plm9 project\breed-glide-dock_SP	breed-glide-dock_SP_pv.maegz	186
	OTAVA-FRAGMENT-LIBRARY-ligprep_1-.sdf:10174_+_OTAVA-FRAGMENT-LIBRARY-ligprep_1-.sdf:3902	19585	breed-glide-dock_SP_pv.187	2023-10-13 17:09:23	2023-10-13 17:09:23			C:\Users\Haider Thaer\OneDrive - Jamia Millia Islamia (A Central University)\Desktop\plm9 project\breed-glide-dock_SP	breed-glide-dock_SP_pv.maegz	187
	OTAVA-FRAGMENT-LIBRARY-ligprep_1-.sdf:4829_+_OTAVA-FRAGMENT-LIBRARY-ligprep_1-.sdf:4008	19586	breed-glide-dock_SP_pv.188	2023-10-13 17:09:23	2023-10-13 17:09:23			C:\Users\Haider Thaer\OneDrive - Jamia Millia Islamia (A Central University)\Desktop\plm9 project\breed-glide-dock_SP	breed-glide-dock_SP_pv.maegz	188
	OTAVA-FRAGMENT-LIBRARY-ligprep_1-.sdf:5371_+_OTAVA-FRAGMENT-LIBRARY-ligprep_1-.sdf:574	19587	breed-glide-dock_SP_pv.189	2023-10-13 17:09:23	2023-10-13 17:09:23			C:\Users\Haider Thaer\OneDrive - Jamia Millia Islamia (A Central University)\Desktop\plm9 project\breed-glide-dock_SP	breed-glide-dock_SP_pv.maegz	189
	OTAVA-FRAGMENT-LIBRARY-ligprep_1-.sdf:11081_+_OTAVA-FRAGMENT-LIBRARY-ligprep_1-.sdf:1355	19588	breed-glide-dock_SP_pv.190	2023-10-13 17:09:23	2023-10-13 17:09:23			C:\Users\Haider Thaer\OneDrive - Jamia Millia Islamia (A Central University)\Desktop\plm9 project\breed-glide-dock_SP	breed-glide-dock_SP_pv.maegz	190
	OTAVA-FRAGMENT-LIBRARY-ligprep_1-.sdf:11166_+_OTAVA-FRAGMENT-LIBRARY-ligprep_1-.sdf:8907	19589	breed-glide-dock_SP_pv.191	2023-10-13 17:09:23	2023-10-13 17:09:23			C:\Users\Haider Thaer\OneDrive - Jamia Millia Islamia (A Central University)\Desktop\plm9 project\breed-glide-dock_SP	breed-glide-dock_SP_pv.maegz	191
	OTAVA-FRAGMENT-LIBRARY-ligprep_1-.sdf:7941_+_OTAVA-FRAGMENT-LIBRARY-ligprep_1-.sdf:4829	19590	breed-glide-dock_SP_pv.192	2023-10-13 17:09:23	2023-10-13 17:09:23			C:\Users\Haider Thaer\OneDrive - Jamia Millia Islamia (A Central University)\Desktop\plm9 project\breed-glide-dock_SP	breed-glide-dock_SP_pv.maegz	192
	OTAVA-FRAGMENT-LIBRARY-ligprep_1-.sdf:7680_+_OTAVA-FRAGMENT-LIBRARY-ligprep_1-.sdf:5435	19591	breed-glide-dock_SP_pv.193	2023-10-13 17:09:23	2023-10-13 17:09:23			C:\Users\Haider Thaer\OneDrive - Jamia Millia Islamia (A Central University)\Desktop\plm9 project\breed-glide-dock_SP	breed-glide-dock_SP_pv.maegz	193
	OTAVA-FRAGMENT-LIBRARY-ligprep_1-.sdf:26_+_OTAVA-FRAGMENT-LIBRARY-ligprep_1-.sdf:963	19592	breed-glide-dock_SP_pv.194	2023-10-13 17:09:23	2023-10-13 17:09:23			C:\Users\Haider Thaer\OneDrive - Jamia Millia Islamia (A Central University)\Desktop\plm9 project\breed-glide-dock_SP	breed-glide-dock_SP_pv.maegz	194
	OTAVA-FRAGMENT-LIBRARY-ligprep_1-.sdf:5515_+_OTAVA-FRAGMENT-LIBRARY-ligprep_1-.sdf:5690	19593	breed-glide-dock_SP_pv.195	2023-10-13 17:09:23	2023-10-13 17:09:23			C:\Users\Haider Thaer\OneDrive - Jamia Millia Islamia (A Central University)\Desktop\plm9 project\breed-glide-dock_SP	breed-glide-dock_SP_pv.maegz	195
	OTAVA-FRAGMENT-LIBRARY-ligprep_1-.sdf:1632_+_OTAVA-FRAGMENT-LIBRARY-ligprep_1-.sdf:1518	19594	breed-glide-dock_SP_pv.196	2023-10-13 17:09:23	2023-10-13 17:09:23			C:\Users\Haider Thaer\OneDrive - Jamia Millia Islamia (A Central University)\Desktop\plm9 project\breed-glide-dock_SP	breed-glide-dock_SP_pv.maegz	196
	OTAVA-FRAGMENT-LIBRARY-ligprep_1-.sdf:10969_+_OTAVA-FRAGMENT-LIBRARY-ligprep_1-.sdf:6110	19595	breed-glide-dock_SP_pv.197	2023-10-13 17:09:23	2023-10-13 17:09:23			C:\Users\Haider Thaer\OneDrive - Jamia Millia Islamia (A Central University)\Desktop\plm9 project\breed-glide-dock_SP	breed-glide-dock_SP_pv.maegz	197
	OTAVA-FRAGMENT-LIBRARY-ligprep_1-.sdf:11081_+_OTAVA-FRAGMENT-LIBRARY-ligprep_1-.sdf:11301	19596	breed-glide-dock_SP_pv.198	2023-10-13 17:09:23	2023-10-13 17:09:23			C:\Users\Haider Thaer\OneDrive - Jamia Millia Islamia (A Central University)\Desktop\plm9 project\breed-glide-dock_SP	breed-glide-dock_SP_pv.maegz	198
	OTAVA-FRAGMENT-LIBRARY-ligprep_1-.sdf:3760_+_OTAVA-FRAGMENT-LIBRARY-ligprep_1-.sdf:9696	19597	breed-glide-dock_SP_pv.199	2023-10-13 17:09:23	2023-10-13 17:09:23			C:\Users\Haider Thaer\OneDrive - Jamia Millia Islamia (A Central University)\Desktop\plm9 project\breed-glide-dock_SP	breed-glide-dock_SP_pv.maegz	199
	OTAVA-FRAGMENT-LIBRARY-ligprep_1-.sdf:2296_+_OTAVA-FRAGMENT-LIBRARY-ligprep_1-.sdf:1523	19598	breed-glide-dock_SP_pv.200	2023-10-13 17:09:23	2023-10-13 17:09:23			C:\Users\Haider Thaer\OneDrive - Jamia Millia Islamia (A Central University)\Desktop\plm9 project\breed-glide-dock_SP	breed-glide-dock_SP_pv.maegz	200
	OTAVA-FRAGMENT-LIBRARY-ligprep_1-.sdf:1941_+_OTAVA-FRAGMENT-LIBRARY-ligprep_1-.sdf:1328	19599	breed-glide-dock_SP_pv.201	2023-10-13 17:09:23	2023-10-13 17:09:23			C:\Users\Haider Thaer\OneDrive - Jamia Millia Islamia (A Central University)\Desktop\plm9 project\breed-glide-dock_SP	breed-glide-dock_SP_pv.maegz	201
	OTAVA-FRAGMENT-LIBRARY-ligprep_1-.sdf:1632_+_OTAVA-FRAGMENT-LIBRARY-ligprep_1-.sdf:8474	19600	breed-glide-dock_SP_pv.202	2023-10-13 17:09:23	2023-10-13 17:09:23			C:\Users\Haider Thaer\OneDrive - Jamia Millia Islamia (A Central University)\Desktop\plm9 project\breed-glide-dock_SP	breed-glide-dock_SP_pv.maegz	202
	OTAVA-FRAGMENT-LIBRARY-ligprep_1-.sdf:3477_+_OTAVA-FRAGMENT-LIBRARY-ligprep_1-.sdf:1054	19601	breed-glide-dock_SP_pv.203	2023-10-13 17:09:23	2023-10-13 17:09:23			C:\Users\Haider Thaer\OneDrive - Jamia Millia Islamia (A Central University)\Desktop\plm9 project\breed-glide-dock_SP	breed-glide-dock_SP_pv.maegz	203
	OTAVA-FRAGMENT-LIBRARY-ligprep_1-.sdf:3911_+_OTAVA-FRAGMENT-LIBRARY-ligprep_1-.sdf:1522	19602	breed-glide-dock_SP_pv.204	2023-10-13 17:09:23	2023-10-13 17:09:23			C:\Users\Haider Thaer\OneDrive - Jamia Millia Islamia (A Central University)\Desktop\plm9 project\breed-glide-dock_SP	breed-glide-dock_SP_pv.maegz	204
	OTAVA-FRAGMENT-LIBRARY-ligprep_1-.sdf:7917_+_OTAVA-FRAGMENT-LIBRARY-ligprep_1-.sdf:4417	19603	breed-glide-dock_SP_pv.205	2023-10-13 17:09:23	2023-10-13 17:09:23			C:\Users\Haider Thaer\OneDrive - Jamia Millia Islamia (A Central University)\Desktop\plm9 project\breed-glide-dock_SP	breed-glide-dock_SP_pv.maegz	205
	OTAVA-FRAGMENT-LIBRARY-ligprep_1-.sdf:5999_+_OTAVA-FRAGMENT-LIBRARY-ligprep_1-.sdf:4417	19604	breed-glide-dock_SP_pv.206	2023-10-13 17:09:23	2023-10-13 17:09:23			C:\Users\Haider Thaer\OneDrive - Jamia Millia Islamia (A Central University)\Desktop\plm9 project\breed-glide-dock_SP	breed-glide-dock_SP_pv.maegz	206
	OTAVA-FRAGMENT-LIBRARY-ligprep_1-.sdf:4302_+_OTAVA-FRAGMENT-LIBRARY-ligprep_1-.sdf:1427	19605	breed-glide-dock_SP_pv.207	2023-10-13 17:09:23	2023-10-13 17:09:23			C:\Users\Haider Thaer\OneDrive - Jamia Millia Islamia (A Central University)\Desktop\plm9 project\breed-glide-dock_SP	breed-glide-dock_SP_pv.maegz	207
	OTAVA-FRAGMENT-LIBRARY-ligprep_1-.sdf:5999_+_OTAVA-FRAGMENT-LIBRARY-ligprep_1-.sdf:3760	19606	breed-glide-dock_SP_pv.208	2023-10-13 17:09:23	2023-10-13 17:09:23			C:\Users\Haider Thaer\OneDrive - Jamia Millia Islamia (A Central University)\Desktop\plm9 project\breed-glide-dock_SP	breed-glide-dock_SP_pv.maegz	208
	OTAVA-FRAGMENT-LIBRARY-ligprep_1-.sdf:774_+_OTAVA-FRAGMENT-LIBRARY-ligprep_1-.sdf:8474	19607	breed-glide-dock_SP_pv.209	2023-10-13 17:09:23	2023-10-13 17:09:23			C:\Users\Haider Thaer\OneDrive - Jamia Millia Islamia (A Central University)\Desktop\plm9 project\breed-glide-dock_SP	breed-glide-dock_SP_pv.maegz	209
	OTAVA-FRAGMENT-LIBRARY-ligprep_1-.sdf:9547_+_OTAVA-FRAGMENT-LIBRARY-ligprep_1-.sdf:4161	19608	breed-glide-dock_SP_pv.210	2023-10-13 17:09:23	2023-10-13 17:09:23			C:\Users\Haider Thaer\OneDrive - Jamia Millia Islamia (A Central University)\Desktop\plm9 project\breed-glide-dock_SP	breed-glide-dock_SP_pv.maegz	210
	OTAVA-FRAGMENT-LIBRARY-ligprep_1-.sdf:3253_+_OTAVA-FRAGMENT-LIBRARY-ligprep_1-.sdf:1924	19609	breed-glide-dock_SP_pv.211	2023-10-13 17:09:23	2023-10-13 17:09:23			C:\Users\Haider Thaer\OneDrive - Jamia Millia Islamia (A Central University)\Desktop\plm9 project\breed-glide-dock_SP	breed-glide-dock_SP_pv.maegz	211
	OTAVA-FRAGMENT-LIBRARY-ligprep_1-.sdf:8884_+_OTAVA-FRAGMENT-LIBRARY-ligprep_1-.sdf:9111	19610	breed-glide-dock_SP_pv.212	2023-10-13 17:09:23	2023-10-13 17:09:23			C:\Users\Haider Thaer\OneDrive - Jamia Millia Islamia (A Central University)\Desktop\plm9 project\breed-glide-dock_SP	breed-glide-dock_SP_pv.maegz	212
	OTAVA-FRAGMENT-LIBRARY-ligprep_1-.sdf:8718_+_OTAVA-FRAGMENT-LIBRARY-ligprep_1-.sdf:5690	19611	breed-glide-dock_SP_pv.213	2023-10-13 17:09:23	2023-10-13 17:09:23			C:\Users\Haider Thaer\OneDrive - Jamia Millia Islamia (A Central University)\Desktop\plm9 project\breed-glide-dock_SP	breed-glide-dock_SP_pv.maegz	213
	OTAVA-FRAGMENT-LIBRARY-ligprep_1-.sdf:10563_+_OTAVA-FRAGMENT-LIBRARY-ligprep_1-.sdf:5878	19612	breed-glide-dock_SP_pv.214	2023-10-13 17:09:23	2023-10-13 17:09:23			C:\Users\Haider Thaer\OneDrive - Jamia Millia Islamia (A Central University)\Desktop\plm9 project\breed-glide-dock_SP	breed-glide-dock_SP_pv.maegz	214
	OTAVA-FRAGMENT-LIBRARY-ligprep_1-.sdf:3632_+_OTAVA-FRAGMENT-LIBRARY-ligprep_1-.sdf:9779	19613	breed-glide-dock_SP_pv.215	2023-10-13 17:09:23	2023-10-13 17:09:23			C:\Users\Haider Thaer\OneDrive - Jamia Millia Islamia (A Central University)\Desktop\plm9 project\breed-glide-dock_SP	breed-glide-dock_SP_pv.maegz	215
	OTAVA-FRAGMENT-LIBRARY-ligprep_1-.sdf:3631_+_OTAVA-FRAGMENT-LIBRARY-ligprep_1-.sdf:619	19614	breed-glide-dock_SP_pv.216	2023-10-13 17:09:23	2023-10-13 17:09:23			C:\Users\Haider Thaer\OneDrive - Jamia Millia Islamia (A Central University)\Desktop\plm9 project\breed-glide-dock_SP	breed-glide-dock_SP_pv.maegz	216
	OTAVA-FRAGMENT-LIBRARY-ligprep_1-.sdf:5878_+_OTAVA-FRAGMENT-LIBRARY-ligprep_1-.sdf:1518	19615	breed-glide-dock_SP_pv.217	2023-10-13 17:09:23	2023-10-13 17:09:23			C:\Users\Haider Thaer\OneDrive - Jamia Millia Islamia (A Central University)\Desktop\plm9 project\breed-glide-dock_SP	breed-glide-dock_SP_pv.maegz	217
	OTAVA-FRAGMENT-LIBRARY-ligprep_1-.sdf:4102_+_OTAVA-FRAGMENT-LIBRARY-ligprep_1-.sdf:6074	19616	breed-glide-dock_SP_pv.218	2023-10-13 17:09:23	2023-10-13 17:09:23			C:\Users\Haider Thaer\OneDrive - Jamia Millia Islamia (A Central University)\Desktop\plm9 project\breed-glide-dock_SP	breed-glide-dock_SP_pv.maegz	218
	OTAVA-FRAGMENT-LIBRARY-ligprep_1-.sdf:10884_+_OTAVA-FRAGMENT-LIBRARY-ligprep_1-.sdf:1959	19617	breed-glide-dock_SP_pv.219	2023-10-13 17:09:23	2023-10-13 17:09:23			C:\Users\Haider Thaer\OneDrive - Jamia Millia Islamia (A Central University)\Desktop\plm9 project\breed-glide-dock_SP	breed-glide-dock_SP_pv.maegz	219
	OTAVA-FRAGMENT-LIBRARY-ligprep_1-.sdf:4811_+_OTAVA-FRAGMENT-LIBRARY-ligprep_1-.sdf:8335	19618	breed-glide-dock_SP_pv.220	2023-10-13 17:09:23	2023-10-13 17:09:23			C:\Users\Haider Thaer\OneDrive - Jamia Millia Islamia (A Central University)\Desktop\plm9 project\breed-glide-dock_SP	breed-glide-dock_SP_pv.maegz	220
	OTAVA-FRAGMENT-LIBRARY-ligprep_1-.sdf:9613_+_OTAVA-FRAGMENT-LIBRARY-ligprep_1-.sdf:4302	19619	breed-glide-dock_SP_pv.221	2023-10-13 17:09:23	2023-10-13 17:09:23			C:\Users\Haider Thaer\OneDrive - Jamia Millia Islamia (A Central University)\Desktop\plm9 project\breed-glide-dock_SP	breed-glide-dock_SP_pv.maegz	221
	OTAVA-FRAGMENT-LIBRARY-ligprep_1-.sdf:9563_+_OTAVA-FRAGMENT-LIBRARY-ligprep_1-.sdf:11330	19620	breed-glide-dock_SP_pv.222	2023-10-13 17:09:23	2023-10-13 17:09:23			C:\Users\Haider Thaer\OneDrive - Jamia Millia Islamia (A Central University)\Desktop\plm9 project\breed-glide-dock_SP	breed-glide-dock_SP_pv.maegz	222
	OTAVA-FRAGMENT-LIBRARY-ligprep_1-.sdf:11081_+_OTAVA-FRAGMENT-LIBRARY-ligprep_1-.sdf:11723	19621	breed-glide-dock_SP_pv.223	2023-10-13 17:09:23	2023-10-13 17:09:23			C:\Users\Haider Thaer\OneDrive - Jamia Millia Islamia (A Central University)\Desktop\plm9 project\breed-glide-dock_SP	breed-glide-dock_SP_pv.maegz	223
	OTAVA-FRAGMENT-LIBRARY-ligprep_1-.sdf:3902_+_OTAVA-FRAGMENT-LIBRARY-ligprep_1-.sdf:393	19622	breed-glide-dock_SP_pv.224	2023-10-13 17:09:23	2023-10-13 17:09:23			C:\Users\Haider Thaer\OneDrive - Jamia Millia Islamia (A Central University)\Desktop\plm9 project\breed-glide-dock_SP	breed-glide-dock_SP_pv.maegz	224
	OTAVA-FRAGMENT-LIBRARY-ligprep_1-.sdf:7114_+_OTAVA-FRAGMENT-LIBRARY-ligprep_1-.sdf:4417	19623	breed-glide-dock_SP_pv.225	2023-10-13 17:09:23	2023-10-13 17:09:23			C:\Users\Haider Thaer\OneDrive - Jamia Millia Islamia (A Central University)\Desktop\plm9 project\breed-glide-dock_SP	breed-glide-dock_SP_pv.maegz	225
	OTAVA-FRAGMENT-LIBRARY-ligprep_1-.sdf:2296_+_OTAVA-FRAGMENT-LIBRARY-ligprep_1-.sdf:10746	19624	breed-glide-dock_SP_pv.226	2023-10-13 17:09:23	2023-10-13 17:09:23			C:\Users\Haider Thaer\OneDrive - Jamia Millia Islamia (A Central University)\Desktop\plm9 project\breed-glide-dock_SP	breed-glide-dock_SP_pv.maegz	226
	OTAVA-FRAGMENT-LIBRARY-ligprep_1-.sdf:5323_+_OTAVA-FRAGMENT-LIBRARY-ligprep_1-.sdf:5689	19625	breed-glide-dock_SP_pv.227	2023-10-13 17:09:23	2023-10-13 17:09:23			C:\Users\Haider Thaer\OneDrive - Jamia Millia Islamia (A Central University)\Desktop\plm9 project\breed-glide-dock_SP	breed-glide-dock_SP_pv.maegz	227
	OTAVA-FRAGMENT-LIBRARY-ligprep_1-.sdf:10683_+_OTAVA-FRAGMENT-LIBRARY-ligprep_1-.sdf:9981	19626	breed-glide-dock_SP_pv.228	2023-10-13 17:09:23	2023-10-13 17:09:23			C:\Users\Haider Thaer\OneDrive - Jamia Millia Islamia (A Central University)\Desktop\plm9 project\breed-glide-dock_SP	breed-glide-dock_SP_pv.maegz	228
	OTAVA-FRAGMENT-LIBRARY-ligprep_1-.sdf:2472_+_OTAVA-FRAGMENT-LIBRARY-ligprep_1-.sdf:2860	19627	breed-glide-dock_SP_pv.229	2023-10-13 17:09:23	2023-10-13 17:09:23			C:\Users\Haider Thaer\OneDrive - Jamia Millia Islamia (A Central University)\Desktop\plm9 project\breed-glide-dock_SP	breed-glide-dock_SP_pv.maegz	229
	OTAVA-FRAGMENT-LIBRARY-ligprep_1-.sdf:6157_+_OTAVA-FRAGMENT-LIBRARY-ligprep_1-.sdf:4167	19628	breed-glide-dock_SP_pv.230	2023-10-13 17:09:23	2023-10-13 17:09:23			C:\Users\Haider Thaer\OneDrive - Jamia Millia Islamia (A Central University)\Desktop\plm9 project\breed-glide-dock_SP	breed-glide-dock_SP_pv.maegz	230
	OTAVA-FRAGMENT-LIBRARY-ligprep_1-.sdf:3050_+_OTAVA-FRAGMENT-LIBRARY-ligprep_1-.sdf:671	19629	breed-glide-dock_SP_pv.231	2023-10-13 17:09:23	2023-10-13 17:09:23			C:\Users\Haider Thaer\OneDrive - Jamia Millia Islamia (A Central University)\Desktop\plm9 project\breed-glide-dock_SP	breed-glide-dock_SP_pv.maegz	231
	OTAVA-FRAGMENT-LIBRARY-ligprep_1-.sdf:774_+_OTAVA-FRAGMENT-LIBRARY-ligprep_1-.sdf:10555	19630	breed-glide-dock_SP_pv.232	2023-10-13 17:09:23	2023-10-13 17:09:23			C:\Users\Haider Thaer\OneDrive - Jamia Millia Islamia (A Central University)\Desktop\plm9 project\breed-glide-dock_SP	breed-glide-dock_SP_pv.maegz	232
	OTAVA-FRAGMENT-LIBRARY-ligprep_1-.sdf:11380_+_OTAVA-FRAGMENT-LIBRARY-ligprep_1-.sdf:2760	19631	breed-glide-dock_SP_pv.233	2023-10-13 17:09:23	2023-10-13 17:09:23			C:\Users\Haider Thaer\OneDrive - Jamia Millia Islamia (A Central University)\Desktop\plm9 project\breed-glide-dock_SP	breed-glide-dock_SP_pv.maegz	233
	OTAVA-FRAGMENT-LIBRARY-ligprep_1-.sdf:2456_+_OTAVA-FRAGMENT-LIBRARY-ligprep_1-.sdf:1011	19632	breed-glide-dock_SP_pv.234	2023-10-13 17:09:23	2023-10-13 17:09:23			C:\Users\Haider Thaer\OneDrive - Jamia Millia Islamia (A Central University)\Desktop\plm9 project\breed-glide-dock_SP	breed-glide-dock_SP_pv.maegz	234
	OTAVA-FRAGMENT-LIBRARY-ligprep_1-.sdf:5237_+_OTAVA-FRAGMENT-LIBRARY-ligprep_1-.sdf:11389	19633	breed-glide-dock_SP_pv.235	2023-10-13 17:09:23	2023-10-13 17:09:23			C:\Users\Haider Thaer\OneDrive - Jamia Millia Islamia (A Central University)\Desktop\plm9 project\breed-glide-dock_SP	breed-glide-dock_SP_pv.maegz	235
	OTAVA-FRAGMENT-LIBRARY-ligprep_1-.sdf:9364_+_OTAVA-FRAGMENT-LIBRARY-ligprep_1-.sdf:11330	19634	breed-glide-dock_SP_pv.236	2023-10-13 17:09:23	2023-10-13 17:09:23			C:\Users\Haider Thaer\OneDrive - Jamia Millia Islamia (A Central University)\Desktop\plm9 project\breed-glide-dock_SP	breed-glide-dock_SP_pv.maegz	236
	OTAVA-FRAGMENT-LIBRARY-ligprep_1-.sdf:11081_+_OTAVA-FRAGMENT-LIBRARY-ligprep_1-.sdf:1438	19635	breed-glide-dock_SP_pv.237	2023-10-13 17:09:23	2023-10-13 17:09:23			C:\Users\Haider Thaer\OneDrive - Jamia Millia Islamia (A Central University)\Desktop\plm9 project\breed-glide-dock_SP	breed-glide-dock_SP_pv.maegz	237
	OTAVA-FRAGMENT-LIBRARY-ligprep_1-.sdf:10548_+_OTAVA-FRAGMENT-LIBRARY-ligprep_1-.sdf:11330	19636	breed-glide-dock_SP_pv.238	2023-10-13 17:09:23	2023-10-13 17:09:23			C:\Users\Haider Thaer\OneDrive - Jamia Millia Islamia (A Central University)\Desktop\plm9 project\breed-glide-dock_SP	breed-glide-dock_SP_pv.maegz	238
	OTAVA-FRAGMENT-LIBRARY-ligprep_1-.sdf:10081_+_OTAVA-FRAGMENT-LIBRARY-ligprep_1-.sdf:7981	19637	breed-glide-dock_SP_pv.239	2023-10-13 17:09:23	2023-10-13 17:09:23			C:\Users\Haider Thaer\OneDrive - Jamia Millia Islamia (A Central University)\Desktop\plm9 project\breed-glide-dock_SP	breed-glide-dock_SP_pv.maegz	239
	OTAVA-FRAGMENT-LIBRARY-ligprep_1-.sdf:3571_+_OTAVA-FRAGMENT-LIBRARY-ligprep_1-.sdf:11714	19638	breed-glide-dock_SP_pv.240	2023-10-13 17:09:23	2023-10-13 17:09:23			C:\Users\Haider Thaer\OneDrive - Jamia Millia Islamia (A Central University)\Desktop\plm9 project\breed-glide-dock_SP	breed-glide-dock_SP_pv.maegz	240
	OTAVA-FRAGMENT-LIBRARY-ligprep_1-.sdf:10261_+_OTAVA-FRAGMENT-LIBRARY-ligprep_1-.sdf:10999	19639	breed-glide-dock_SP_pv.241	2023-10-13 17:09:23	2023-10-13 17:09:23			C:\Users\Haider Thaer\OneDrive - Jamia Millia Islamia (A Central University)\Desktop\plm9 project\breed-glide-dock_SP	breed-glide-dock_SP_pv.maegz	241
	OTAVA-FRAGMENT-LIBRARY-ligprep_1-.sdf:774_+_OTAVA-FRAGMENT-LIBRARY-ligprep_1-.sdf:11149	19640	breed-glide-dock_SP_pv.242	2023-10-13 17:09:23	2023-10-13 17:09:23			C:\Users\Haider Thaer\OneDrive - Jamia Millia Islamia (A Central University)\Desktop\plm9 project\breed-glide-dock_SP	breed-glide-dock_SP_pv.maegz	242
	OTAVA-FRAGMENT-LIBRARY-ligprep_1-.sdf:3062_+_OTAVA-FRAGMENT-LIBRARY-ligprep_1-.sdf:3011	19641	breed-glide-dock_SP_pv.243	2023-10-13 17:09:23	2023-10-13 17:09:23			C:\Users\Haider Thaer\OneDrive - Jamia Millia Islamia (A Central University)\Desktop\plm9 project\breed-glide-dock_SP	breed-glide-dock_SP_pv.maegz	243
	OTAVA-FRAGMENT-LIBRARY-ligprep_1-.sdf:11330_+_OTAVA-FRAGMENT-LIBRARY-ligprep_1-.sdf:1522	19642	breed-glide-dock_SP_pv.244	2023-10-13 17:09:23	2023-10-13 17:09:23			C:\Users\Haider Thaer\OneDrive - Jamia Millia Islamia (A Central University)\Desktop\plm9 project\breed-glide-dock_SP	breed-glide-dock_SP_pv.maegz	244
	OTAVA-FRAGMENT-LIBRARY-ligprep_1-.sdf:1258_+_OTAVA-FRAGMENT-LIBRARY-ligprep_1-.sdf:10999	19643	breed-glide-dock_SP_pv.245	2023-10-13 17:09:23	2023-10-13 17:09:23			C:\Users\Haider Thaer\OneDrive - Jamia Millia Islamia (A Central University)\Desktop\plm9 project\breed-glide-dock_SP	breed-glide-dock_SP_pv.maegz	245
	OTAVA-FRAGMENT-LIBRARY-ligprep_1-.sdf:11330_+_OTAVA-FRAGMENT-LIBRARY-ligprep_1-.sdf:3760	19644	breed-glide-dock_SP_pv.246	2023-10-13 17:09:23	2023-10-13 17:09:23			C:\Users\Haider Thaer\OneDrive - Jamia Millia Islamia (A Central University)\Desktop\plm9 project\breed-glide-dock_SP	breed-glide-dock_SP_pv.maegz	246
	OTAVA-FRAGMENT-LIBRARY-ligprep_1-.sdf:5855_+_OTAVA-FRAGMENT-LIBRARY-ligprep_1-.sdf:3285	19645	breed-glide-dock_SP_pv.247	2023-10-13 17:09:23	2023-10-13 17:09:23			C:\Users\Haider Thaer\OneDrive - Jamia Millia Islamia (A Central University)\Desktop\plm9 project\breed-glide-dock_SP	breed-glide-dock_SP_pv.maegz	247
	OTAVA-FRAGMENT-LIBRARY-ligprep_1-.sdf:11081_+_OTAVA-FRAGMENT-LIBRARY-ligprep_1-.sdf:3961	19646	breed-glide-dock_SP_pv.248	2023-10-13 17:09:23	2023-10-13 17:09:23			C:\Users\Haider Thaer\OneDrive - Jamia Millia Islamia (A Central University)\Desktop\plm9 project\breed-glide-dock_SP	breed-glide-dock_SP_pv.maegz	248
	OTAVA-FRAGMENT-LIBRARY-ligprep_1-.sdf:7555_+_OTAVA-FRAGMENT-LIBRARY-ligprep_1-.sdf:11389	19647	breed-glide-dock_SP_pv.249	2023-10-13 17:09:23	2023-10-13 17:09:23			C:\Users\Haider Thaer\OneDrive - Jamia Millia Islamia (A Central University)\Desktop\plm9 project\breed-glide-dock_SP	breed-glide-dock_SP_pv.maegz	249
	OTAVA-FRAGMENT-LIBRARY-ligprep_1-.sdf:10967_+_OTAVA-FRAGMENT-LIBRARY-ligprep_1-.sdf:4385	19648	breed-glide-dock_SP_pv.250	2023-10-13 17:09:23	2023-10-13 17:09:23			C:\Users\Haider Thaer\OneDrive - Jamia Millia Islamia (A Central University)\Desktop\plm9 project\breed-glide-dock_SP	breed-glide-dock_SP_pv.maegz	250
	OTAVA-FRAGMENT-LIBRARY-ligprep_1-.sdf:3322_+_OTAVA-FRAGMENT-LIBRARY-ligprep_1-.sdf:3571	19649	breed-glide-dock_SP_pv.251	2023-10-13 17:09:23	2023-10-13 17:09:23			C:\Users\Haider Thaer\OneDrive - Jamia Millia Islamia (A Central University)\Desktop\plm9 project\breed-glide-dock_SP	breed-glide-dock_SP_pv.maegz	251
	OTAVA-FRAGMENT-LIBRARY-ligprep_1-.sdf:1245_+_OTAVA-FRAGMENT-LIBRARY-ligprep_1-.sdf:9209	19650	breed-glide-dock_SP_pv.252	2023-10-13 17:09:23	2023-10-13 17:09:23			C:\Users\Haider Thaer\OneDrive - Jamia Millia Islamia (A Central University)\Desktop\plm9 project\breed-glide-dock_SP	breed-glide-dock_SP_pv.maegz	252
	OTAVA-FRAGMENT-LIBRARY-ligprep_1-.sdf:3911_+_OTAVA-FRAGMENT-LIBRARY-ligprep_1-.sdf:1523	19651	breed-glide-dock_SP_pv.253	2023-10-13 17:09:23	2023-10-13 17:09:23			C:\Users\Haider Thaer\OneDrive - Jamia Millia Islamia (A Central University)\Desktop\plm9 project\breed-glide-dock_SP	breed-glide-dock_SP_pv.maegz	253
	OTAVA-FRAGMENT-LIBRARY-ligprep_1-.sdf:10548_+_OTAVA-FRAGMENT-LIBRARY-ligprep_1-.sdf:940	19652	breed-glide-dock_SP_pv.254	2023-10-13 17:09:23	2023-10-13 17:09:23			C:\Users\Haider Thaer\OneDrive - Jamia Millia Islamia (A Central University)\Desktop\plm9 project\breed-glide-dock_SP	breed-glide-dock_SP_pv.maegz	254
	OTAVA-FRAGMENT-LIBRARY-ligprep_1-.sdf:2860_+_OTAVA-FRAGMENT-LIBRARY-ligprep_1-.sdf:3011	19653	breed-glide-dock_SP_pv.255	2023-10-13 17:09:23	2023-10-13 17:09:23			C:\Users\Haider Thaer\OneDrive - Jamia Millia Islamia (A Central University)\Desktop\plm9 project\breed-glide-dock_SP	breed-glide-dock_SP_pv.maegz	255
	OTAVA-FRAGMENT-LIBRARY-ligprep_1-.sdf:2753_+_OTAVA-FRAGMENT-LIBRARY-ligprep_1-.sdf:2910	19654	breed-glide-dock_SP_pv.256	2023-10-13 17:09:23	2023-10-13 17:09:23			C:\Users\Haider Thaer\OneDrive - Jamia Millia Islamia (A Central University)\Desktop\plm9 project\breed-glide-dock_SP	breed-glide-dock_SP_pv.maegz	256
	OTAVA-FRAGMENT-LIBRARY-ligprep_1-.sdf:2338_+_OTAVA-FRAGMENT-LIBRARY-ligprep_1-.sdf:8338	19655	breed-glide-dock_SP_pv.257	2023-10-13 17:09:23	2023-10-13 17:09:23			C:\Users\Haider Thaer\OneDrive - Jamia Millia Islamia (A Central University)\Desktop\plm9 project\breed-glide-dock_SP	breed-glide-dock_SP_pv.maegz	257
	OTAVA-FRAGMENT-LIBRARY-ligprep_1-.sdf:7849_+_OTAVA-FRAGMENT-LIBRARY-ligprep_1-.sdf:994	19656	breed-glide-dock_SP_pv.258	2023-10-13 17:09:23	2023-10-13 17:09:23			C:\Users\Haider Thaer\OneDrive - Jamia Millia Islamia (A Central University)\Desktop\plm9 project\breed-glide-dock_SP	breed-glide-dock_SP_pv.maegz	258
	OTAVA-FRAGMENT-LIBRARY-ligprep_1-.sdf:5855_+_OTAVA-FRAGMENT-LIBRARY-ligprep_1-.sdf:3258	19657	breed-glide-dock_SP_pv.259	2023-10-13 17:09:23	2023-10-13 17:09:23			C:\Users\Haider Thaer\OneDrive - Jamia Millia Islamia (A Central University)\Desktop\plm9 project\breed-glide-dock_SP	breed-glide-dock_SP_pv.maegz	259
	OTAVA-FRAGMENT-LIBRARY-ligprep_1-.sdf:3480_+_OTAVA-FRAGMENT-LIBRARY-ligprep_1-.sdf:11330	19658	breed-glide-dock_SP_pv.260	2023-10-13 17:09:23	2023-10-13 17:09:23			C:\Users\Haider Thaer\OneDrive - Jamia Millia Islamia (A Central University)\Desktop\plm9 project\breed-glide-dock_SP	breed-glide-dock_SP_pv.maegz	260
	OTAVA-FRAGMENT-LIBRARY-ligprep_1-.sdf:3632_+_OTAVA-FRAGMENT-LIBRARY-ligprep_1-.sdf:5878	19659	breed-glide-dock_SP_pv.261	2023-10-13 17:09:23	2023-10-13 17:09:23			C:\Users\Haider Thaer\OneDrive - Jamia Millia Islamia (A Central University)\Desktop\plm9 project\breed-glide-dock_SP	breed-glide-dock_SP_pv.maegz	261
	OTAVA-FRAGMENT-LIBRARY-ligprep_1-.sdf:11149_+_OTAVA-FRAGMENT-LIBRARY-ligprep_1-.sdf:5359	19660	breed-glide-dock_SP_pv.262	2023-10-13 17:09:23	2023-10-13 17:09:23			C:\Users\Haider Thaer\OneDrive - Jamia Millia Islamia (A Central University)\Desktop\plm9 project\breed-glide-dock_SP	breed-glide-dock_SP_pv.maegz	262
	OTAVA-FRAGMENT-LIBRARY-ligprep_1-.sdf:3322_+_OTAVA-FRAGMENT-LIBRARY-ligprep_1-.sdf:4417	19661	breed-glide-dock_SP_pv.263	2023-10-13 17:09:23	2023-10-13 17:09:23			C:\Users\Haider Thaer\OneDrive - Jamia Millia Islamia (A Central University)\Desktop\plm9 project\breed-glide-dock_SP	breed-glide-dock_SP_pv.maegz	263
	OTAVA-FRAGMENT-LIBRARY-ligprep_1-.sdf:7941_+_OTAVA-FRAGMENT-LIBRARY-ligprep_1-.sdf:5926	19662	breed-glide-dock_SP_pv.264	2023-10-13 17:09:23	2023-10-13 17:09:23			C:\Users\Haider Thaer\OneDrive - Jamia Millia Islamia (A Central University)\Desktop\plm9 project\breed-glide-dock_SP	breed-glide-dock_SP_pv.maegz	264
	OTAVA-FRAGMENT-LIBRARY-ligprep_1-.sdf:7941_+_OTAVA-FRAGMENT-LIBRARY-ligprep_1-.sdf:4008	19663	breed-glide-dock_SP_pv.265	2023-10-13 17:09:23	2023-10-13 17:09:23			C:\Users\Haider Thaer\OneDrive - Jamia Millia Islamia (A Central University)\Desktop\plm9 project\breed-glide-dock_SP	breed-glide-dock_SP_pv.maegz	265
	OTAVA-FRAGMENT-LIBRARY-ligprep_1-.sdf:9444_+_OTAVA-FRAGMENT-LIBRARY-ligprep_1-.sdf:9111	19664	breed-glide-dock_SP_pv.266	2023-10-13 17:09:23	2023-10-13 17:09:23			C:\Users\Haider Thaer\OneDrive - Jamia Millia Islamia (A Central University)\Desktop\plm9 project\breed-glide-dock_SP	breed-glide-dock_SP_pv.maegz	266
	OTAVA-FRAGMENT-LIBRARY-ligprep_1-.sdf:3477_+_OTAVA-FRAGMENT-LIBRARY-ligprep_1-.sdf:9696	19665	breed-glide-dock_SP_pv.267	2023-10-13 17:09:23	2023-10-13 17:09:23			C:\Users\Haider Thaer\OneDrive - Jamia Millia Islamia (A Central University)\Desktop\plm9 project\breed-glide-dock_SP	breed-glide-dock_SP_pv.maegz	267
	OTAVA-FRAGMENT-LIBRARY-ligprep_1-.sdf:5515_+_OTAVA-FRAGMENT-LIBRARY-ligprep_1-.sdf:9111	19666	breed-glide-dock_SP_pv.268	2023-10-13 17:09:23	2023-10-13 17:09:23			C:\Users\Haider Thaer\OneDrive - Jamia Millia Islamia (A Central University)\Desktop\plm9 project\breed-glide-dock_SP	breed-glide-dock_SP_pv.maegz	268
	OTAVA-FRAGMENT-LIBRARY-ligprep_1-.sdf:11343_+_OTAVA-FRAGMENT-LIBRARY-ligprep_1-.sdf:9323	19667	breed-glide-dock_SP_pv.269	2023-10-13 17:09:23	2023-10-13 17:09:23			C:\Users\Haider Thaer\OneDrive - Jamia Millia Islamia (A Central University)\Desktop\plm9 project\breed-glide-dock_SP	breed-glide-dock_SP_pv.maegz	269
	OTAVA-FRAGMENT-LIBRARY-ligprep_1-.sdf:774_+_OTAVA-FRAGMENT-LIBRARY-ligprep_1-.sdf:6589	19668	breed-glide-dock_SP_pv.270	2023-10-13 17:09:23	2023-10-13 17:09:23			C:\Users\Haider Thaer\OneDrive - Jamia Millia Islamia (A Central University)\Desktop\plm9 project\breed-glide-dock_SP	breed-glide-dock_SP_pv.maegz	270
	OTAVA-FRAGMENT-LIBRARY-ligprep_1-.sdf:2143_+_OTAVA-FRAGMENT-LIBRARY-ligprep_1-.sdf:4651	19669	breed-glide-dock_SP_pv.271	2023-10-13 17:09:23	2023-10-13 17:09:23			C:\Users\Haider Thaer\OneDrive - Jamia Millia Islamia (A Central University)\Desktop\plm9 project\breed-glide-dock_SP	breed-glide-dock_SP_pv.maegz	271
	OTAVA-FRAGMENT-LIBRARY-ligprep_1-.sdf:10999_+_OTAVA-FRAGMENT-LIBRARY-ligprep_1-.sdf:11714	19670	breed-glide-dock_SP_pv.272	2023-10-13 17:09:23	2023-10-13 17:09:23			C:\Users\Haider Thaer\OneDrive - Jamia Millia Islamia (A Central University)\Desktop\plm9 project\breed-glide-dock_SP	breed-glide-dock_SP_pv.maegz	272
	OTAVA-FRAGMENT-LIBRARY-ligprep_1-.sdf:2488_+_OTAVA-FRAGMENT-LIBRARY-ligprep_1-.sdf:3974	19671	breed-glide-dock_SP_pv.273	2023-10-13 17:09:23	2023-10-13 17:09:23			C:\Users\Haider Thaer\OneDrive - Jamia Millia Islamia (A Central University)\Desktop\plm9 project\breed-glide-dock_SP	breed-glide-dock_SP_pv.maegz	273
	OTAVA-FRAGMENT-LIBRARY-ligprep_1-.sdf:1523_+_OTAVA-FRAGMENT-LIBRARY-ligprep_1-.sdf:11714	19672	breed-glide-dock_SP_pv.274	2023-10-13 17:09:23	2023-10-13 17:09:23			C:\Users\Haider Thaer\OneDrive - Jamia Millia Islamia (A Central University)\Desktop\plm9 project\breed-glide-dock_SP	breed-glide-dock_SP_pv.maegz	274
	OTAVA-FRAGMENT-LIBRARY-ligprep_1-.sdf:5438_+_OTAVA-FRAGMENT-LIBRARY-ligprep_1-.sdf:3811	19673	breed-glide-dock_SP_pv.275	2023-10-13 17:09:23	2023-10-13 17:09:23			C:\Users\Haider Thaer\OneDrive - Jamia Millia Islamia (A Central University)\Desktop\plm9 project\breed-glide-dock_SP	breed-glide-dock_SP_pv.maegz	275
	OTAVA-FRAGMENT-LIBRARY-ligprep_1-.sdf:780_+_OTAVA-FRAGMENT-LIBRARY-ligprep_1-.sdf:8106	19674	breed-glide-dock_SP_pv.276	2023-10-13 17:09:23	2023-10-13 17:09:23			C:\Users\Haider Thaer\OneDrive - Jamia Millia Islamia (A Central University)\Desktop\plm9 project\breed-glide-dock_SP	breed-glide-dock_SP_pv.maegz	276
	OTAVA-FRAGMENT-LIBRARY-ligprep_1-.sdf:9273_+_OTAVA-FRAGMENT-LIBRARY-ligprep_1-.sdf:9111	19675	breed-glide-dock_SP_pv.277	2023-10-13 17:09:23	2023-10-13 17:09:23			C:\Users\Haider Thaer\OneDrive - Jamia Millia Islamia (A Central University)\Desktop\plm9 project\breed-glide-dock_SP	breed-glide-dock_SP_pv.maegz	277
	OTAVA-FRAGMENT-LIBRARY-ligprep_1-.sdf:10877_+_OTAVA-FRAGMENT-LIBRARY-ligprep_1-.sdf:3833	19676	breed-glide-dock_SP_pv.278	2023-10-13 17:09:23	2023-10-13 17:09:23			C:\Users\Haider Thaer\OneDrive - Jamia Millia Islamia (A Central University)\Desktop\plm9 project\breed-glide-dock_SP	breed-glide-dock_SP_pv.maegz	278
	OTAVA-FRAGMENT-LIBRARY-ligprep_1-.sdf:3477_+_OTAVA-FRAGMENT-LIBRARY-ligprep_1-.sdf:1054	19677	breed-glide-dock_SP_pv.279	2023-10-13 17:09:23	2023-10-13 17:09:23			C:\Users\Haider Thaer\OneDrive - Jamia Millia Islamia (A Central University)\Desktop\plm9 project\breed-glide-dock_SP	breed-glide-dock_SP_pv.maegz	279
	OTAVA-FRAGMENT-LIBRARY-ligprep_1-.sdf:694_+_OTAVA-FRAGMENT-LIBRARY-ligprep_1-.sdf:4417	19678	breed-glide-dock_SP_pv.280	2023-10-13 17:09:23	2023-10-13 17:09:23			C:\Users\Haider Thaer\OneDrive - Jamia Millia Islamia (A Central University)\Desktop\plm9 project\breed-glide-dock_SP	breed-glide-dock_SP_pv.maegz	280
	OTAVA-FRAGMENT-LIBRARY-ligprep_1-.sdf:1662_+_OTAVA-FRAGMENT-LIBRARY-ligprep_1-.sdf:3898	19679	breed-glide-dock_SP_pv.281	2023-10-13 17:09:23	2023-10-13 17:09:23			C:\Users\Haider Thaer\OneDrive - Jamia Millia Islamia (A Central University)\Desktop\plm9 project\breed-glide-dock_SP	breed-glide-dock_SP_pv.maegz	281
	OTAVA-FRAGMENT-LIBRARY-ligprep_1-.sdf:11167_+_OTAVA-FRAGMENT-LIBRARY-ligprep_1-.sdf:8818	19680	breed-glide-dock_SP_pv.282	2023-10-13 17:09:23	2023-10-13 17:09:23			C:\Users\Haider Thaer\OneDrive - Jamia Millia Islamia (A Central University)\Desktop\plm9 project\breed-glide-dock_SP	breed-glide-dock_SP_pv.maegz	282
	OTAVA-FRAGMENT-LIBRARY-ligprep_1-.sdf:7917_+_OTAVA-FRAGMENT-LIBRARY-ligprep_1-.sdf:3571	19681	breed-glide-dock_SP_pv.283	2023-10-13 17:09:23	2023-10-13 17:09:23			C:\Users\Haider Thaer\OneDrive - Jamia Millia Islamia (A Central University)\Desktop\plm9 project\breed-glide-dock_SP	breed-glide-dock_SP_pv.maegz	283
	OTAVA-FRAGMENT-LIBRARY-ligprep_1-.sdf:3843_+_OTAVA-FRAGMENT-LIBRARY-ligprep_1-.sdf:103	19682	breed-glide-dock_SP_pv.284	2023-10-13 17:09:23	2023-10-13 17:09:23			C:\Users\Haider Thaer\OneDrive - Jamia Millia Islamia (A Central University)\Desktop\plm9 project\breed-glide-dock_SP	breed-glide-dock_SP_pv.maegz	284
	OTAVA-FRAGMENT-LIBRARY-ligprep_1-.sdf:9209_+_OTAVA-FRAGMENT-LIBRARY-ligprep_1-.sdf:9360	19683	breed-glide-dock_SP_pv.285	2023-10-13 17:09:23	2023-10-13 17:09:23			C:\Users\Haider Thaer\OneDrive - Jamia Millia Islamia (A Central University)\Desktop\plm9 project\breed-glide-dock_SP	breed-glide-dock_SP_pv.maegz	285
	OTAVA-FRAGMENT-LIBRARY-ligprep_1-.sdf:11081_+_OTAVA-FRAGMENT-LIBRARY-ligprep_1-.sdf:11719	19684	breed-glide-dock_SP_pv.286	2023-10-13 17:09:23	2023-10-13 17:09:23			C:\Users\Haider Thaer\OneDrive - Jamia Millia Islamia (A Central University)\Desktop\plm9 project\breed-glide-dock_SP	breed-glide-dock_SP_pv.maegz	286
	OTAVA-FRAGMENT-LIBRARY-ligprep_1-.sdf:1258_+_OTAVA-FRAGMENT-LIBRARY-ligprep_1-.sdf:1239	19685	breed-glide-dock_SP_pv.287	2023-10-13 17:09:23	2023-10-13 17:09:23			C:\Users\Haider Thaer\OneDrive - Jamia Millia Islamia (A Central University)\Desktop\plm9 project\breed-glide-dock_SP	breed-glide-dock_SP_pv.maegz	287
	OTAVA-FRAGMENT-LIBRARY-ligprep_1-.sdf:9213_+_OTAVA-FRAGMENT-LIBRARY-ligprep_1-.sdf:9111	19686	breed-glide-dock_SP_pv.288	2023-10-13 17:09:23	2023-10-13 17:09:23			C:\Users\Haider Thaer\OneDrive - Jamia Millia Islamia (A Central University)\Desktop\plm9 project\breed-glide-dock_SP	breed-glide-dock_SP_pv.maegz	288
	OTAVA-FRAGMENT-LIBRARY-ligprep_1-.sdf:3383_+_OTAVA-FRAGMENT-LIBRARY-ligprep_1-.sdf:11330	19687	breed-glide-dock_SP_pv.289	2023-10-13 17:09:23	2023-10-13 17:09:23			C:\Users\Haider Thaer\OneDrive - Jamia Millia Islamia (A Central University)\Desktop\plm9 project\breed-glide-dock_SP	breed-glide-dock_SP_pv.maegz	289
	OTAVA-FRAGMENT-LIBRARY-ligprep_1-.sdf:5371_+_OTAVA-FRAGMENT-LIBRARY-ligprep_1-.sdf:394	19688	breed-glide-dock_SP_pv.290	2023-10-13 17:09:23	2023-10-13 17:09:23			C:\Users\Haider Thaer\OneDrive - Jamia Millia Islamia (A Central University)\Desktop\plm9 project\breed-glide-dock_SP	breed-glide-dock_SP_pv.maegz	290
	OTAVA-FRAGMENT-LIBRARY-ligprep_1-.sdf:993_+_OTAVA-FRAGMENT-LIBRARY-ligprep_1-.sdf:4634	19689	breed-glide-dock_SP_pv.291	2023-10-13 17:09:23	2023-10-13 17:09:23			C:\Users\Haider Thaer\OneDrive - Jamia Millia Islamia (A Central University)\Desktop\plm9 project\breed-glide-dock_SP	breed-glide-dock_SP_pv.maegz	291
	OTAVA-FRAGMENT-LIBRARY-ligprep_1-.sdf:1258_+_OTAVA-FRAGMENT-LIBRARY-ligprep_1-.sdf:5701	19690	breed-glide-dock_SP_pv.292	2023-10-13 17:09:23	2023-10-13 17:09:23			C:\Users\Haider Thaer\OneDrive - Jamia Millia Islamia (A Central University)\Desktop\plm9 project\breed-glide-dock_SP	breed-glide-dock_SP_pv.maegz	292
	OTAVA-FRAGMENT-LIBRARY-ligprep_1-.sdf:9991_+_OTAVA-FRAGMENT-LIBRARY-ligprep_1-.sdf:3571	19691	breed-glide-dock_SP_pv.293	2023-10-13 17:09:23	2023-10-13 17:09:23			C:\Users\Haider Thaer\OneDrive - Jamia Millia Islamia (A Central University)\Desktop\plm9 project\breed-glide-dock_SP	breed-glide-dock_SP_pv.maegz	293
	OTAVA-FRAGMENT-LIBRARY-ligprep_1-.sdf:3338_+_OTAVA-FRAGMENT-LIBRARY-ligprep_1-.sdf:2964	19692	breed-glide-dock_SP_pv.294	2023-10-13 17:09:23	2023-10-13 17:09:23			C:\Users\Haider Thaer\OneDrive - Jamia Millia Islamia (A Central University)\Desktop\plm9 project\breed-glide-dock_SP	breed-glide-dock_SP_pv.maegz	294
	OTAVA-FRAGMENT-LIBRARY-ligprep_1-.sdf:1676_+_OTAVA-FRAGMENT-LIBRARY-ligprep_1-.sdf:6589	19693	breed-glide-dock_SP_pv.295	2023-10-13 17:09:23	2023-10-13 17:09:23			C:\Users\Haider Thaer\OneDrive - Jamia Millia Islamia (A Central University)\Desktop\plm9 project\breed-glide-dock_SP	breed-glide-dock_SP_pv.maegz	295
	OTAVA-FRAGMENT-LIBRARY-ligprep_1-.sdf:4829_+_OTAVA-FRAGMENT-LIBRARY-ligprep_1-.sdf:574	19694	breed-glide-dock_SP_pv.296	2023-10-13 17:09:23	2023-10-13 17:09:23			C:\Users\Haider Thaer\OneDrive - Jamia Millia Islamia (A Central University)\Desktop\plm9 project\breed-glide-dock_SP	breed-glide-dock_SP_pv.maegz	296
	OTAVA-FRAGMENT-LIBRARY-ligprep_1-.sdf:4184_+_OTAVA-FRAGMENT-LIBRARY-ligprep_1-.sdf:1306	19695	breed-glide-dock_SP_pv.297	2023-10-13 17:09:23	2023-10-13 17:09:23			C:\Users\Haider Thaer\OneDrive - Jamia Millia Islamia (A Central University)\Desktop\plm9 project\breed-glide-dock_SP	breed-glide-dock_SP_pv.maegz	297
	OTAVA-FRAGMENT-LIBRARY-ligprep_1-.sdf:11330_+_OTAVA-FRAGMENT-LIBRARY-ligprep_1-.sdf:963	19696	breed-glide-dock_SP_pv.298	2023-10-13 17:09:23	2023-10-13 17:09:23			C:\Users\Haider Thaer\OneDrive - Jamia Millia Islamia (A Central University)\Desktop\plm9 project\breed-glide-dock_SP	breed-glide-dock_SP_pv.maegz	298
	OTAVA-FRAGMENT-LIBRARY-ligprep_1-.sdf:1676_+_OTAVA-FRAGMENT-LIBRARY-ligprep_1-.sdf:11580	19697	breed-glide-dock_SP_pv.299	2023-10-13 17:09:23	2023-10-13 17:09:23			C:\Users\Haider Thaer\OneDrive - Jamia Millia Islamia (A Central University)\Desktop\plm9 project\breed-glide-dock_SP	breed-glide-dock_SP_pv.maegz	299
	OTAVA-FRAGMENT-LIBRARY-ligprep_1-.sdf:856_+_OTAVA-FRAGMENT-LIBRARY-ligprep_1-.sdf:3760	19698	breed-glide-dock_SP_pv.300	2023-10-13 17:09:23	2023-10-13 17:09:23			C:\Users\Haider Thaer\OneDrive - Jamia Millia Islamia (A Central University)\Desktop\plm9 project\breed-glide-dock_SP	breed-glide-dock_SP_pv.maegz	300
	OTAVA-FRAGMENT-LIBRARY-ligprep_1-.sdf:9208_+_OTAVA-FRAGMENT-LIBRARY-ligprep_1-.sdf:5690	19699	breed-glide-dock_SP_pv.301	2023-10-13 17:09:23	2023-10-13 17:09:23			C:\Users\Haider Thaer\OneDrive - Jamia Millia Islamia (A Central University)\Desktop\plm9 project\breed-glide-dock_SP	breed-glide-dock_SP_pv.maegz	301
	OTAVA-FRAGMENT-LIBRARY-ligprep_1-.sdf:8408_+_OTAVA-FRAGMENT-LIBRARY-ligprep_1-.sdf:578	19700	breed-glide-dock_SP_pv.302	2023-10-13 17:09:23	2023-10-13 17:09:23			C:\Users\Haider Thaer\OneDrive - Jamia Millia Islamia (A Central University)\Desktop\plm9 project\breed-glide-dock_SP	breed-glide-dock_SP_pv.maegz	302
	OTAVA-FRAGMENT-LIBRARY-ligprep_1-.sdf:3833_+_OTAVA-FRAGMENT-LIBRARY-ligprep_1-.sdf:11269	19701	breed-glide-dock_SP_pv.303	2023-10-13 17:09:23	2023-10-13 17:09:23			C:\Users\Haider Thaer\OneDrive - Jamia Millia Islamia (A Central University)\Desktop\plm9 project\breed-glide-dock_SP	breed-glide-dock_SP_pv.maegz	303
	OTAVA-FRAGMENT-LIBRARY-ligprep_1-.sdf:5371_+_OTAVA-FRAGMENT-LIBRARY-ligprep_1-.sdf:3413	19702	breed-glide-dock_SP_pv.304	2023-10-13 17:09:23	2023-10-13 17:09:23			C:\Users\Haider Thaer\OneDrive - Jamia Millia Islamia (A Central University)\Desktop\plm9 project\breed-glide-dock_SP	breed-glide-dock_SP_pv.maegz	304
	OTAVA-FRAGMENT-LIBRARY-ligprep_1-.sdf:11580_+_OTAVA-FRAGMENT-LIBRARY-ligprep_1-.sdf:11081	19703	breed-glide-dock_SP_pv.305	2023-10-13 17:09:23	2023-10-13 17:09:23			C:\Users\Haider Thaer\OneDrive - Jamia Millia Islamia (A Central University)\Desktop\plm9 project\breed-glide-dock_SP	breed-glide-dock_SP_pv.maegz	305
	OTAVA-FRAGMENT-LIBRARY-ligprep_1-.sdf:3614_+_OTAVA-FRAGMENT-LIBRARY-ligprep_1-.sdf:9535	19704	breed-glide-dock_SP_pv.306	2023-10-13 17:09:23	2023-10-13 17:09:23			C:\Users\Haider Thaer\OneDrive - Jamia Millia Islamia (A Central University)\Desktop\plm9 project\breed-glide-dock_SP	breed-glide-dock_SP_pv.maegz	306
	OTAVA-FRAGMENT-LIBRARY-ligprep_1-.sdf:11081_+_OTAVA-FRAGMENT-LIBRARY-ligprep_1-.sdf:9123	19705	breed-glide-dock_SP_pv.307	2023-10-13 17:09:23	2023-10-13 17:09:23			C:\Users\Haider Thaer\OneDrive - Jamia Millia Islamia (A Central University)\Desktop\plm9 project\breed-glide-dock_SP	breed-glide-dock_SP_pv.maegz	307
	OTAVA-FRAGMENT-LIBRARY-ligprep_1-.sdf:10174_+_OTAVA-FRAGMENT-LIBRARY-ligprep_1-.sdf:4417	19706	breed-glide-dock_SP_pv.308	2023-10-13 17:09:23	2023-10-13 17:09:23			C:\Users\Haider Thaer\OneDrive - Jamia Millia Islamia (A Central University)\Desktop\plm9 project\breed-glide-dock_SP	breed-glide-dock_SP_pv.maegz	308
	OTAVA-FRAGMENT-LIBRARY-ligprep_1-.sdf:10174_+_OTAVA-FRAGMENT-LIBRARY-ligprep_1-.sdf:4417	19707	breed-glide-dock_SP_pv.309	2023-10-13 17:09:23	2023-10-13 17:09:23			C:\Users\Haider Thaer\OneDrive - Jamia Millia Islamia (A Central University)\Desktop\plm9 project\breed-glide-dock_SP	breed-glide-dock_SP_pv.maegz	309
	OTAVA-FRAGMENT-LIBRARY-ligprep_1-.sdf:5878_+_OTAVA-FRAGMENT-LIBRARY-ligprep_1-.sdf:6868	19708	breed-glide-dock_SP_pv.310	2023-10-13 17:09:23	2023-10-13 17:09:23			C:\Users\Haider Thaer\OneDrive - Jamia Millia Islamia (A Central University)\Desktop\plm9 project\breed-glide-dock_SP	breed-glide-dock_SP_pv.maegz	310
	OTAVA-FRAGMENT-LIBRARY-ligprep_1-.sdf:3046_+_OTAVA-FRAGMENT-LIBRARY-ligprep_1-.sdf:1959	19709	breed-glide-dock_SP_pv.311	2023-10-13 17:09:23	2023-10-13 17:09:23			C:\Users\Haider Thaer\OneDrive - Jamia Millia Islamia (A Central University)\Desktop\plm9 project\breed-glide-dock_SP	breed-glide-dock_SP_pv.maegz	311
	OTAVA-FRAGMENT-LIBRARY-ligprep_1-.sdf:10971_+_OTAVA-FRAGMENT-LIBRARY-ligprep_1-.sdf:2296	19710	breed-glide-dock_SP_pv.312	2023-10-13 17:09:23	2023-10-13 17:09:23			C:\Users\Haider Thaer\OneDrive - Jamia Millia Islamia (A Central University)\Desktop\plm9 project\breed-glide-dock_SP	breed-glide-dock_SP_pv.maegz	312
	OTAVA-FRAGMENT-LIBRARY-ligprep_1-.sdf:8725_+_OTAVA-FRAGMENT-LIBRARY-ligprep_1-.sdf:5359	19711	breed-glide-dock_SP_pv.313	2023-10-13 17:09:23	2023-10-13 17:09:23			C:\Users\Haider Thaer\OneDrive - Jamia Millia Islamia (A Central University)\Desktop\plm9 project\breed-glide-dock_SP	breed-glide-dock_SP_pv.maegz	313
	OTAVA-FRAGMENT-LIBRARY-ligprep_1-.sdf:8461_+_OTAVA-FRAGMENT-LIBRARY-ligprep_1-.sdf:1676	19712	breed-glide-dock_SP_pv.314	2023-10-13 17:09:23	2023-10-13 17:09:23			C:\Users\Haider Thaer\OneDrive - Jamia Millia Islamia (A Central University)\Desktop\plm9 project\breed-glide-dock_SP	breed-glide-dock_SP_pv.maegz	314
	OTAVA-FRAGMENT-LIBRARY-ligprep_1-.sdf:1756_+_OTAVA-FRAGMENT-LIBRARY-ligprep_1-.sdf:1959	19713	breed-glide-dock_SP_pv.315	2023-10-13 17:09:23	2023-10-13 17:09:23			C:\Users\Haider Thaer\OneDrive - Jamia Millia Islamia (A Central University)\Desktop\plm9 project\breed-glide-dock_SP	breed-glide-dock_SP_pv.maegz	315
	OTAVA-FRAGMENT-LIBRARY-ligprep_1-.sdf:4102_+_OTAVA-FRAGMENT-LIBRARY-ligprep_1-.sdf:1357	19714	breed-glide-dock_SP_pv.316	2023-10-13 17:09:23	2023-10-13 17:09:23			C:\Users\Haider Thaer\OneDrive - Jamia Millia Islamia (A Central University)\Desktop\plm9 project\breed-glide-dock_SP	breed-glide-dock_SP_pv.maegz	316
	OTAVA-FRAGMENT-LIBRARY-ligprep_1-.sdf:7817_+_OTAVA-FRAGMENT-LIBRARY-ligprep_1-.sdf:1048	19715	breed-glide-dock_SP_pv.317	2023-10-13 17:09:23	2023-10-13 17:09:23			C:\Users\Haider Thaer\OneDrive - Jamia Millia Islamia (A Central University)\Desktop\plm9 project\breed-glide-dock_SP	breed-glide-dock_SP_pv.maegz	317
	OTAVA-FRAGMENT-LIBRARY-ligprep_1-.sdf:5359_+_OTAVA-FRAGMENT-LIBRARY-ligprep_1-.sdf:189	19716	breed-glide-dock_SP_pv.318	2023-10-13 17:09:23	2023-10-13 17:09:23			C:\Users\Haider Thaer\OneDrive - Jamia Millia Islamia (A Central University)\Desktop\plm9 project\breed-glide-dock_SP	breed-glide-dock_SP_pv.maegz	318
	OTAVA-FRAGMENT-LIBRARY-ligprep_1-.sdf:5855_+_OTAVA-FRAGMENT-LIBRARY-ligprep_1-.sdf:3280	19717	breed-glide-dock_SP_pv.319	2023-10-13 17:09:23	2023-10-13 17:09:23			C:\Users\Haider Thaer\OneDrive - Jamia Millia Islamia (A Central University)\Desktop\plm9 project\breed-glide-dock_SP	breed-glide-dock_SP_pv.maegz	319
	OTAVA-FRAGMENT-LIBRARY-ligprep_1-.sdf:5417_+_OTAVA-FRAGMENT-LIBRARY-ligprep_1-.sdf:4417	19718	breed-glide-dock_SP_pv.320	2023-10-13 17:09:23	2023-10-13 17:09:23			C:\Users\Haider Thaer\OneDrive - Jamia Millia Islamia (A Central University)\Desktop\plm9 project\breed-glide-dock_SP	breed-glide-dock_SP_pv.maegz	320
	OTAVA-FRAGMENT-LIBRARY-ligprep_1-.sdf:3811_+_OTAVA-FRAGMENT-LIBRARY-ligprep_1-.sdf:4417	19719	breed-glide-dock_SP_pv.321	2023-10-13 17:09:23	2023-10-13 17:09:23			C:\Users\Haider Thaer\OneDrive - Jamia Millia Islamia (A Central University)\Desktop\plm9 project\breed-glide-dock_SP	breed-glide-dock_SP_pv.maegz	321
	OTAVA-FRAGMENT-LIBRARY-ligprep_1-.sdf:2761_+_OTAVA-FRAGMENT-LIBRARY-ligprep_1-.sdf:10478	19720	breed-glide-dock_SP_pv.322	2023-10-13 17:09:23	2023-10-13 17:09:23			C:\Users\Haider Thaer\OneDrive - Jamia Millia Islamia (A Central University)\Desktop\plm9 project\breed-glide-dock_SP	breed-glide-dock_SP_pv.maegz	322
	OTAVA-FRAGMENT-LIBRARY-ligprep_1-.sdf:7941_+_OTAVA-FRAGMENT-LIBRARY-ligprep_1-.sdf:9455	19721	breed-glide-dock_SP_pv.323	2023-10-13 17:09:23	2023-10-13 17:09:23			C:\Users\Haider Thaer\OneDrive - Jamia Millia Islamia (A Central University)\Desktop\plm9 project\breed-glide-dock_SP	breed-glide-dock_SP_pv.maegz	323
	OTAVA-FRAGMENT-LIBRARY-ligprep_1-.sdf:3833_+_OTAVA-FRAGMENT-LIBRARY-ligprep_1-.sdf:3828	19722	breed-glide-dock_SP_pv.324	2023-10-13 17:09:23	2023-10-13 17:09:23			C:\Users\Haider Thaer\OneDrive - Jamia Millia Islamia (A Central University)\Desktop\plm9 project\breed-glide-dock_SP	breed-glide-dock_SP_pv.maegz	324
	OTAVA-FRAGMENT-LIBRARY-ligprep_1-.sdf:2761_+_OTAVA-FRAGMENT-LIBRARY-ligprep_1-.sdf:3254	19723	breed-glide-dock_SP_pv.325	2023-10-13 17:09:23	2023-10-13 17:09:23			C:\Users\Haider Thaer\OneDrive - Jamia Millia Islamia (A Central University)\Desktop\plm9 project\breed-glide-dock_SP	breed-glide-dock_SP_pv.maegz	325
	OTAVA-FRAGMENT-LIBRARY-ligprep_1-.sdf:10548_+_OTAVA-FRAGMENT-LIBRARY-ligprep_1-.sdf:3246	19724	breed-glide-dock_SP_pv.326	2023-10-13 17:09:23	2023-10-13 17:09:23			C:\Users\Haider Thaer\OneDrive - Jamia Millia Islamia (A Central University)\Desktop\plm9 project\breed-glide-dock_SP	breed-glide-dock_SP_pv.maegz	326
	OTAVA-FRAGMENT-LIBRARY-ligprep_1-.sdf:3760_+_OTAVA-FRAGMENT-LIBRARY-ligprep_1-.sdf:10880	19725	breed-glide-dock_SP_pv.327	2023-10-13 17:09:23	2023-10-13 17:09:23			C:\Users\Haider Thaer\OneDrive - Jamia Millia Islamia (A Central University)\Desktop\plm9 project\breed-glide-dock_SP	breed-glide-dock_SP_pv.maegz	327
	OTAVA-FRAGMENT-LIBRARY-ligprep_1-.sdf:5878_+_OTAVA-FRAGMENT-LIBRARY-ligprep_1-.sdf:10593	19726	breed-glide-dock_SP_pv.328	2023-10-13 17:09:23	2023-10-13 17:09:23			C:\Users\Haider Thaer\OneDrive - Jamia Millia Islamia (A Central University)\Desktop\plm9 project\breed-glide-dock_SP	breed-glide-dock_SP_pv.maegz	328
	OTAVA-FRAGMENT-LIBRARY-ligprep_1-.sdf:1245_+_OTAVA-FRAGMENT-LIBRARY-ligprep_1-.sdf:4385	19727	breed-glide-dock_SP_pv.329	2023-10-13 17:09:23	2023-10-13 17:09:23			C:\Users\Haider Thaer\OneDrive - Jamia Millia Islamia (A Central University)\Desktop\plm9 project\breed-glide-dock_SP	breed-glide-dock_SP_pv.maegz	329
	OTAVA-FRAGMENT-LIBRARY-ligprep_1-.sdf:572_+_OTAVA-FRAGMENT-LIBRARY-ligprep_1-.sdf:3254	19728	breed-glide-dock_SP_pv.330	2023-10-13 17:09:23	2023-10-13 17:09:23			C:\Users\Haider Thaer\OneDrive - Jamia Millia Islamia (A Central University)\Desktop\plm9 project\breed-glide-dock_SP	breed-glide-dock_SP_pv.maegz	330
	OTAVA-FRAGMENT-LIBRARY-ligprep_1-.sdf:577_+_OTAVA-FRAGMENT-LIBRARY-ligprep_1-.sdf:3254	19729	breed-glide-dock_SP_pv.331	2023-10-13 17:09:23	2023-10-13 17:09:23			C:\Users\Haider Thaer\OneDrive - Jamia Millia Islamia (A Central University)\Desktop\plm9 project\breed-glide-dock_SP	breed-glide-dock_SP_pv.maegz	331
	OTAVA-FRAGMENT-LIBRARY-ligprep_1-.sdf:2421_+_OTAVA-FRAGMENT-LIBRARY-ligprep_1-.sdf:3259	19730	breed-glide-dock_SP_pv.332	2023-10-13 17:09:23	2023-10-13 17:09:23			C:\Users\Haider Thaer\OneDrive - Jamia Millia Islamia (A Central University)\Desktop\plm9 project\breed-glide-dock_SP	breed-glide-dock_SP_pv.maegz	332
	OTAVA-FRAGMENT-LIBRARY-ligprep_1-.sdf:1328_+_OTAVA-FRAGMENT-LIBRARY-ligprep_1-.sdf:11269	19731	breed-glide-dock_SP_pv.333	2023-10-13 17:09:23	2023-10-13 17:09:23			C:\Users\Haider Thaer\OneDrive - Jamia Millia Islamia (A Central University)\Desktop\plm9 project\breed-glide-dock_SP	breed-glide-dock_SP_pv.maegz	333
	OTAVA-FRAGMENT-LIBRARY-ligprep_1-.sdf:1662_+_OTAVA-FRAGMENT-LIBRARY-ligprep_1-.sdf:1758	19732	breed-glide-dock_SP_pv.334	2023-10-13 17:09:23	2023-10-13 17:09:23			C:\Users\Haider Thaer\OneDrive - Jamia Millia Islamia (A Central University)\Desktop\plm9 project\breed-glide-dock_SP	breed-glide-dock_SP_pv.maegz	334
	OTAVA-FRAGMENT-LIBRARY-ligprep_1-.sdf:4829_+_OTAVA-FRAGMENT-LIBRARY-ligprep_1-.sdf:4352	19733	breed-glide-dock_SP_pv.335	2023-10-13 17:09:23	2023-10-13 17:09:23			C:\Users\Haider Thaer\OneDrive - Jamia Millia Islamia (A Central University)\Desktop\plm9 project\breed-glide-dock_SP	breed-glide-dock_SP_pv.maegz	335
	OTAVA-FRAGMENT-LIBRARY-ligprep_1-.sdf:2296_+_OTAVA-FRAGMENT-LIBRARY-ligprep_1-.sdf:1522	19734	breed-glide-dock_SP_pv.336	2023-10-13 17:09:23	2023-10-13 17:09:23			C:\Users\Haider Thaer\OneDrive - Jamia Millia Islamia (A Central University)\Desktop\plm9 project\breed-glide-dock_SP	breed-glide-dock_SP_pv.maegz	336
	OTAVA-FRAGMENT-LIBRARY-ligprep_1-.sdf:774_+_OTAVA-FRAGMENT-LIBRARY-ligprep_1-.sdf:8725	19735	breed-glide-dock_SP_pv.337	2023-10-13 17:09:23	2023-10-13 17:09:23			C:\Users\Haider Thaer\OneDrive - Jamia Millia Islamia (A Central University)\Desktop\plm9 project\breed-glide-dock_SP	breed-glide-dock_SP_pv.maegz	337
	OTAVA-FRAGMENT-LIBRARY-ligprep_1-.sdf:3383_+_OTAVA-FRAGMENT-LIBRARY-ligprep_1-.sdf:9111	19736	breed-glide-dock_SP_pv.338	2023-10-13 17:09:23	2023-10-13 17:09:23			C:\Users\Haider Thaer\OneDrive - Jamia Millia Islamia (A Central University)\Desktop\plm9 project\breed-glide-dock_SP	breed-glide-dock_SP_pv.maegz	338
	OTAVA-FRAGMENT-LIBRARY-ligprep_1-.sdf:1941_+_OTAVA-FRAGMENT-LIBRARY-ligprep_1-.sdf:10595	19737	breed-glide-dock_SP_pv.339	2023-10-13 17:09:23	2023-10-13 17:09:23			C:\Users\Haider Thaer\OneDrive - Jamia Millia Islamia (A Central University)\Desktop\plm9 project\breed-glide-dock_SP	breed-glide-dock_SP_pv.maegz	339
	OTAVA-FRAGMENT-LIBRARY-ligprep_1-.sdf:11511_+_OTAVA-FRAGMENT-LIBRARY-ligprep_1-.sdf:994	19738	breed-glide-dock_SP_pv.340	2023-10-13 17:09:23	2023-10-13 17:09:23			C:\Users\Haider Thaer\OneDrive - Jamia Millia Islamia (A Central University)\Desktop\plm9 project\breed-glide-dock_SP	breed-glide-dock_SP_pv.maegz	340
	OTAVA-FRAGMENT-LIBRARY-ligprep_1-.sdf:2761_+_OTAVA-FRAGMENT-LIBRARY-ligprep_1-.sdf:3828	19739	breed-glide-dock_SP_pv.341	2023-10-13 17:09:23	2023-10-13 17:09:23			C:\Users\Haider Thaer\OneDrive - Jamia Millia Islamia (A Central University)\Desktop\plm9 project\breed-glide-dock_SP	breed-glide-dock_SP_pv.maegz	341
	OTAVA-FRAGMENT-LIBRARY-ligprep_1-.sdf:7825_+_OTAVA-FRAGMENT-LIBRARY-ligprep_1-.sdf:3828	19740	breed-glide-dock_SP_pv.342	2023-10-13 17:09:23	2023-10-13 17:09:23			C:\Users\Haider Thaer\OneDrive - Jamia Millia Islamia (A Central University)\Desktop\plm9 project\breed-glide-dock_SP	breed-glide-dock_SP_pv.maegz	342
	OTAVA-FRAGMENT-LIBRARY-ligprep_1-.sdf:5438_+_OTAVA-FRAGMENT-LIBRARY-ligprep_1-.sdf:940	19741	breed-glide-dock_SP_pv.343	2023-10-13 17:09:23	2023-10-13 17:09:23			C:\Users\Haider Thaer\OneDrive - Jamia Millia Islamia (A Central University)\Desktop\plm9 project\breed-glide-dock_SP	breed-glide-dock_SP_pv.maegz	343
	OTAVA-FRAGMENT-LIBRARY-ligprep_1-.sdf:11344_+_OTAVA-FRAGMENT-LIBRARY-ligprep_1-.sdf:9323	19742	breed-glide-dock_SP_pv.344	2023-10-13 17:09:23	2023-10-13 17:09:23			C:\Users\Haider Thaer\OneDrive - Jamia Millia Islamia (A Central University)\Desktop\plm9 project\breed-glide-dock_SP	breed-glide-dock_SP_pv.maegz	344
	OTAVA-FRAGMENT-LIBRARY-ligprep_1-.sdf:3755_+_OTAVA-FRAGMENT-LIBRARY-ligprep_1-.sdf:3978	19743	breed-glide-dock_SP_pv.345	2023-10-13 17:09:23	2023-10-13 17:09:23			C:\Users\Haider Thaer\OneDrive - Jamia Millia Islamia (A Central University)\Desktop\plm9 project\breed-glide-dock_SP	breed-glide-dock_SP_pv.maegz	345
	OTAVA-FRAGMENT-LIBRARY-ligprep_1-.sdf:1258_+_OTAVA-FRAGMENT-LIBRARY-ligprep_1-.sdf:4008	19744	breed-glide-dock_SP_pv.346	2023-10-13 17:09:23	2023-10-13 17:09:23			C:\Users\Haider Thaer\OneDrive - Jamia Millia Islamia (A Central University)\Desktop\plm9 project\breed-glide-dock_SP	breed-glide-dock_SP_pv.maegz	346
	OTAVA-FRAGMENT-LIBRARY-ligprep_1-.sdf:623_+_OTAVA-FRAGMENT-LIBRARY-ligprep_1-.sdf:103	19745	breed-glide-dock_SP_pv.347	2023-10-13 17:09:23	2023-10-13 17:09:23			C:\Users\Haider Thaer\OneDrive - Jamia Millia Islamia (A Central University)\Desktop\plm9 project\breed-glide-dock_SP	breed-glide-dock_SP_pv.maegz	347
	OTAVA-FRAGMENT-LIBRARY-ligprep_1-.sdf:4417_+_OTAVA-FRAGMENT-LIBRARY-ligprep_1-.sdf:3281	19746	breed-glide-dock_SP_pv.348	2023-10-13 17:09:23	2023-10-13 17:09:23			C:\Users\Haider Thaer\OneDrive - Jamia Millia Islamia (A Central University)\Desktop\plm9 project\breed-glide-dock_SP	breed-glide-dock_SP_pv.maegz	348
	OTAVA-FRAGMENT-LIBRARY-ligprep_1-.sdf:4184_+_OTAVA-FRAGMENT-LIBRARY-ligprep_1-.sdf:8057	19747	breed-glide-dock_SP_pv.349	2023-10-13 17:09:23	2023-10-13 17:09:23			C:\Users\Haider Thaer\OneDrive - Jamia Millia Islamia (A Central University)\Desktop\plm9 project\breed-glide-dock_SP	breed-glide-dock_SP_pv.maegz	349
	OTAVA-FRAGMENT-LIBRARY-ligprep_1-.sdf:5855_+_OTAVA-FRAGMENT-LIBRARY-ligprep_1-.sdf:3283	19748	breed-glide-dock_SP_pv.350	2023-10-13 17:09:23	2023-10-13 17:09:23			C:\Users\Haider Thaer\OneDrive - Jamia Millia Islamia (A Central University)\Desktop\plm9 project\breed-glide-dock_SP	breed-glide-dock_SP_pv.maegz	350
	OTAVA-FRAGMENT-LIBRARY-ligprep_1-.sdf:2421_+_OTAVA-FRAGMENT-LIBRARY-ligprep_1-.sdf:3280	19749	breed-glide-dock_SP_pv.351	2023-10-13 17:09:23	2023-10-13 17:09:23			C:\Users\Haider Thaer\OneDrive - Jamia Millia Islamia (A Central University)\Desktop\plm9 project\breed-glide-dock_SP	breed-glide-dock_SP_pv.maegz	351
	OTAVA-FRAGMENT-LIBRARY-ligprep_1-.sdf:856_+_OTAVA-FRAGMENT-LIBRARY-ligprep_1-.sdf:3763	19750	breed-glide-dock_SP_pv.352	2023-10-13 17:09:23	2023-10-13 17:09:23			C:\Users\Haider Thaer\OneDrive - Jamia Millia Islamia (A Central University)\Desktop\plm9 project\breed-glide-dock_SP	breed-glide-dock_SP_pv.maegz	352
	OTAVA-FRAGMENT-LIBRARY-ligprep_1-.sdf:774_+_OTAVA-FRAGMENT-LIBRARY-ligprep_1-.sdf:8725	19751	breed-glide-dock_SP_pv.353	2023-10-13 17:09:23	2023-10-13 17:09:23			C:\Users\Haider Thaer\OneDrive - Jamia Millia Islamia (A Central University)\Desktop\plm9 project\breed-glide-dock_SP	breed-glide-dock_SP_pv.maegz	353
	OTAVA-FRAGMENT-LIBRARY-ligprep_1-.sdf:2360_+_OTAVA-FRAGMENT-LIBRARY-ligprep_1-.sdf:5043	19752	breed-glide-dock_SP_pv.354	2023-10-13 17:09:23	2023-10-13 17:09:23			C:\Users\Haider Thaer\OneDrive - Jamia Millia Islamia (A Central University)\Desktop\plm9 project\breed-glide-dock_SP	breed-glide-dock_SP_pv.maegz	354
	OTAVA-FRAGMENT-LIBRARY-ligprep_1-.sdf:1568_+_OTAVA-FRAGMENT-LIBRARY-ligprep_1-.sdf:1959	19753	breed-glide-dock_SP_pv.355	2023-10-13 17:09:23	2023-10-13 17:09:23			C:\Users\Haider Thaer\OneDrive - Jamia Millia Islamia (A Central University)\Desktop\plm9 project\breed-glide-dock_SP	breed-glide-dock_SP_pv.maegz	355
	OTAVA-FRAGMENT-LIBRARY-ligprep_1-.sdf:10548_+_OTAVA-FRAGMENT-LIBRARY-ligprep_1-.sdf:11426	19754	breed-glide-dock_SP_pv.356	2023-10-13 17:09:23	2023-10-13 17:09:23			C:\Users\Haider Thaer\OneDrive - Jamia Millia Islamia (A Central University)\Desktop\plm9 project\breed-glide-dock_SP	breed-glide-dock_SP_pv.maegz	356
	OTAVA-FRAGMENT-LIBRARY-ligprep_1-.sdf:8878_+_OTAVA-FRAGMENT-LIBRARY-ligprep_1-.sdf:9637	19755	breed-glide-dock_SP_pv.357	2023-10-13 17:09:23	2023-10-13 17:09:23			C:\Users\Haider Thaer\OneDrive - Jamia Millia Islamia (A Central University)\Desktop\plm9 project\breed-glide-dock_SP	breed-glide-dock_SP_pv.maegz	357
	OTAVA-FRAGMENT-LIBRARY-ligprep_1-.sdf:8699_+_OTAVA-FRAGMENT-LIBRARY-ligprep_1-.sdf:4829	19756	breed-glide-dock_SP_pv.358	2023-10-13 17:09:23	2023-10-13 17:09:23			C:\Users\Haider Thaer\OneDrive - Jamia Millia Islamia (A Central University)\Desktop\plm9 project\breed-glide-dock_SP	breed-glide-dock_SP_pv.maegz	358
	OTAVA-FRAGMENT-LIBRARY-ligprep_1-.sdf:5359_+_OTAVA-FRAGMENT-LIBRARY-ligprep_1-.sdf:189	19757	breed-glide-dock_SP_pv.359	2023-10-13 17:09:23	2023-10-13 17:09:23			C:\Users\Haider Thaer\OneDrive - Jamia Millia Islamia (A Central University)\Desktop\plm9 project\breed-glide-dock_SP	breed-glide-dock_SP_pv.maegz	359
	OTAVA-FRAGMENT-LIBRARY-ligprep_1-.sdf:9053_+_OTAVA-FRAGMENT-LIBRARY-ligprep_1-.sdf:1921	19758	breed-glide-dock_SP_pv.360	2023-10-13 17:09:23	2023-10-13 17:09:23			C:\Users\Haider Thaer\OneDrive - Jamia Millia Islamia (A Central University)\Desktop\plm9 project\breed-glide-dock_SP	breed-glide-dock_SP_pv.maegz	360
	OTAVA-FRAGMENT-LIBRARY-ligprep_1-.sdf:11206_+_OTAVA-FRAGMENT-LIBRARY-ligprep_1-.sdf:11408	19759	breed-glide-dock_SP_pv.361	2023-10-13 17:09:23	2023-10-13 17:09:23			C:\Users\Haider Thaer\OneDrive - Jamia Millia Islamia (A Central University)\Desktop\plm9 project\breed-glide-dock_SP	breed-glide-dock_SP_pv.maegz	361
	OTAVA-FRAGMENT-LIBRARY-ligprep_1-.sdf:4102_+_OTAVA-FRAGMENT-LIBRARY-ligprep_1-.sdf:5415	19760	breed-glide-dock_SP_pv.362	2023-10-13 17:09:23	2023-10-13 17:09:23			C:\Users\Haider Thaer\OneDrive - Jamia Millia Islamia (A Central University)\Desktop\plm9 project\breed-glide-dock_SP	breed-glide-dock_SP_pv.maegz	362
	OTAVA-FRAGMENT-LIBRARY-ligprep_1-.sdf:3631_+_OTAVA-FRAGMENT-LIBRARY-ligprep_1-.sdf:393	19761	breed-glide-dock_SP_pv.363	2023-10-13 17:09:23	2023-10-13 17:09:23			C:\Users\Haider Thaer\OneDrive - Jamia Millia Islamia (A Central University)\Desktop\plm9 project\breed-glide-dock_SP	breed-glide-dock_SP_pv.maegz	363
	OTAVA-FRAGMENT-LIBRARY-ligprep_1-.sdf:11168_+_OTAVA-FRAGMENT-LIBRARY-ligprep_1-.sdf:4302	19762	breed-glide-dock_SP_pv.364	2023-10-13 17:09:23	2023-10-13 17:09:23			C:\Users\Haider Thaer\OneDrive - Jamia Millia Islamia (A Central University)\Desktop\plm9 project\breed-glide-dock_SP	breed-glide-dock_SP_pv.maegz	364
	OTAVA-FRAGMENT-LIBRARY-ligprep_1-.sdf:2855_+_OTAVA-FRAGMENT-LIBRARY-ligprep_1-.sdf:234	19763	breed-glide-dock_SP_pv.365	2023-10-13 17:09:23	2023-10-13 17:09:23			C:\Users\Haider Thaer\OneDrive - Jamia Millia Islamia (A Central University)\Desktop\plm9 project\breed-glide-dock_SP	breed-glide-dock_SP_pv.maegz	365
	OTAVA-FRAGMENT-LIBRARY-ligprep_1-.sdf:4417_+_OTAVA-FRAGMENT-LIBRARY-ligprep_1-.sdf:3286	19764	breed-glide-dock_SP_pv.366	2023-10-13 17:09:23	2023-10-13 17:09:23			C:\Users\Haider Thaer\OneDrive - Jamia Millia Islamia (A Central University)\Desktop\plm9 project\breed-glide-dock_SP	breed-glide-dock_SP_pv.maegz	366
	OTAVA-FRAGMENT-LIBRARY-ligprep_1-.sdf:9259_+_OTAVA-FRAGMENT-LIBRARY-ligprep_1-.sdf:8289	19765	breed-glide-dock_SP_pv.367	2023-10-13 17:09:23	2023-10-13 17:09:23			C:\Users\Haider Thaer\OneDrive - Jamia Millia Islamia (A Central University)\Desktop\plm9 project\breed-glide-dock_SP	breed-glide-dock_SP_pv.maegz	367
	OTAVA-FRAGMENT-LIBRARY-ligprep_1-.sdf:4619_+_OTAVA-FRAGMENT-LIBRARY-ligprep_1-.sdf:103	19766	breed-glide-dock_SP_pv.368	2023-10-13 17:09:23	2023-10-13 17:09:23			C:\Users\Haider Thaer\OneDrive - Jamia Millia Islamia (A Central University)\Desktop\plm9 project\breed-glide-dock_SP	breed-glide-dock_SP_pv.maegz	368
	OTAVA-FRAGMENT-LIBRARY-ligprep_1-.sdf:574_+_OTAVA-FRAGMENT-LIBRARY-ligprep_1-.sdf:2488	19767	breed-glide-dock_SP_pv.369	2023-10-13 17:09:23	2023-10-13 17:09:23			C:\Users\Haider Thaer\OneDrive - Jamia Millia Islamia (A Central University)\Desktop\plm9 project\breed-glide-dock_SP	breed-glide-dock_SP_pv.maegz	369
	OTAVA-FRAGMENT-LIBRARY-ligprep_1-.sdf:345_+_OTAVA-FRAGMENT-LIBRARY-ligprep_1-.sdf:994	19768	breed-glide-dock_SP_pv.370	2023-10-13 17:09:23	2023-10-13 17:09:23			C:\Users\Haider Thaer\OneDrive - Jamia Millia Islamia (A Central University)\Desktop\plm9 project\breed-glide-dock_SP	breed-glide-dock_SP_pv.maegz	370
	OTAVA-FRAGMENT-LIBRARY-ligprep_1-.sdf:2296_+_OTAVA-FRAGMENT-LIBRARY-ligprep_1-.sdf:1521	19769	breed-glide-dock_SP_pv.371	2023-10-13 17:09:23	2023-10-13 17:09:23			C:\Users\Haider Thaer\OneDrive - Jamia Millia Islamia (A Central University)\Desktop\plm9 project\breed-glide-dock_SP	breed-glide-dock_SP_pv.maegz	371
	OTAVA-FRAGMENT-LIBRARY-ligprep_1-.sdf:774_+_OTAVA-FRAGMENT-LIBRARY-ligprep_1-.sdf:4302	19770	breed-glide-dock_SP_pv.372	2023-10-13 17:09:23	2023-10-13 17:09:23			C:\Users\Haider Thaer\OneDrive - Jamia Millia Islamia (A Central University)\Desktop\plm9 project\breed-glide-dock_SP	breed-glide-dock_SP_pv.maegz	372
	OTAVA-FRAGMENT-LIBRARY-ligprep_1-.sdf:774_+_OTAVA-FRAGMENT-LIBRARY-ligprep_1-.sdf:6004	19771	breed-glide-dock_SP_pv.373	2023-10-13 17:09:23	2023-10-13 17:09:23			C:\Users\Haider Thaer\OneDrive - Jamia Millia Islamia (A Central University)\Desktop\plm9 project\breed-glide-dock_SP	breed-glide-dock_SP_pv.maegz	373
	OTAVA-FRAGMENT-LIBRARY-ligprep_1-.sdf:1258_+_OTAVA-FRAGMENT-LIBRARY-ligprep_1-.sdf:1941	19772	breed-glide-dock_SP_pv.374	2023-10-13 17:09:23	2023-10-13 17:09:23			C:\Users\Haider Thaer\OneDrive - Jamia Millia Islamia (A Central University)\Desktop\plm9 project\breed-glide-dock_SP	breed-glide-dock_SP_pv.maegz	374
	OTAVA-FRAGMENT-LIBRARY-ligprep_1-.sdf:11516_+_OTAVA-FRAGMENT-LIBRARY-ligprep_1-.sdf:9111	19773	breed-glide-dock_SP_pv.375	2023-10-13 17:09:23	2023-10-13 17:09:23			C:\Users\Haider Thaer\OneDrive - Jamia Millia Islamia (A Central University)\Desktop\plm9 project\breed-glide-dock_SP	breed-glide-dock_SP_pv.maegz	375
	OTAVA-FRAGMENT-LIBRARY-ligprep_1-.sdf:3632_+_OTAVA-FRAGMENT-LIBRARY-ligprep_1-.sdf:8937	19774	breed-glide-dock_SP_pv.376	2023-10-13 17:09:23	2023-10-13 17:09:23			C:\Users\Haider Thaer\OneDrive - Jamia Millia Islamia (A Central University)\Desktop\plm9 project\breed-glide-dock_SP	breed-glide-dock_SP_pv.maegz	376
	OTAVA-FRAGMENT-LIBRARY-ligprep_1-.sdf:9637_+_OTAVA-FRAGMENT-LIBRARY-ligprep_1-.sdf:4183	19775	breed-glide-dock_SP_pv.377	2023-10-13 17:09:23	2023-10-13 17:09:23			C:\Users\Haider Thaer\OneDrive - Jamia Millia Islamia (A Central University)\Desktop\plm9 project\breed-glide-dock_SP	breed-glide-dock_SP_pv.maegz	377
	OTAVA-FRAGMENT-LIBRARY-ligprep_1-.sdf:5690_+_OTAVA-FRAGMENT-LIBRARY-ligprep_1-.sdf:10969	19776	breed-glide-dock_SP_pv.378	2023-10-13 17:09:23	2023-10-13 17:09:23			C:\Users\Haider Thaer\OneDrive - Jamia Millia Islamia (A Central University)\Desktop\plm9 project\breed-glide-dock_SP	breed-glide-dock_SP_pv.maegz	378
	OTAVA-FRAGMENT-LIBRARY-ligprep_1-.sdf:11343_+_OTAVA-FRAGMENT-LIBRARY-ligprep_1-.sdf:7472	19777	breed-glide-dock_SP_pv.379	2023-10-13 17:09:23	2023-10-13 17:09:23			C:\Users\Haider Thaer\OneDrive - Jamia Millia Islamia (A Central University)\Desktop\plm9 project\breed-glide-dock_SP	breed-glide-dock_SP_pv.maegz	379
	OTAVA-FRAGMENT-LIBRARY-ligprep_1-.sdf:3024_+_OTAVA-FRAGMENT-LIBRARY-ligprep_1-.sdf:1959	19778	breed-glide-dock_SP_pv.380	2023-10-13 17:09:23	2023-10-13 17:09:23			C:\Users\Haider Thaer\OneDrive - Jamia Millia Islamia (A Central University)\Desktop\plm9 project\breed-glide-dock_SP	breed-glide-dock_SP_pv.maegz	380
	OTAVA-FRAGMENT-LIBRARY-ligprep_1-.sdf:10429_+_OTAVA-FRAGMENT-LIBRARY-ligprep_1-.sdf:11330	19779	breed-glide-dock_SP_pv.381	2023-10-13 17:09:23	2023-10-13 17:09:23			C:\Users\Haider Thaer\OneDrive - Jamia Millia Islamia (A Central University)\Desktop\plm9 project\breed-glide-dock_SP	breed-glide-dock_SP_pv.maegz	381
	OTAVA-FRAGMENT-LIBRARY-ligprep_1-.sdf:9276_+_OTAVA-FRAGMENT-LIBRARY-ligprep_1-.sdf:9455	19780	breed-glide-dock_SP_pv.382	2023-10-13 17:09:23	2023-10-13 17:09:23			C:\Users\Haider Thaer\OneDrive - Jamia Millia Islamia (A Central University)\Desktop\plm9 project\breed-glide-dock_SP	breed-glide-dock_SP_pv.maegz	382
	OTAVA-FRAGMENT-LIBRARY-ligprep_1-.sdf:1328_+_OTAVA-FRAGMENT-LIBRARY-ligprep_1-.sdf:11330	19781	breed-glide-dock_SP_pv.383	2023-10-13 17:09:23	2023-10-13 17:09:23			C:\Users\Haider Thaer\OneDrive - Jamia Millia Islamia (A Central University)\Desktop\plm9 project\breed-glide-dock_SP	breed-glide-dock_SP_pv.maegz	383
	OTAVA-FRAGMENT-LIBRARY-ligprep_1-.sdf:11330_+_OTAVA-FRAGMENT-LIBRARY-ligprep_1-.sdf:3571	19782	breed-glide-dock_SP_pv.384	2023-10-13 17:09:23	2023-10-13 17:09:23			C:\Users\Haider Thaer\OneDrive - Jamia Millia Islamia (A Central University)\Desktop\plm9 project\breed-glide-dock_SP	breed-glide-dock_SP_pv.maegz	384
	OTAVA-FRAGMENT-LIBRARY-ligprep_1-.sdf:103_+_OTAVA-FRAGMENT-LIBRARY-ligprep_1-.sdf:2910	19783	breed-glide-dock_SP_pv.385	2023-10-13 17:09:23	2023-10-13 17:09:23			C:\Users\Haider Thaer\OneDrive - Jamia Millia Islamia (A Central University)\Desktop\plm9 project\breed-glide-dock_SP	breed-glide-dock_SP_pv.maegz	385
	OTAVA-FRAGMENT-LIBRARY-ligprep_1-.sdf:671_+_OTAVA-FRAGMENT-LIBRARY-ligprep_1-.sdf:10745	19784	breed-glide-dock_SP_pv.386	2023-10-13 17:09:23	2023-10-13 17:09:23			C:\Users\Haider Thaer\OneDrive - Jamia Millia Islamia (A Central University)\Desktop\plm9 project\breed-glide-dock_SP	breed-glide-dock_SP_pv.maegz	386
	OTAVA-FRAGMENT-LIBRARY-ligprep_1-.sdf:774_+_OTAVA-FRAGMENT-LIBRARY-ligprep_1-.sdf:4578	19785	breed-glide-dock_SP_pv.387	2023-10-13 17:09:23	2023-10-13 17:09:23			C:\Users\Haider Thaer\OneDrive - Jamia Millia Islamia (A Central University)\Desktop\plm9 project\breed-glide-dock_SP	breed-glide-dock_SP_pv.maegz	387
	OTAVA-FRAGMENT-LIBRARY-ligprep_1-.sdf:1663_+_OTAVA-FRAGMENT-LIBRARY-ligprep_1-.sdf:1438	19786	breed-glide-dock_SP_pv.388	2023-10-13 17:09:23	2023-10-13 17:09:23			C:\Users\Haider Thaer\OneDrive - Jamia Millia Islamia (A Central University)\Desktop\plm9 project\breed-glide-dock_SP	breed-glide-dock_SP_pv.maegz	388
	OTAVA-FRAGMENT-LIBRARY-ligprep_1-.sdf:2761_+_OTAVA-FRAGMENT-LIBRARY-ligprep_1-.sdf:3973	19787	breed-glide-dock_SP_pv.389	2023-10-13 17:09:23	2023-10-13 17:09:23			C:\Users\Haider Thaer\OneDrive - Jamia Millia Islamia (A Central University)\Desktop\plm9 project\breed-glide-dock_SP	breed-glide-dock_SP_pv.maegz	389
	OTAVA-FRAGMENT-LIBRARY-ligprep_1-.sdf:10976_+_OTAVA-FRAGMENT-LIBRARY-ligprep_1-.sdf:9111	19788	breed-glide-dock_SP_pv.390	2023-10-13 17:09:23	2023-10-13 17:09:23			C:\Users\Haider Thaer\OneDrive - Jamia Millia Islamia (A Central University)\Desktop\plm9 project\breed-glide-dock_SP	breed-glide-dock_SP_pv.maegz	390
	OTAVA-FRAGMENT-LIBRARY-ligprep_1-.sdf:8699_+_OTAVA-FRAGMENT-LIBRARY-ligprep_1-.sdf:8716	19789	breed-glide-dock_SP_pv.391	2023-10-13 17:09:23	2023-10-13 17:09:23			C:\Users\Haider Thaer\OneDrive - Jamia Millia Islamia (A Central University)\Desktop\plm9 project\breed-glide-dock_SP	breed-glide-dock_SP_pv.maegz	391
	OTAVA-FRAGMENT-LIBRARY-ligprep_1-.sdf:11149_+_OTAVA-FRAGMENT-LIBRARY-ligprep_1-.sdf:5878	19790	breed-glide-dock_SP_pv.392	2023-10-13 17:09:23	2023-10-13 17:09:23			C:\Users\Haider Thaer\OneDrive - Jamia Millia Islamia (A Central University)\Desktop\plm9 project\breed-glide-dock_SP	breed-glide-dock_SP_pv.maegz	392
	OTAVA-FRAGMENT-LIBRARY-ligprep_1-.sdf:990_+_OTAVA-FRAGMENT-LIBRARY-ligprep_1-.sdf:10014	19791	breed-glide-dock_SP_pv.393	2023-10-13 17:09:23	2023-10-13 17:09:23			C:\Users\Haider Thaer\OneDrive - Jamia Millia Islamia (A Central University)\Desktop\plm9 project\breed-glide-dock_SP	breed-glide-dock_SP_pv.maegz	393
	OTAVA-FRAGMENT-LIBRARY-ligprep_1-.sdf:10995_+_OTAVA-FRAGMENT-LIBRARY-ligprep_1-.sdf:4296	19792	breed-glide-dock_SP_pv.394	2023-10-13 17:09:23	2023-10-13 17:09:23			C:\Users\Haider Thaer\OneDrive - Jamia Millia Islamia (A Central University)\Desktop\plm9 project\breed-glide-dock_SP	breed-glide-dock_SP_pv.maegz	394
	OTAVA-FRAGMENT-LIBRARY-ligprep_1-.sdf:11167_+_OTAVA-FRAGMENT-LIBRARY-ligprep_1-.sdf:3571	19793	breed-glide-dock_SP_pv.395	2023-10-13 17:09:23	2023-10-13 17:09:23			C:\Users\Haider Thaer\OneDrive - Jamia Millia Islamia (A Central University)\Desktop\plm9 project\breed-glide-dock_SP	breed-glide-dock_SP_pv.maegz	395
	OTAVA-FRAGMENT-LIBRARY-ligprep_1-.sdf:7941_+_OTAVA-FRAGMENT-LIBRARY-ligprep_1-.sdf:574	19794	breed-glide-dock_SP_pv.396	2023-10-13 17:09:23	2023-10-13 17:09:23			C:\Users\Haider Thaer\OneDrive - Jamia Millia Islamia (A Central University)\Desktop\plm9 project\breed-glide-dock_SP	breed-glide-dock_SP_pv.maegz	396
	OTAVA-FRAGMENT-LIBRARY-ligprep_1-.sdf:9213_+_OTAVA-FRAGMENT-LIBRARY-ligprep_1-.sdf:11269	19795	breed-glide-dock_SP_pv.397	2023-10-13 17:09:23	2023-10-13 17:09:23			C:\Users\Haider Thaer\OneDrive - Jamia Millia Islamia (A Central University)\Desktop\plm9 project\breed-glide-dock_SP	breed-glide-dock_SP_pv.maegz	397
	OTAVA-FRAGMENT-LIBRARY-ligprep_1-.sdf:774_+_OTAVA-FRAGMENT-LIBRARY-ligprep_1-.sdf:4578	19796	breed-glide-dock_SP_pv.398	2023-10-13 17:09:23	2023-10-13 17:09:23			C:\Users\Haider Thaer\OneDrive - Jamia Millia Islamia (A Central University)\Desktop\plm9 project\breed-glide-dock_SP	breed-glide-dock_SP_pv.maegz	398
	OTAVA-FRAGMENT-LIBRARY-ligprep_1-.sdf:9563_+_OTAVA-FRAGMENT-LIBRARY-ligprep_1-.sdf:10746	19797	breed-glide-dock_SP_pv.399	2023-10-13 17:09:23	2023-10-13 17:09:23			C:\Users\Haider Thaer\OneDrive - Jamia Millia Islamia (A Central University)\Desktop\plm9 project\breed-glide-dock_SP	breed-glide-dock_SP_pv.maegz	399
	OTAVA-FRAGMENT-LIBRARY-ligprep_1-.sdf:4417_+_OTAVA-FRAGMENT-LIBRARY-ligprep_1-.sdf:3760	19798	breed-glide-dock_SP_pv.400	2023-10-13 17:09:23	2023-10-13 17:09:23			C:\Users\Haider Thaer\OneDrive - Jamia Millia Islamia (A Central University)\Desktop\plm9 project\breed-glide-dock_SP	breed-glide-dock_SP_pv.maegz	400
	OTAVA-FRAGMENT-LIBRARY-ligprep_1-.sdf:8705_+_OTAVA-FRAGMENT-LIBRARY-ligprep_1-.sdf:856	19799	breed-glide-dock_SP_pv.401	2023-10-13 17:09:23	2023-10-13 17:09:23			C:\Users\Haider Thaer\OneDrive - Jamia Millia Islamia (A Central University)\Desktop\plm9 project\breed-glide-dock_SP	breed-glide-dock_SP_pv.maegz	401
	OTAVA-FRAGMENT-LIBRARY-ligprep_1-.sdf:3367_+_OTAVA-FRAGMENT-LIBRARY-ligprep_1-.sdf:4417	19800	breed-glide-dock_SP_pv.402	2023-10-13 17:09:23	2023-10-13 17:09:23			C:\Users\Haider Thaer\OneDrive - Jamia Millia Islamia (A Central University)\Desktop\plm9 project\breed-glide-dock_SP	breed-glide-dock_SP_pv.maegz	402
	OTAVA-FRAGMENT-LIBRARY-ligprep_1-.sdf:9213_+_OTAVA-FRAGMENT-LIBRARY-ligprep_1-.sdf:11426	19801	breed-glide-dock_SP_pv.403	2023-10-13 17:09:23	2023-10-13 17:09:23			C:\Users\Haider Thaer\OneDrive - Jamia Millia Islamia (A Central University)\Desktop\plm9 project\breed-glide-dock_SP	breed-glide-dock_SP_pv.maegz	403
	OTAVA-FRAGMENT-LIBRARY-ligprep_1-.sdf:774_+_OTAVA-FRAGMENT-LIBRARY-ligprep_1-.sdf:11699	19802	breed-glide-dock_SP_pv.404	2023-10-13 17:09:23	2023-10-13 17:09:23			C:\Users\Haider Thaer\OneDrive - Jamia Millia Islamia (A Central University)\Desktop\plm9 project\breed-glide-dock_SP	breed-glide-dock_SP_pv.maegz	404
	OTAVA-FRAGMENT-LIBRARY-ligprep_1-.sdf:1676_+_OTAVA-FRAGMENT-LIBRARY-ligprep_1-.sdf:9779	19803	breed-glide-dock_SP_pv.405	2023-10-13 17:09:23	2023-10-13 17:09:23			C:\Users\Haider Thaer\OneDrive - Jamia Millia Islamia (A Central University)\Desktop\plm9 project\breed-glide-dock_SP	breed-glide-dock_SP_pv.maegz	405
	OTAVA-FRAGMENT-LIBRARY-ligprep_1-.sdf:4392_+_OTAVA-FRAGMENT-LIBRARY-ligprep_1-.sdf:993	19804	breed-glide-dock_SP_pv.406	2023-10-13 17:09:23	2023-10-13 17:09:23			C:\Users\Haider Thaer\OneDrive - Jamia Millia Islamia (A Central University)\Desktop\plm9 project\breed-glide-dock_SP	breed-glide-dock_SP_pv.maegz	406
	OTAVA-FRAGMENT-LIBRARY-ligprep_1-.sdf:1258_+_OTAVA-FRAGMENT-LIBRARY-ligprep_1-.sdf:5926	19805	breed-glide-dock_SP_pv.407	2023-10-13 17:09:23	2023-10-13 17:09:23			C:\Users\Haider Thaer\OneDrive - Jamia Millia Islamia (A Central University)\Desktop\plm9 project\breed-glide-dock_SP	breed-glide-dock_SP_pv.maegz	407
	OTAVA-FRAGMENT-LIBRARY-ligprep_1-.sdf:9991_+_OTAVA-FRAGMENT-LIBRARY-ligprep_1-.sdf:1302	19806	breed-glide-dock_SP_pv.408	2023-10-13 17:09:23	2023-10-13 17:09:23			C:\Users\Haider Thaer\OneDrive - Jamia Millia Islamia (A Central University)\Desktop\plm9 project\breed-glide-dock_SP	breed-glide-dock_SP_pv.maegz	408
	OTAVA-FRAGMENT-LIBRARY-ligprep_1-.sdf:11333_+_OTAVA-FRAGMENT-LIBRARY-ligprep_1-.sdf:9111	19807	breed-glide-dock_SP_pv.409	2023-10-13 17:09:23	2023-10-13 17:09:23			C:\Users\Haider Thaer\OneDrive - Jamia Millia Islamia (A Central University)\Desktop\plm9 project\breed-glide-dock_SP	breed-glide-dock_SP_pv.maegz	409
	OTAVA-FRAGMENT-LIBRARY-ligprep_1-.sdf:8696_+_OTAVA-FRAGMENT-LIBRARY-ligprep_1-.sdf:9111	19808	breed-glide-dock_SP_pv.410	2023-10-13 17:09:23	2023-10-13 17:09:23			C:\Users\Haider Thaer\OneDrive - Jamia Millia Islamia (A Central University)\Desktop\plm9 project\breed-glide-dock_SP	breed-glide-dock_SP_pv.maegz	410
	OTAVA-FRAGMENT-LIBRARY-ligprep_1-.sdf:3477_+_OTAVA-FRAGMENT-LIBRARY-ligprep_1-.sdf:10880	19809	breed-glide-dock_SP_pv.411	2023-10-13 17:09:23	2023-10-13 17:09:23			C:\Users\Haider Thaer\OneDrive - Jamia Millia Islamia (A Central University)\Desktop\plm9 project\breed-glide-dock_SP	breed-glide-dock_SP_pv.maegz	411
	OTAVA-FRAGMENT-LIBRARY-ligprep_1-.sdf:559_+_OTAVA-FRAGMENT-LIBRARY-ligprep_1-.sdf:1959	19810	breed-glide-dock_SP_pv.412	2023-10-13 17:09:23	2023-10-13 17:09:23			C:\Users\Haider Thaer\OneDrive - Jamia Millia Islamia (A Central University)\Desktop\plm9 project\breed-glide-dock_SP	breed-glide-dock_SP_pv.maegz	412
	OTAVA-FRAGMENT-LIBRARY-ligprep_1-.sdf:6653_+_OTAVA-FRAGMENT-LIBRARY-ligprep_1-.sdf:2760	19811	breed-glide-dock_SP_pv.413	2023-10-13 17:09:23	2023-10-13 17:09:23			C:\Users\Haider Thaer\OneDrive - Jamia Millia Islamia (A Central University)\Desktop\plm9 project\breed-glide-dock_SP	breed-glide-dock_SP_pv.maegz	413
	OTAVA-FRAGMENT-LIBRARY-ligprep_1-.sdf:3911_+_OTAVA-FRAGMENT-LIBRARY-ligprep_1-.sdf:10746	19812	breed-glide-dock_SP_pv.414	2023-10-13 17:09:23	2023-10-13 17:09:23			C:\Users\Haider Thaer\OneDrive - Jamia Millia Islamia (A Central University)\Desktop\plm9 project\breed-glide-dock_SP	breed-glide-dock_SP_pv.maegz	414
	OTAVA-FRAGMENT-LIBRARY-ligprep_1-.sdf:882_+_OTAVA-FRAGMENT-LIBRARY-ligprep_1-.sdf:3275	19813	breed-glide-dock_SP_pv.415	2023-10-13 17:09:23	2023-10-13 17:09:23			C:\Users\Haider Thaer\OneDrive - Jamia Millia Islamia (A Central University)\Desktop\plm9 project\breed-glide-dock_SP	breed-glide-dock_SP_pv.maegz	415
	OTAVA-FRAGMENT-LIBRARY-ligprep_1-.sdf:2062_+_OTAVA-FRAGMENT-LIBRARY-ligprep_1-.sdf:11269	19814	breed-glide-dock_SP_pv.416	2023-10-13 17:09:23	2023-10-13 17:09:23			C:\Users\Haider Thaer\OneDrive - Jamia Millia Islamia (A Central University)\Desktop\plm9 project\breed-glide-dock_SP	breed-glide-dock_SP_pv.maegz	416
	OTAVA-FRAGMENT-LIBRARY-ligprep_1-.sdf:694_+_OTAVA-FRAGMENT-LIBRARY-ligprep_1-.sdf:1522	19815	breed-glide-dock_SP_pv.417	2023-10-13 17:09:23	2023-10-13 17:09:23			C:\Users\Haider Thaer\OneDrive - Jamia Millia Islamia (A Central University)\Desktop\plm9 project\breed-glide-dock_SP	breed-glide-dock_SP_pv.maegz	417
	OTAVA-FRAGMENT-LIBRARY-ligprep_1-.sdf:4417_+_OTAVA-FRAGMENT-LIBRARY-ligprep_1-.sdf:3828	19816	breed-glide-dock_SP_pv.418	2023-10-13 17:09:23	2023-10-13 17:09:23			C:\Users\Haider Thaer\OneDrive - Jamia Millia Islamia (A Central University)\Desktop\plm9 project\breed-glide-dock_SP	breed-glide-dock_SP_pv.maegz	418
	OTAVA-FRAGMENT-LIBRARY-ligprep_1-.sdf:4687_+_OTAVA-FRAGMENT-LIBRARY-ligprep_1-.sdf:4102	19817	breed-glide-dock_SP_pv.419	2023-10-13 17:09:23	2023-10-13 17:09:23			C:\Users\Haider Thaer\OneDrive - Jamia Millia Islamia (A Central University)\Desktop\plm9 project\breed-glide-dock_SP	breed-glide-dock_SP_pv.maegz	419
	OTAVA-FRAGMENT-LIBRARY-ligprep_1-.sdf:6416_+_OTAVA-FRAGMENT-LIBRARY-ligprep_1-.sdf:5689	19818	breed-glide-dock_SP_pv.420	2023-10-13 17:09:23	2023-10-13 17:09:23			C:\Users\Haider Thaer\OneDrive - Jamia Millia Islamia (A Central University)\Desktop\plm9 project\breed-glide-dock_SP	breed-glide-dock_SP_pv.maegz	420
	OTAVA-FRAGMENT-LIBRARY-ligprep_1-.sdf:774_+_OTAVA-FRAGMENT-LIBRARY-ligprep_1-.sdf:8461	19819	breed-glide-dock_SP_pv.421	2023-10-13 17:09:23	2023-10-13 17:09:23			C:\Users\Haider Thaer\OneDrive - Jamia Millia Islamia (A Central University)\Desktop\plm9 project\breed-glide-dock_SP	breed-glide-dock_SP_pv.maegz	421
	OTAVA-FRAGMENT-LIBRARY-ligprep_1-.sdf:3024_+_OTAVA-FRAGMENT-LIBRARY-ligprep_1-.sdf:994	19820	breed-glide-dock_SP_pv.422	2023-10-13 17:09:23	2023-10-13 17:09:23			C:\Users\Haider Thaer\OneDrive - Jamia Millia Islamia (A Central University)\Desktop\plm9 project\breed-glide-dock_SP	breed-glide-dock_SP_pv.maegz	422
	OTAVA-FRAGMENT-LIBRARY-ligprep_1-.sdf:9563_+_OTAVA-FRAGMENT-LIBRARY-ligprep_1-.sdf:11426	19821	breed-glide-dock_SP_pv.423	2023-10-13 17:09:23	2023-10-13 17:09:23			C:\Users\Haider Thaer\OneDrive - Jamia Millia Islamia (A Central University)\Desktop\plm9 project\breed-glide-dock_SP	breed-glide-dock_SP_pv.maegz	423
	OTAVA-FRAGMENT-LIBRARY-ligprep_1-.sdf:10877_+_OTAVA-FRAGMENT-LIBRARY-ligprep_1-.sdf:9455	19822	breed-glide-dock_SP_pv.424	2023-10-13 17:09:23	2023-10-13 17:09:23			C:\Users\Haider Thaer\OneDrive - Jamia Millia Islamia (A Central University)\Desktop\plm9 project\breed-glide-dock_SP	breed-glide-dock_SP_pv.maegz	424
	OTAVA-FRAGMENT-LIBRARY-ligprep_1-.sdf:10068_+_OTAVA-FRAGMENT-LIBRARY-ligprep_1-.sdf:6755	19823	breed-glide-dock_SP_pv.425	2023-10-13 17:09:23	2023-10-13 17:09:23			C:\Users\Haider Thaer\OneDrive - Jamia Millia Islamia (A Central University)\Desktop\plm9 project\breed-glide-dock_SP	breed-glide-dock_SP_pv.maegz	425
	OTAVA-FRAGMENT-LIBRARY-ligprep_1-.sdf:8289_+_OTAVA-FRAGMENT-LIBRARY-ligprep_1-.sdf:10261	19824	breed-glide-dock_SP_pv.426	2023-10-13 17:09:23	2023-10-13 17:09:23			C:\Users\Haider Thaer\OneDrive - Jamia Millia Islamia (A Central University)\Desktop\plm9 project\breed-glide-dock_SP	breed-glide-dock_SP_pv.maegz	426
	OTAVA-FRAGMENT-LIBRARY-ligprep_1-.sdf:4171_+_OTAVA-FRAGMENT-LIBRARY-ligprep_1-.sdf:4053	19825	breed-glide-dock_SP_pv.427	2023-10-13 17:09:23	2023-10-13 17:09:23			C:\Users\Haider Thaer\OneDrive - Jamia Millia Islamia (A Central University)\Desktop\plm9 project\breed-glide-dock_SP	breed-glide-dock_SP_pv.maegz	427
	OTAVA-FRAGMENT-LIBRARY-ligprep_1-.sdf:5323_+_OTAVA-FRAGMENT-LIBRARY-ligprep_1-.sdf:4829	19826	breed-glide-dock_SP_pv.428	2023-10-13 17:09:23	2023-10-13 17:09:23			C:\Users\Haider Thaer\OneDrive - Jamia Millia Islamia (A Central University)\Desktop\plm9 project\breed-glide-dock_SP	breed-glide-dock_SP_pv.maegz	428
	OTAVA-FRAGMENT-LIBRARY-ligprep_1-.sdf:3383_+_OTAVA-FRAGMENT-LIBRARY-ligprep_1-.sdf:3571	19827	breed-glide-dock_SP_pv.429	2023-10-13 17:09:23	2023-10-13 17:09:23			C:\Users\Haider Thaer\OneDrive - Jamia Millia Islamia (A Central University)\Desktop\plm9 project\breed-glide-dock_SP	breed-glide-dock_SP_pv.maegz	429
	OTAVA-FRAGMENT-LIBRARY-ligprep_1-.sdf:2062_+_OTAVA-FRAGMENT-LIBRARY-ligprep_1-.sdf:3828	19828	breed-glide-dock_SP_pv.430	2023-10-13 17:09:23	2023-10-13 17:09:23			C:\Users\Haider Thaer\OneDrive - Jamia Millia Islamia (A Central University)\Desktop\plm9 project\breed-glide-dock_SP	breed-glide-dock_SP_pv.maegz	430
	OTAVA-FRAGMENT-LIBRARY-ligprep_1-.sdf:8289_+_OTAVA-FRAGMENT-LIBRARY-ligprep_1-.sdf:10261	19829	breed-glide-dock_SP_pv.431	2023-10-13 17:09:23	2023-10-13 17:09:23			C:\Users\Haider Thaer\OneDrive - Jamia Millia Islamia (A Central University)\Desktop\plm9 project\breed-glide-dock_SP	breed-glide-dock_SP_pv.maegz	431
	OTAVA-FRAGMENT-LIBRARY-ligprep_1-.sdf:5878_+_OTAVA-FRAGMENT-LIBRARY-ligprep_1-.sdf:6868	19830	breed-glide-dock_SP_pv.432	2023-10-13 17:09:23	2023-10-13 17:09:23			C:\Users\Haider Thaer\OneDrive - Jamia Millia Islamia (A Central University)\Desktop\plm9 project\breed-glide-dock_SP	breed-glide-dock_SP_pv.maegz	432
	OTAVA-FRAGMENT-LIBRARY-ligprep_1-.sdf:2338_+_OTAVA-FRAGMENT-LIBRARY-ligprep_1-.sdf:3811	19831	breed-glide-dock_SP_pv.433	2023-10-13 17:09:23	2023-10-13 17:09:23			C:\Users\Haider Thaer\OneDrive - Jamia Millia Islamia (A Central University)\Desktop\plm9 project\breed-glide-dock_SP	breed-glide-dock_SP_pv.maegz	433
	OTAVA-FRAGMENT-LIBRARY-ligprep_1-.sdf:2910_+_OTAVA-FRAGMENT-LIBRARY-ligprep_1-.sdf:266	19832	breed-glide-dock_SP_pv.434	2023-10-13 17:09:23	2023-10-13 17:09:23			C:\Users\Haider Thaer\OneDrive - Jamia Millia Islamia (A Central University)\Desktop\plm9 project\breed-glide-dock_SP	breed-glide-dock_SP_pv.maegz	434
	OTAVA-FRAGMENT-LIBRARY-ligprep_1-.sdf:5999_+_OTAVA-FRAGMENT-LIBRARY-ligprep_1-.sdf:11269	19833	breed-glide-dock_SP_pv.435	2023-10-13 17:09:23	2023-10-13 17:09:23			C:\Users\Haider Thaer\OneDrive - Jamia Millia Islamia (A Central University)\Desktop\plm9 project\breed-glide-dock_SP	breed-glide-dock_SP_pv.maegz	435
	OTAVA-FRAGMENT-LIBRARY-ligprep_1-.sdf:10985_+_OTAVA-FRAGMENT-LIBRARY-ligprep_1-.sdf:139	19834	breed-glide-dock_SP_pv.436	2023-10-13 17:09:23	2023-10-13 17:09:23			C:\Users\Haider Thaer\OneDrive - Jamia Millia Islamia (A Central University)\Desktop\plm9 project\breed-glide-dock_SP	breed-glide-dock_SP_pv.maegz	436
	OTAVA-FRAGMENT-LIBRARY-ligprep_1-.sdf:7450_+_OTAVA-FRAGMENT-LIBRARY-ligprep_1-.sdf:994	19835	breed-glide-dock_SP_pv.437	2023-10-13 17:09:23	2023-10-13 17:09:23			C:\Users\Haider Thaer\OneDrive - Jamia Millia Islamia (A Central University)\Desktop\plm9 project\breed-glide-dock_SP	breed-glide-dock_SP_pv.maegz	437
	OTAVA-FRAGMENT-LIBRARY-ligprep_1-.sdf:4829_+_OTAVA-FRAGMENT-LIBRARY-ligprep_1-.sdf:8716	19836	breed-glide-dock_SP_pv.438	2023-10-13 17:09:23	2023-10-13 17:09:23			C:\Users\Haider Thaer\OneDrive - Jamia Millia Islamia (A Central University)\Desktop\plm9 project\breed-glide-dock_SP	breed-glide-dock_SP_pv.maegz	438
	OTAVA-FRAGMENT-LIBRARY-ligprep_1-.sdf:9817_+_OTAVA-FRAGMENT-LIBRARY-ligprep_1-.sdf:9209	19837	breed-glide-dock_SP_pv.439	2023-10-13 17:09:23	2023-10-13 17:09:23			C:\Users\Haider Thaer\OneDrive - Jamia Millia Islamia (A Central University)\Desktop\plm9 project\breed-glide-dock_SP	breed-glide-dock_SP_pv.maegz	439
	OTAVA-FRAGMENT-LIBRARY-ligprep_1-.sdf:986_+_OTAVA-FRAGMENT-LIBRARY-ligprep_1-.sdf:2912	19838	breed-glide-dock_SP_pv.440	2023-10-13 17:09:23	2023-10-13 17:09:23			C:\Users\Haider Thaer\OneDrive - Jamia Millia Islamia (A Central University)\Desktop\plm9 project\breed-glide-dock_SP	breed-glide-dock_SP_pv.maegz	440
	OTAVA-FRAGMENT-LIBRARY-ligprep_1-.sdf:4417_+_OTAVA-FRAGMENT-LIBRARY-ligprep_1-.sdf:3279	19839	breed-glide-dock_SP_pv.441	2023-10-13 17:09:23	2023-10-13 17:09:23			C:\Users\Haider Thaer\OneDrive - Jamia Millia Islamia (A Central University)\Desktop\plm9 project\breed-glide-dock_SP	breed-glide-dock_SP_pv.maegz	441
	OTAVA-FRAGMENT-LIBRARY-ligprep_1-.sdf:3481_+_OTAVA-FRAGMENT-LIBRARY-ligprep_1-.sdf:11426	19840	breed-glide-dock_SP_pv.442	2023-10-13 17:09:23	2023-10-13 17:09:23			C:\Users\Haider Thaer\OneDrive - Jamia Millia Islamia (A Central University)\Desktop\plm9 project\breed-glide-dock_SP	breed-glide-dock_SP_pv.maegz	442
	OTAVA-FRAGMENT-LIBRARY-ligprep_1-.sdf:9506_+_OTAVA-FRAGMENT-LIBRARY-ligprep_1-.sdf:8279	19841	breed-glide-dock_SP_pv.443	2023-10-13 17:09:23	2023-10-13 17:09:23			C:\Users\Haider Thaer\OneDrive - Jamia Millia Islamia (A Central University)\Desktop\plm9 project\breed-glide-dock_SP	breed-glide-dock_SP_pv.maegz	443
	OTAVA-FRAGMENT-LIBRARY-ligprep_1-.sdf:9364_+_OTAVA-FRAGMENT-LIBRARY-ligprep_1-.sdf:11269	19842	breed-glide-dock_SP_pv.444	2023-10-13 17:09:23	2023-10-13 17:09:23			C:\Users\Haider Thaer\OneDrive - Jamia Millia Islamia (A Central University)\Desktop\plm9 project\breed-glide-dock_SP	breed-glide-dock_SP_pv.maegz	444
	OTAVA-FRAGMENT-LIBRARY-ligprep_1-.sdf:5359_+_OTAVA-FRAGMENT-LIBRARY-ligprep_1-.sdf:6481	19843	breed-glide-dock_SP_pv.445	2023-10-13 17:09:23	2023-10-13 17:09:23			C:\Users\Haider Thaer\OneDrive - Jamia Millia Islamia (A Central University)\Desktop\plm9 project\breed-glide-dock_SP	breed-glide-dock_SP_pv.maegz	445
	OTAVA-FRAGMENT-LIBRARY-ligprep_1-.sdf:7539_+_OTAVA-FRAGMENT-LIBRARY-ligprep_1-.sdf:11081	19844	breed-glide-dock_SP_pv.446	2023-10-13 17:09:23	2023-10-13 17:09:23			C:\Users\Haider Thaer\OneDrive - Jamia Millia Islamia (A Central University)\Desktop\plm9 project\breed-glide-dock_SP	breed-glide-dock_SP_pv.maegz	446
	OTAVA-FRAGMENT-LIBRARY-ligprep_1-.sdf:5515_+_OTAVA-FRAGMENT-LIBRARY-ligprep_1-.sdf:2755	19845	breed-glide-dock_SP_pv.447	2023-10-13 17:09:23	2023-10-13 17:09:23			C:\Users\Haider Thaer\OneDrive - Jamia Millia Islamia (A Central University)\Desktop\plm9 project\breed-glide-dock_SP	breed-glide-dock_SP_pv.maegz	447
	OTAVA-FRAGMENT-LIBRARY-ligprep_1-.sdf:5108_+_OTAVA-FRAGMENT-LIBRARY-ligprep_1-.sdf:7875	19846	breed-glide-dock_SP_pv.448	2023-10-13 17:09:23	2023-10-13 17:09:23			C:\Users\Haider Thaer\OneDrive - Jamia Millia Islamia (A Central University)\Desktop\plm9 project\breed-glide-dock_SP	breed-glide-dock_SP_pv.maegz	448
	OTAVA-FRAGMENT-LIBRARY-ligprep_1-.sdf:4296_+_OTAVA-FRAGMENT-LIBRARY-ligprep_1-.sdf:234	19847	breed-glide-dock_SP_pv.449	2023-10-13 17:09:23	2023-10-13 17:09:23			C:\Users\Haider Thaer\OneDrive - Jamia Millia Islamia (A Central University)\Desktop\plm9 project\breed-glide-dock_SP	breed-glide-dock_SP_pv.maegz	449
	OTAVA-FRAGMENT-LIBRARY-ligprep_1-.sdf:2472_+_OTAVA-FRAGMENT-LIBRARY-ligprep_1-.sdf:2755	19848	breed-glide-dock_SP_pv.450	2023-10-13 17:09:23	2023-10-13 17:09:23			C:\Users\Haider Thaer\OneDrive - Jamia Millia Islamia (A Central University)\Desktop\plm9 project\breed-glide-dock_SP	breed-glide-dock_SP_pv.maegz	450
	OTAVA-FRAGMENT-LIBRARY-ligprep_1-.sdf:3379_+_OTAVA-FRAGMENT-LIBRARY-ligprep_1-.sdf:9400	19849	breed-glide-dock_SP_pv.451	2023-10-13 17:09:23	2023-10-13 17:09:23			C:\Users\Haider Thaer\OneDrive - Jamia Millia Islamia (A Central University)\Desktop\plm9 project\breed-glide-dock_SP	breed-glide-dock_SP_pv.maegz	451
	OTAVA-FRAGMENT-LIBRARY-ligprep_1-.sdf:11081_+_OTAVA-FRAGMENT-LIBRARY-ligprep_1-.sdf:1459	19850	breed-glide-dock_SP_pv.452	2023-10-13 17:09:23	2023-10-13 17:09:23			C:\Users\Haider Thaer\OneDrive - Jamia Millia Islamia (A Central University)\Desktop\plm9 project\breed-glide-dock_SP	breed-glide-dock_SP_pv.maegz	452
	OTAVA-FRAGMENT-LIBRARY-ligprep_1-.sdf:9103_+_OTAVA-FRAGMENT-LIBRARY-ligprep_1-.sdf:1260	19851	breed-glide-dock_SP_pv.453	2023-10-13 17:09:23	2023-10-13 17:09:23			C:\Users\Haider Thaer\OneDrive - Jamia Millia Islamia (A Central University)\Desktop\plm9 project\breed-glide-dock_SP	breed-glide-dock_SP_pv.maegz	453
	OTAVA-FRAGMENT-LIBRARY-ligprep_1-.sdf:9756_+_OTAVA-FRAGMENT-LIBRARY-ligprep_1-.sdf:10595	19852	breed-glide-dock_SP_pv.454	2023-10-13 17:09:23	2023-10-13 17:09:23			C:\Users\Haider Thaer\OneDrive - Jamia Millia Islamia (A Central University)\Desktop\plm9 project\breed-glide-dock_SP	breed-glide-dock_SP_pv.maegz	454
	OTAVA-FRAGMENT-LIBRARY-ligprep_1-.sdf:898_+_OTAVA-FRAGMENT-LIBRARY-ligprep_1-.sdf:3763	19853	breed-glide-dock_SP_pv.455	2023-10-13 17:09:23	2023-10-13 17:09:23			C:\Users\Haider Thaer\OneDrive - Jamia Millia Islamia (A Central University)\Desktop\plm9 project\breed-glide-dock_SP	breed-glide-dock_SP_pv.maegz	455
	OTAVA-FRAGMENT-LIBRARY-ligprep_1-.sdf:3383_+_OTAVA-FRAGMENT-LIBRARY-ligprep_1-.sdf:11426	19854	breed-glide-dock_SP_pv.456	2023-10-13 17:09:23	2023-10-13 17:09:23			C:\Users\Haider Thaer\OneDrive - Jamia Millia Islamia (A Central University)\Desktop\plm9 project\breed-glide-dock_SP	breed-glide-dock_SP_pv.maegz	456
	OTAVA-FRAGMENT-LIBRARY-ligprep_1-.sdf:5878_+_OTAVA-FRAGMENT-LIBRARY-ligprep_1-.sdf:10573	19855	breed-glide-dock_SP_pv.457	2023-10-13 17:09:23	2023-10-13 17:09:23			C:\Users\Haider Thaer\OneDrive - Jamia Millia Islamia (A Central University)\Desktop\plm9 project\breed-glide-dock_SP	breed-glide-dock_SP_pv.maegz	457
	OTAVA-FRAGMENT-LIBRARY-ligprep_1-.sdf:5898_+_OTAVA-FRAGMENT-LIBRARY-ligprep_1-.sdf:5542	19856	breed-glide-dock_SP_pv.458	2023-10-13 17:09:23	2023-10-13 17:09:23			C:\Users\Haider Thaer\OneDrive - Jamia Millia Islamia (A Central University)\Desktop\plm9 project\breed-glide-dock_SP	breed-glide-dock_SP_pv.maegz	458
	OTAVA-FRAGMENT-LIBRARY-ligprep_1-.sdf:11344_+_OTAVA-FRAGMENT-LIBRARY-ligprep_1-.sdf:7472	19857	breed-glide-dock_SP_pv.459	2023-10-13 17:09:23	2023-10-13 17:09:23			C:\Users\Haider Thaer\OneDrive - Jamia Millia Islamia (A Central University)\Desktop\plm9 project\breed-glide-dock_SP	breed-glide-dock_SP_pv.maegz	459
	OTAVA-FRAGMENT-LIBRARY-ligprep_1-.sdf:5323_+_OTAVA-FRAGMENT-LIBRARY-ligprep_1-.sdf:2488	19858	breed-glide-dock_SP_pv.460	2023-10-13 17:09:23	2023-10-13 17:09:23			C:\Users\Haider Thaer\OneDrive - Jamia Millia Islamia (A Central University)\Desktop\plm9 project\breed-glide-dock_SP	breed-glide-dock_SP_pv.maegz	460
	OTAVA-FRAGMENT-LIBRARY-ligprep_1-.sdf:3974_+_OTAVA-FRAGMENT-LIBRARY-ligprep_1-.sdf:4693	19859	breed-glide-dock_SP_pv.461	2023-10-13 17:09:23	2023-10-13 17:09:23			C:\Users\Haider Thaer\OneDrive - Jamia Millia Islamia (A Central University)\Desktop\plm9 project\breed-glide-dock_SP	breed-glide-dock_SP_pv.maegz	461
	OTAVA-FRAGMENT-LIBRARY-ligprep_1-.sdf:9481_+_OTAVA-FRAGMENT-LIBRARY-ligprep_1-.sdf:10895	19860	breed-glide-dock_SP_pv.462	2023-10-13 17:09:23	2023-10-13 17:09:23			C:\Users\Haider Thaer\OneDrive - Jamia Millia Islamia (A Central University)\Desktop\plm9 project\breed-glide-dock_SP	breed-glide-dock_SP_pv.maegz	462
	OTAVA-FRAGMENT-LIBRARY-ligprep_1-.sdf:11330_+_OTAVA-FRAGMENT-LIBRARY-ligprep_1-.sdf:10746	19861	breed-glide-dock_SP_pv.463	2023-10-13 17:09:23	2023-10-13 17:09:23			C:\Users\Haider Thaer\OneDrive - Jamia Millia Islamia (A Central University)\Desktop\plm9 project\breed-glide-dock_SP	breed-glide-dock_SP_pv.maegz	463
	OTAVA-FRAGMENT-LIBRARY-ligprep_1-.sdf:9209_+_OTAVA-FRAGMENT-LIBRARY-ligprep_1-.sdf:579	19862	breed-glide-dock_SP_pv.464	2023-10-13 17:09:23	2023-10-13 17:09:23			C:\Users\Haider Thaer\OneDrive - Jamia Millia Islamia (A Central University)\Desktop\plm9 project\breed-glide-dock_SP	breed-glide-dock_SP_pv.maegz	464
	OTAVA-FRAGMENT-LIBRARY-ligprep_1-.sdf:1521_+_OTAVA-FRAGMENT-LIBRARY-ligprep_1-.sdf:317	19863	breed-glide-dock_SP_pv.465	2023-10-13 17:09:23	2023-10-13 17:09:23			C:\Users\Haider Thaer\OneDrive - Jamia Millia Islamia (A Central University)\Desktop\plm9 project\breed-glide-dock_SP	breed-glide-dock_SP_pv.maegz	465
	OTAVA-FRAGMENT-LIBRARY-ligprep_1-.sdf:7450_+_OTAVA-FRAGMENT-LIBRARY-ligprep_1-.sdf:1959	19864	breed-glide-dock_SP_pv.466	2023-10-13 17:09:23	2023-10-13 17:09:23			C:\Users\Haider Thaer\OneDrive - Jamia Millia Islamia (A Central University)\Desktop\plm9 project\breed-glide-dock_SP	breed-glide-dock_SP_pv.maegz	466
	OTAVA-FRAGMENT-LIBRARY-ligprep_1-.sdf:7917_+_OTAVA-FRAGMENT-LIBRARY-ligprep_1-.sdf:11426	19865	breed-glide-dock_SP_pv.467	2023-10-13 17:09:23	2023-10-13 17:09:23			C:\Users\Haider Thaer\OneDrive - Jamia Millia Islamia (A Central University)\Desktop\plm9 project\breed-glide-dock_SP	breed-glide-dock_SP_pv.maegz	467
	OTAVA-FRAGMENT-LIBRARY-ligprep_1-.sdf:856_+_OTAVA-FRAGMENT-LIBRARY-ligprep_1-.sdf:3828	19866	breed-glide-dock_SP_pv.468	2023-10-13 17:09:23	2023-10-13 17:09:23			C:\Users\Haider Thaer\OneDrive - Jamia Millia Islamia (A Central University)\Desktop\plm9 project\breed-glide-dock_SP	breed-glide-dock_SP_pv.maegz	468
	OTAVA-FRAGMENT-LIBRARY-ligprep_1-.sdf:5999_+_OTAVA-FRAGMENT-LIBRARY-ligprep_1-.sdf:5371	19867	breed-glide-dock_SP_pv.469	2023-10-13 17:09:23	2023-10-13 17:09:23			C:\Users\Haider Thaer\OneDrive - Jamia Millia Islamia (A Central University)\Desktop\plm9 project\breed-glide-dock_SP	breed-glide-dock_SP_pv.maegz	469
	OTAVA-FRAGMENT-LIBRARY-ligprep_1-.sdf:1941_+_OTAVA-FRAGMENT-LIBRARY-ligprep_1-.sdf:3338	19868	breed-glide-dock_SP_pv.470	2023-10-13 17:09:23	2023-10-13 17:09:23			C:\Users\Haider Thaer\OneDrive - Jamia Millia Islamia (A Central University)\Desktop\plm9 project\breed-glide-dock_SP	breed-glide-dock_SP_pv.maegz	470
	OTAVA-FRAGMENT-LIBRARY-ligprep_1-.sdf:3632_+_OTAVA-FRAGMENT-LIBRARY-ligprep_1-.sdf:4578	19869	breed-glide-dock_SP_pv.471	2023-10-13 17:09:23	2023-10-13 17:09:23			C:\Users\Haider Thaer\OneDrive - Jamia Millia Islamia (A Central University)\Desktop\plm9 project\breed-glide-dock_SP	breed-glide-dock_SP_pv.maegz	471
	OTAVA-FRAGMENT-LIBRARY-ligprep_1-.sdf:6823_+_OTAVA-FRAGMENT-LIBRARY-ligprep_1-.sdf:4183	19870	breed-glide-dock_SP_pv.472	2023-10-13 17:09:23	2023-10-13 17:09:23			C:\Users\Haider Thaer\OneDrive - Jamia Millia Islamia (A Central University)\Desktop\plm9 project\breed-glide-dock_SP	breed-glide-dock_SP_pv.maegz	472
	OTAVA-FRAGMENT-LIBRARY-ligprep_1-.sdf:7941_+_OTAVA-FRAGMENT-LIBRARY-ligprep_1-.sdf:10999	19871	breed-glide-dock_SP_pv.473	2023-10-13 17:09:23	2023-10-13 17:09:23			C:\Users\Haider Thaer\OneDrive - Jamia Millia Islamia (A Central University)\Desktop\plm9 project\breed-glide-dock_SP	breed-glide-dock_SP_pv.maegz	473
	OTAVA-FRAGMENT-LIBRARY-ligprep_1-.sdf:5439_+_OTAVA-FRAGMENT-LIBRARY-ligprep_1-.sdf:319	19872	breed-glide-dock_SP_pv.474	2023-10-13 17:09:23	2023-10-13 17:09:23			C:\Users\Haider Thaer\OneDrive - Jamia Millia Islamia (A Central University)\Desktop\plm9 project\breed-glide-dock_SP	breed-glide-dock_SP_pv.maegz	474
	OTAVA-FRAGMENT-LIBRARY-ligprep_1-.sdf:3902_+_OTAVA-FRAGMENT-LIBRARY-ligprep_1-.sdf:7817	19873	breed-glide-dock_SP_pv.475	2023-10-13 17:09:23	2023-10-13 17:09:23			C:\Users\Haider Thaer\OneDrive - Jamia Millia Islamia (A Central University)\Desktop\plm9 project\breed-glide-dock_SP	breed-glide-dock_SP_pv.maegz	475
	OTAVA-FRAGMENT-LIBRARY-ligprep_1-.sdf:2421_+_OTAVA-FRAGMENT-LIBRARY-ligprep_1-.sdf:3241	19874	breed-glide-dock_SP_pv.476	2023-10-13 17:09:23	2023-10-13 17:09:23			C:\Users\Haider Thaer\OneDrive - Jamia Millia Islamia (A Central University)\Desktop\plm9 project\breed-glide-dock_SP	breed-glide-dock_SP_pv.maegz	476
	OTAVA-FRAGMENT-LIBRARY-ligprep_1-.sdf:1063_+_OTAVA-FRAGMENT-LIBRARY-ligprep_1-.sdf:1662	19875	breed-glide-dock_SP_pv.477	2023-10-13 17:09:23	2023-10-13 17:09:23			C:\Users\Haider Thaer\OneDrive - Jamia Millia Islamia (A Central University)\Desktop\plm9 project\breed-glide-dock_SP	breed-glide-dock_SP_pv.maegz	477
	OTAVA-FRAGMENT-LIBRARY-ligprep_1-.sdf:1941_+_OTAVA-FRAGMENT-LIBRARY-ligprep_1-.sdf:6110	19876	breed-glide-dock_SP_pv.478	2023-10-13 17:09:23	2023-10-13 17:09:23			C:\Users\Haider Thaer\OneDrive - Jamia Millia Islamia (A Central University)\Desktop\plm9 project\breed-glide-dock_SP	breed-glide-dock_SP_pv.maegz	478
	OTAVA-FRAGMENT-LIBRARY-ligprep_1-.sdf:6197_+_OTAVA-FRAGMENT-LIBRARY-ligprep_1-.sdf:10746	19877	breed-glide-dock_SP_pv.479	2023-10-13 17:09:23	2023-10-13 17:09:23			C:\Users\Haider Thaer\OneDrive - Jamia Millia Islamia (A Central University)\Desktop\plm9 project\breed-glide-dock_SP	breed-glide-dock_SP_pv.maegz	479
	OTAVA-FRAGMENT-LIBRARY-ligprep_1-.sdf:4184_+_OTAVA-FRAGMENT-LIBRARY-ligprep_1-.sdf:8563	19878	breed-glide-dock_SP_pv.480	2023-10-13 17:09:23	2023-10-13 17:09:23			C:\Users\Haider Thaer\OneDrive - Jamia Millia Islamia (A Central University)\Desktop\plm9 project\breed-glide-dock_SP	breed-glide-dock_SP_pv.maegz	480
	OTAVA-FRAGMENT-LIBRARY-ligprep_1-.sdf:7539_+_OTAVA-FRAGMENT-LIBRARY-ligprep_1-.sdf:5690	19879	breed-glide-dock_SP_pv.481	2023-10-13 17:09:23	2023-10-13 17:09:23			C:\Users\Haider Thaer\OneDrive - Jamia Millia Islamia (A Central University)\Desktop\plm9 project\breed-glide-dock_SP	breed-glide-dock_SP_pv.maegz	481
	OTAVA-FRAGMENT-LIBRARY-ligprep_1-.sdf:5690_+_OTAVA-FRAGMENT-LIBRARY-ligprep_1-.sdf:10969	19880	breed-glide-dock_SP_pv.482	2023-10-13 17:09:23	2023-10-13 17:09:23			C:\Users\Haider Thaer\OneDrive - Jamia Millia Islamia (A Central University)\Desktop\plm9 project\breed-glide-dock_SP	breed-glide-dock_SP_pv.maegz	482
	OTAVA-FRAGMENT-LIBRARY-ligprep_1-.sdf:10429_+_OTAVA-FRAGMENT-LIBRARY-ligprep_1-.sdf:11269	19881	breed-glide-dock_SP_pv.483	2023-10-13 17:09:23	2023-10-13 17:09:23			C:\Users\Haider Thaer\OneDrive - Jamia Millia Islamia (A Central University)\Desktop\plm9 project\breed-glide-dock_SP	breed-glide-dock_SP_pv.maegz	483
	OTAVA-FRAGMENT-LIBRARY-ligprep_1-.sdf:11333_+_OTAVA-FRAGMENT-LIBRARY-ligprep_1-.sdf:4417	19882	breed-glide-dock_SP_pv.484	2023-10-13 17:09:23	2023-10-13 17:09:23			C:\Users\Haider Thaer\OneDrive - Jamia Millia Islamia (A Central University)\Desktop\plm9 project\breed-glide-dock_SP	breed-glide-dock_SP_pv.maegz	484
	OTAVA-FRAGMENT-LIBRARY-ligprep_1-.sdf:1665_+_OTAVA-FRAGMENT-LIBRARY-ligprep_1-.sdf:4392	19883	breed-glide-dock_SP_pv.485	2023-10-13 17:09:23	2023-10-13 17:09:23			C:\Users\Haider Thaer\OneDrive - Jamia Millia Islamia (A Central University)\Desktop\plm9 project\breed-glide-dock_SP	breed-glide-dock_SP_pv.maegz	485
	OTAVA-FRAGMENT-LIBRARY-ligprep_1-.sdf:10548_+_OTAVA-FRAGMENT-LIBRARY-ligprep_1-.sdf:103	19884	breed-glide-dock_SP_pv.486	2023-10-13 17:09:23	2023-10-13 17:09:23			C:\Users\Haider Thaer\OneDrive - Jamia Millia Islamia (A Central University)\Desktop\plm9 project\breed-glide-dock_SP	breed-glide-dock_SP_pv.maegz	486
	OTAVA-FRAGMENT-LIBRARY-ligprep_1-.sdf:774_+_OTAVA-FRAGMENT-LIBRARY-ligprep_1-.sdf:1064	19885	breed-glide-dock_SP_pv.487	2023-10-13 17:09:23	2023-10-13 17:09:23			C:\Users\Haider Thaer\OneDrive - Jamia Millia Islamia (A Central University)\Desktop\plm9 project\breed-glide-dock_SP	breed-glide-dock_SP_pv.maegz	487
	OTAVA-FRAGMENT-LIBRARY-ligprep_1-.sdf:26_+_OTAVA-FRAGMENT-LIBRARY-ligprep_1-.sdf:5371	19886	breed-glide-dock_SP_pv.488	2023-10-13 17:09:23	2023-10-13 17:09:23			C:\Users\Haider Thaer\OneDrive - Jamia Millia Islamia (A Central University)\Desktop\plm9 project\breed-glide-dock_SP	breed-glide-dock_SP_pv.maegz	488
	OTAVA-FRAGMENT-LIBRARY-ligprep_1-.sdf:4352_+_OTAVA-FRAGMENT-LIBRARY-ligprep_1-.sdf:8289	19887	breed-glide-dock_SP_pv.489	2023-10-13 17:09:23	2023-10-13 17:09:23			C:\Users\Haider Thaer\OneDrive - Jamia Millia Islamia (A Central University)\Desktop\plm9 project\breed-glide-dock_SP	breed-glide-dock_SP_pv.maegz	489
	OTAVA-FRAGMENT-LIBRARY-ligprep_1-.sdf:11167_+_OTAVA-FRAGMENT-LIBRARY-ligprep_1-.sdf:3571	19888	breed-glide-dock_SP_pv.490	2023-10-13 17:09:23	2023-10-13 17:09:23			C:\Users\Haider Thaer\OneDrive - Jamia Millia Islamia (A Central University)\Desktop\plm9 project\breed-glide-dock_SP	breed-glide-dock_SP_pv.maegz	490
	OTAVA-FRAGMENT-LIBRARY-ligprep_1-.sdf:572_+_OTAVA-FRAGMENT-LIBRARY-ligprep_1-.sdf:2488	19889	breed-glide-dock_SP_pv.491	2023-10-13 17:09:23	2023-10-13 17:09:23			C:\Users\Haider Thaer\OneDrive - Jamia Millia Islamia (A Central University)\Desktop\plm9 project\breed-glide-dock_SP	breed-glide-dock_SP_pv.maegz	491
	OTAVA-FRAGMENT-LIBRARY-ligprep_1-.sdf:577_+_OTAVA-FRAGMENT-LIBRARY-ligprep_1-.sdf:2488	19890	breed-glide-dock_SP_pv.492	2023-10-13 17:09:23	2023-10-13 17:09:23			C:\Users\Haider Thaer\OneDrive - Jamia Millia Islamia (A Central University)\Desktop\plm9 project\breed-glide-dock_SP	breed-glide-dock_SP_pv.maegz	492
	OTAVA-FRAGMENT-LIBRARY-ligprep_1-.sdf:1929_+_OTAVA-FRAGMENT-LIBRARY-ligprep_1-.sdf:10715	19891	breed-glide-dock_SP_pv.493	2023-10-13 17:09:23	2023-10-13 17:09:23			C:\Users\Haider Thaer\OneDrive - Jamia Millia Islamia (A Central University)\Desktop\plm9 project\breed-glide-dock_SP	breed-glide-dock_SP_pv.maegz	493
	OTAVA-FRAGMENT-LIBRARY-ligprep_1-.sdf:7917_+_OTAVA-FRAGMENT-LIBRARY-ligprep_1-.sdf:11269	19892	breed-glide-dock_SP_pv.494	2023-10-13 17:09:23	2023-10-13 17:09:23			C:\Users\Haider Thaer\OneDrive - Jamia Millia Islamia (A Central University)\Desktop\plm9 project\breed-glide-dock_SP	breed-glide-dock_SP_pv.maegz	494
	OTAVA-FRAGMENT-LIBRARY-ligprep_1-.sdf:990_+_OTAVA-FRAGMENT-LIBRARY-ligprep_1-.sdf:7062	19893	breed-glide-dock_SP_pv.495	2023-10-13 17:09:23	2023-10-13 17:09:23			C:\Users\Haider Thaer\OneDrive - Jamia Millia Islamia (A Central University)\Desktop\plm9 project\breed-glide-dock_SP	breed-glide-dock_SP_pv.maegz	495
	OTAVA-FRAGMENT-LIBRARY-ligprep_1-.sdf:10548_+_OTAVA-FRAGMENT-LIBRARY-ligprep_1-.sdf:3760	19894	breed-glide-dock_SP_pv.496	2023-10-13 17:09:23	2023-10-13 17:09:23			C:\Users\Haider Thaer\OneDrive - Jamia Millia Islamia (A Central University)\Desktop\plm9 project\breed-glide-dock_SP	breed-glide-dock_SP_pv.maegz	496
	OTAVA-FRAGMENT-LIBRARY-ligprep_1-.sdf:11167_+_OTAVA-FRAGMENT-LIBRARY-ligprep_1-.sdf:11426	19895	breed-glide-dock_SP_pv.497	2023-10-13 17:09:23	2023-10-13 17:09:23			C:\Users\Haider Thaer\OneDrive - Jamia Millia Islamia (A Central University)\Desktop\plm9 project\breed-glide-dock_SP	breed-glide-dock_SP_pv.maegz	497
	OTAVA-FRAGMENT-LIBRARY-ligprep_1-.sdf:8287_+_OTAVA-FRAGMENT-LIBRARY-ligprep_1-.sdf:3571	19896	breed-glide-dock_SP_pv.498	2023-10-13 17:09:23	2023-10-13 17:09:23			C:\Users\Haider Thaer\OneDrive - Jamia Millia Islamia (A Central University)\Desktop\plm9 project\breed-glide-dock_SP	breed-glide-dock_SP_pv.maegz	498
	OTAVA-FRAGMENT-LIBRARY-ligprep_1-.sdf:9213_+_OTAVA-FRAGMENT-LIBRARY-ligprep_1-.sdf:10746	19897	breed-glide-dock_SP_pv.499	2023-10-13 17:09:23	2023-10-13 17:09:23			C:\Users\Haider Thaer\OneDrive - Jamia Millia Islamia (A Central University)\Desktop\plm9 project\breed-glide-dock_SP	breed-glide-dock_SP_pv.maegz	499
	OTAVA-FRAGMENT-LIBRARY-ligprep_1-.sdf:1427_+_OTAVA-FRAGMENT-LIBRARY-ligprep_1-.sdf:11408	19898	breed-glide-dock_SP_pv.500	2023-10-13 17:09:23	2023-10-13 17:09:23			C:\Users\Haider Thaer\OneDrive - Jamia Millia Islamia (A Central University)\Desktop\plm9 project\breed-glide-dock_SP	breed-glide-dock_SP_pv.maegz	500
	OTAVA-FRAGMENT-LIBRARY-ligprep_1-.sdf:5999_+_OTAVA-FRAGMENT-LIBRARY-ligprep_1-.sdf:1521	19899	breed-glide-dock_SP_pv.501	2023-10-13 17:09:23	2023-10-13 17:09:23			C:\Users\Haider Thaer\OneDrive - Jamia Millia Islamia (A Central University)\Desktop\plm9 project\breed-glide-dock_SP	breed-glide-dock_SP_pv.maegz	501
	OTAVA-FRAGMENT-LIBRARY-ligprep_1-.sdf:11168_+_OTAVA-FRAGMENT-LIBRARY-ligprep_1-.sdf:10594	19900	breed-glide-dock_SP_pv.502	2023-10-13 17:09:23	2023-10-13 17:09:23			C:\Users\Haider Thaer\OneDrive - Jamia Millia Islamia (A Central University)\Desktop\plm9 project\breed-glide-dock_SP	breed-glide-dock_SP_pv.maegz	502
	OTAVA-FRAGMENT-LIBRARY-ligprep_1-.sdf:3632_+_OTAVA-FRAGMENT-LIBRARY-ligprep_1-.sdf:10583	19901	breed-glide-dock_SP_pv.503	2023-10-13 17:09:23	2023-10-13 17:09:23			C:\Users\Haider Thaer\OneDrive - Jamia Millia Islamia (A Central University)\Desktop\plm9 project\breed-glide-dock_SP	breed-glide-dock_SP_pv.maegz	503
	OTAVA-FRAGMENT-LIBRARY-ligprep_1-.sdf:6138_+_OTAVA-FRAGMENT-LIBRARY-ligprep_1-.sdf:10882	19902	breed-glide-dock_SP_pv.504	2023-10-13 17:09:23	2023-10-13 17:09:23			C:\Users\Haider Thaer\OneDrive - Jamia Millia Islamia (A Central University)\Desktop\plm9 project\breed-glide-dock_SP	breed-glide-dock_SP_pv.maegz	504
	OTAVA-FRAGMENT-LIBRARY-ligprep_1-.sdf:8279_+_OTAVA-FRAGMENT-LIBRARY-ligprep_1-.sdf:1650	19903	breed-glide-dock_SP_pv.505	2023-10-13 17:09:23	2023-10-13 17:09:23			C:\Users\Haider Thaer\OneDrive - Jamia Millia Islamia (A Central University)\Desktop\plm9 project\breed-glide-dock_SP	breed-glide-dock_SP_pv.maegz	505
	OTAVA-FRAGMENT-LIBRARY-ligprep_1-.sdf:1247_+_OTAVA-FRAGMENT-LIBRARY-ligprep_1-.sdf:1246	19904	breed-glide-dock_SP_pv.506	2023-10-13 17:09:23	2023-10-13 17:09:23			C:\Users\Haider Thaer\OneDrive - Jamia Millia Islamia (A Central University)\Desktop\plm9 project\breed-glide-dock_SP	breed-glide-dock_SP_pv.maegz	506
	OTAVA-FRAGMENT-LIBRARY-ligprep_1-.sdf:11081_+_OTAVA-FRAGMENT-LIBRARY-ligprep_1-.sdf:2452	19905	breed-glide-dock_SP_pv.507	2023-10-13 17:09:23	2023-10-13 17:09:23			C:\Users\Haider Thaer\OneDrive - Jamia Millia Islamia (A Central University)\Desktop\plm9 project\breed-glide-dock_SP	breed-glide-dock_SP_pv.maegz	507
	OTAVA-FRAGMENT-LIBRARY-ligprep_1-.sdf:2421_+_OTAVA-FRAGMENT-LIBRARY-ligprep_1-.sdf:3285	19906	breed-glide-dock_SP_pv.508	2023-10-13 17:09:23	2023-10-13 17:09:23			C:\Users\Haider Thaer\OneDrive - Jamia Millia Islamia (A Central University)\Desktop\plm9 project\breed-glide-dock_SP	breed-glide-dock_SP_pv.maegz	508
	OTAVA-FRAGMENT-LIBRARY-ligprep_1-.sdf:2472_+_OTAVA-FRAGMENT-LIBRARY-ligprep_1-.sdf:4417	19907	breed-glide-dock_SP_pv.509	2023-10-13 17:09:23	2023-10-13 17:09:23			C:\Users\Haider Thaer\OneDrive - Jamia Millia Islamia (A Central University)\Desktop\plm9 project\breed-glide-dock_SP	breed-glide-dock_SP_pv.maegz	509
	OTAVA-FRAGMENT-LIBRARY-ligprep_1-.sdf:10174_+_OTAVA-FRAGMENT-LIBRARY-ligprep_1-.sdf:4417	19908	breed-glide-dock_SP_pv.510	2023-10-13 17:09:23	2023-10-13 17:09:23			C:\Users\Haider Thaer\OneDrive - Jamia Millia Islamia (A Central University)\Desktop\plm9 project\breed-glide-dock_SP	breed-glide-dock_SP_pv.maegz	510
	OTAVA-FRAGMENT-LIBRARY-ligprep_1-.sdf:10261_+_OTAVA-FRAGMENT-LIBRARY-ligprep_1-.sdf:10595	19909	breed-glide-dock_SP_pv.511	2023-10-13 17:09:23	2023-10-13 17:09:23			C:\Users\Haider Thaer\OneDrive - Jamia Millia Islamia (A Central University)\Desktop\plm9 project\breed-glide-dock_SP	breed-glide-dock_SP_pv.maegz	511
	OTAVA-FRAGMENT-LIBRARY-ligprep_1-.sdf:10882_+_OTAVA-FRAGMENT-LIBRARY-ligprep_1-.sdf:9696	19910	breed-glide-dock_SP_pv.512	2023-10-13 17:09:23	2023-10-13 17:09:23			C:\Users\Haider Thaer\OneDrive - Jamia Millia Islamia (A Central University)\Desktop\plm9 project\breed-glide-dock_SP	breed-glide-dock_SP_pv.maegz	512
	OTAVA-FRAGMENT-LIBRARY-ligprep_1-.sdf:3768_+_OTAVA-FRAGMENT-LIBRARY-ligprep_1-.sdf:8279	19911	breed-glide-dock_SP_pv.513	2023-10-13 17:09:23	2023-10-13 17:09:23			C:\Users\Haider Thaer\OneDrive - Jamia Millia Islamia (A Central University)\Desktop\plm9 project\breed-glide-dock_SP	breed-glide-dock_SP_pv.maegz	513
	OTAVA-FRAGMENT-LIBRARY-ligprep_1-.sdf:694_+_OTAVA-FRAGMENT-LIBRARY-ligprep_1-.sdf:10746	19912	breed-glide-dock_SP_pv.514	2023-10-13 17:09:23	2023-10-13 17:09:23			C:\Users\Haider Thaer\OneDrive - Jamia Millia Islamia (A Central University)\Desktop\plm9 project\breed-glide-dock_SP	breed-glide-dock_SP_pv.maegz	514
	OTAVA-FRAGMENT-LIBRARY-ligprep_1-.sdf:774_+_OTAVA-FRAGMENT-LIBRARY-ligprep_1-.sdf:1064	19913	breed-glide-dock_SP_pv.515	2023-10-13 17:09:23	2023-10-13 17:09:23			C:\Users\Haider Thaer\OneDrive - Jamia Millia Islamia (A Central University)\Desktop\plm9 project\breed-glide-dock_SP	breed-glide-dock_SP_pv.maegz	515
	OTAVA-FRAGMENT-LIBRARY-ligprep_1-.sdf:3383_+_OTAVA-FRAGMENT-LIBRARY-ligprep_1-.sdf:426	19914	breed-glide-dock_SP_pv.516	2023-10-13 17:09:23	2023-10-13 17:09:23			C:\Users\Haider Thaer\OneDrive - Jamia Millia Islamia (A Central University)\Desktop\plm9 project\breed-glide-dock_SP	breed-glide-dock_SP_pv.maegz	516
	OTAVA-FRAGMENT-LIBRARY-ligprep_1-.sdf:4360_+_OTAVA-FRAGMENT-LIBRARY-ligprep_1-.sdf:1662	19915	breed-glide-dock_SP_pv.517	2023-10-13 17:09:23	2023-10-13 17:09:23			C:\Users\Haider Thaer\OneDrive - Jamia Millia Islamia (A Central University)\Desktop\plm9 project\breed-glide-dock_SP	breed-glide-dock_SP_pv.maegz	517
	OTAVA-FRAGMENT-LIBRARY-ligprep_1-.sdf:10659_+_OTAVA-FRAGMENT-LIBRARY-ligprep_1-.sdf:10566	19916	breed-glide-dock_SP_pv.518	2023-10-13 17:09:23	2023-10-13 17:09:23			C:\Users\Haider Thaer\OneDrive - Jamia Millia Islamia (A Central University)\Desktop\plm9 project\breed-glide-dock_SP	breed-glide-dock_SP_pv.maegz	518
	OTAVA-FRAGMENT-LIBRARY-ligprep_1-.sdf:11248_+_OTAVA-FRAGMENT-LIBRARY-ligprep_1-.sdf:8279	19917	breed-glide-dock_SP_pv.519	2023-10-13 17:09:23	2023-10-13 17:09:23			C:\Users\Haider Thaer\OneDrive - Jamia Millia Islamia (A Central University)\Desktop\plm9 project\breed-glide-dock_SP	breed-glide-dock_SP_pv.maegz	519
	OTAVA-FRAGMENT-LIBRARY-ligprep_1-.sdf:2006_+_OTAVA-FRAGMENT-LIBRARY-ligprep_1-.sdf:8487	19918	breed-glide-dock_SP_pv.520	2023-10-13 17:09:23	2023-10-13 17:09:23			C:\Users\Haider Thaer\OneDrive - Jamia Millia Islamia (A Central University)\Desktop\plm9 project\breed-glide-dock_SP	breed-glide-dock_SP_pv.maegz	520
	OTAVA-FRAGMENT-LIBRARY-ligprep_1-.sdf:8716_+_OTAVA-FRAGMENT-LIBRARY-ligprep_1-.sdf:6018	19919	breed-glide-dock_SP_pv.521	2023-10-13 17:09:23	2023-10-13 17:09:23			C:\Users\Haider Thaer\OneDrive - Jamia Millia Islamia (A Central University)\Desktop\plm9 project\breed-glide-dock_SP	breed-glide-dock_SP_pv.maegz	521
	OTAVA-FRAGMENT-LIBRARY-ligprep_1-.sdf:4811_+_OTAVA-FRAGMENT-LIBRARY-ligprep_1-.sdf:8818	19920	breed-glide-dock_SP_pv.522	2023-10-13 17:09:23	2023-10-13 17:09:23			C:\Users\Haider Thaer\OneDrive - Jamia Millia Islamia (A Central University)\Desktop\plm9 project\breed-glide-dock_SP	breed-glide-dock_SP_pv.maegz	522
	OTAVA-FRAGMENT-LIBRARY-ligprep_1-.sdf:4811_+_OTAVA-FRAGMENT-LIBRARY-ligprep_1-.sdf:856	19921	breed-glide-dock_SP_pv.523	2023-10-13 17:09:23	2023-10-13 17:09:23			C:\Users\Haider Thaer\OneDrive - Jamia Millia Islamia (A Central University)\Desktop\plm9 project\breed-glide-dock_SP	breed-glide-dock_SP_pv.maegz	523
	OTAVA-FRAGMENT-LIBRARY-ligprep_1-.sdf:572_+_OTAVA-FRAGMENT-LIBRARY-ligprep_1-.sdf:2964	19922	breed-glide-dock_SP_pv.524	2023-10-13 17:09:23	2023-10-13 17:09:23			C:\Users\Haider Thaer\OneDrive - Jamia Millia Islamia (A Central University)\Desktop\plm9 project\breed-glide-dock_SP	breed-glide-dock_SP_pv.maegz	524
	OTAVA-FRAGMENT-LIBRARY-ligprep_1-.sdf:1892_+_OTAVA-FRAGMENT-LIBRARY-ligprep_1-.sdf:2753	19923	breed-glide-dock_SP_pv.525	2023-10-13 17:09:23	2023-10-13 17:09:23			C:\Users\Haider Thaer\OneDrive - Jamia Millia Islamia (A Central University)\Desktop\plm9 project\breed-glide-dock_SP	breed-glide-dock_SP_pv.maegz	525
	OTAVA-FRAGMENT-LIBRARY-ligprep_1-.sdf:1521_+_OTAVA-FRAGMENT-LIBRARY-ligprep_1-.sdf:8449	19924	breed-glide-dock_SP_pv.526	2023-10-13 17:09:23	2023-10-13 17:09:23			C:\Users\Haider Thaer\OneDrive - Jamia Millia Islamia (A Central University)\Desktop\plm9 project\breed-glide-dock_SP	breed-glide-dock_SP_pv.maegz	526
	OTAVA-FRAGMENT-LIBRARY-ligprep_1-.sdf:1245_+_OTAVA-FRAGMENT-LIBRARY-ligprep_1-.sdf:1247	19925	breed-glide-dock_SP_pv.527	2023-10-13 17:09:23	2023-10-13 17:09:23			C:\Users\Haider Thaer\OneDrive - Jamia Millia Islamia (A Central University)\Desktop\plm9 project\breed-glide-dock_SP	breed-glide-dock_SP_pv.maegz	527
	OTAVA-FRAGMENT-LIBRARY-ligprep_1-.sdf:3632_+_OTAVA-FRAGMENT-LIBRARY-ligprep_1-.sdf:11723	19926	breed-glide-dock_SP_pv.528	2023-10-13 17:09:23	2023-10-13 17:09:23			C:\Users\Haider Thaer\OneDrive - Jamia Millia Islamia (A Central University)\Desktop\plm9 project\breed-glide-dock_SP	breed-glide-dock_SP_pv.maegz	528
	OTAVA-FRAGMENT-LIBRARY-ligprep_1-.sdf:4302_+_OTAVA-FRAGMENT-LIBRARY-ligprep_1-.sdf:8373	19927	breed-glide-dock_SP_pv.529	2023-10-13 17:09:23	2023-10-13 17:09:23			C:\Users\Haider Thaer\OneDrive - Jamia Millia Islamia (A Central University)\Desktop\plm9 project\breed-glide-dock_SP	breed-glide-dock_SP_pv.maegz	529
	OTAVA-FRAGMENT-LIBRARY-ligprep_1-.sdf:8718_+_OTAVA-FRAGMENT-LIBRARY-ligprep_1-.sdf:5690	19928	breed-glide-dock_SP_pv.530	2023-10-13 17:09:23	2023-10-13 17:09:23			C:\Users\Haider Thaer\OneDrive - Jamia Millia Islamia (A Central University)\Desktop\plm9 project\breed-glide-dock_SP	breed-glide-dock_SP_pv.maegz	530
	OTAVA-FRAGMENT-LIBRARY-ligprep_1-.sdf:2456_+_OTAVA-FRAGMENT-LIBRARY-ligprep_1-.sdf:8338	19929	breed-glide-dock_SP_pv.531	2023-10-13 17:09:23	2023-10-13 17:09:23			C:\Users\Haider Thaer\OneDrive - Jamia Millia Islamia (A Central University)\Desktop\plm9 project\breed-glide-dock_SP	breed-glide-dock_SP_pv.maegz	531
	OTAVA-FRAGMENT-LIBRARY-ligprep_1-.sdf:7680_+_OTAVA-FRAGMENT-LIBRARY-ligprep_1-.sdf:4829	19930	breed-glide-dock_SP_pv.532	2023-10-13 17:09:23	2023-10-13 17:09:23			C:\Users\Haider Thaer\OneDrive - Jamia Millia Islamia (A Central University)\Desktop\plm9 project\breed-glide-dock_SP	breed-glide-dock_SP_pv.maegz	532
	OTAVA-FRAGMENT-LIBRARY-ligprep_1-.sdf:3383_+_OTAVA-FRAGMENT-LIBRARY-ligprep_1-.sdf:11269	19931	breed-glide-dock_SP_pv.533	2023-10-13 17:09:23	2023-10-13 17:09:23			C:\Users\Haider Thaer\OneDrive - Jamia Millia Islamia (A Central University)\Desktop\plm9 project\breed-glide-dock_SP	breed-glide-dock_SP_pv.maegz	533
	OTAVA-FRAGMENT-LIBRARY-ligprep_1-.sdf:4811_+_OTAVA-FRAGMENT-LIBRARY-ligprep_1-.sdf:10745	19932	breed-glide-dock_SP_pv.534	2023-10-13 17:09:23	2023-10-13 17:09:23			C:\Users\Haider Thaer\OneDrive - Jamia Millia Islamia (A Central University)\Desktop\plm9 project\breed-glide-dock_SP	breed-glide-dock_SP_pv.maegz	534
	OTAVA-FRAGMENT-LIBRARY-ligprep_1-.sdf:6755_+_OTAVA-FRAGMENT-LIBRARY-ligprep_1-.sdf:578	19933	breed-glide-dock_SP_pv.535	2023-10-13 17:09:23	2023-10-13 17:09:23			C:\Users\Haider Thaer\OneDrive - Jamia Millia Islamia (A Central University)\Desktop\plm9 project\breed-glide-dock_SP	breed-glide-dock_SP_pv.maegz	535
	OTAVA-FRAGMENT-LIBRARY-ligprep_1-.sdf:5999_+_OTAVA-FRAGMENT-LIBRARY-ligprep_1-.sdf:10882	19934	breed-glide-dock_SP_pv.536	2023-10-13 17:09:23	2023-10-13 17:09:23			C:\Users\Haider Thaer\OneDrive - Jamia Millia Islamia (A Central University)\Desktop\plm9 project\breed-glide-dock_SP	breed-glide-dock_SP_pv.maegz	536
	OTAVA-FRAGMENT-LIBRARY-ligprep_1-.sdf:1924_+_OTAVA-FRAGMENT-LIBRARY-ligprep_1-.sdf:3246	19935	breed-glide-dock_SP_pv.537	2023-10-13 17:09:23	2023-10-13 17:09:23			C:\Users\Haider Thaer\OneDrive - Jamia Millia Islamia (A Central University)\Desktop\plm9 project\breed-glide-dock_SP	breed-glide-dock_SP_pv.maegz	537
	OTAVA-FRAGMENT-LIBRARY-ligprep_1-.sdf:11580_+_OTAVA-FRAGMENT-LIBRARY-ligprep_1-.sdf:632	19936	breed-glide-dock_SP_pv.538	2023-10-13 17:09:23	2023-10-13 17:09:23			C:\Users\Haider Thaer\OneDrive - Jamia Millia Islamia (A Central University)\Desktop\plm9 project\breed-glide-dock_SP	breed-glide-dock_SP_pv.maegz	538
	OTAVA-FRAGMENT-LIBRARY-ligprep_1-.sdf:1663_+_OTAVA-FRAGMENT-LIBRARY-ligprep_1-.sdf:1196	19937	breed-glide-dock_SP_pv.539	2023-10-13 17:09:23	2023-10-13 17:09:23			C:\Users\Haider Thaer\OneDrive - Jamia Millia Islamia (A Central University)\Desktop\plm9 project\breed-glide-dock_SP	breed-glide-dock_SP_pv.maegz	539
	OTAVA-FRAGMENT-LIBRARY-ligprep_1-.sdf:9563_+_OTAVA-FRAGMENT-LIBRARY-ligprep_1-.sdf:11330	19938	breed-glide-dock_SP_pv.540	2023-10-13 17:09:23	2023-10-13 17:09:23			C:\Users\Haider Thaer\OneDrive - Jamia Millia Islamia (A Central University)\Desktop\plm9 project\breed-glide-dock_SP	breed-glide-dock_SP_pv.maegz	540
	OTAVA-FRAGMENT-LIBRARY-ligprep_1-.sdf:10257_+_OTAVA-FRAGMENT-LIBRARY-ligprep_1-.sdf:521	19939	breed-glide-dock_SP_pv.541	2023-10-13 17:09:23	2023-10-13 17:09:23			C:\Users\Haider Thaer\OneDrive - Jamia Millia Islamia (A Central University)\Desktop\plm9 project\breed-glide-dock_SP	breed-glide-dock_SP_pv.maegz	541
	OTAVA-FRAGMENT-LIBRARY-ligprep_1-.sdf:11121_+_OTAVA-FRAGMENT-LIBRARY-ligprep_1-.sdf:3260	19940	breed-glide-dock_SP_pv.542	2023-10-13 17:09:23	2023-10-13 17:09:23			C:\Users\Haider Thaer\OneDrive - Jamia Millia Islamia (A Central University)\Desktop\plm9 project\breed-glide-dock_SP	breed-glide-dock_SP_pv.maegz	542
	OTAVA-FRAGMENT-LIBRARY-ligprep_1-.sdf:4181_+_OTAVA-FRAGMENT-LIBRARY-ligprep_1-.sdf:694	19941	breed-glide-dock_SP_pv.543	2023-10-13 17:09:23	2023-10-13 17:09:23			C:\Users\Haider Thaer\OneDrive - Jamia Millia Islamia (A Central University)\Desktop\plm9 project\breed-glide-dock_SP	breed-glide-dock_SP_pv.maegz	543
	OTAVA-FRAGMENT-LIBRARY-ligprep_1-.sdf:9123_+_OTAVA-FRAGMENT-LIBRARY-ligprep_1-.sdf:4167	19942	breed-glide-dock_SP_pv.544	2023-10-13 17:09:23	2023-10-13 17:09:23			C:\Users\Haider Thaer\OneDrive - Jamia Millia Islamia (A Central University)\Desktop\plm9 project\breed-glide-dock_SP	breed-glide-dock_SP_pv.maegz	544
	OTAVA-FRAGMENT-LIBRARY-ligprep_1-.sdf:130_+_OTAVA-FRAGMENT-LIBRARY-ligprep_1-.sdf:694	19943	breed-glide-dock_SP_pv.545	2023-10-13 17:09:23	2023-10-13 17:09:23			C:\Users\Haider Thaer\OneDrive - Jamia Millia Islamia (A Central University)\Desktop\plm9 project\breed-glide-dock_SP	breed-glide-dock_SP_pv.maegz	545
	OTAVA-FRAGMENT-LIBRARY-ligprep_1-.sdf:9557_+_OTAVA-FRAGMENT-LIBRARY-ligprep_1-.sdf:103	19944	breed-glide-dock_SP_pv.546	2023-10-13 17:09:23	2023-10-13 17:09:23			C:\Users\Haider Thaer\OneDrive - Jamia Millia Islamia (A Central University)\Desktop\plm9 project\breed-glide-dock_SP	breed-glide-dock_SP_pv.maegz	546
	OTAVA-FRAGMENT-LIBRARY-ligprep_1-.sdf:3379_+_OTAVA-FRAGMENT-LIBRARY-ligprep_1-.sdf:7224	19945	breed-glide-dock_SP_pv.547	2023-10-13 17:09:23	2023-10-13 17:09:23			C:\Users\Haider Thaer\OneDrive - Jamia Millia Islamia (A Central University)\Desktop\plm9 project\breed-glide-dock_SP	breed-glide-dock_SP_pv.maegz	547
	OTAVA-FRAGMENT-LIBRARY-ligprep_1-.sdf:2338_+_OTAVA-FRAGMENT-LIBRARY-ligprep_1-.sdf:139	19946	breed-glide-dock_SP_pv.548	2023-10-13 17:09:23	2023-10-13 17:09:23			C:\Users\Haider Thaer\OneDrive - Jamia Millia Islamia (A Central University)\Desktop\plm9 project\breed-glide-dock_SP	breed-glide-dock_SP_pv.maegz	548
	OTAVA-FRAGMENT-LIBRARY-ligprep_1-.sdf:2338_+_OTAVA-FRAGMENT-LIBRARY-ligprep_1-.sdf:139	19947	breed-glide-dock_SP_pv.549	2023-10-13 17:09:23	2023-10-13 17:09:23			C:\Users\Haider Thaer\OneDrive - Jamia Millia Islamia (A Central University)\Desktop\plm9 project\breed-glide-dock_SP	breed-glide-dock_SP_pv.maegz	549
	OTAVA-FRAGMENT-LIBRARY-ligprep_1-.sdf:8884_+_OTAVA-FRAGMENT-LIBRARY-ligprep_1-.sdf:9220	19948	breed-glide-dock_SP_pv.550	2023-10-13 17:09:23	2023-10-13 17:09:23			C:\Users\Haider Thaer\OneDrive - Jamia Millia Islamia (A Central University)\Desktop\plm9 project\breed-glide-dock_SP	breed-glide-dock_SP_pv.maegz	550
	OTAVA-FRAGMENT-LIBRARY-ligprep_1-.sdf:9213_+_OTAVA-FRAGMENT-LIBRARY-ligprep_1-.sdf:426	19949	breed-glide-dock_SP_pv.551	2023-10-13 17:09:23	2023-10-13 17:09:23			C:\Users\Haider Thaer\OneDrive - Jamia Millia Islamia (A Central University)\Desktop\plm9 project\breed-glide-dock_SP	breed-glide-dock_SP_pv.maegz	551
	OTAVA-FRAGMENT-LIBRARY-ligprep_1-.sdf:1064_+_OTAVA-FRAGMENT-LIBRARY-ligprep_1-.sdf:5359	19950	breed-glide-dock_SP_pv.552	2023-10-13 17:09:23	2023-10-13 17:09:23			C:\Users\Haider Thaer\OneDrive - Jamia Millia Islamia (A Central University)\Desktop\plm9 project\breed-glide-dock_SP	breed-glide-dock_SP_pv.maegz	552
	OTAVA-FRAGMENT-LIBRARY-ligprep_1-.sdf:11081_+_OTAVA-FRAGMENT-LIBRARY-ligprep_1-.sdf:3833	19951	breed-glide-dock_SP_pv.553	2023-10-13 17:09:23	2023-10-13 17:09:23			C:\Users\Haider Thaer\OneDrive - Jamia Millia Islamia (A Central University)\Desktop\plm9 project\breed-glide-dock_SP	breed-glide-dock_SP_pv.maegz	553
	OTAVA-FRAGMENT-LIBRARY-ligprep_1-.sdf:3338_+_OTAVA-FRAGMENT-LIBRARY-ligprep_1-.sdf:5435	19952	breed-glide-dock_SP_pv.554	2023-10-13 17:09:23	2023-10-13 17:09:23			C:\Users\Haider Thaer\OneDrive - Jamia Millia Islamia (A Central University)\Desktop\plm9 project\breed-glide-dock_SP	breed-glide-dock_SP_pv.maegz	554
	OTAVA-FRAGMENT-LIBRARY-ligprep_1-.sdf:10269_+_OTAVA-FRAGMENT-LIBRARY-ligprep_1-.sdf:9419	19953	breed-glide-dock_SP_pv.555	2023-10-13 17:09:23	2023-10-13 17:09:23			C:\Users\Haider Thaer\OneDrive - Jamia Millia Islamia (A Central University)\Desktop\plm9 project\breed-glide-dock_SP	breed-glide-dock_SP_pv.maegz	555
	OTAVA-FRAGMENT-LIBRARY-ligprep_1-.sdf:10271_+_OTAVA-FRAGMENT-LIBRARY-ligprep_1-.sdf:2860	19954	breed-glide-dock_SP_pv.556	2023-10-13 17:09:23	2023-10-13 17:09:23			C:\Users\Haider Thaer\OneDrive - Jamia Millia Islamia (A Central University)\Desktop\plm9 project\breed-glide-dock_SP	breed-glide-dock_SP_pv.maegz	556
	OTAVA-FRAGMENT-LIBRARY-ligprep_1-.sdf:8337_+_OTAVA-FRAGMENT-LIBRARY-ligprep_1-.sdf:5328	19955	breed-glide-dock_SP_pv.557	2023-10-13 17:09:23	2023-10-13 17:09:23			C:\Users\Haider Thaer\OneDrive - Jamia Millia Islamia (A Central University)\Desktop\plm9 project\breed-glide-dock_SP	breed-glide-dock_SP_pv.maegz	557
	OTAVA-FRAGMENT-LIBRARY-ligprep_1-.sdf:8287_+_OTAVA-FRAGMENT-LIBRARY-ligprep_1-.sdf:966	19956	breed-glide-dock_SP_pv.558	2023-10-13 17:09:23	2023-10-13 17:09:23			C:\Users\Haider Thaer\OneDrive - Jamia Millia Islamia (A Central University)\Desktop\plm9 project\breed-glide-dock_SP	breed-glide-dock_SP_pv.maegz	558
	OTAVA-FRAGMENT-LIBRARY-ligprep_1-.sdf:3833_+_OTAVA-FRAGMENT-LIBRARY-ligprep_1-.sdf:1521	19957	breed-glide-dock_SP_pv.559	2023-10-13 17:09:23	2023-10-13 17:09:23			C:\Users\Haider Thaer\OneDrive - Jamia Millia Islamia (A Central University)\Desktop\plm9 project\breed-glide-dock_SP	breed-glide-dock_SP_pv.maegz	559
	OTAVA-FRAGMENT-LIBRARY-ligprep_1-.sdf:11269_+_OTAVA-FRAGMENT-LIBRARY-ligprep_1-.sdf:3474	19958	breed-glide-dock_SP_pv.560	2023-10-13 17:09:23	2023-10-13 17:09:23			C:\Users\Haider Thaer\OneDrive - Jamia Millia Islamia (A Central University)\Desktop\plm9 project\breed-glide-dock_SP	breed-glide-dock_SP_pv.maegz	560
	OTAVA-FRAGMENT-LIBRARY-ligprep_1-.sdf:11580_+_OTAVA-FRAGMENT-LIBRARY-ligprep_1-.sdf:3632	19959	breed-glide-dock_SP_pv.561	2023-10-13 17:09:23	2023-10-13 17:09:23			C:\Users\Haider Thaer\OneDrive - Jamia Millia Islamia (A Central University)\Desktop\plm9 project\breed-glide-dock_SP	breed-glide-dock_SP_pv.maegz	561
	OTAVA-FRAGMENT-LIBRARY-ligprep_1-.sdf:5371_+_OTAVA-FRAGMENT-LIBRARY-ligprep_1-.sdf:10174	19960	breed-glide-dock_SP_pv.562	2023-10-13 17:09:23	2023-10-13 17:09:23			C:\Users\Haider Thaer\OneDrive - Jamia Millia Islamia (A Central University)\Desktop\plm9 project\breed-glide-dock_SP	breed-glide-dock_SP_pv.maegz	562
	OTAVA-FRAGMENT-LIBRARY-ligprep_1-.sdf:10174_+_OTAVA-FRAGMENT-LIBRARY-ligprep_1-.sdf:5371	19961	breed-glide-dock_SP_pv.563	2023-10-13 17:09:23	2023-10-13 17:09:23			C:\Users\Haider Thaer\OneDrive - Jamia Millia Islamia (A Central University)\Desktop\plm9 project\breed-glide-dock_SP	breed-glide-dock_SP_pv.maegz	563
	OTAVA-FRAGMENT-LIBRARY-ligprep_1-.sdf:11167_+_OTAVA-FRAGMENT-LIBRARY-ligprep_1-.sdf:2143	19962	breed-glide-dock_SP_pv.564	2023-10-13 17:09:23	2023-10-13 17:09:23			C:\Users\Haider Thaer\OneDrive - Jamia Millia Islamia (A Central University)\Desktop\plm9 project\breed-glide-dock_SP	breed-glide-dock_SP_pv.maegz	564
	OTAVA-FRAGMENT-LIBRARY-ligprep_1-.sdf:10548_+_OTAVA-FRAGMENT-LIBRARY-ligprep_1-.sdf:1521	19963	breed-glide-dock_SP_pv.565	2023-10-13 17:09:23	2023-10-13 17:09:23			C:\Users\Haider Thaer\OneDrive - Jamia Millia Islamia (A Central University)\Desktop\plm9 project\breed-glide-dock_SP	breed-glide-dock_SP_pv.maegz	565
	OTAVA-FRAGMENT-LIBRARY-ligprep_1-.sdf:5438_+_OTAVA-FRAGMENT-LIBRARY-ligprep_1-.sdf:5415	19964	breed-glide-dock_SP_pv.566	2023-10-13 17:09:23	2023-10-13 17:09:23			C:\Users\Haider Thaer\OneDrive - Jamia Millia Islamia (A Central University)\Desktop\plm9 project\breed-glide-dock_SP	breed-glide-dock_SP_pv.maegz	566
	OTAVA-FRAGMENT-LIBRARY-ligprep_1-.sdf:2761_+_OTAVA-FRAGMENT-LIBRARY-ligprep_1-.sdf:5926	19965	breed-glide-dock_SP_pv.567	2023-10-13 17:09:23	2023-10-13 17:09:23			C:\Users\Haider Thaer\OneDrive - Jamia Millia Islamia (A Central University)\Desktop\plm9 project\breed-glide-dock_SP	breed-glide-dock_SP_pv.maegz	567
	OTAVA-FRAGMENT-LIBRARY-ligprep_1-.sdf:7125_+_OTAVA-FRAGMENT-LIBRARY-ligprep_1-.sdf:11330	19966	breed-glide-dock_SP_pv.568	2023-10-13 17:09:23	2023-10-13 17:09:23			C:\Users\Haider Thaer\OneDrive - Jamia Millia Islamia (A Central University)\Desktop\plm9 project\breed-glide-dock_SP	breed-glide-dock_SP_pv.maegz	568
	OTAVA-FRAGMENT-LIBRARY-ligprep_1-.sdf:1522_+_OTAVA-FRAGMENT-LIBRARY-ligprep_1-.sdf:11344	19967	breed-glide-dock_SP_pv.569	2023-10-13 17:09:23	2023-10-13 17:09:23			C:\Users\Haider Thaer\OneDrive - Jamia Millia Islamia (A Central University)\Desktop\plm9 project\breed-glide-dock_SP	breed-glide-dock_SP_pv.maegz	569
	OTAVA-FRAGMENT-LIBRARY-ligprep_1-.sdf:9547_+_OTAVA-FRAGMENT-LIBRARY-ligprep_1-.sdf:1051	19968	breed-glide-dock_SP_pv.570	2023-10-13 17:09:23	2023-10-13 17:09:23			C:\Users\Haider Thaer\OneDrive - Jamia Millia Islamia (A Central University)\Desktop\plm9 project\breed-glide-dock_SP	breed-glide-dock_SP_pv.maegz	570
	OTAVA-FRAGMENT-LIBRARY-ligprep_1-.sdf:5999_+_OTAVA-FRAGMENT-LIBRARY-ligprep_1-.sdf:3828	19969	breed-glide-dock_SP_pv.571	2023-10-13 17:09:23	2023-10-13 17:09:23			C:\Users\Haider Thaer\OneDrive - Jamia Millia Islamia (A Central University)\Desktop\plm9 project\breed-glide-dock_SP	breed-glide-dock_SP_pv.maegz	571
	OTAVA-FRAGMENT-LIBRARY-ligprep_1-.sdf:11206_+_OTAVA-FRAGMENT-LIBRARY-ligprep_1-.sdf:8489	19970	breed-glide-dock_SP_pv.572	2023-10-13 17:09:23	2023-10-13 17:09:23			C:\Users\Haider Thaer\OneDrive - Jamia Millia Islamia (A Central University)\Desktop\plm9 project\breed-glide-dock_SP	breed-glide-dock_SP_pv.maegz	572
	OTAVA-FRAGMENT-LIBRARY-ligprep_1-.sdf:1063_+_OTAVA-FRAGMENT-LIBRARY-ligprep_1-.sdf:11081	19971	breed-glide-dock_SP_pv.573	2023-10-13 17:09:23	2023-10-13 17:09:23			C:\Users\Haider Thaer\OneDrive - Jamia Millia Islamia (A Central University)\Desktop\plm9 project\breed-glide-dock_SP	breed-glide-dock_SP_pv.maegz	573
	OTAVA-FRAGMENT-LIBRARY-ligprep_1-.sdf:11333_+_OTAVA-FRAGMENT-LIBRARY-ligprep_1-.sdf:1011	19972	breed-glide-dock_SP_pv.574	2023-10-13 17:09:23	2023-10-13 17:09:23			C:\Users\Haider Thaer\OneDrive - Jamia Millia Islamia (A Central University)\Desktop\plm9 project\breed-glide-dock_SP	breed-glide-dock_SP_pv.maegz	574
	OTAVA-FRAGMENT-LIBRARY-ligprep_1-.sdf:2421_+_OTAVA-FRAGMENT-LIBRARY-ligprep_1-.sdf:3288	19973	breed-glide-dock_SP_pv.575	2023-10-13 17:09:23	2023-10-13 17:09:23			C:\Users\Haider Thaer\OneDrive - Jamia Millia Islamia (A Central University)\Desktop\plm9 project\breed-glide-dock_SP	breed-glide-dock_SP_pv.maegz	575
	OTAVA-FRAGMENT-LIBRARY-ligprep_1-.sdf:8052_+_OTAVA-FRAGMENT-LIBRARY-ligprep_1-.sdf:1054	19974	breed-glide-dock_SP_pv.576	2023-10-13 17:09:23	2023-10-13 17:09:23			C:\Users\Haider Thaer\OneDrive - Jamia Millia Islamia (A Central University)\Desktop\plm9 project\breed-glide-dock_SP	breed-glide-dock_SP_pv.maegz	576
	OTAVA-FRAGMENT-LIBRARY-ligprep_1-.sdf:3367_+_OTAVA-FRAGMENT-LIBRARY-ligprep_1-.sdf:8818	19975	breed-glide-dock_SP_pv.577	2023-10-13 17:09:23	2023-10-13 17:09:23			C:\Users\Haider Thaer\OneDrive - Jamia Millia Islamia (A Central University)\Desktop\plm9 project\breed-glide-dock_SP	breed-glide-dock_SP_pv.maegz	577
	OTAVA-FRAGMENT-LIBRARY-ligprep_1-.sdf:632_+_OTAVA-FRAGMENT-LIBRARY-ligprep_1-.sdf:4188	19976	breed-glide-dock_SP_pv.578	2023-10-13 17:09:23	2023-10-13 17:09:23			C:\Users\Haider Thaer\OneDrive - Jamia Millia Islamia (A Central University)\Desktop\plm9 project\breed-glide-dock_SP	breed-glide-dock_SP_pv.maegz	578
	OTAVA-FRAGMENT-LIBRARY-ligprep_1-.sdf:11604_+_OTAVA-FRAGMENT-LIBRARY-ligprep_1-.sdf:11081	19977	breed-glide-dock_SP_pv.579	2023-10-13 17:09:23	2023-10-13 17:09:23			C:\Users\Haider Thaer\OneDrive - Jamia Millia Islamia (A Central University)\Desktop\plm9 project\breed-glide-dock_SP	breed-glide-dock_SP_pv.maegz	579
	OTAVA-FRAGMENT-LIBRARY-ligprep_1-.sdf:4417_+_OTAVA-FRAGMENT-LIBRARY-ligprep_1-.sdf:3260	19978	breed-glide-dock_SP_pv.580	2023-10-13 17:09:23	2023-10-13 17:09:23			C:\Users\Haider Thaer\OneDrive - Jamia Millia Islamia (A Central University)\Desktop\plm9 project\breed-glide-dock_SP	breed-glide-dock_SP_pv.maegz	580
	OTAVA-FRAGMENT-LIBRARY-ligprep_1-.sdf:1328_+_OTAVA-FRAGMENT-LIBRARY-ligprep_1-.sdf:11426	19979	breed-glide-dock_SP_pv.581	2023-10-13 17:09:23	2023-10-13 17:09:23			C:\Users\Haider Thaer\OneDrive - Jamia Millia Islamia (A Central University)\Desktop\plm9 project\breed-glide-dock_SP	breed-glide-dock_SP_pv.maegz	581
	OTAVA-FRAGMENT-LIBRARY-ligprep_1-.sdf:8289_+_OTAVA-FRAGMENT-LIBRARY-ligprep_1-.sdf:3068	19980	breed-glide-dock_SP_pv.582	2023-10-13 17:09:23	2023-10-13 17:09:23			C:\Users\Haider Thaer\OneDrive - Jamia Millia Islamia (A Central University)\Desktop\plm9 project\breed-glide-dock_SP	breed-glide-dock_SP_pv.maegz	582
	OTAVA-FRAGMENT-LIBRARY-ligprep_1-.sdf:11081_+_OTAVA-FRAGMENT-LIBRARY-ligprep_1-.sdf:11723	19981	breed-glide-dock_SP_pv.583	2023-10-13 17:09:23	2023-10-13 17:09:23			C:\Users\Haider Thaer\OneDrive - Jamia Millia Islamia (A Central University)\Desktop\plm9 project\breed-glide-dock_SP	breed-glide-dock_SP_pv.maegz	583
	OTAVA-FRAGMENT-LIBRARY-ligprep_1-.sdf:8878_+_OTAVA-FRAGMENT-LIBRARY-ligprep_1-.sdf:3068	19982	breed-glide-dock_SP_pv.584	2023-10-13 17:09:23	2023-10-13 17:09:23			C:\Users\Haider Thaer\OneDrive - Jamia Millia Islamia (A Central University)\Desktop\plm9 project\breed-glide-dock_SP	breed-glide-dock_SP_pv.maegz	584
	OTAVA-FRAGMENT-LIBRARY-ligprep_1-.sdf:10715_+_OTAVA-FRAGMENT-LIBRARY-ligprep_1-.sdf:5169	19983	breed-glide-dock_SP_pv.585	2023-10-13 17:09:23	2023-10-13 17:09:23			C:\Users\Haider Thaer\OneDrive - Jamia Millia Islamia (A Central University)\Desktop\plm9 project\breed-glide-dock_SP	breed-glide-dock_SP_pv.maegz	585
	OTAVA-FRAGMENT-LIBRARY-ligprep_1-.sdf:10548_+_OTAVA-FRAGMENT-LIBRARY-ligprep_1-.sdf:10746	19984	breed-glide-dock_SP_pv.586	2023-10-13 17:09:23	2023-10-13 17:09:23			C:\Users\Haider Thaer\OneDrive - Jamia Millia Islamia (A Central University)\Desktop\plm9 project\breed-glide-dock_SP	breed-glide-dock_SP_pv.maegz	586
	OTAVA-FRAGMENT-LIBRARY-ligprep_1-.sdf:7917_+_OTAVA-FRAGMENT-LIBRARY-ligprep_1-.sdf:426	19985	breed-glide-dock_SP_pv.587	2023-10-13 17:09:23	2023-10-13 17:09:23			C:\Users\Haider Thaer\OneDrive - Jamia Millia Islamia (A Central University)\Desktop\plm9 project\breed-glide-dock_SP	breed-glide-dock_SP_pv.maegz	587
	OTAVA-FRAGMENT-LIBRARY-ligprep_1-.sdf:9563_+_OTAVA-FRAGMENT-LIBRARY-ligprep_1-.sdf:10746	19986	breed-glide-dock_SP_pv.588	2023-10-13 17:09:23	2023-10-13 17:09:23			C:\Users\Haider Thaer\OneDrive - Jamia Millia Islamia (A Central University)\Desktop\plm9 project\breed-glide-dock_SP	breed-glide-dock_SP_pv.maegz	588
	OTAVA-FRAGMENT-LIBRARY-ligprep_1-.sdf:10548_+_OTAVA-FRAGMENT-LIBRARY-ligprep_1-.sdf:1522	19987	breed-glide-dock_SP_pv.589	2023-10-13 17:09:23	2023-10-13 17:09:23			C:\Users\Haider Thaer\OneDrive - Jamia Millia Islamia (A Central University)\Desktop\plm9 project\breed-glide-dock_SP	breed-glide-dock_SP_pv.maegz	589
	OTAVA-FRAGMENT-LIBRARY-ligprep_1-.sdf:3758_+_OTAVA-FRAGMENT-LIBRARY-ligprep_1-.sdf:3252	19988	breed-glide-dock_SP_pv.590	2023-10-13 17:09:23	2023-10-13 17:09:23			C:\Users\Haider Thaer\OneDrive - Jamia Millia Islamia (A Central University)\Desktop\plm9 project\breed-glide-dock_SP	breed-glide-dock_SP_pv.maegz	590
	OTAVA-FRAGMENT-LIBRARY-ligprep_1-.sdf:10548_+_OTAVA-FRAGMENT-LIBRARY-ligprep_1-.sdf:3763	19989	breed-glide-dock_SP_pv.591	2023-10-13 17:09:23	2023-10-13 17:09:23			C:\Users\Haider Thaer\OneDrive - Jamia Millia Islamia (A Central University)\Desktop\plm9 project\breed-glide-dock_SP	breed-glide-dock_SP_pv.maegz	591
	OTAVA-FRAGMENT-LIBRARY-ligprep_1-.sdf:3252_+_OTAVA-FRAGMENT-LIBRARY-ligprep_1-.sdf:2421	19990	breed-glide-dock_SP_pv.592	2023-10-13 17:09:23	2023-10-13 17:09:23			C:\Users\Haider Thaer\OneDrive - Jamia Millia Islamia (A Central University)\Desktop\plm9 project\breed-glide-dock_SP	breed-glide-dock_SP_pv.maegz	592
	OTAVA-FRAGMENT-LIBRARY-ligprep_1-.sdf:1247_+_OTAVA-FRAGMENT-LIBRARY-ligprep_1-.sdf:9208	19991	breed-glide-dock_SP_pv.593	2023-10-13 17:09:23	2023-10-13 17:09:23			C:\Users\Haider Thaer\OneDrive - Jamia Millia Islamia (A Central University)\Desktop\plm9 project\breed-glide-dock_SP	breed-glide-dock_SP_pv.maegz	593
	OTAVA-FRAGMENT-LIBRARY-ligprep_1-.sdf:6004_+_OTAVA-FRAGMENT-LIBRARY-ligprep_1-.sdf:5359	19992	breed-glide-dock_SP_pv.594	2023-10-13 17:09:23	2023-10-13 17:09:23			C:\Users\Haider Thaer\OneDrive - Jamia Millia Islamia (A Central University)\Desktop\plm9 project\breed-glide-dock_SP	breed-glide-dock_SP_pv.maegz	594
	OTAVA-FRAGMENT-LIBRARY-ligprep_1-.sdf:3024_+_OTAVA-FRAGMENT-LIBRARY-ligprep_1-.sdf:1959	19993	breed-glide-dock_SP_pv.595	2023-10-13 17:09:23	2023-10-13 17:09:23			C:\Users\Haider Thaer\OneDrive - Jamia Millia Islamia (A Central University)\Desktop\plm9 project\breed-glide-dock_SP	breed-glide-dock_SP_pv.maegz	595
	OTAVA-FRAGMENT-LIBRARY-ligprep_1-.sdf:3024_+_OTAVA-FRAGMENT-LIBRARY-ligprep_1-.sdf:1959	19994	breed-glide-dock_SP_pv.596	2023-10-13 17:09:23	2023-10-13 17:09:23			C:\Users\Haider Thaer\OneDrive - Jamia Millia Islamia (A Central University)\Desktop\plm9 project\breed-glide-dock_SP	breed-glide-dock_SP_pv.maegz	596
	OTAVA-FRAGMENT-LIBRARY-ligprep_1-.sdf:9274_+_OTAVA-FRAGMENT-LIBRARY-ligprep_1-.sdf:10729	19995	breed-glide-dock_SP_pv.597	2023-10-13 17:09:23	2023-10-13 17:09:23			C:\Users\Haider Thaer\OneDrive - Jamia Millia Islamia (A Central University)\Desktop\plm9 project\breed-glide-dock_SP	breed-glide-dock_SP_pv.maegz	597
	OTAVA-FRAGMENT-LIBRARY-ligprep_1-.sdf:9761_+_OTAVA-FRAGMENT-LIBRARY-ligprep_1-.sdf:9464	19996	breed-glide-dock_SP_pv.598	2023-10-13 17:09:23	2023-10-13 17:09:23			C:\Users\Haider Thaer\OneDrive - Jamia Millia Islamia (A Central University)\Desktop\plm9 project\breed-glide-dock_SP	breed-glide-dock_SP_pv.maegz	598
	OTAVA-FRAGMENT-LIBRARY-ligprep_1-.sdf:7836_+_OTAVA-FRAGMENT-LIBRARY-ligprep_1-.sdf:11081	19997	breed-glide-dock_SP_pv.599	2023-10-13 17:09:23	2023-10-13 17:09:23			C:\Users\Haider Thaer\OneDrive - Jamia Millia Islamia (A Central University)\Desktop\plm9 project\breed-glide-dock_SP	breed-glide-dock_SP_pv.maegz	599
	OTAVA-FRAGMENT-LIBRARY-ligprep_1-.sdf:1247_+_OTAVA-FRAGMENT-LIBRARY-ligprep_1-.sdf:10052	19998	breed-glide-dock_SP_pv.600	2023-10-13 17:09:23	2023-10-13 17:09:23			C:\Users\Haider Thaer\OneDrive - Jamia Millia Islamia (A Central University)\Desktop\plm9 project\breed-glide-dock_SP	breed-glide-dock_SP_pv.maegz	600
	OTAVA-FRAGMENT-LIBRARY-ligprep_1-.sdf:623_+_OTAVA-FRAGMENT-LIBRARY-ligprep_1-.sdf:940	19999	breed-glide-dock_SP_pv.601	2023-10-13 17:09:23	2023-10-13 17:09:23			C:\Users\Haider Thaer\OneDrive - Jamia Millia Islamia (A Central University)\Desktop\plm9 project\breed-glide-dock_SP	breed-glide-dock_SP_pv.maegz	601
	OTAVA-FRAGMENT-LIBRARY-ligprep_1-.sdf:3379_+_OTAVA-FRAGMENT-LIBRARY-ligprep_1-.sdf:9400	20000	breed-glide-dock_SP_pv.602	2023-10-13 17:09:23	2023-10-13 17:09:23			C:\Users\Haider Thaer\OneDrive - Jamia Millia Islamia (A Central University)\Desktop\plm9 project\breed-glide-dock_SP	breed-glide-dock_SP_pv.maegz	602
	OTAVA-FRAGMENT-LIBRARY-ligprep_1-.sdf:2761_+_OTAVA-FRAGMENT-LIBRARY-ligprep_1-.sdf:4829	20001	breed-glide-dock_SP_pv.603	2023-10-13 17:09:23	2023-10-13 17:09:23			C:\Users\Haider Thaer\OneDrive - Jamia Millia Islamia (A Central University)\Desktop\plm9 project\breed-glide-dock_SP	breed-glide-dock_SP_pv.maegz	603
	OTAVA-FRAGMENT-LIBRARY-ligprep_1-.sdf:3338_+_OTAVA-FRAGMENT-LIBRARY-ligprep_1-.sdf:3010	20002	breed-glide-dock_SP_pv.604	2023-10-13 17:09:23	2023-10-13 17:09:23			C:\Users\Haider Thaer\OneDrive - Jamia Millia Islamia (A Central University)\Desktop\plm9 project\breed-glide-dock_SP	breed-glide-dock_SP_pv.maegz	604
	OTAVA-FRAGMENT-LIBRARY-ligprep_1-.sdf:9229_+_OTAVA-FRAGMENT-LIBRARY-ligprep_1-.sdf:1328	20003	breed-glide-dock_SP_pv.605	2023-10-13 17:09:23	2023-10-13 17:09:23			C:\Users\Haider Thaer\OneDrive - Jamia Millia Islamia (A Central University)\Desktop\plm9 project\breed-glide-dock_SP	breed-glide-dock_SP_pv.maegz	605
	OTAVA-FRAGMENT-LIBRARY-ligprep_1-.sdf:3322_+_OTAVA-FRAGMENT-LIBRARY-ligprep_1-.sdf:426	20004	breed-glide-dock_SP_pv.606	2023-10-13 17:09:23	2023-10-13 17:09:23			C:\Users\Haider Thaer\OneDrive - Jamia Millia Islamia (A Central University)\Desktop\plm9 project\breed-glide-dock_SP	breed-glide-dock_SP_pv.maegz	606
	OTAVA-FRAGMENT-LIBRARY-ligprep_1-.sdf:10174_+_OTAVA-FRAGMENT-LIBRARY-ligprep_1-.sdf:11121	20005	breed-glide-dock_SP_pv.607	2023-10-13 17:09:23	2023-10-13 17:09:23			C:\Users\Haider Thaer\OneDrive - Jamia Millia Islamia (A Central University)\Desktop\plm9 project\breed-glide-dock_SP	breed-glide-dock_SP_pv.maegz	607
	OTAVA-FRAGMENT-LIBRARY-ligprep_1-.sdf:10174_+_OTAVA-FRAGMENT-LIBRARY-ligprep_1-.sdf:11121	20006	breed-glide-dock_SP_pv.608	2023-10-13 17:09:23	2023-10-13 17:09:23			C:\Users\Haider Thaer\OneDrive - Jamia Millia Islamia (A Central University)\Desktop\plm9 project\breed-glide-dock_SP	breed-glide-dock_SP_pv.maegz	608
	OTAVA-FRAGMENT-LIBRARY-ligprep_1-.sdf:1011_+_OTAVA-FRAGMENT-LIBRARY-ligprep_1-.sdf:4440	20007	breed-glide-dock_SP_pv.609	2023-10-13 17:09:23	2023-10-13 17:09:23			C:\Users\Haider Thaer\OneDrive - Jamia Millia Islamia (A Central University)\Desktop\plm9 project\breed-glide-dock_SP	breed-glide-dock_SP_pv.maegz	609
	OTAVA-FRAGMENT-LIBRARY-ligprep_1-.sdf:3024_+_OTAVA-FRAGMENT-LIBRARY-ligprep_1-.sdf:1959	20008	breed-glide-dock_SP_pv.610	2023-10-13 17:09:23	2023-10-13 17:09:23			C:\Users\Haider Thaer\OneDrive - Jamia Millia Islamia (A Central University)\Desktop\plm9 project\breed-glide-dock_SP	breed-glide-dock_SP_pv.maegz	610
	OTAVA-FRAGMENT-LIBRARY-ligprep_1-.sdf:10548_+_OTAVA-FRAGMENT-LIBRARY-ligprep_1-.sdf:3828	20009	breed-glide-dock_SP_pv.611	2023-10-13 17:09:23	2023-10-13 17:09:23			C:\Users\Haider Thaer\OneDrive - Jamia Millia Islamia (A Central University)\Desktop\plm9 project\breed-glide-dock_SP	breed-glide-dock_SP_pv.maegz	611
	OTAVA-FRAGMENT-LIBRARY-ligprep_1-.sdf:7941_+_OTAVA-FRAGMENT-LIBRARY-ligprep_1-.sdf:2488	20010	breed-glide-dock_SP_pv.612	2023-10-13 17:09:23	2023-10-13 17:09:23			C:\Users\Haider Thaer\OneDrive - Jamia Millia Islamia (A Central University)\Desktop\plm9 project\breed-glide-dock_SP	breed-glide-dock_SP_pv.maegz	612
	OTAVA-FRAGMENT-LIBRARY-ligprep_1-.sdf:940_+_OTAVA-FRAGMENT-LIBRARY-ligprep_1-.sdf:10969	20011	breed-glide-dock_SP_pv.613	2023-10-13 17:09:23	2023-10-13 17:09:23			C:\Users\Haider Thaer\OneDrive - Jamia Millia Islamia (A Central University)\Desktop\plm9 project\breed-glide-dock_SP	breed-glide-dock_SP_pv.maegz	613
	OTAVA-FRAGMENT-LIBRARY-ligprep_1-.sdf:625_+_OTAVA-FRAGMENT-LIBRARY-ligprep_1-.sdf:9515	20012	breed-glide-dock_SP_pv.614	2023-10-13 17:09:23	2023-10-13 17:09:23			C:\Users\Haider Thaer\OneDrive - Jamia Millia Islamia (A Central University)\Desktop\plm9 project\breed-glide-dock_SP	breed-glide-dock_SP_pv.maegz	614
	OTAVA-FRAGMENT-LIBRARY-ligprep_1-.sdf:632_+_OTAVA-FRAGMENT-LIBRARY-ligprep_1-.sdf:1871	20013	breed-glide-dock_SP_pv.615	2023-10-13 17:09:23	2023-10-13 17:09:23			C:\Users\Haider Thaer\OneDrive - Jamia Millia Islamia (A Central University)\Desktop\plm9 project\breed-glide-dock_SP	breed-glide-dock_SP_pv.maegz	615
	OTAVA-FRAGMENT-LIBRARY-ligprep_1-.sdf:9481_+_OTAVA-FRAGMENT-LIBRARY-ligprep_1-.sdf:940	20014	breed-glide-dock_SP_pv.616	2023-10-13 17:09:23	2023-10-13 17:09:23			C:\Users\Haider Thaer\OneDrive - Jamia Millia Islamia (A Central University)\Desktop\plm9 project\breed-glide-dock_SP	breed-glide-dock_SP_pv.maegz	616
	OTAVA-FRAGMENT-LIBRARY-ligprep_1-.sdf:612_+_OTAVA-FRAGMENT-LIBRARY-ligprep_1-.sdf:11081	20015	breed-glide-dock_SP_pv.617	2023-10-13 17:09:23	2023-10-13 17:09:23			C:\Users\Haider Thaer\OneDrive - Jamia Millia Islamia (A Central University)\Desktop\plm9 project\breed-glide-dock_SP	breed-glide-dock_SP_pv.maegz	617
	OTAVA-FRAGMENT-LIBRARY-ligprep_1-.sdf:11426_+_OTAVA-FRAGMENT-LIBRARY-ligprep_1-.sdf:3286	20016	breed-glide-dock_SP_pv.618	2023-10-13 17:09:23	2023-10-13 17:09:23			C:\Users\Haider Thaer\OneDrive - Jamia Millia Islamia (A Central University)\Desktop\plm9 project\breed-glide-dock_SP	breed-glide-dock_SP_pv.maegz	618
	OTAVA-FRAGMENT-LIBRARY-ligprep_1-.sdf:694_+_OTAVA-FRAGMENT-LIBRARY-ligprep_1-.sdf:11330	20017	breed-glide-dock_SP_pv.619	2023-10-13 17:09:23	2023-10-13 17:09:23			C:\Users\Haider Thaer\OneDrive - Jamia Millia Islamia (A Central University)\Desktop\plm9 project\breed-glide-dock_SP	breed-glide-dock_SP_pv.maegz	619
	OTAVA-FRAGMENT-LIBRARY-ligprep_1-.sdf:11330_+_OTAVA-FRAGMENT-LIBRARY-ligprep_1-.sdf:3828	20018	breed-glide-dock_SP_pv.620	2023-10-13 17:09:23	2023-10-13 17:09:23			C:\Users\Haider Thaer\OneDrive - Jamia Millia Islamia (A Central University)\Desktop\plm9 project\breed-glide-dock_SP	breed-glide-dock_SP_pv.maegz	620
	OTAVA-FRAGMENT-LIBRARY-ligprep_1-.sdf:990_+_OTAVA-FRAGMENT-LIBRARY-ligprep_1-.sdf:7069	20019	breed-glide-dock_SP_pv.621	2023-10-13 17:09:23	2023-10-13 17:09:23			C:\Users\Haider Thaer\OneDrive - Jamia Millia Islamia (A Central University)\Desktop\plm9 project\breed-glide-dock_SP	breed-glide-dock_SP_pv.maegz	621
	OTAVA-FRAGMENT-LIBRARY-ligprep_1-.sdf:234_+_OTAVA-FRAGMENT-LIBRARY-ligprep_1-.sdf:7472	20020	breed-glide-dock_SP_pv.622	2023-10-13 17:09:23	2023-10-13 17:09:23			C:\Users\Haider Thaer\OneDrive - Jamia Millia Islamia (A Central University)\Desktop\plm9 project\breed-glide-dock_SP	breed-glide-dock_SP_pv.maegz	622
	OTAVA-FRAGMENT-LIBRARY-ligprep_1-.sdf:10215_+_OTAVA-FRAGMENT-LIBRARY-ligprep_1-.sdf:3477	20021	breed-glide-dock_SP_pv.623	2023-10-13 17:09:23	2023-10-13 17:09:23			C:\Users\Haider Thaer\OneDrive - Jamia Millia Islamia (A Central University)\Desktop\plm9 project\breed-glide-dock_SP	breed-glide-dock_SP_pv.maegz	623
	OTAVA-FRAGMENT-LIBRARY-ligprep_1-.sdf:11342_+_OTAVA-FRAGMENT-LIBRARY-ligprep_1-.sdf:7817	20022	breed-glide-dock_SP_pv.624	2023-10-13 17:09:23	2023-10-13 17:09:23			C:\Users\Haider Thaer\OneDrive - Jamia Millia Islamia (A Central University)\Desktop\plm9 project\breed-glide-dock_SP	breed-glide-dock_SP_pv.maegz	624
	OTAVA-FRAGMENT-LIBRARY-ligprep_1-.sdf:26_+_OTAVA-FRAGMENT-LIBRARY-ligprep_1-.sdf:8818	20023	breed-glide-dock_SP_pv.625	2023-10-13 17:09:23	2023-10-13 17:09:23			C:\Users\Haider Thaer\OneDrive - Jamia Millia Islamia (A Central University)\Desktop\plm9 project\breed-glide-dock_SP	breed-glide-dock_SP_pv.maegz	625
	OTAVA-FRAGMENT-LIBRARY-ligprep_1-.sdf:6823_+_OTAVA-FRAGMENT-LIBRARY-ligprep_1-.sdf:4395	20024	breed-glide-dock_SP_pv.626	2023-10-13 17:09:23	2023-10-13 17:09:23			C:\Users\Haider Thaer\OneDrive - Jamia Millia Islamia (A Central University)\Desktop\plm9 project\breed-glide-dock_SP	breed-glide-dock_SP_pv.maegz	626
	OTAVA-FRAGMENT-LIBRARY-ligprep_1-.sdf:1941_+_OTAVA-FRAGMENT-LIBRARY-ligprep_1-.sdf:9111	20025	breed-glide-dock_SP_pv.627	2023-10-13 17:09:23	2023-10-13 17:09:23			C:\Users\Haider Thaer\OneDrive - Jamia Millia Islamia (A Central University)\Desktop\plm9 project\breed-glide-dock_SP	breed-glide-dock_SP_pv.maegz	627
	OTAVA-FRAGMENT-LIBRARY-ligprep_1-.sdf:8468_+_OTAVA-FRAGMENT-LIBRARY-ligprep_1-.sdf:7095	20026	breed-glide-dock_SP_pv.628	2023-10-13 17:09:23	2023-10-13 17:09:23			C:\Users\Haider Thaer\OneDrive - Jamia Millia Islamia (A Central University)\Desktop\plm9 project\breed-glide-dock_SP	breed-glide-dock_SP_pv.maegz	628
	OTAVA-FRAGMENT-LIBRARY-ligprep_1-.sdf:1568_+_OTAVA-FRAGMENT-LIBRARY-ligprep_1-.sdf:1663	20027	breed-glide-dock_SP_pv.629	2023-10-13 17:09:23	2023-10-13 17:09:23			C:\Users\Haider Thaer\OneDrive - Jamia Millia Islamia (A Central University)\Desktop\plm9 project\breed-glide-dock_SP	breed-glide-dock_SP_pv.maegz	629
	OTAVA-FRAGMENT-LIBRARY-ligprep_1-.sdf:1245_+_OTAVA-FRAGMENT-LIBRARY-ligprep_1-.sdf:1256	20028	breed-glide-dock_SP_pv.630	2023-10-13 17:09:23	2023-10-13 17:09:23			C:\Users\Haider Thaer\OneDrive - Jamia Millia Islamia (A Central University)\Desktop\plm9 project\breed-glide-dock_SP	breed-glide-dock_SP_pv.maegz	630
	OTAVA-FRAGMENT-LIBRARY-ligprep_1-.sdf:3632_+_OTAVA-FRAGMENT-LIBRARY-ligprep_1-.sdf:1518	20029	breed-glide-dock_SP_pv.631	2023-10-13 17:09:23	2023-10-13 17:09:23			C:\Users\Haider Thaer\OneDrive - Jamia Millia Islamia (A Central University)\Desktop\plm9 project\breed-glide-dock_SP	breed-glide-dock_SP_pv.maegz	631
	OTAVA-FRAGMENT-LIBRARY-ligprep_1-.sdf:9338_+_OTAVA-FRAGMENT-LIBRARY-ligprep_1-.sdf:5065	20030	breed-glide-dock_SP_pv.632	2023-10-13 17:09:23	2023-10-13 17:09:23			C:\Users\Haider Thaer\OneDrive - Jamia Millia Islamia (A Central University)\Desktop\plm9 project\breed-glide-dock_SP	breed-glide-dock_SP_pv.maegz	632
	OTAVA-FRAGMENT-LIBRARY-ligprep_1-.sdf:7539_+_OTAVA-FRAGMENT-LIBRARY-ligprep_1-.sdf:10595	20031	breed-glide-dock_SP_pv.633	2023-10-13 17:09:23	2023-10-13 17:09:23			C:\Users\Haider Thaer\OneDrive - Jamia Millia Islamia (A Central University)\Desktop\plm9 project\breed-glide-dock_SP	breed-glide-dock_SP_pv.maegz	633
	OTAVA-FRAGMENT-LIBRARY-ligprep_1-.sdf:26_+_OTAVA-FRAGMENT-LIBRARY-ligprep_1-.sdf:1779	20032	breed-glide-dock_SP_pv.634	2023-10-13 17:09:23	2023-10-13 17:09:23			C:\Users\Haider Thaer\OneDrive - Jamia Millia Islamia (A Central University)\Desktop\plm9 project\breed-glide-dock_SP	breed-glide-dock_SP_pv.maegz	634
	OTAVA-FRAGMENT-LIBRARY-ligprep_1-.sdf:2863_+_OTAVA-FRAGMENT-LIBRARY-ligprep_1-.sdf:11269	20033	breed-glide-dock_SP_pv.635	2023-10-13 17:09:23	2023-10-13 17:09:23			C:\Users\Haider Thaer\OneDrive - Jamia Millia Islamia (A Central University)\Desktop\plm9 project\breed-glide-dock_SP	breed-glide-dock_SP_pv.maegz	635
	OTAVA-FRAGMENT-LIBRARY-ligprep_1-.sdf:26_+_OTAVA-FRAGMENT-LIBRARY-ligprep_1-.sdf:3828	20034	breed-glide-dock_SP_pv.636	2023-10-13 17:09:23	2023-10-13 17:09:23			C:\Users\Haider Thaer\OneDrive - Jamia Millia Islamia (A Central University)\Desktop\plm9 project\breed-glide-dock_SP	breed-glide-dock_SP_pv.maegz	636
	OTAVA-FRAGMENT-LIBRARY-ligprep_1-.sdf:2198_+_OTAVA-FRAGMENT-LIBRARY-ligprep_1-.sdf:5371	20035	breed-glide-dock_SP_pv.637	2023-10-13 17:09:23	2023-10-13 17:09:23			C:\Users\Haider Thaer\OneDrive - Jamia Millia Islamia (A Central University)\Desktop\plm9 project\breed-glide-dock_SP	breed-glide-dock_SP_pv.maegz	637
	OTAVA-FRAGMENT-LIBRARY-ligprep_1-.sdf:9605_+_OTAVA-FRAGMENT-LIBRARY-ligprep_1-.sdf:9926	20036	breed-glide-dock_SP_pv.638	2023-10-13 17:09:23	2023-10-13 17:09:23			C:\Users\Haider Thaer\OneDrive - Jamia Millia Islamia (A Central University)\Desktop\plm9 project\breed-glide-dock_SP	breed-glide-dock_SP_pv.maegz	638
	OTAVA-FRAGMENT-LIBRARY-ligprep_1-.sdf:6197_+_OTAVA-FRAGMENT-LIBRARY-ligprep_1-.sdf:10967	20037	breed-glide-dock_SP_pv.639	2023-10-13 17:09:23	2023-10-13 17:09:23			C:\Users\Haider Thaer\OneDrive - Jamia Millia Islamia (A Central University)\Desktop\plm9 project\breed-glide-dock_SP	breed-glide-dock_SP_pv.maegz	639
	OTAVA-FRAGMENT-LIBRARY-ligprep_1-.sdf:9985_+_OTAVA-FRAGMENT-LIBRARY-ligprep_1-.sdf:10583	20038	breed-glide-dock_SP_pv.640	2023-10-13 17:09:23	2023-10-13 17:09:23			C:\Users\Haider Thaer\OneDrive - Jamia Millia Islamia (A Central University)\Desktop\plm9 project\breed-glide-dock_SP	breed-glide-dock_SP_pv.maegz	640
	OTAVA-FRAGMENT-LIBRARY-ligprep_1-.sdf:856_+_OTAVA-FRAGMENT-LIBRARY-ligprep_1-.sdf:3252	20039	breed-glide-dock_SP_pv.641	2023-10-13 17:09:23	2023-10-13 17:09:23			C:\Users\Haider Thaer\OneDrive - Jamia Millia Islamia (A Central University)\Desktop\plm9 project\breed-glide-dock_SP	breed-glide-dock_SP_pv.maegz	641
	OTAVA-FRAGMENT-LIBRARY-ligprep_1-.sdf:10174_+_OTAVA-FRAGMENT-LIBRARY-ligprep_1-.sdf:1523	20040	breed-glide-dock_SP_pv.642	2023-10-13 17:09:23	2023-10-13 17:09:23			C:\Users\Haider Thaer\OneDrive - Jamia Millia Islamia (A Central University)\Desktop\plm9 project\breed-glide-dock_SP	breed-glide-dock_SP_pv.maegz	642
	OTAVA-FRAGMENT-LIBRARY-ligprep_1-.sdf:1523_+_OTAVA-FRAGMENT-LIBRARY-ligprep_1-.sdf:10174	20041	breed-glide-dock_SP_pv.643	2023-10-13 17:09:23	2023-10-13 17:09:23			C:\Users\Haider Thaer\OneDrive - Jamia Millia Islamia (A Central University)\Desktop\plm9 project\breed-glide-dock_SP	breed-glide-dock_SP_pv.maegz	643
	OTAVA-FRAGMENT-LIBRARY-ligprep_1-.sdf:2860_+_OTAVA-FRAGMENT-LIBRARY-ligprep_1-.sdf:11714	20042	breed-glide-dock_SP_pv.644	2023-10-13 17:09:23	2023-10-13 17:09:23			C:\Users\Haider Thaer\OneDrive - Jamia Millia Islamia (A Central University)\Desktop\plm9 project\breed-glide-dock_SP	breed-glide-dock_SP_pv.maegz	644
	OTAVA-FRAGMENT-LIBRARY-ligprep_1-.sdf:10573_+_OTAVA-FRAGMENT-LIBRARY-ligprep_1-.sdf:774	20043	breed-glide-dock_SP_pv.645	2023-10-13 17:09:23	2023-10-13 17:09:23			C:\Users\Haider Thaer\OneDrive - Jamia Millia Islamia (A Central University)\Desktop\plm9 project\breed-glide-dock_SP	breed-glide-dock_SP_pv.maegz	645
	OTAVA-FRAGMENT-LIBRARY-ligprep_1-.sdf:2421_+_OTAVA-FRAGMENT-LIBRARY-ligprep_1-.sdf:3279	20044	breed-glide-dock_SP_pv.646	2023-10-13 17:09:23	2023-10-13 17:09:23			C:\Users\Haider Thaer\OneDrive - Jamia Millia Islamia (A Central University)\Desktop\plm9 project\breed-glide-dock_SP	breed-glide-dock_SP_pv.maegz	646
	OTAVA-FRAGMENT-LIBRARY-ligprep_1-.sdf:10976_+_OTAVA-FRAGMENT-LIBRARY-ligprep_1-.sdf:4417	20045	breed-glide-dock_SP_pv.647	2023-10-13 17:09:23	2023-10-13 17:09:23			C:\Users\Haider Thaer\OneDrive - Jamia Millia Islamia (A Central University)\Desktop\plm9 project\breed-glide-dock_SP	breed-glide-dock_SP_pv.maegz	647
	OTAVA-FRAGMENT-LIBRARY-ligprep_1-.sdf:11426_+_OTAVA-FRAGMENT-LIBRARY-ligprep_1-.sdf:3279	20046	breed-glide-dock_SP_pv.648	2023-10-13 17:09:23	2023-10-13 17:09:23			C:\Users\Haider Thaer\OneDrive - Jamia Millia Islamia (A Central University)\Desktop\plm9 project\breed-glide-dock_SP	breed-glide-dock_SP_pv.maegz	648
	OTAVA-FRAGMENT-LIBRARY-ligprep_1-.sdf:1665_+_OTAVA-FRAGMENT-LIBRARY-ligprep_1-.sdf:1745	20047	breed-glide-dock_SP_pv.649	2023-10-13 17:09:23	2023-10-13 17:09:23			C:\Users\Haider Thaer\OneDrive - Jamia Millia Islamia (A Central University)\Desktop\plm9 project\breed-glide-dock_SP	breed-glide-dock_SP_pv.maegz	649
	OTAVA-FRAGMENT-LIBRARY-ligprep_1-.sdf:2421_+_OTAVA-FRAGMENT-LIBRARY-ligprep_1-.sdf:3283	20048	breed-glide-dock_SP_pv.650	2023-10-13 17:09:23	2023-10-13 17:09:23			C:\Users\Haider Thaer\OneDrive - Jamia Millia Islamia (A Central University)\Desktop\plm9 project\breed-glide-dock_SP	breed-glide-dock_SP_pv.maegz	650
	OTAVA-FRAGMENT-LIBRARY-ligprep_1-.sdf:11344_+_OTAVA-FRAGMENT-LIBRARY-ligprep_1-.sdf:190	20049	breed-glide-dock_SP_pv.651	2023-10-13 17:09:23	2023-10-13 17:09:23			C:\Users\Haider Thaer\OneDrive - Jamia Millia Islamia (A Central University)\Desktop\plm9 project\breed-glide-dock_SP	breed-glide-dock_SP_pv.maegz	651
	OTAVA-FRAGMENT-LIBRARY-ligprep_1-.sdf:393_+_OTAVA-FRAGMENT-LIBRARY-ligprep_1-.sdf:9259	20050	breed-glide-dock_SP_pv.652	2023-10-13 17:09:23	2023-10-13 17:09:23			C:\Users\Haider Thaer\OneDrive - Jamia Millia Islamia (A Central University)\Desktop\plm9 project\breed-glide-dock_SP	breed-glide-dock_SP_pv.maegz	652
	OTAVA-FRAGMENT-LIBRARY-ligprep_1-.sdf:9756_+_OTAVA-FRAGMENT-LIBRARY-ligprep_1-.sdf:9111	20051	breed-glide-dock_SP_pv.653	2023-10-13 17:09:23	2023-10-13 17:09:23			C:\Users\Haider Thaer\OneDrive - Jamia Millia Islamia (A Central University)\Desktop\plm9 project\breed-glide-dock_SP	breed-glide-dock_SP_pv.maegz	653
	OTAVA-FRAGMENT-LIBRARY-ligprep_1-.sdf:1247_+_OTAVA-FRAGMENT-LIBRARY-ligprep_1-.sdf:346	20052	breed-glide-dock_SP_pv.654	2023-10-13 17:09:23	2023-10-13 17:09:23			C:\Users\Haider Thaer\OneDrive - Jamia Millia Islamia (A Central University)\Desktop\plm9 project\breed-glide-dock_SP	breed-glide-dock_SP_pv.maegz	654
	OTAVA-FRAGMENT-LIBRARY-ligprep_1-.sdf:9745_+_OTAVA-FRAGMENT-LIBRARY-ligprep_1-.sdf:10969	20053	breed-glide-dock_SP_pv.655	2023-10-13 17:09:23	2023-10-13 17:09:23			C:\Users\Haider Thaer\OneDrive - Jamia Millia Islamia (A Central University)\Desktop\plm9 project\breed-glide-dock_SP	breed-glide-dock_SP_pv.maegz	655
	OTAVA-FRAGMENT-LIBRARY-ligprep_1-.sdf:10478_+_OTAVA-FRAGMENT-LIBRARY-ligprep_1-.sdf:5065	20054	breed-glide-dock_SP_pv.656	2023-10-13 17:09:23	2023-10-13 17:09:23			C:\Users\Haider Thaer\OneDrive - Jamia Millia Islamia (A Central University)\Desktop\plm9 project\breed-glide-dock_SP	breed-glide-dock_SP_pv.maegz	656
	OTAVA-FRAGMENT-LIBRARY-ligprep_1-.sdf:3755_+_OTAVA-FRAGMENT-LIBRARY-ligprep_1-.sdf:3252	20055	breed-glide-dock_SP_pv.657	2023-10-13 17:09:23	2023-10-13 17:09:23			C:\Users\Haider Thaer\OneDrive - Jamia Millia Islamia (A Central University)\Desktop\plm9 project\breed-glide-dock_SP	breed-glide-dock_SP_pv.maegz	657
	OTAVA-FRAGMENT-LIBRARY-ligprep_1-.sdf:10548_+_OTAVA-FRAGMENT-LIBRARY-ligprep_1-.sdf:3477	20056	breed-glide-dock_SP_pv.658	2023-10-13 17:09:23	2023-10-13 17:09:23			C:\Users\Haider Thaer\OneDrive - Jamia Millia Islamia (A Central University)\Desktop\plm9 project\breed-glide-dock_SP	breed-glide-dock_SP_pv.maegz	658
	OTAVA-FRAGMENT-LIBRARY-ligprep_1-.sdf:3322_+_OTAVA-FRAGMENT-LIBRARY-ligprep_1-.sdf:11330	20057	breed-glide-dock_SP_pv.659	2023-10-13 17:09:23	2023-10-13 17:09:23			C:\Users\Haider Thaer\OneDrive - Jamia Millia Islamia (A Central University)\Desktop\plm9 project\breed-glide-dock_SP	breed-glide-dock_SP_pv.maegz	659
	OTAVA-FRAGMENT-LIBRARY-ligprep_1-.sdf:625_+_OTAVA-FRAGMENT-LIBRARY-ligprep_1-.sdf:8818	20058	breed-glide-dock_SP_pv.660	2023-10-13 17:09:23	2023-10-13 17:09:23			C:\Users\Haider Thaer\OneDrive - Jamia Millia Islamia (A Central University)\Desktop\plm9 project\breed-glide-dock_SP	breed-glide-dock_SP_pv.maegz	660
	OTAVA-FRAGMENT-LIBRARY-ligprep_1-.sdf:632_+_OTAVA-FRAGMENT-LIBRARY-ligprep_1-.sdf:8880	20059	breed-glide-dock_SP_pv.661	2023-10-13 17:09:23	2023-10-13 17:09:23			C:\Users\Haider Thaer\OneDrive - Jamia Millia Islamia (A Central University)\Desktop\plm9 project\breed-glide-dock_SP	breed-glide-dock_SP_pv.maegz	661
	OTAVA-FRAGMENT-LIBRARY-ligprep_1-.sdf:11714_+_OTAVA-FRAGMENT-LIBRARY-ligprep_1-.sdf:11426	20060	breed-glide-dock_SP_pv.662	2023-10-13 17:09:23	2023-10-13 17:09:23			C:\Users\Haider Thaer\OneDrive - Jamia Millia Islamia (A Central University)\Desktop\plm9 project\breed-glide-dock_SP	breed-glide-dock_SP_pv.maegz	662
	OTAVA-FRAGMENT-LIBRARY-ligprep_1-.sdf:623_+_OTAVA-FRAGMENT-LIBRARY-ligprep_1-.sdf:10895	20061	breed-glide-dock_SP_pv.663	2023-10-13 17:09:23	2023-10-13 17:09:23			C:\Users\Haider Thaer\OneDrive - Jamia Millia Islamia (A Central University)\Desktop\plm9 project\breed-glide-dock_SP	breed-glide-dock_SP_pv.maegz	663
	OTAVA-FRAGMENT-LIBRARY-ligprep_1-.sdf:7917_+_OTAVA-FRAGMENT-LIBRARY-ligprep_1-.sdf:10746	20062	breed-glide-dock_SP_pv.664	2023-10-13 17:09:23	2023-10-13 17:09:23			C:\Users\Haider Thaer\OneDrive - Jamia Millia Islamia (A Central University)\Desktop\plm9 project\breed-glide-dock_SP	breed-glide-dock_SP_pv.maegz	664
	OTAVA-FRAGMENT-LIBRARY-ligprep_1-.sdf:3322_+_OTAVA-FRAGMENT-LIBRARY-ligprep_1-.sdf:9111	20063	breed-glide-dock_SP_pv.665	2023-10-13 17:09:23	2023-10-13 17:09:23			C:\Users\Haider Thaer\OneDrive - Jamia Millia Islamia (A Central University)\Desktop\plm9 project\breed-glide-dock_SP	breed-glide-dock_SP_pv.maegz	665
	OTAVA-FRAGMENT-LIBRARY-ligprep_1-.sdf:5855_+_OTAVA-FRAGMENT-LIBRARY-ligprep_1-.sdf:3278	20064	breed-glide-dock_SP_pv.666	2023-10-13 17:09:23	2023-10-13 17:09:23			C:\Users\Haider Thaer\OneDrive - Jamia Millia Islamia (A Central University)\Desktop\plm9 project\breed-glide-dock_SP	breed-glide-dock_SP_pv.maegz	666
	OTAVA-FRAGMENT-LIBRARY-ligprep_1-.sdf:2038_+_OTAVA-FRAGMENT-LIBRARY-ligprep_1-.sdf:4987	20065	breed-glide-dock_SP_pv.667	2023-10-13 17:09:23	2023-10-13 17:09:23			C:\Users\Haider Thaer\OneDrive - Jamia Millia Islamia (A Central University)\Desktop\plm9 project\breed-glide-dock_SP	breed-glide-dock_SP_pv.maegz	667
	OTAVA-FRAGMENT-LIBRARY-ligprep_1-.sdf:10475_+_OTAVA-FRAGMENT-LIBRARY-ligprep_1-.sdf:5065	20066	breed-glide-dock_SP_pv.668	2023-10-13 17:09:23	2023-10-13 17:09:23			C:\Users\Haider Thaer\OneDrive - Jamia Millia Islamia (A Central University)\Desktop\plm9 project\breed-glide-dock_SP	breed-glide-dock_SP_pv.maegz	668
	OTAVA-FRAGMENT-LIBRARY-ligprep_1-.sdf:11206_+_OTAVA-FRAGMENT-LIBRARY-ligprep_1-.sdf:1427	20067	breed-glide-dock_SP_pv.669	2023-10-13 17:09:23	2023-10-13 17:09:23			C:\Users\Haider Thaer\OneDrive - Jamia Millia Islamia (A Central University)\Desktop\plm9 project\breed-glide-dock_SP	breed-glide-dock_SP_pv.maegz	669
	OTAVA-FRAGMENT-LIBRARY-ligprep_1-.sdf:11516_+_OTAVA-FRAGMENT-LIBRARY-ligprep_1-.sdf:1048	20068	breed-glide-dock_SP_pv.670	2023-10-13 17:09:23	2023-10-13 17:09:23			C:\Users\Haider Thaer\OneDrive - Jamia Millia Islamia (A Central University)\Desktop\plm9 project\breed-glide-dock_SP	breed-glide-dock_SP_pv.maegz	670
	OTAVA-FRAGMENT-LIBRARY-ligprep_1-.sdf:9229_+_OTAVA-FRAGMENT-LIBRARY-ligprep_1-.sdf:11269	20069	breed-glide-dock_SP_pv.671	2023-10-13 17:09:23	2023-10-13 17:09:23			C:\Users\Haider Thaer\OneDrive - Jamia Millia Islamia (A Central University)\Desktop\plm9 project\breed-glide-dock_SP	breed-glide-dock_SP_pv.maegz	671
	OTAVA-FRAGMENT-LIBRARY-ligprep_1-.sdf:6157_+_OTAVA-FRAGMENT-LIBRARY-ligprep_1-.sdf:10576	20070	breed-glide-dock_SP_pv.672	2023-10-13 17:09:23	2023-10-13 17:09:23			C:\Users\Haider Thaer\OneDrive - Jamia Millia Islamia (A Central University)\Desktop\plm9 project\breed-glide-dock_SP	breed-glide-dock_SP_pv.maegz	672
	OTAVA-FRAGMENT-LIBRARY-ligprep_1-.sdf:6197_+_OTAVA-FRAGMENT-LIBRARY-ligprep_1-.sdf:11330	20071	breed-glide-dock_SP_pv.673	2023-10-13 17:09:23	2023-10-13 17:09:23			C:\Users\Haider Thaer\OneDrive - Jamia Millia Islamia (A Central University)\Desktop\plm9 project\breed-glide-dock_SP	breed-glide-dock_SP_pv.maegz	673
	OTAVA-FRAGMENT-LIBRARY-ligprep_1-.sdf:10588_+_OTAVA-FRAGMENT-LIBRARY-ligprep_1-.sdf:2198	20072	breed-glide-dock_SP_pv.674	2023-10-13 17:09:23	2023-10-13 17:09:23			C:\Users\Haider Thaer\OneDrive - Jamia Millia Islamia (A Central University)\Desktop\plm9 project\breed-glide-dock_SP	breed-glide-dock_SP_pv.maegz	674
	OTAVA-FRAGMENT-LIBRARY-ligprep_1-.sdf:5323_+_OTAVA-FRAGMENT-LIBRARY-ligprep_1-.sdf:574	20073	breed-glide-dock_SP_pv.675	2023-10-13 17:09:23	2023-10-13 17:09:23			C:\Users\Haider Thaer\OneDrive - Jamia Millia Islamia (A Central University)\Desktop\plm9 project\breed-glide-dock_SP	breed-glide-dock_SP_pv.maegz	675
	OTAVA-FRAGMENT-LIBRARY-ligprep_1-.sdf:10257_+_OTAVA-FRAGMENT-LIBRARY-ligprep_1-.sdf:1972	20074	breed-glide-dock_SP_pv.676	2023-10-13 17:09:23	2023-10-13 17:09:23			C:\Users\Haider Thaer\OneDrive - Jamia Millia Islamia (A Central University)\Desktop\plm9 project\breed-glide-dock_SP	breed-glide-dock_SP_pv.maegz	676
	OTAVA-FRAGMENT-LIBRARY-ligprep_1-.sdf:774_+_OTAVA-FRAGMENT-LIBRARY-ligprep_1-.sdf:4911	20075	breed-glide-dock_SP_pv.677	2023-10-13 17:09:23	2023-10-13 17:09:23			C:\Users\Haider Thaer\OneDrive - Jamia Millia Islamia (A Central University)\Desktop\plm9 project\breed-glide-dock_SP	breed-glide-dock_SP_pv.maegz	677
	OTAVA-FRAGMENT-LIBRARY-ligprep_1-.sdf:4184_+_OTAVA-FRAGMENT-LIBRARY-ligprep_1-.sdf:7536	20076	breed-glide-dock_SP_pv.678	2023-10-13 17:09:23	2023-10-13 17:09:23			C:\Users\Haider Thaer\OneDrive - Jamia Millia Islamia (A Central University)\Desktop\plm9 project\breed-glide-dock_SP	breed-glide-dock_SP_pv.maegz	678
	OTAVA-FRAGMENT-LIBRARY-ligprep_1-.sdf:7941_+_OTAVA-FRAGMENT-LIBRARY-ligprep_1-.sdf:11080	20077	breed-glide-dock_SP_pv.679	2023-10-13 17:09:23	2023-10-13 17:09:23			C:\Users\Haider Thaer\OneDrive - Jamia Millia Islamia (A Central University)\Desktop\plm9 project\breed-glide-dock_SP	breed-glide-dock_SP_pv.maegz	679
	OTAVA-FRAGMENT-LIBRARY-ligprep_1-.sdf:774_+_OTAVA-FRAGMENT-LIBRARY-ligprep_1-.sdf:2038	20078	breed-glide-dock_SP_pv.680	2023-10-13 17:09:23	2023-10-13 17:09:23			C:\Users\Haider Thaer\OneDrive - Jamia Millia Islamia (A Central University)\Desktop\plm9 project\breed-glide-dock_SP	breed-glide-dock_SP_pv.maegz	680
	OTAVA-FRAGMENT-LIBRARY-ligprep_1-.sdf:6197_+_OTAVA-FRAGMENT-LIBRARY-ligprep_1-.sdf:11602	20079	breed-glide-dock_SP_pv.681	2023-10-13 17:09:23	2023-10-13 17:09:23			C:\Users\Haider Thaer\OneDrive - Jamia Millia Islamia (A Central University)\Desktop\plm9 project\breed-glide-dock_SP	breed-glide-dock_SP_pv.maegz	681
	OTAVA-FRAGMENT-LIBRARY-ligprep_1-.sdf:2863_+_OTAVA-FRAGMENT-LIBRARY-ligprep_1-.sdf:1924	20080	breed-glide-dock_SP_pv.682	2023-10-13 17:09:23	2023-10-13 17:09:23			C:\Users\Haider Thaer\OneDrive - Jamia Millia Islamia (A Central University)\Desktop\plm9 project\breed-glide-dock_SP	breed-glide-dock_SP_pv.maegz	682
	OTAVA-FRAGMENT-LIBRARY-ligprep_1-.sdf:2198_+_OTAVA-FRAGMENT-LIBRARY-ligprep_1-.sdf:3285	20081	breed-glide-dock_SP_pv.683	2023-10-13 17:09:23	2023-10-13 17:09:23			C:\Users\Haider Thaer\OneDrive - Jamia Millia Islamia (A Central University)\Desktop\plm9 project\breed-glide-dock_SP	breed-glide-dock_SP_pv.maegz	683
	OTAVA-FRAGMENT-LIBRARY-ligprep_1-.sdf:3024_+_OTAVA-FRAGMENT-LIBRARY-ligprep_1-.sdf:994	20082	breed-glide-dock_SP_pv.684	2023-10-13 17:09:23	2023-10-13 17:09:23			C:\Users\Haider Thaer\OneDrive - Jamia Millia Islamia (A Central University)\Desktop\plm9 project\breed-glide-dock_SP	breed-glide-dock_SP_pv.maegz	684
	OTAVA-FRAGMENT-LIBRARY-ligprep_1-.sdf:1258_+_OTAVA-FRAGMENT-LIBRARY-ligprep_1-.sdf:4442	20083	breed-glide-dock_SP_pv.685	2023-10-13 17:09:23	2023-10-13 17:09:23			C:\Users\Haider Thaer\OneDrive - Jamia Millia Islamia (A Central University)\Desktop\plm9 project\breed-glide-dock_SP	breed-glide-dock_SP_pv.maegz	685
	OTAVA-FRAGMENT-LIBRARY-ligprep_1-.sdf:1521_+_OTAVA-FRAGMENT-LIBRARY-ligprep_1-.sdf:9410	20084	breed-glide-dock_SP_pv.686	2023-10-13 17:09:23	2023-10-13 17:09:23			C:\Users\Haider Thaer\OneDrive - Jamia Millia Islamia (A Central University)\Desktop\plm9 project\breed-glide-dock_SP	breed-glide-dock_SP_pv.maegz	686
	OTAVA-FRAGMENT-LIBRARY-ligprep_1-.sdf:1247_+_OTAVA-FRAGMENT-LIBRARY-ligprep_1-.sdf:561	20085	breed-glide-dock_SP_pv.687	2023-10-13 17:09:23	2023-10-13 17:09:23			C:\Users\Haider Thaer\OneDrive - Jamia Millia Islamia (A Central University)\Desktop\plm9 project\breed-glide-dock_SP	breed-glide-dock_SP_pv.maegz	687
	OTAVA-FRAGMENT-LIBRARY-ligprep_1-.sdf:1245_+_OTAVA-FRAGMENT-LIBRARY-ligprep_1-.sdf:9208	20086	breed-glide-dock_SP_pv.688	2023-10-13 17:09:23	2023-10-13 17:09:23			C:\Users\Haider Thaer\OneDrive - Jamia Millia Islamia (A Central University)\Desktop\plm9 project\breed-glide-dock_SP	breed-glide-dock_SP_pv.maegz	688
	OTAVA-FRAGMENT-LIBRARY-ligprep_1-.sdf:10595_+_OTAVA-FRAGMENT-LIBRARY-ligprep_1-.sdf:1521	20087	breed-glide-dock_SP_pv.689	2023-10-13 17:09:23	2023-10-13 17:09:23			C:\Users\Haider Thaer\OneDrive - Jamia Millia Islamia (A Central University)\Desktop\plm9 project\breed-glide-dock_SP	breed-glide-dock_SP_pv.maegz	689
	OTAVA-FRAGMENT-LIBRARY-ligprep_1-.sdf:7680_+_OTAVA-FRAGMENT-LIBRARY-ligprep_1-.sdf:4479	20088	breed-glide-dock_SP_pv.690	2023-10-13 17:09:23	2023-10-13 17:09:23			C:\Users\Haider Thaer\OneDrive - Jamia Millia Islamia (A Central University)\Desktop\plm9 project\breed-glide-dock_SP	breed-glide-dock_SP_pv.maegz	690
	OTAVA-FRAGMENT-LIBRARY-ligprep_1-.sdf:4441_+_OTAVA-FRAGMENT-LIBRARY-ligprep_1-.sdf:4479	20089	breed-glide-dock_SP_pv.691	2023-10-13 17:09:23	2023-10-13 17:09:23			C:\Users\Haider Thaer\OneDrive - Jamia Millia Islamia (A Central University)\Desktop\plm9 project\breed-glide-dock_SP	breed-glide-dock_SP_pv.maegz	691
	OTAVA-FRAGMENT-LIBRARY-ligprep_1-.sdf:1247_+_OTAVA-FRAGMENT-LIBRARY-ligprep_1-.sdf:1245	20090	breed-glide-dock_SP_pv.692	2023-10-13 17:09:23	2023-10-13 17:09:23			C:\Users\Haider Thaer\OneDrive - Jamia Millia Islamia (A Central University)\Desktop\plm9 project\breed-glide-dock_SP	breed-glide-dock_SP_pv.maegz	692
	OTAVA-FRAGMENT-LIBRARY-ligprep_1-.sdf:632_+_OTAVA-FRAGMENT-LIBRARY-ligprep_1-.sdf:1568	20091	breed-glide-dock_SP_pv.693	2023-10-13 17:09:23	2023-10-13 17:09:23			C:\Users\Haider Thaer\OneDrive - Jamia Millia Islamia (A Central University)\Desktop\plm9 project\breed-glide-dock_SP	breed-glide-dock_SP_pv.maegz	693
	OTAVA-FRAGMENT-LIBRARY-ligprep_1-.sdf:1259_+_OTAVA-FRAGMENT-LIBRARY-ligprep_1-.sdf:1234	20092	breed-glide-dock_SP_pv.694	2023-10-13 17:09:23	2023-10-13 17:09:23			C:\Users\Haider Thaer\OneDrive - Jamia Millia Islamia (A Central University)\Desktop\plm9 project\breed-glide-dock_SP	breed-glide-dock_SP_pv.maegz	694
	OTAVA-FRAGMENT-LIBRARY-ligprep_1-.sdf:7816_+_OTAVA-FRAGMENT-LIBRARY-ligprep_1-.sdf:9455	20093	breed-glide-dock_SP_pv.695	2023-10-13 17:09:23	2023-10-13 17:09:23			C:\Users\Haider Thaer\OneDrive - Jamia Millia Islamia (A Central University)\Desktop\plm9 project\breed-glide-dock_SP	breed-glide-dock_SP_pv.maegz	695
	OTAVA-FRAGMENT-LIBRARY-ligprep_1-.sdf:103_+_OTAVA-FRAGMENT-LIBRARY-ligprep_1-.sdf:4693	20094	breed-glide-dock_SP_pv.696	2023-10-13 17:09:23	2023-10-13 17:09:23			C:\Users\Haider Thaer\OneDrive - Jamia Millia Islamia (A Central University)\Desktop\plm9 project\breed-glide-dock_SP	breed-glide-dock_SP_pv.maegz	696
	OTAVA-FRAGMENT-LIBRARY-ligprep_1-.sdf:139_+_OTAVA-FRAGMENT-LIBRARY-ligprep_1-.sdf:426	20095	breed-glide-dock_SP_pv.697	2023-10-13 17:09:23	2023-10-13 17:09:23			C:\Users\Haider Thaer\OneDrive - Jamia Millia Islamia (A Central University)\Desktop\plm9 project\breed-glide-dock_SP	breed-glide-dock_SP_pv.maegz	697
	OTAVA-FRAGMENT-LIBRARY-ligprep_1-.sdf:4441_+_OTAVA-FRAGMENT-LIBRARY-ligprep_1-.sdf:572	20096	breed-glide-dock_SP_pv.698	2023-10-13 17:09:23	2023-10-13 17:09:23			C:\Users\Haider Thaer\OneDrive - Jamia Millia Islamia (A Central University)\Desktop\plm9 project\breed-glide-dock_SP	breed-glide-dock_SP_pv.maegz	698
	OTAVA-FRAGMENT-LIBRARY-ligprep_1-.sdf:1258_+_OTAVA-FRAGMENT-LIBRARY-ligprep_1-.sdf:3480	20097	breed-glide-dock_SP_pv.699	2023-10-13 17:09:23	2023-10-13 17:09:23			C:\Users\Haider Thaer\OneDrive - Jamia Millia Islamia (A Central University)\Desktop\plm9 project\breed-glide-dock_SP	breed-glide-dock_SP_pv.maegz	699
	OTAVA-FRAGMENT-LIBRARY-ligprep_1-.sdf:3480_+_OTAVA-FRAGMENT-LIBRARY-ligprep_1-.sdf:1258	20098	breed-glide-dock_SP_pv.700	2023-10-13 17:09:23	2023-10-13 17:09:23			C:\Users\Haider Thaer\OneDrive - Jamia Millia Islamia (A Central University)\Desktop\plm9 project\breed-glide-dock_SP	breed-glide-dock_SP_pv.maegz	700
	OTAVA-FRAGMENT-LIBRARY-ligprep_1-.sdf:1247_+_OTAVA-FRAGMENT-LIBRARY-ligprep_1-.sdf:4687	20099	breed-glide-dock_SP_pv.701	2023-10-13 17:09:23	2023-10-13 17:09:23			C:\Users\Haider Thaer\OneDrive - Jamia Millia Islamia (A Central University)\Desktop\plm9 project\breed-glide-dock_SP	breed-glide-dock_SP_pv.maegz	701
	OTAVA-FRAGMENT-LIBRARY-ligprep_1-.sdf:10971_+_OTAVA-FRAGMENT-LIBRARY-ligprep_1-.sdf:10877	20100	breed-glide-dock_SP_pv.702	2023-10-13 17:09:23	2023-10-13 17:09:23			C:\Users\Haider Thaer\OneDrive - Jamia Millia Islamia (A Central University)\Desktop\plm9 project\breed-glide-dock_SP	breed-glide-dock_SP_pv.maegz	702
	OTAVA-FRAGMENT-LIBRARY-ligprep_1-.sdf:10971_+_OTAVA-FRAGMENT-LIBRARY-ligprep_1-.sdf:7825	20101	breed-glide-dock_SP_pv.703	2023-10-13 17:09:23	2023-10-13 17:09:23			C:\Users\Haider Thaer\OneDrive - Jamia Millia Islamia (A Central University)\Desktop\plm9 project\breed-glide-dock_SP	breed-glide-dock_SP_pv.maegz	703
	OTAVA-FRAGMENT-LIBRARY-ligprep_1-.sdf:1245_+_OTAVA-FRAGMENT-LIBRARY-ligprep_1-.sdf:561	20102	breed-glide-dock_SP_pv.704	2023-10-13 17:09:23	2023-10-13 17:09:23			C:\Users\Haider Thaer\OneDrive - Jamia Millia Islamia (A Central University)\Desktop\plm9 project\breed-glide-dock_SP	breed-glide-dock_SP_pv.maegz	704
	OTAVA-FRAGMENT-LIBRARY-ligprep_1-.sdf:10548_+_OTAVA-FRAGMENT-LIBRARY-ligprep_1-.sdf:8818	20103	breed-glide-dock_SP_pv.705	2023-10-13 17:09:23	2023-10-13 17:09:23			C:\Users\Haider Thaer\OneDrive - Jamia Millia Islamia (A Central University)\Desktop\plm9 project\breed-glide-dock_SP	breed-glide-dock_SP_pv.maegz	705
	OTAVA-FRAGMENT-LIBRARY-ligprep_1-.sdf:11269_+_OTAVA-FRAGMENT-LIBRARY-ligprep_1-.sdf:10174	20104	breed-glide-dock_SP_pv.706	2023-10-13 17:09:23	2023-10-13 17:09:23			C:\Users\Haider Thaer\OneDrive - Jamia Millia Islamia (A Central University)\Desktop\plm9 project\breed-glide-dock_SP	breed-glide-dock_SP_pv.maegz	706
	OTAVA-FRAGMENT-LIBRARY-ligprep_1-.sdf:10174_+_OTAVA-FRAGMENT-LIBRARY-ligprep_1-.sdf:11269	20105	breed-glide-dock_SP_pv.707	2023-10-13 17:09:23	2023-10-13 17:09:23			C:\Users\Haider Thaer\OneDrive - Jamia Millia Islamia (A Central University)\Desktop\plm9 project\breed-glide-dock_SP	breed-glide-dock_SP_pv.maegz	707
	OTAVA-FRAGMENT-LIBRARY-ligprep_1-.sdf:4280_+_OTAVA-FRAGMENT-LIBRARY-ligprep_1-.sdf:6755	20106	breed-glide-dock_SP_pv.708	2023-10-13 17:09:23	2023-10-13 17:09:23			C:\Users\Haider Thaer\OneDrive - Jamia Millia Islamia (A Central University)\Desktop\plm9 project\breed-glide-dock_SP	breed-glide-dock_SP_pv.maegz	708
	OTAVA-FRAGMENT-LIBRARY-ligprep_1-.sdf:1247_+_OTAVA-FRAGMENT-LIBRARY-ligprep_1-.sdf:4296	20107	breed-glide-dock_SP_pv.709	2023-10-13 17:09:23	2023-10-13 17:09:23			C:\Users\Haider Thaer\OneDrive - Jamia Millia Islamia (A Central University)\Desktop\plm9 project\breed-glide-dock_SP	breed-glide-dock_SP_pv.maegz	709
	OTAVA-FRAGMENT-LIBRARY-ligprep_1-.sdf:3843_+_OTAVA-FRAGMENT-LIBRARY-ligprep_1-.sdf:9111	20108	breed-glide-dock_SP_pv.710	2023-10-13 17:09:23	2023-10-13 17:09:23			C:\Users\Haider Thaer\OneDrive - Jamia Millia Islamia (A Central University)\Desktop\plm9 project\breed-glide-dock_SP	breed-glide-dock_SP_pv.maegz	710
	OTAVA-FRAGMENT-LIBRARY-ligprep_1-.sdf:2038_+_OTAVA-FRAGMENT-LIBRARY-ligprep_1-.sdf:11580	20109	breed-glide-dock_SP_pv.711	2023-10-13 17:09:23	2023-10-13 17:09:23			C:\Users\Haider Thaer\OneDrive - Jamia Millia Islamia (A Central University)\Desktop\plm9 project\breed-glide-dock_SP	breed-glide-dock_SP_pv.maegz	711
	OTAVA-FRAGMENT-LIBRARY-ligprep_1-.sdf:8818_+_OTAVA-FRAGMENT-LIBRARY-ligprep_1-.sdf:2912	20110	breed-glide-dock_SP_pv.712	2023-10-13 17:09:23	2023-10-13 17:09:23			C:\Users\Haider Thaer\OneDrive - Jamia Millia Islamia (A Central University)\Desktop\plm9 project\breed-glide-dock_SP	breed-glide-dock_SP_pv.maegz	712
	OTAVA-FRAGMENT-LIBRARY-ligprep_1-.sdf:9455_+_OTAVA-FRAGMENT-LIBRARY-ligprep_1-.sdf:4296	20111	breed-glide-dock_SP_pv.713	2023-10-13 17:09:23	2023-10-13 17:09:23			C:\Users\Haider Thaer\OneDrive - Jamia Millia Islamia (A Central University)\Desktop\plm9 project\breed-glide-dock_SP	breed-glide-dock_SP_pv.maegz	713
	OTAVA-FRAGMENT-LIBRARY-ligprep_1-.sdf:9817_+_OTAVA-FRAGMENT-LIBRARY-ligprep_1-.sdf:346	20112	breed-glide-dock_SP_pv.714	2023-10-13 17:09:23	2023-10-13 17:09:23			C:\Users\Haider Thaer\OneDrive - Jamia Millia Islamia (A Central University)\Desktop\plm9 project\breed-glide-dock_SP	breed-glide-dock_SP_pv.maegz	714
	OTAVA-FRAGMENT-LIBRARY-ligprep_1-.sdf:8115_+_OTAVA-FRAGMENT-LIBRARY-ligprep_1-.sdf:1662	20113	breed-glide-dock_SP_pv.715	2023-10-13 17:09:23	2023-10-13 17:09:23			C:\Users\Haider Thaer\OneDrive - Jamia Millia Islamia (A Central University)\Desktop\plm9 project\breed-glide-dock_SP	breed-glide-dock_SP_pv.maegz	715
	OTAVA-FRAGMENT-LIBRARY-ligprep_1-.sdf:11330_+_OTAVA-FRAGMENT-LIBRARY-ligprep_1-.sdf:3763	20114	breed-glide-dock_SP_pv.716	2023-10-13 17:09:23	2023-10-13 17:09:23			C:\Users\Haider Thaer\OneDrive - Jamia Millia Islamia (A Central University)\Desktop\plm9 project\breed-glide-dock_SP	breed-glide-dock_SP_pv.maegz	716
	OTAVA-FRAGMENT-LIBRARY-ligprep_1-.sdf:5898_+_OTAVA-FRAGMENT-LIBRARY-ligprep_1-.sdf:9455	20115	breed-glide-dock_SP_pv.717	2023-10-13 17:09:23	2023-10-13 17:09:23			C:\Users\Haider Thaer\OneDrive - Jamia Millia Islamia (A Central University)\Desktop\plm9 project\breed-glide-dock_SP	breed-glide-dock_SP_pv.maegz	717
	OTAVA-FRAGMENT-LIBRARY-ligprep_1-.sdf:1522_+_OTAVA-FRAGMENT-LIBRARY-ligprep_1-.sdf:694	20116	breed-glide-dock_SP_pv.718	2023-10-13 17:09:23	2023-10-13 17:09:23			C:\Users\Haider Thaer\OneDrive - Jamia Millia Islamia (A Central University)\Desktop\plm9 project\breed-glide-dock_SP	breed-glide-dock_SP_pv.maegz	718
	OTAVA-FRAGMENT-LIBRARY-ligprep_1-.sdf:10261_+_OTAVA-FRAGMENT-LIBRARY-ligprep_1-.sdf:1011	20117	breed-glide-dock_SP_pv.719	2023-10-13 17:09:23	2023-10-13 17:09:23			C:\Users\Haider Thaer\OneDrive - Jamia Millia Islamia (A Central University)\Desktop\plm9 project\breed-glide-dock_SP	breed-glide-dock_SP_pv.maegz	719
	OTAVA-FRAGMENT-LIBRARY-ligprep_1-.sdf:774_+_OTAVA-FRAGMENT-LIBRARY-ligprep_1-.sdf:4906	20118	breed-glide-dock_SP_pv.720	2023-10-13 17:09:23	2023-10-13 17:09:23			C:\Users\Haider Thaer\OneDrive - Jamia Millia Islamia (A Central University)\Desktop\plm9 project\breed-glide-dock_SP	breed-glide-dock_SP_pv.maegz	720
	OTAVA-FRAGMENT-LIBRARY-ligprep_1-.sdf:6755_+_OTAVA-FRAGMENT-LIBRARY-ligprep_1-.sdf:10068	20119	breed-glide-dock_SP_pv.721	2023-10-13 17:09:23	2023-10-13 17:09:23			C:\Users\Haider Thaer\OneDrive - Jamia Millia Islamia (A Central University)\Desktop\plm9 project\breed-glide-dock_SP	breed-glide-dock_SP_pv.maegz	721
	OTAVA-FRAGMENT-LIBRARY-ligprep_1-.sdf:991_+_OTAVA-FRAGMENT-LIBRARY-ligprep_1-.sdf:6635	20120	breed-glide-dock_SP_pv.722	2023-10-13 17:09:23	2023-10-13 17:09:23			C:\Users\Haider Thaer\OneDrive - Jamia Millia Islamia (A Central University)\Desktop\plm9 project\breed-glide-dock_SP	breed-glide-dock_SP_pv.maegz	722
	OTAVA-FRAGMENT-LIBRARY-ligprep_1-.sdf:2629_+_OTAVA-FRAGMENT-LIBRARY-ligprep_1-.sdf:9817	20121	breed-glide-dock_SP_pv.723	2023-10-13 17:09:23	2023-10-13 17:09:23			C:\Users\Haider Thaer\OneDrive - Jamia Millia Islamia (A Central University)\Desktop\plm9 project\breed-glide-dock_SP	breed-glide-dock_SP_pv.maegz	723
	OTAVA-FRAGMENT-LIBRARY-ligprep_1-.sdf:8289_+_OTAVA-FRAGMENT-LIBRARY-ligprep_1-.sdf:1712	20122	breed-glide-dock_SP_pv.724	2023-10-13 17:09:23	2023-10-13 17:09:23			C:\Users\Haider Thaer\OneDrive - Jamia Millia Islamia (A Central University)\Desktop\plm9 project\breed-glide-dock_SP	breed-glide-dock_SP_pv.maegz	724
	OTAVA-FRAGMENT-LIBRARY-ligprep_1-.sdf:8878_+_OTAVA-FRAGMENT-LIBRARY-ligprep_1-.sdf:574	20123	breed-glide-dock_SP_pv.725	2023-10-13 17:09:23	2023-10-13 17:09:23			C:\Users\Haider Thaer\OneDrive - Jamia Millia Islamia (A Central University)\Desktop\plm9 project\breed-glide-dock_SP	breed-glide-dock_SP_pv.maegz	725
	OTAVA-FRAGMENT-LIBRARY-ligprep_1-.sdf:3240_+_OTAVA-FRAGMENT-LIBRARY-ligprep_1-.sdf:3254	20124	breed-glide-dock_SP_pv.726	2023-10-13 17:09:23	2023-10-13 17:09:23			C:\Users\Haider Thaer\OneDrive - Jamia Millia Islamia (A Central University)\Desktop\plm9 project\breed-glide-dock_SP	breed-glide-dock_SP_pv.maegz	726
	OTAVA-FRAGMENT-LIBRARY-ligprep_1-.sdf:6755_+_OTAVA-FRAGMENT-LIBRARY-ligprep_1-.sdf:7472	20125	breed-glide-dock_SP_pv.727	2023-10-13 17:09:23	2023-10-13 17:09:23			C:\Users\Haider Thaer\OneDrive - Jamia Millia Islamia (A Central University)\Desktop\plm9 project\breed-glide-dock_SP	breed-glide-dock_SP_pv.maegz	727
	OTAVA-FRAGMENT-LIBRARY-ligprep_1-.sdf:26_+_OTAVA-FRAGMENT-LIBRARY-ligprep_1-.sdf:5195	20126	breed-glide-dock_SP_pv.728	2023-10-13 17:09:23	2023-10-13 17:09:23			C:\Users\Haider Thaer\OneDrive - Jamia Millia Islamia (A Central University)\Desktop\plm9 project\breed-glide-dock_SP	breed-glide-dock_SP_pv.maegz	728
	OTAVA-FRAGMENT-LIBRARY-ligprep_1-.sdf:10174_+_OTAVA-FRAGMENT-LIBRARY-ligprep_1-.sdf:11330	20127	breed-glide-dock_SP_pv.729	2023-10-13 17:09:23	2023-10-13 17:09:23			C:\Users\Haider Thaer\OneDrive - Jamia Millia Islamia (A Central University)\Desktop\plm9 project\breed-glide-dock_SP	breed-glide-dock_SP_pv.maegz	729
	OTAVA-FRAGMENT-LIBRARY-ligprep_1-.sdf:10174_+_OTAVA-FRAGMENT-LIBRARY-ligprep_1-.sdf:11330	20128	breed-glide-dock_SP_pv.730	2023-10-13 17:09:23	2023-10-13 17:09:23			C:\Users\Haider Thaer\OneDrive - Jamia Millia Islamia (A Central University)\Desktop\plm9 project\breed-glide-dock_SP	breed-glide-dock_SP_pv.maegz	730
	OTAVA-FRAGMENT-LIBRARY-ligprep_1-.sdf:8294_+_OTAVA-FRAGMENT-LIBRARY-ligprep_1-.sdf:4296	20129	breed-glide-dock_SP_pv.731	2023-10-13 17:09:23	2023-10-13 17:09:23			C:\Users\Haider Thaer\OneDrive - Jamia Millia Islamia (A Central University)\Desktop\plm9 project\breed-glide-dock_SP	breed-glide-dock_SP_pv.maegz	731
	OTAVA-FRAGMENT-LIBRARY-ligprep_1-.sdf:6406_+_OTAVA-FRAGMENT-LIBRARY-ligprep_1-.sdf:8294	20130	breed-glide-dock_SP_pv.732	2023-10-13 17:09:23	2023-10-13 17:09:23			C:\Users\Haider Thaer\OneDrive - Jamia Millia Islamia (A Central University)\Desktop\plm9 project\breed-glide-dock_SP	breed-glide-dock_SP_pv.maegz	732
	OTAVA-FRAGMENT-LIBRARY-ligprep_1-.sdf:1412_+_OTAVA-FRAGMENT-LIBRARY-ligprep_1-.sdf:1240	20131	breed-glide-dock_SP_pv.733	2023-10-13 17:09:23	2023-10-13 17:09:23			C:\Users\Haider Thaer\OneDrive - Jamia Millia Islamia (A Central University)\Desktop\plm9 project\breed-glide-dock_SP	breed-glide-dock_SP_pv.maegz	733
	OTAVA-FRAGMENT-LIBRARY-ligprep_1-.sdf:632_+_OTAVA-FRAGMENT-LIBRARY-ligprep_1-.sdf:1568	20132	breed-glide-dock_SP_pv.734	2023-10-13 17:09:23	2023-10-13 17:09:23			C:\Users\Haider Thaer\OneDrive - Jamia Millia Islamia (A Central University)\Desktop\plm9 project\breed-glide-dock_SP	breed-glide-dock_SP_pv.maegz	734
	OTAVA-FRAGMENT-LIBRARY-ligprep_1-.sdf:5439_+_OTAVA-FRAGMENT-LIBRARY-ligprep_1-.sdf:11269	20133	breed-glide-dock_SP_pv.735	2023-10-13 17:09:23	2023-10-13 17:09:23			C:\Users\Haider Thaer\OneDrive - Jamia Millia Islamia (A Central University)\Desktop\plm9 project\breed-glide-dock_SP	breed-glide-dock_SP_pv.maegz	735
	OTAVA-FRAGMENT-LIBRARY-ligprep_1-.sdf:6546_+_OTAVA-FRAGMENT-LIBRARY-ligprep_1-.sdf:991	20134	breed-glide-dock_SP_pv.736	2023-10-13 17:09:23	2023-10-13 17:09:23			C:\Users\Haider Thaer\OneDrive - Jamia Millia Islamia (A Central University)\Desktop\plm9 project\breed-glide-dock_SP	breed-glide-dock_SP_pv.maegz	736
	OTAVA-FRAGMENT-LIBRARY-ligprep_1-.sdf:3632_+_OTAVA-FRAGMENT-LIBRARY-ligprep_1-.sdf:5481	20135	breed-glide-dock_SP_pv.737	2023-10-13 17:09:23	2023-10-13 17:09:23			C:\Users\Haider Thaer\OneDrive - Jamia Millia Islamia (A Central University)\Desktop\plm9 project\breed-glide-dock_SP	breed-glide-dock_SP_pv.maegz	737
	OTAVA-FRAGMENT-LIBRARY-ligprep_1-.sdf:3632_+_OTAVA-FRAGMENT-LIBRARY-ligprep_1-.sdf:4578	20136	breed-glide-dock_SP_pv.738	2023-10-13 17:09:23	2023-10-13 17:09:23			C:\Users\Haider Thaer\OneDrive - Jamia Millia Islamia (A Central University)\Desktop\plm9 project\breed-glide-dock_SP	breed-glide-dock_SP_pv.maegz	738
	OTAVA-FRAGMENT-LIBRARY-ligprep_1-.sdf:5292_+_OTAVA-FRAGMENT-LIBRARY-ligprep_1-.sdf:4987	20137	breed-glide-dock_SP_pv.739	2023-10-13 17:09:23	2023-10-13 17:09:23			C:\Users\Haider Thaer\OneDrive - Jamia Millia Islamia (A Central University)\Desktop\plm9 project\breed-glide-dock_SP	breed-glide-dock_SP_pv.maegz	739
	OTAVA-FRAGMENT-LIBRARY-ligprep_1-.sdf:5439_+_OTAVA-FRAGMENT-LIBRARY-ligprep_1-.sdf:11330	20138	breed-glide-dock_SP_pv.740	2023-10-13 17:09:23	2023-10-13 17:09:23			C:\Users\Haider Thaer\OneDrive - Jamia Millia Islamia (A Central University)\Desktop\plm9 project\breed-glide-dock_SP	breed-glide-dock_SP_pv.maegz	740
	OTAVA-FRAGMENT-LIBRARY-ligprep_1-.sdf:7539_+_OTAVA-FRAGMENT-LIBRARY-ligprep_1-.sdf:10746	20139	breed-glide-dock_SP_pv.741	2023-10-13 17:09:23	2023-10-13 17:09:23			C:\Users\Haider Thaer\OneDrive - Jamia Millia Islamia (A Central University)\Desktop\plm9 project\breed-glide-dock_SP	breed-glide-dock_SP_pv.maegz	741
	OTAVA-FRAGMENT-LIBRARY-ligprep_1-.sdf:426_+_OTAVA-FRAGMENT-LIBRARY-ligprep_1-.sdf:4417	20140	breed-glide-dock_SP_pv.742	2023-10-13 17:09:23	2023-10-13 17:09:23			C:\Users\Haider Thaer\OneDrive - Jamia Millia Islamia (A Central University)\Desktop\plm9 project\breed-glide-dock_SP	breed-glide-dock_SP_pv.maegz	742
	OTAVA-FRAGMENT-LIBRARY-ligprep_1-.sdf:7539_+_OTAVA-FRAGMENT-LIBRARY-ligprep_1-.sdf:3282	20141	breed-glide-dock_SP_pv.743	2023-10-13 17:09:23	2023-10-13 17:09:23			C:\Users\Haider Thaer\OneDrive - Jamia Millia Islamia (A Central University)\Desktop\plm9 project\breed-glide-dock_SP	breed-glide-dock_SP_pv.maegz	743
	OTAVA-FRAGMENT-LIBRARY-ligprep_1-.sdf:1245_+_OTAVA-FRAGMENT-LIBRARY-ligprep_1-.sdf:1922	20142	breed-glide-dock_SP_pv.744	2023-10-13 17:09:23	2023-10-13 17:09:23			C:\Users\Haider Thaer\OneDrive - Jamia Millia Islamia (A Central University)\Desktop\plm9 project\breed-glide-dock_SP	breed-glide-dock_SP_pv.maegz	744
	OTAVA-FRAGMENT-LIBRARY-ligprep_1-.sdf:1668_+_OTAVA-FRAGMENT-LIBRARY-ligprep_1-.sdf:3962	20143	breed-glide-dock_SP_pv.745	2023-10-13 17:09:23	2023-10-13 17:09:23			C:\Users\Haider Thaer\OneDrive - Jamia Millia Islamia (A Central University)\Desktop\plm9 project\breed-glide-dock_SP	breed-glide-dock_SP_pv.maegz	745
	OTAVA-FRAGMENT-LIBRARY-ligprep_1-.sdf:3833_+_OTAVA-FRAGMENT-LIBRARY-ligprep_1-.sdf:10746	20144	breed-glide-dock_SP_pv.746	2023-10-13 17:09:23	2023-10-13 17:09:23			C:\Users\Haider Thaer\OneDrive - Jamia Millia Islamia (A Central University)\Desktop\plm9 project\breed-glide-dock_SP	breed-glide-dock_SP_pv.maegz	746
	OTAVA-FRAGMENT-LIBRARY-ligprep_1-.sdf:9213_+_OTAVA-FRAGMENT-LIBRARY-ligprep_1-.sdf:1521	20145	breed-glide-dock_SP_pv.747	2023-10-13 17:09:23	2023-10-13 17:09:23			C:\Users\Haider Thaer\OneDrive - Jamia Millia Islamia (A Central University)\Desktop\plm9 project\breed-glide-dock_SP	breed-glide-dock_SP_pv.maegz	747
	OTAVA-FRAGMENT-LIBRARY-ligprep_1-.sdf:3836_+_OTAVA-FRAGMENT-LIBRARY-ligprep_1-.sdf:9360	20146	breed-glide-dock_SP_pv.748	2023-10-13 17:09:23	2023-10-13 17:09:23			C:\Users\Haider Thaer\OneDrive - Jamia Millia Islamia (A Central University)\Desktop\plm9 project\breed-glide-dock_SP	breed-glide-dock_SP_pv.maegz	748
	OTAVA-FRAGMENT-LIBRARY-ligprep_1-.sdf:9506_+_OTAVA-FRAGMENT-LIBRARY-ligprep_1-.sdf:8279	20147	breed-glide-dock_SP_pv.749	2023-10-13 17:09:23	2023-10-13 17:09:23			C:\Users\Haider Thaer\OneDrive - Jamia Millia Islamia (A Central University)\Desktop\plm9 project\breed-glide-dock_SP	breed-glide-dock_SP_pv.maegz	749
	OTAVA-FRAGMENT-LIBRARY-ligprep_1-.sdf:1249_+_OTAVA-FRAGMENT-LIBRARY-ligprep_1-.sdf:9209	20148	breed-glide-dock_SP_pv.750	2023-10-13 17:09:23	2023-10-13 17:09:23			C:\Users\Haider Thaer\OneDrive - Jamia Millia Islamia (A Central University)\Desktop\plm9 project\breed-glide-dock_SP	breed-glide-dock_SP_pv.maegz	750
	OTAVA-FRAGMENT-LIBRARY-ligprep_1-.sdf:2421_+_OTAVA-FRAGMENT-LIBRARY-ligprep_1-.sdf:3278	20149	breed-glide-dock_SP_pv.751	2023-10-13 17:09:23	2023-10-13 17:09:23			C:\Users\Haider Thaer\OneDrive - Jamia Millia Islamia (A Central University)\Desktop\plm9 project\breed-glide-dock_SP	breed-glide-dock_SP_pv.maegz	751
	OTAVA-FRAGMENT-LIBRARY-ligprep_1-.sdf:393_+_OTAVA-FRAGMENT-LIBRARY-ligprep_1-.sdf:4479	20150	breed-glide-dock_SP_pv.752	2023-10-13 17:09:23	2023-10-13 17:09:23			C:\Users\Haider Thaer\OneDrive - Jamia Millia Islamia (A Central University)\Desktop\plm9 project\breed-glide-dock_SP	breed-glide-dock_SP_pv.maegz	752
	OTAVA-FRAGMENT-LIBRARY-ligprep_1-.sdf:2421_+_OTAVA-FRAGMENT-LIBRARY-ligprep_1-.sdf:3274	20151	breed-glide-dock_SP_pv.753	2023-10-13 17:09:23	2023-10-13 17:09:23			C:\Users\Haider Thaer\OneDrive - Jamia Millia Islamia (A Central University)\Desktop\plm9 project\breed-glide-dock_SP	breed-glide-dock_SP_pv.maegz	753
	OTAVA-FRAGMENT-LIBRARY-ligprep_1-.sdf:774_+_OTAVA-FRAGMENT-LIBRARY-ligprep_1-.sdf:6588	20152	breed-glide-dock_SP_pv.754	2023-10-13 17:09:23	2023-10-13 17:09:23			C:\Users\Haider Thaer\OneDrive - Jamia Millia Islamia (A Central University)\Desktop\plm9 project\breed-glide-dock_SP	breed-glide-dock_SP_pv.maegz	754
	OTAVA-FRAGMENT-LIBRARY-ligprep_1-.sdf:3632_+_OTAVA-FRAGMENT-LIBRARY-ligprep_1-.sdf:8468	20153	breed-glide-dock_SP_pv.755	2023-10-13 17:09:23	2023-10-13 17:09:23			C:\Users\Haider Thaer\OneDrive - Jamia Millia Islamia (A Central University)\Desktop\plm9 project\breed-glide-dock_SP	breed-glide-dock_SP_pv.maegz	755
	OTAVA-FRAGMENT-LIBRARY-ligprep_1-.sdf:2761_+_OTAVA-FRAGMENT-LIBRARY-ligprep_1-.sdf:3477	20154	breed-glide-dock_SP_pv.756	2023-10-13 17:09:23	2023-10-13 17:09:23			C:\Users\Haider Thaer\OneDrive - Jamia Millia Islamia (A Central University)\Desktop\plm9 project\breed-glide-dock_SP	breed-glide-dock_SP_pv.maegz	756
	OTAVA-FRAGMENT-LIBRARY-ligprep_1-.sdf:10995_+_OTAVA-FRAGMENT-LIBRARY-ligprep_1-.sdf:5415	20155	breed-glide-dock_SP_pv.757	2023-10-13 17:09:23	2023-10-13 17:09:23			C:\Users\Haider Thaer\OneDrive - Jamia Millia Islamia (A Central University)\Desktop\plm9 project\breed-glide-dock_SP	breed-glide-dock_SP_pv.maegz	757
	OTAVA-FRAGMENT-LIBRARY-ligprep_1-.sdf:3632_+_OTAVA-FRAGMENT-LIBRARY-ligprep_1-.sdf:7628	20156	breed-glide-dock_SP_pv.758	2023-10-13 17:09:23	2023-10-13 17:09:23			C:\Users\Haider Thaer\OneDrive - Jamia Millia Islamia (A Central University)\Desktop\plm9 project\breed-glide-dock_SP	breed-glide-dock_SP_pv.maegz	758
	OTAVA-FRAGMENT-LIBRARY-ligprep_1-.sdf:8818_+_OTAVA-FRAGMENT-LIBRARY-ligprep_1-.sdf:3252	20157	breed-glide-dock_SP_pv.759	2023-10-13 17:09:23	2023-10-13 17:09:23			C:\Users\Haider Thaer\OneDrive - Jamia Millia Islamia (A Central University)\Desktop\plm9 project\breed-glide-dock_SP	breed-glide-dock_SP_pv.maegz	759
	OTAVA-FRAGMENT-LIBRARY-ligprep_1-.sdf:9274_+_OTAVA-FRAGMENT-LIBRARY-ligprep_1-.sdf:4856	20158	breed-glide-dock_SP_pv.760	2023-10-13 17:09:23	2023-10-13 17:09:23			C:\Users\Haider Thaer\OneDrive - Jamia Millia Islamia (A Central University)\Desktop\plm9 project\breed-glide-dock_SP	breed-glide-dock_SP_pv.maegz	760
	OTAVA-FRAGMENT-LIBRARY-ligprep_1-.sdf:9209_+_OTAVA-FRAGMENT-LIBRARY-ligprep_1-.sdf:4395	20159	breed-glide-dock_SP_pv.761	2023-10-13 17:09:23	2023-10-13 17:09:23			C:\Users\Haider Thaer\OneDrive - Jamia Millia Islamia (A Central University)\Desktop\plm9 project\breed-glide-dock_SP	breed-glide-dock_SP_pv.maegz	761
	OTAVA-FRAGMENT-LIBRARY-ligprep_1-.sdf:9290_+_OTAVA-FRAGMENT-LIBRARY-ligprep_1-.sdf:8294	20160	breed-glide-dock_SP_pv.762	2023-10-13 17:09:23	2023-10-13 17:09:23			C:\Users\Haider Thaer\OneDrive - Jamia Millia Islamia (A Central University)\Desktop\plm9 project\breed-glide-dock_SP	breed-glide-dock_SP_pv.maegz	762
	OTAVA-FRAGMENT-LIBRARY-ligprep_1-.sdf:10215_+_OTAVA-FRAGMENT-LIBRARY-ligprep_1-.sdf:2761	20161	breed-glide-dock_SP_pv.763	2023-10-13 17:09:23	2023-10-13 17:09:23			C:\Users\Haider Thaer\OneDrive - Jamia Millia Islamia (A Central University)\Desktop\plm9 project\breed-glide-dock_SP	breed-glide-dock_SP_pv.maegz	763
	OTAVA-FRAGMENT-LIBRARY-ligprep_1-.sdf:1064_+_OTAVA-FRAGMENT-LIBRARY-ligprep_1-.sdf:3472	20162	breed-glide-dock_SP_pv.764	2023-10-13 17:09:23	2023-10-13 17:09:23			C:\Users\Haider Thaer\OneDrive - Jamia Millia Islamia (A Central University)\Desktop\plm9 project\breed-glide-dock_SP	breed-glide-dock_SP_pv.maegz	764
	OTAVA-FRAGMENT-LIBRARY-ligprep_1-.sdf:3281_+_OTAVA-FRAGMENT-LIBRARY-ligprep_1-.sdf:8993	20163	breed-glide-dock_SP_pv.765	2023-10-13 17:09:23	2023-10-13 17:09:23			C:\Users\Haider Thaer\OneDrive - Jamia Millia Islamia (A Central University)\Desktop\plm9 project\breed-glide-dock_SP	breed-glide-dock_SP_pv.maegz	765
	OTAVA-FRAGMENT-LIBRARY-ligprep_1-.sdf:7816_+_OTAVA-FRAGMENT-LIBRARY-ligprep_1-.sdf:572	20164	breed-glide-dock_SP_pv.766	2023-10-13 17:09:23	2023-10-13 17:09:23			C:\Users\Haider Thaer\OneDrive - Jamia Millia Islamia (A Central University)\Desktop\plm9 project\breed-glide-dock_SP	breed-glide-dock_SP_pv.maegz	766
	OTAVA-FRAGMENT-LIBRARY-ligprep_1-.sdf:11343_+_OTAVA-FRAGMENT-LIBRARY-ligprep_1-.sdf:190	20165	breed-glide-dock_SP_pv.767	2023-10-13 17:09:23	2023-10-13 17:09:23			C:\Users\Haider Thaer\OneDrive - Jamia Millia Islamia (A Central University)\Desktop\plm9 project\breed-glide-dock_SP	breed-glide-dock_SP_pv.maegz	767
	OTAVA-FRAGMENT-LIBRARY-ligprep_1-.sdf:5439_+_OTAVA-FRAGMENT-LIBRARY-ligprep_1-.sdf:1924	20166	breed-glide-dock_SP_pv.768	2023-10-13 17:09:23	2023-10-13 17:09:23			C:\Users\Haider Thaer\OneDrive - Jamia Millia Islamia (A Central University)\Desktop\plm9 project\breed-glide-dock_SP	breed-glide-dock_SP_pv.maegz	768
	OTAVA-FRAGMENT-LIBRARY-ligprep_1-.sdf:3480_+_OTAVA-FRAGMENT-LIBRARY-ligprep_1-.sdf:1521	20167	breed-glide-dock_SP_pv.769	2023-10-13 17:09:23	2023-10-13 17:09:23			C:\Users\Haider Thaer\OneDrive - Jamia Millia Islamia (A Central University)\Desktop\plm9 project\breed-glide-dock_SP	breed-glide-dock_SP_pv.maegz	769
	OTAVA-FRAGMENT-LIBRARY-ligprep_1-.sdf:10632_+_OTAVA-FRAGMENT-LIBRARY-ligprep_1-.sdf:11238	20168	breed-glide-dock_SP_pv.770	2023-10-13 17:09:23	2023-10-13 17:09:23			C:\Users\Haider Thaer\OneDrive - Jamia Millia Islamia (A Central University)\Desktop\plm9 project\breed-glide-dock_SP	breed-glide-dock_SP_pv.maegz	770
	OTAVA-FRAGMENT-LIBRARY-ligprep_1-.sdf:774_+_OTAVA-FRAGMENT-LIBRARY-ligprep_1-.sdf:7124	20169	breed-glide-dock_SP_pv.771	2023-10-13 17:09:23	2023-10-13 17:09:23			C:\Users\Haider Thaer\OneDrive - Jamia Millia Islamia (A Central University)\Desktop\plm9 project\breed-glide-dock_SP	breed-glide-dock_SP_pv.maegz	771
	OTAVA-FRAGMENT-LIBRARY-ligprep_1-.sdf:1245_+_OTAVA-FRAGMENT-LIBRARY-ligprep_1-.sdf:10052	20170	breed-glide-dock_SP_pv.772	2023-10-13 17:09:23	2023-10-13 17:09:23			C:\Users\Haider Thaer\OneDrive - Jamia Millia Islamia (A Central University)\Desktop\plm9 project\breed-glide-dock_SP	breed-glide-dock_SP_pv.maegz	772
	OTAVA-FRAGMENT-LIBRARY-ligprep_1-.sdf:5043_+_OTAVA-FRAGMENT-LIBRARY-ligprep_1-.sdf:8287	20171	breed-glide-dock_SP_pv.773	2023-10-13 17:09:23	2023-10-13 17:09:23			C:\Users\Haider Thaer\OneDrive - Jamia Millia Islamia (A Central University)\Desktop\plm9 project\breed-glide-dock_SP	breed-glide-dock_SP_pv.maegz	773
	OTAVA-FRAGMENT-LIBRARY-ligprep_1-.sdf:3367_+_OTAVA-FRAGMENT-LIBRARY-ligprep_1-.sdf:619	20172	breed-glide-dock_SP_pv.774	2023-10-13 17:09:23	2023-10-13 17:09:23			C:\Users\Haider Thaer\OneDrive - Jamia Millia Islamia (A Central University)\Desktop\plm9 project\breed-glide-dock_SP	breed-glide-dock_SP_pv.maegz	774
	OTAVA-FRAGMENT-LIBRARY-ligprep_1-.sdf:1668_+_OTAVA-FRAGMENT-LIBRARY-ligprep_1-.sdf:5362	20173	breed-glide-dock_SP_pv.775	2023-10-13 17:09:23	2023-10-13 17:09:23			C:\Users\Haider Thaer\OneDrive - Jamia Millia Islamia (A Central University)\Desktop\plm9 project\breed-glide-dock_SP	breed-glide-dock_SP_pv.maegz	775
	OTAVA-FRAGMENT-LIBRARY-ligprep_1-.sdf:3240_+_OTAVA-FRAGMENT-LIBRARY-ligprep_1-.sdf:8716	20174	breed-glide-dock_SP_pv.776	2023-10-13 17:09:23	2023-10-13 17:09:23			C:\Users\Haider Thaer\OneDrive - Jamia Millia Islamia (A Central University)\Desktop\plm9 project\breed-glide-dock_SP	breed-glide-dock_SP_pv.maegz	776
	OTAVA-FRAGMENT-LIBRARY-ligprep_1-.sdf:6609_+_OTAVA-FRAGMENT-LIBRARY-ligprep_1-.sdf:5359	20175	breed-glide-dock_SP_pv.777	2023-10-13 17:09:23	2023-10-13 17:09:23			C:\Users\Haider Thaer\OneDrive - Jamia Millia Islamia (A Central University)\Desktop\plm9 project\breed-glide-dock_SP	breed-glide-dock_SP_pv.maegz	777
	OTAVA-FRAGMENT-LIBRARY-ligprep_1-.sdf:4417_+_OTAVA-FRAGMENT-LIBRARY-ligprep_1-.sdf:3763	20176	breed-glide-dock_SP_pv.778	2023-10-13 17:09:23	2023-10-13 17:09:23			C:\Users\Haider Thaer\OneDrive - Jamia Millia Islamia (A Central University)\Desktop\plm9 project\breed-glide-dock_SP	breed-glide-dock_SP_pv.maegz	778
	OTAVA-FRAGMENT-LIBRARY-ligprep_1-.sdf:1245_+_OTAVA-FRAGMENT-LIBRARY-ligprep_1-.sdf:4687	20177	breed-glide-dock_SP_pv.779	2023-10-13 17:09:23	2023-10-13 17:09:23			C:\Users\Haider Thaer\OneDrive - Jamia Millia Islamia (A Central University)\Desktop\plm9 project\breed-glide-dock_SP	breed-glide-dock_SP_pv.maegz	779
	OTAVA-FRAGMENT-LIBRARY-ligprep_1-.sdf:2761_+_OTAVA-FRAGMENT-LIBRARY-ligprep_1-.sdf:3010	20178	breed-glide-dock_SP_pv.780	2023-10-13 17:09:23	2023-10-13 17:09:23			C:\Users\Haider Thaer\OneDrive - Jamia Millia Islamia (A Central University)\Desktop\plm9 project\breed-glide-dock_SP	breed-glide-dock_SP_pv.maegz	780
	OTAVA-FRAGMENT-LIBRARY-ligprep_1-.sdf:2761_+_OTAVA-FRAGMENT-LIBRARY-ligprep_1-.sdf:3010	20179	breed-glide-dock_SP_pv.781	2023-10-13 17:09:23	2023-10-13 17:09:23			C:\Users\Haider Thaer\OneDrive - Jamia Millia Islamia (A Central University)\Desktop\plm9 project\breed-glide-dock_SP	breed-glide-dock_SP_pv.maegz	781
	OTAVA-FRAGMENT-LIBRARY-ligprep_1-.sdf:3811_+_OTAVA-FRAGMENT-LIBRARY-ligprep_1-.sdf:2912	20180	breed-glide-dock_SP_pv.782	2023-10-13 17:09:23	2023-10-13 17:09:23			C:\Users\Haider Thaer\OneDrive - Jamia Millia Islamia (A Central University)\Desktop\plm9 project\breed-glide-dock_SP	breed-glide-dock_SP_pv.maegz	782
	OTAVA-FRAGMENT-LIBRARY-ligprep_1-.sdf:9972_+_OTAVA-FRAGMENT-LIBRARY-ligprep_1-.sdf:9052	20181	breed-glide-dock_SP_pv.783	2023-10-13 17:09:23	2023-10-13 17:09:23			C:\Users\Haider Thaer\OneDrive - Jamia Millia Islamia (A Central University)\Desktop\plm9 project\breed-glide-dock_SP	breed-glide-dock_SP_pv.maegz	783
	OTAVA-FRAGMENT-LIBRARY-ligprep_1-.sdf:9817_+_OTAVA-FRAGMENT-LIBRARY-ligprep_1-.sdf:10052	20182	breed-glide-dock_SP_pv.784	2023-10-13 17:09:23	2023-10-13 17:09:23			C:\Users\Haider Thaer\OneDrive - Jamia Millia Islamia (A Central University)\Desktop\plm9 project\breed-glide-dock_SP	breed-glide-dock_SP_pv.maegz	784
	OTAVA-FRAGMENT-LIBRARY-ligprep_1-.sdf:3338_+_OTAVA-FRAGMENT-LIBRARY-ligprep_1-.sdf:11343	20183	breed-glide-dock_SP_pv.785	2023-10-13 17:09:23	2023-10-13 17:09:23			C:\Users\Haider Thaer\OneDrive - Jamia Millia Islamia (A Central University)\Desktop\plm9 project\breed-glide-dock_SP	breed-glide-dock_SP_pv.maegz	785
	OTAVA-FRAGMENT-LIBRARY-ligprep_1-.sdf:103_+_OTAVA-FRAGMENT-LIBRARY-ligprep_1-.sdf:2488	20184	breed-glide-dock_SP_pv.786	2023-10-13 17:09:23	2023-10-13 17:09:23			C:\Users\Haider Thaer\OneDrive - Jamia Millia Islamia (A Central University)\Desktop\plm9 project\breed-glide-dock_SP	breed-glide-dock_SP_pv.maegz	786
	OTAVA-FRAGMENT-LIBRARY-ligprep_1-.sdf:9817_+_OTAVA-FRAGMENT-LIBRARY-ligprep_1-.sdf:1253	20185	breed-glide-dock_SP_pv.787	2023-10-13 17:09:23	2023-10-13 17:09:23			C:\Users\Haider Thaer\OneDrive - Jamia Millia Islamia (A Central University)\Desktop\plm9 project\breed-glide-dock_SP	breed-glide-dock_SP_pv.maegz	787
	OTAVA-FRAGMENT-LIBRARY-ligprep_1-.sdf:5898_+_OTAVA-FRAGMENT-LIBRARY-ligprep_1-.sdf:1418	20186	breed-glide-dock_SP_pv.788	2023-10-13 17:09:23	2023-10-13 17:09:23			C:\Users\Haider Thaer\OneDrive - Jamia Millia Islamia (A Central University)\Desktop\plm9 project\breed-glide-dock_SP	breed-glide-dock_SP_pv.maegz	788
	OTAVA-FRAGMENT-LIBRARY-ligprep_1-.sdf:5237_+_OTAVA-FRAGMENT-LIBRARY-ligprep_1-.sdf:9745	20187	breed-glide-dock_SP_pv.789	2023-10-13 17:09:23	2023-10-13 17:09:23			C:\Users\Haider Thaer\OneDrive - Jamia Millia Islamia (A Central University)\Desktop\plm9 project\breed-glide-dock_SP	breed-glide-dock_SP_pv.maegz	789
	OTAVA-FRAGMENT-LIBRARY-ligprep_1-.sdf:4181_+_OTAVA-FRAGMENT-LIBRARY-ligprep_1-.sdf:10174	20188	breed-glide-dock_SP_pv.790	2023-10-13 17:09:23	2023-10-13 17:09:23			C:\Users\Haider Thaer\OneDrive - Jamia Millia Islamia (A Central University)\Desktop\plm9 project\breed-glide-dock_SP	breed-glide-dock_SP_pv.maegz	790
	OTAVA-FRAGMENT-LIBRARY-ligprep_1-.sdf:4181_+_OTAVA-FRAGMENT-LIBRARY-ligprep_1-.sdf:10174	20189	breed-glide-dock_SP_pv.791	2023-10-13 17:09:23	2023-10-13 17:09:23			C:\Users\Haider Thaer\OneDrive - Jamia Millia Islamia (A Central University)\Desktop\plm9 project\breed-glide-dock_SP	breed-glide-dock_SP_pv.maegz	791
	OTAVA-FRAGMENT-LIBRARY-ligprep_1-.sdf:1941_+_OTAVA-FRAGMENT-LIBRARY-ligprep_1-.sdf:10588	20190	breed-glide-dock_SP_pv.792	2023-10-13 17:09:23	2023-10-13 17:09:23			C:\Users\Haider Thaer\OneDrive - Jamia Millia Islamia (A Central University)\Desktop\plm9 project\breed-glide-dock_SP	breed-glide-dock_SP_pv.maegz	792
	OTAVA-FRAGMENT-LIBRARY-ligprep_1-.sdf:990_+_OTAVA-FRAGMENT-LIBRARY-ligprep_1-.sdf:1064	20191	breed-glide-dock_SP_pv.793	2023-10-13 17:09:23	2023-10-13 17:09:23			C:\Users\Haider Thaer\OneDrive - Jamia Millia Islamia (A Central University)\Desktop\plm9 project\breed-glide-dock_SP	breed-glide-dock_SP_pv.maegz	793
	OTAVA-FRAGMENT-LIBRARY-ligprep_1-.sdf:3413_+_OTAVA-FRAGMENT-LIBRARY-ligprep_1-.sdf:6516	20192	breed-glide-dock_SP_pv.794	2023-10-13 17:09:23	2023-10-13 17:09:23			C:\Users\Haider Thaer\OneDrive - Jamia Millia Islamia (A Central University)\Desktop\plm9 project\breed-glide-dock_SP	breed-glide-dock_SP_pv.maegz	794
	OTAVA-FRAGMENT-LIBRARY-ligprep_1-.sdf:2472_+_OTAVA-FRAGMENT-LIBRARY-ligprep_1-.sdf:9111	20193	breed-glide-dock_SP_pv.795	2023-10-13 17:09:23	2023-10-13 17:09:23			C:\Users\Haider Thaer\OneDrive - Jamia Millia Islamia (A Central University)\Desktop\plm9 project\breed-glide-dock_SP	breed-glide-dock_SP_pv.maegz	795
	OTAVA-FRAGMENT-LIBRARY-ligprep_1-.sdf:10174_+_OTAVA-FRAGMENT-LIBRARY-ligprep_1-.sdf:9111	20194	breed-glide-dock_SP_pv.796	2023-10-13 17:09:23	2023-10-13 17:09:23			C:\Users\Haider Thaer\OneDrive - Jamia Millia Islamia (A Central University)\Desktop\plm9 project\breed-glide-dock_SP	breed-glide-dock_SP_pv.maegz	796
	OTAVA-FRAGMENT-LIBRARY-ligprep_1-.sdf:7539_+_OTAVA-FRAGMENT-LIBRARY-ligprep_1-.sdf:3286	20195	breed-glide-dock_SP_pv.797	2023-10-13 17:09:23	2023-10-13 17:09:23			C:\Users\Haider Thaer\OneDrive - Jamia Millia Islamia (A Central University)\Desktop\plm9 project\breed-glide-dock_SP	breed-glide-dock_SP_pv.maegz	797
	OTAVA-FRAGMENT-LIBRARY-ligprep_1-.sdf:11168_+_OTAVA-FRAGMENT-LIBRARY-ligprep_1-.sdf:1568	20196	breed-glide-dock_SP_pv.798	2023-10-13 17:09:23	2023-10-13 17:09:23			C:\Users\Haider Thaer\OneDrive - Jamia Millia Islamia (A Central University)\Desktop\plm9 project\breed-glide-dock_SP	breed-glide-dock_SP_pv.maegz	798
	OTAVA-FRAGMENT-LIBRARY-ligprep_1-.sdf:1054_+_OTAVA-FRAGMENT-LIBRARY-ligprep_1-.sdf:3763	20197	breed-glide-dock_SP_pv.799	2023-10-13 17:09:23	2023-10-13 17:09:23			C:\Users\Haider Thaer\OneDrive - Jamia Millia Islamia (A Central University)\Desktop\plm9 project\breed-glide-dock_SP	breed-glide-dock_SP_pv.maegz	799
	OTAVA-FRAGMENT-LIBRARY-ligprep_1-.sdf:26_+_OTAVA-FRAGMENT-LIBRARY-ligprep_1-.sdf:11269	20198	breed-glide-dock_SP_pv.800	2023-10-13 17:09:23	2023-10-13 17:09:23			C:\Users\Haider Thaer\OneDrive - Jamia Millia Islamia (A Central University)\Desktop\plm9 project\breed-glide-dock_SP	breed-glide-dock_SP_pv.maegz	800
	OTAVA-FRAGMENT-LIBRARY-ligprep_1-.sdf:9213_+_OTAVA-FRAGMENT-LIBRARY-ligprep_1-.sdf:139	20199	breed-glide-dock_SP_pv.801	2023-10-13 17:09:23	2023-10-13 17:09:23			C:\Users\Haider Thaer\OneDrive - Jamia Millia Islamia (A Central University)\Desktop\plm9 project\breed-glide-dock_SP	breed-glide-dock_SP_pv.maegz	801
	OTAVA-FRAGMENT-LIBRARY-ligprep_1-.sdf:632_+_OTAVA-FRAGMENT-LIBRARY-ligprep_1-.sdf:1871	20200	breed-glide-dock_SP_pv.802	2023-10-13 17:09:23	2023-10-13 17:09:23			C:\Users\Haider Thaer\OneDrive - Jamia Millia Islamia (A Central University)\Desktop\plm9 project\breed-glide-dock_SP	breed-glide-dock_SP_pv.maegz	802
	OTAVA-FRAGMENT-LIBRARY-ligprep_1-.sdf:1921_+_OTAVA-FRAGMENT-LIBRARY-ligprep_1-.sdf:1412	20201	breed-glide-dock_SP_pv.803	2023-10-13 17:09:23	2023-10-13 17:09:23			C:\Users\Haider Thaer\OneDrive - Jamia Millia Islamia (A Central University)\Desktop\plm9 project\breed-glide-dock_SP	breed-glide-dock_SP_pv.maegz	803
	OTAVA-FRAGMENT-LIBRARY-ligprep_1-.sdf:1665_+_OTAVA-FRAGMENT-LIBRARY-ligprep_1-.sdf:6835	20202	breed-glide-dock_SP_pv.804	2023-10-13 17:09:23	2023-10-13 17:09:23			C:\Users\Haider Thaer\OneDrive - Jamia Millia Islamia (A Central University)\Desktop\plm9 project\breed-glide-dock_SP	breed-glide-dock_SP_pv.maegz	804
	OTAVA-FRAGMENT-LIBRARY-ligprep_1-.sdf:8468_+_OTAVA-FRAGMENT-LIBRARY-ligprep_1-.sdf:4987	20203	breed-glide-dock_SP_pv.805	2023-10-13 17:09:23	2023-10-13 17:09:23			C:\Users\Haider Thaer\OneDrive - Jamia Millia Islamia (A Central University)\Desktop\plm9 project\breed-glide-dock_SP	breed-glide-dock_SP_pv.maegz	805
	OTAVA-FRAGMENT-LIBRARY-ligprep_1-.sdf:9273_+_OTAVA-FRAGMENT-LIBRARY-ligprep_1-.sdf:4417	20204	breed-glide-dock_SP_pv.806	2023-10-13 17:09:23	2023-10-13 17:09:23			C:\Users\Haider Thaer\OneDrive - Jamia Millia Islamia (A Central University)\Desktop\plm9 project\breed-glide-dock_SP	breed-glide-dock_SP_pv.maegz	806
	OTAVA-FRAGMENT-LIBRARY-ligprep_1-.sdf:9817_+_OTAVA-FRAGMENT-LIBRARY-ligprep_1-.sdf:4687	20205	breed-glide-dock_SP_pv.807	2023-10-13 17:09:23	2023-10-13 17:09:23			C:\Users\Haider Thaer\OneDrive - Jamia Millia Islamia (A Central University)\Desktop\plm9 project\breed-glide-dock_SP	breed-glide-dock_SP_pv.maegz	807
	OTAVA-FRAGMENT-LIBRARY-ligprep_1-.sdf:9613_+_OTAVA-FRAGMENT-LIBRARY-ligprep_1-.sdf:11168	20206	breed-glide-dock_SP_pv.808	2023-10-13 17:09:23	2023-10-13 17:09:23			C:\Users\Haider Thaer\OneDrive - Jamia Millia Islamia (A Central University)\Desktop\plm9 project\breed-glide-dock_SP	breed-glide-dock_SP_pv.maegz	808
	OTAVA-FRAGMENT-LIBRARY-ligprep_1-.sdf:26_+_OTAVA-FRAGMENT-LIBRARY-ligprep_1-.sdf:11330	20207	breed-glide-dock_SP_pv.809	2023-10-13 17:09:23	2023-10-13 17:09:23			C:\Users\Haider Thaer\OneDrive - Jamia Millia Islamia (A Central University)\Desktop\plm9 project\breed-glide-dock_SP	breed-glide-dock_SP_pv.maegz	809
	OTAVA-FRAGMENT-LIBRARY-ligprep_1-.sdf:5323_+_OTAVA-FRAGMENT-LIBRARY-ligprep_1-.sdf:222	20208	breed-glide-dock_SP_pv.810	2023-10-13 17:09:23	2023-10-13 17:09:23			C:\Users\Haider Thaer\OneDrive - Jamia Millia Islamia (A Central University)\Desktop\plm9 project\breed-glide-dock_SP	breed-glide-dock_SP_pv.maegz	810
	OTAVA-FRAGMENT-LIBRARY-ligprep_1-.sdf:9290_+_OTAVA-FRAGMENT-LIBRARY-ligprep_1-.sdf:5690	20209	breed-glide-dock_SP_pv.811	2023-10-13 17:09:23	2023-10-13 17:09:23			C:\Users\Haider Thaer\OneDrive - Jamia Millia Islamia (A Central University)\Desktop\plm9 project\breed-glide-dock_SP	breed-glide-dock_SP_pv.maegz	811
	OTAVA-FRAGMENT-LIBRARY-ligprep_1-.sdf:11206_+_OTAVA-FRAGMENT-LIBRARY-ligprep_1-.sdf:4302	20210	breed-glide-dock_SP_pv.812	2023-10-13 17:09:23	2023-10-13 17:09:23			C:\Users\Haider Thaer\OneDrive - Jamia Millia Islamia (A Central University)\Desktop\plm9 project\breed-glide-dock_SP	breed-glide-dock_SP_pv.maegz	812
	OTAVA-FRAGMENT-LIBRARY-ligprep_1-.sdf:694_+_OTAVA-FRAGMENT-LIBRARY-ligprep_1-.sdf:11121	20211	breed-glide-dock_SP_pv.813	2023-10-13 17:09:23	2023-10-13 17:09:23			C:\Users\Haider Thaer\OneDrive - Jamia Millia Islamia (A Central University)\Desktop\plm9 project\breed-glide-dock_SP	breed-glide-dock_SP_pv.maegz	813
	OTAVA-FRAGMENT-LIBRARY-ligprep_1-.sdf:940_+_OTAVA-FRAGMENT-LIBRARY-ligprep_1-.sdf:540	20212	breed-glide-dock_SP_pv.814	2023-10-13 17:09:23	2023-10-13 17:09:23			C:\Users\Haider Thaer\OneDrive - Jamia Millia Islamia (A Central University)\Desktop\plm9 project\breed-glide-dock_SP	breed-glide-dock_SP_pv.maegz	814
	OTAVA-FRAGMENT-LIBRARY-ligprep_1-.sdf:9817_+_OTAVA-FRAGMENT-LIBRARY-ligprep_1-.sdf:1922	20213	breed-glide-dock_SP_pv.815	2023-10-13 17:09:23	2023-10-13 17:09:23			C:\Users\Haider Thaer\OneDrive - Jamia Millia Islamia (A Central University)\Desktop\plm9 project\breed-glide-dock_SP	breed-glide-dock_SP_pv.maegz	815
	OTAVA-FRAGMENT-LIBRARY-ligprep_1-.sdf:1240_+_OTAVA-FRAGMENT-LIBRARY-ligprep_1-.sdf:4259	20214	breed-glide-dock_SP_pv.816	2023-10-13 17:09:23	2023-10-13 17:09:23			C:\Users\Haider Thaer\OneDrive - Jamia Millia Islamia (A Central University)\Desktop\plm9 project\breed-glide-dock_SP	breed-glide-dock_SP_pv.maegz	816
	OTAVA-FRAGMENT-LIBRARY-ligprep_1-.sdf:1240_+_OTAVA-FRAGMENT-LIBRARY-ligprep_1-.sdf:9360	20215	breed-glide-dock_SP_pv.817	2023-10-13 17:09:23	2023-10-13 17:09:23			C:\Users\Haider Thaer\OneDrive - Jamia Millia Islamia (A Central University)\Desktop\plm9 project\breed-glide-dock_SP	breed-glide-dock_SP_pv.maegz	817
	OTAVA-FRAGMENT-LIBRARY-ligprep_1-.sdf:1665_+_OTAVA-FRAGMENT-LIBRARY-ligprep_1-.sdf:2276	20216	breed-glide-dock_SP_pv.818	2023-10-13 17:09:23	2023-10-13 17:09:23			C:\Users\Haider Thaer\OneDrive - Jamia Millia Islamia (A Central University)\Desktop\plm9 project\breed-glide-dock_SP	breed-glide-dock_SP_pv.maegz	818
	OTAVA-FRAGMENT-LIBRARY-ligprep_1-.sdf:9506_+_OTAVA-FRAGMENT-LIBRARY-ligprep_1-.sdf:5587	20217	breed-glide-dock_SP_pv.819	2023-10-13 17:09:23	2023-10-13 17:09:23			C:\Users\Haider Thaer\OneDrive - Jamia Millia Islamia (A Central University)\Desktop\plm9 project\breed-glide-dock_SP	breed-glide-dock_SP_pv.maegz	819
	OTAVA-FRAGMENT-LIBRARY-ligprep_1-.sdf:8320_+_OTAVA-FRAGMENT-LIBRARY-ligprep_1-.sdf:11238	20218	breed-glide-dock_SP_pv.820	2023-10-13 17:09:23	2023-10-13 17:09:23			C:\Users\Haider Thaer\OneDrive - Jamia Millia Islamia (A Central University)\Desktop\plm9 project\breed-glide-dock_SP	breed-glide-dock_SP_pv.maegz	820
	OTAVA-FRAGMENT-LIBRARY-ligprep_1-.sdf:3477_+_OTAVA-FRAGMENT-LIBRARY-ligprep_1-.sdf:10880	20219	breed-glide-dock_SP_pv.821	2023-10-13 17:09:23	2023-10-13 17:09:23			C:\Users\Haider Thaer\OneDrive - Jamia Millia Islamia (A Central University)\Desktop\plm9 project\breed-glide-dock_SP	breed-glide-dock_SP_pv.maegz	821
	OTAVA-FRAGMENT-LIBRARY-ligprep_1-.sdf:1522_+_OTAVA-FRAGMENT-LIBRARY-ligprep_1-.sdf:10174	20220	breed-glide-dock_SP_pv.822	2023-10-13 17:09:23	2023-10-13 17:09:23			C:\Users\Haider Thaer\OneDrive - Jamia Millia Islamia (A Central University)\Desktop\plm9 project\breed-glide-dock_SP	breed-glide-dock_SP_pv.maegz	822
	OTAVA-FRAGMENT-LIBRARY-ligprep_1-.sdf:10174_+_OTAVA-FRAGMENT-LIBRARY-ligprep_1-.sdf:1522	20221	breed-glide-dock_SP_pv.823	2023-10-13 17:09:23	2023-10-13 17:09:23			C:\Users\Haider Thaer\OneDrive - Jamia Millia Islamia (A Central University)\Desktop\plm9 project\breed-glide-dock_SP	breed-glide-dock_SP_pv.maegz	823
	OTAVA-FRAGMENT-LIBRARY-ligprep_1-.sdf:4360_+_OTAVA-FRAGMENT-LIBRARY-ligprep_1-.sdf:1063	20222	breed-glide-dock_SP_pv.824	2023-10-13 17:09:23	2023-10-13 17:09:23			C:\Users\Haider Thaer\OneDrive - Jamia Millia Islamia (A Central University)\Desktop\plm9 project\breed-glide-dock_SP	breed-glide-dock_SP_pv.maegz	824
	OTAVA-FRAGMENT-LIBRARY-ligprep_1-.sdf:139_+_OTAVA-FRAGMENT-LIBRARY-ligprep_1-.sdf:4417	20223	breed-glide-dock_SP_pv.825	2023-10-13 17:09:23	2023-10-13 17:09:23			C:\Users\Haider Thaer\OneDrive - Jamia Millia Islamia (A Central University)\Desktop\plm9 project\breed-glide-dock_SP	breed-glide-dock_SP_pv.maegz	825
	OTAVA-FRAGMENT-LIBRARY-ligprep_1-.sdf:1459_+_OTAVA-FRAGMENT-LIBRARY-ligprep_1-.sdf:1663	20224	breed-glide-dock_SP_pv.826	2023-10-13 17:09:23	2023-10-13 17:09:23			C:\Users\Haider Thaer\OneDrive - Jamia Millia Islamia (A Central University)\Desktop\plm9 project\breed-glide-dock_SP	breed-glide-dock_SP_pv.maegz	826
	OTAVA-FRAGMENT-LIBRARY-ligprep_1-.sdf:3253_+_OTAVA-FRAGMENT-LIBRARY-ligprep_1-.sdf:10882	20225	breed-glide-dock_SP_pv.827	2023-10-13 17:09:23	2023-10-13 17:09:23			C:\Users\Haider Thaer\OneDrive - Jamia Millia Islamia (A Central University)\Desktop\plm9 project\breed-glide-dock_SP	breed-glide-dock_SP_pv.maegz	827
	OTAVA-FRAGMENT-LIBRARY-ligprep_1-.sdf:11168_+_OTAVA-FRAGMENT-LIBRARY-ligprep_1-.sdf:1677	20226	breed-glide-dock_SP_pv.828	2023-10-13 17:09:23	2023-10-13 17:09:23			C:\Users\Haider Thaer\OneDrive - Jamia Millia Islamia (A Central University)\Desktop\plm9 project\breed-glide-dock_SP	breed-glide-dock_SP_pv.maegz	828
	OTAVA-FRAGMENT-LIBRARY-ligprep_1-.sdf:5690_+_OTAVA-FRAGMENT-LIBRARY-ligprep_1-.sdf:3223	20227	breed-glide-dock_SP_pv.829	2023-10-13 17:09:23	2023-10-13 17:09:23			C:\Users\Haider Thaer\OneDrive - Jamia Millia Islamia (A Central University)\Desktop\plm9 project\breed-glide-dock_SP	breed-glide-dock_SP_pv.maegz	829
	OTAVA-FRAGMENT-LIBRARY-ligprep_1-.sdf:9276_+_OTAVA-FRAGMENT-LIBRARY-ligprep_1-.sdf:5926	20228	breed-glide-dock_SP_pv.830	2023-10-13 17:09:23	2023-10-13 17:09:23			C:\Users\Haider Thaer\OneDrive - Jamia Millia Islamia (A Central University)\Desktop\plm9 project\breed-glide-dock_SP	breed-glide-dock_SP_pv.maegz	830
	OTAVA-FRAGMENT-LIBRARY-ligprep_1-.sdf:7744_+_OTAVA-FRAGMENT-LIBRARY-ligprep_1-.sdf:10576	20229	breed-glide-dock_SP_pv.831	2023-10-13 17:09:23	2023-10-13 17:09:23			C:\Users\Haider Thaer\OneDrive - Jamia Millia Islamia (A Central University)\Desktop\plm9 project\breed-glide-dock_SP	breed-glide-dock_SP_pv.maegz	831
	OTAVA-FRAGMENT-LIBRARY-ligprep_1-.sdf:5509_+_OTAVA-FRAGMENT-LIBRARY-ligprep_1-.sdf:2964	20230	breed-glide-dock_SP_pv.832	2023-10-13 17:09:23	2023-10-13 17:09:23			C:\Users\Haider Thaer\OneDrive - Jamia Millia Islamia (A Central University)\Desktop\plm9 project\breed-glide-dock_SP	breed-glide-dock_SP_pv.maegz	832
	OTAVA-FRAGMENT-LIBRARY-ligprep_1-.sdf:11081_+_OTAVA-FRAGMENT-LIBRARY-ligprep_1-.sdf:1257	20231	breed-glide-dock_SP_pv.833	2023-10-13 17:09:23	2023-10-13 17:09:23			C:\Users\Haider Thaer\OneDrive - Jamia Millia Islamia (A Central University)\Desktop\plm9 project\breed-glide-dock_SP	breed-glide-dock_SP_pv.maegz	833
	OTAVA-FRAGMENT-LIBRARY-ligprep_1-.sdf:774_+_OTAVA-FRAGMENT-LIBRARY-ligprep_1-.sdf:2037	20232	breed-glide-dock_SP_pv.834	2023-10-13 17:09:23	2023-10-13 17:09:23			C:\Users\Haider Thaer\OneDrive - Jamia Millia Islamia (A Central University)\Desktop\plm9 project\breed-glide-dock_SP	breed-glide-dock_SP_pv.maegz	834
	OTAVA-FRAGMENT-LIBRARY-ligprep_1-.sdf:4385_+_OTAVA-FRAGMENT-LIBRARY-ligprep_1-.sdf:3477	20233	breed-glide-dock_SP_pv.835	2023-10-13 17:09:23	2023-10-13 17:09:23			C:\Users\Haider Thaer\OneDrive - Jamia Millia Islamia (A Central University)\Desktop\plm9 project\breed-glide-dock_SP	breed-glide-dock_SP_pv.maegz	835
	OTAVA-FRAGMENT-LIBRARY-ligprep_1-.sdf:4385_+_OTAVA-FRAGMENT-LIBRARY-ligprep_1-.sdf:4182	20234	breed-glide-dock_SP_pv.836	2023-10-13 17:09:23	2023-10-13 17:09:23			C:\Users\Haider Thaer\OneDrive - Jamia Millia Islamia (A Central University)\Desktop\plm9 project\breed-glide-dock_SP	breed-glide-dock_SP_pv.maegz	836
	OTAVA-FRAGMENT-LIBRARY-ligprep_1-.sdf:10215_+_OTAVA-FRAGMENT-LIBRARY-ligprep_1-.sdf:10882	20235	breed-glide-dock_SP_pv.837	2023-10-13 17:09:23	2023-10-13 17:09:23			C:\Users\Haider Thaer\OneDrive - Jamia Millia Islamia (A Central University)\Desktop\plm9 project\breed-glide-dock_SP	breed-glide-dock_SP_pv.maegz	837
	OTAVA-FRAGMENT-LIBRARY-ligprep_1-.sdf:4199_+_OTAVA-FRAGMENT-LIBRARY-ligprep_1-.sdf:1245	20236	breed-glide-dock_SP_pv.838	2023-10-13 17:09:23	2023-10-13 17:09:23			C:\Users\Haider Thaer\OneDrive - Jamia Millia Islamia (A Central University)\Desktop\plm9 project\breed-glide-dock_SP	breed-glide-dock_SP_pv.maegz	838
	OTAVA-FRAGMENT-LIBRARY-ligprep_1-.sdf:9563_+_OTAVA-FRAGMENT-LIBRARY-ligprep_1-.sdf:1357	20237	breed-glide-dock_SP_pv.839	2023-10-13 17:09:23	2023-10-13 17:09:23			C:\Users\Haider Thaer\OneDrive - Jamia Millia Islamia (A Central University)\Desktop\plm9 project\breed-glide-dock_SP	breed-glide-dock_SP_pv.maegz	839
	OTAVA-FRAGMENT-LIBRARY-ligprep_1-.sdf:3632_+_OTAVA-FRAGMENT-LIBRARY-ligprep_1-.sdf:11723	20238	breed-glide-dock_SP_pv.840	2023-10-13 17:09:23	2023-10-13 17:09:23			C:\Users\Haider Thaer\OneDrive - Jamia Millia Islamia (A Central University)\Desktop\plm9 project\breed-glide-dock_SP	breed-glide-dock_SP_pv.maegz	840
	OTAVA-FRAGMENT-LIBRARY-ligprep_1-.sdf:8320_+_OTAVA-FRAGMENT-LIBRARY-ligprep_1-.sdf:3449	20239	breed-glide-dock_SP_pv.841	2023-10-13 17:09:23	2023-10-13 17:09:23			C:\Users\Haider Thaer\OneDrive - Jamia Millia Islamia (A Central University)\Desktop\plm9 project\breed-glide-dock_SP	breed-glide-dock_SP_pv.maegz	841
	OTAVA-FRAGMENT-LIBRARY-ligprep_1-.sdf:4517_+_OTAVA-FRAGMENT-LIBRARY-ligprep_1-.sdf:8699	20240	breed-glide-dock_SP_pv.842	2023-10-13 17:09:23	2023-10-13 17:09:23			C:\Users\Haider Thaer\OneDrive - Jamia Millia Islamia (A Central University)\Desktop\plm9 project\breed-glide-dock_SP	breed-glide-dock_SP_pv.maegz	842
	OTAVA-FRAGMENT-LIBRARY-ligprep_1-.sdf:4441_+_OTAVA-FRAGMENT-LIBRARY-ligprep_1-.sdf:1418	20241	breed-glide-dock_SP_pv.843	2023-10-13 17:09:23	2023-10-13 17:09:23			C:\Users\Haider Thaer\OneDrive - Jamia Millia Islamia (A Central University)\Desktop\plm9 project\breed-glide-dock_SP	breed-glide-dock_SP_pv.maegz	843
	OTAVA-FRAGMENT-LIBRARY-ligprep_1-.sdf:10746_+_OTAVA-FRAGMENT-LIBRARY-ligprep_1-.sdf:694	20242	breed-glide-dock_SP_pv.844	2023-10-13 17:09:23	2023-10-13 17:09:23			C:\Users\Haider Thaer\OneDrive - Jamia Millia Islamia (A Central University)\Desktop\plm9 project\breed-glide-dock_SP	breed-glide-dock_SP_pv.maegz	844
	OTAVA-FRAGMENT-LIBRARY-ligprep_1-.sdf:1662_+_OTAVA-FRAGMENT-LIBRARY-ligprep_1-.sdf:1196	20243	breed-glide-dock_SP_pv.845	2023-10-13 17:09:23	2023-10-13 17:09:23			C:\Users\Haider Thaer\OneDrive - Jamia Millia Islamia (A Central University)\Desktop\plm9 project\breed-glide-dock_SP	breed-glide-dock_SP_pv.maegz	845
	OTAVA-FRAGMENT-LIBRARY-ligprep_1-.sdf:4517_+_OTAVA-FRAGMENT-LIBRARY-ligprep_1-.sdf:579	20244	breed-glide-dock_SP_pv.846	2023-10-13 17:09:23	2023-10-13 17:09:23			C:\Users\Haider Thaer\OneDrive - Jamia Millia Islamia (A Central University)\Desktop\plm9 project\breed-glide-dock_SP	breed-glide-dock_SP_pv.maegz	846
	OTAVA-FRAGMENT-LIBRARY-ligprep_1-.sdf:8115_+_OTAVA-FRAGMENT-LIBRARY-ligprep_1-.sdf:10618	20245	breed-glide-dock_SP_pv.847	2023-10-13 17:09:23	2023-10-13 17:09:23			C:\Users\Haider Thaer\OneDrive - Jamia Millia Islamia (A Central University)\Desktop\plm9 project\breed-glide-dock_SP	breed-glide-dock_SP_pv.maegz	847
	OTAVA-FRAGMENT-LIBRARY-ligprep_1-.sdf:5108_+_OTAVA-FRAGMENT-LIBRARY-ligprep_1-.sdf:8335	20246	breed-glide-dock_SP_pv.848	2023-10-13 17:09:23	2023-10-13 17:09:23			C:\Users\Haider Thaer\OneDrive - Jamia Millia Islamia (A Central University)\Desktop\plm9 project\breed-glide-dock_SP	breed-glide-dock_SP_pv.maegz	848
	OTAVA-FRAGMENT-LIBRARY-ligprep_1-.sdf:11168_+_OTAVA-FRAGMENT-LIBRARY-ligprep_1-.sdf:2284	20247	breed-glide-dock_SP_pv.849	2023-10-13 17:09:23	2023-10-13 17:09:23			C:\Users\Haider Thaer\OneDrive - Jamia Millia Islamia (A Central University)\Desktop\plm9 project\breed-glide-dock_SP	breed-glide-dock_SP_pv.maegz	849
	OTAVA-FRAGMENT-LIBRARY-ligprep_1-.sdf:6738_+_OTAVA-FRAGMENT-LIBRARY-ligprep_1-.sdf:10617	20248	breed-glide-dock_SP_pv.850	2023-10-13 17:09:23	2023-10-13 17:09:23			C:\Users\Haider Thaer\OneDrive - Jamia Millia Islamia (A Central University)\Desktop\plm9 project\breed-glide-dock_SP	breed-glide-dock_SP_pv.maegz	850
	OTAVA-FRAGMENT-LIBRARY-ligprep_1-.sdf:9563_+_OTAVA-FRAGMENT-LIBRARY-ligprep_1-.sdf:8818	20249	breed-glide-dock_SP_pv.851	2023-10-13 17:09:23	2023-10-13 17:09:23			C:\Users\Haider Thaer\OneDrive - Jamia Millia Islamia (A Central University)\Desktop\plm9 project\breed-glide-dock_SP	breed-glide-dock_SP_pv.maegz	851
	OTAVA-FRAGMENT-LIBRARY-ligprep_1-.sdf:5292_+_OTAVA-FRAGMENT-LIBRARY-ligprep_1-.sdf:9506	20250	breed-glide-dock_SP_pv.852	2023-10-13 17:09:23	2023-10-13 17:09:23			C:\Users\Haider Thaer\OneDrive - Jamia Millia Islamia (A Central University)\Desktop\plm9 project\breed-glide-dock_SP	breed-glide-dock_SP_pv.maegz	852
	OTAVA-FRAGMENT-LIBRARY-ligprep_1-.sdf:3240_+_OTAVA-FRAGMENT-LIBRARY-ligprep_1-.sdf:394	20251	breed-glide-dock_SP_pv.853	2023-10-13 17:09:23	2023-10-13 17:09:23			C:\Users\Haider Thaer\OneDrive - Jamia Millia Islamia (A Central University)\Desktop\plm9 project\breed-glide-dock_SP	breed-glide-dock_SP_pv.maegz	853
	OTAVA-FRAGMENT-LIBRARY-ligprep_1-.sdf:4184_+_OTAVA-FRAGMENT-LIBRARY-ligprep_1-.sdf:11408	20252	breed-glide-dock_SP_pv.854	2023-10-13 17:09:23	2023-10-13 17:09:23			C:\Users\Haider Thaer\OneDrive - Jamia Millia Islamia (A Central University)\Desktop\plm9 project\breed-glide-dock_SP	breed-glide-dock_SP_pv.maegz	854
	OTAVA-FRAGMENT-LIBRARY-ligprep_1-.sdf:4517_+_OTAVA-FRAGMENT-LIBRARY-ligprep_1-.sdf:574	20253	breed-glide-dock_SP_pv.855	2023-10-13 17:09:23	2023-10-13 17:09:23			C:\Users\Haider Thaer\OneDrive - Jamia Millia Islamia (A Central University)\Desktop\plm9 project\breed-glide-dock_SP	breed-glide-dock_SP_pv.maegz	855
	OTAVA-FRAGMENT-LIBRARY-ligprep_1-.sdf:1412_+_OTAVA-FRAGMENT-LIBRARY-ligprep_1-.sdf:1245	20254	breed-glide-dock_SP_pv.856	2023-10-13 17:09:23	2023-10-13 17:09:23			C:\Users\Haider Thaer\OneDrive - Jamia Millia Islamia (A Central University)\Desktop\plm9 project\breed-glide-dock_SP	breed-glide-dock_SP_pv.maegz	856
	OTAVA-FRAGMENT-LIBRARY-ligprep_1-.sdf:9926_+_OTAVA-FRAGMENT-LIBRARY-ligprep_1-.sdf:7062	20255	breed-glide-dock_SP_pv.857	2023-10-13 17:09:23	2023-10-13 17:09:23			C:\Users\Haider Thaer\OneDrive - Jamia Millia Islamia (A Central University)\Desktop\plm9 project\breed-glide-dock_SP	breed-glide-dock_SP_pv.maegz	857
	OTAVA-FRAGMENT-LIBRARY-ligprep_1-.sdf:8705_+_OTAVA-FRAGMENT-LIBRARY-ligprep_1-.sdf:9103	20256	breed-glide-dock_SP_pv.858	2023-10-13 17:09:23	2023-10-13 17:09:23			C:\Users\Haider Thaer\OneDrive - Jamia Millia Islamia (A Central University)\Desktop\plm9 project\breed-glide-dock_SP	breed-glide-dock_SP_pv.maegz	858
	OTAVA-FRAGMENT-LIBRARY-ligprep_1-.sdf:10548_+_OTAVA-FRAGMENT-LIBRARY-ligprep_1-.sdf:5188	20257	breed-glide-dock_SP_pv.859	2023-10-13 17:09:23	2023-10-13 17:09:23			C:\Users\Haider Thaer\OneDrive - Jamia Millia Islamia (A Central University)\Desktop\plm9 project\breed-glide-dock_SP	breed-glide-dock_SP_pv.maegz	859
	OTAVA-FRAGMENT-LIBRARY-ligprep_1-.sdf:11330_+_OTAVA-FRAGMENT-LIBRARY-ligprep_1-.sdf:1779	20258	breed-glide-dock_SP_pv.860	2023-10-13 17:09:23	2023-10-13 17:09:23			C:\Users\Haider Thaer\OneDrive - Jamia Millia Islamia (A Central University)\Desktop\plm9 project\breed-glide-dock_SP	breed-glide-dock_SP_pv.maegz	860
	OTAVA-FRAGMENT-LIBRARY-ligprep_1-.sdf:10895_+_OTAVA-FRAGMENT-LIBRARY-ligprep_1-.sdf:2910	20259	breed-glide-dock_SP_pv.861	2023-10-13 17:09:23	2023-10-13 17:09:23			C:\Users\Haider Thaer\OneDrive - Jamia Millia Islamia (A Central University)\Desktop\plm9 project\breed-glide-dock_SP	breed-glide-dock_SP_pv.maegz	861
	OTAVA-FRAGMENT-LIBRARY-ligprep_1-.sdf:1245_+_OTAVA-FRAGMENT-LIBRARY-ligprep_1-.sdf:1253	20260	breed-glide-dock_SP_pv.862	2023-10-13 17:09:23	2023-10-13 17:09:23			C:\Users\Haider Thaer\OneDrive - Jamia Millia Islamia (A Central University)\Desktop\plm9 project\breed-glide-dock_SP	breed-glide-dock_SP_pv.maegz	862
	OTAVA-FRAGMENT-LIBRARY-ligprep_1-.sdf:2761_+_OTAVA-FRAGMENT-LIBRARY-ligprep_1-.sdf:3477	20261	breed-glide-dock_SP_pv.863	2023-10-13 17:09:23	2023-10-13 17:09:23			C:\Users\Haider Thaer\OneDrive - Jamia Millia Islamia (A Central University)\Desktop\plm9 project\breed-glide-dock_SP	breed-glide-dock_SP_pv.maegz	863
	OTAVA-FRAGMENT-LIBRARY-ligprep_1-.sdf:9209_+_OTAVA-FRAGMENT-LIBRARY-ligprep_1-.sdf:3413	20262	breed-glide-dock_SP_pv.864	2023-10-13 17:09:23	2023-10-13 17:09:23			C:\Users\Haider Thaer\OneDrive - Jamia Millia Islamia (A Central University)\Desktop\plm9 project\breed-glide-dock_SP	breed-glide-dock_SP_pv.maegz	864
	OTAVA-FRAGMENT-LIBRARY-ligprep_1-.sdf:11681_+_OTAVA-FRAGMENT-LIBRARY-ligprep_1-.sdf:5878	20263	breed-glide-dock_SP_pv.865	2023-10-13 17:09:23	2023-10-13 17:09:23			C:\Users\Haider Thaer\OneDrive - Jamia Millia Islamia (A Central University)\Desktop\plm9 project\breed-glide-dock_SP	breed-glide-dock_SP_pv.maegz	865
	OTAVA-FRAGMENT-LIBRARY-ligprep_1-.sdf:3833_+_OTAVA-FRAGMENT-LIBRARY-ligprep_1-.sdf:11121	20264	breed-glide-dock_SP_pv.866	2023-10-13 17:09:23	2023-10-13 17:09:23			C:\Users\Haider Thaer\OneDrive - Jamia Millia Islamia (A Central University)\Desktop\plm9 project\breed-glide-dock_SP	breed-glide-dock_SP_pv.maegz	866
	OTAVA-FRAGMENT-LIBRARY-ligprep_1-.sdf:633_+_OTAVA-FRAGMENT-LIBRARY-ligprep_1-.sdf:6830	20265	breed-glide-dock_SP_pv.867	2023-10-13 17:09:23	2023-10-13 17:09:23			C:\Users\Haider Thaer\OneDrive - Jamia Millia Islamia (A Central University)\Desktop\plm9 project\breed-glide-dock_SP	breed-glide-dock_SP_pv.maegz	867
	OTAVA-FRAGMENT-LIBRARY-ligprep_1-.sdf:7960_+_OTAVA-FRAGMENT-LIBRARY-ligprep_1-.sdf:4302	20266	breed-glide-dock_SP_pv.868	2023-10-13 17:09:23	2023-10-13 17:09:23			C:\Users\Haider Thaer\OneDrive - Jamia Millia Islamia (A Central University)\Desktop\plm9 project\breed-glide-dock_SP	breed-glide-dock_SP_pv.maegz	868
	OTAVA-FRAGMENT-LIBRARY-ligprep_1-.sdf:994_+_OTAVA-FRAGMENT-LIBRARY-ligprep_1-.sdf:7062	20267	breed-glide-dock_SP_pv.869	2023-10-13 17:09:23	2023-10-13 17:09:23			C:\Users\Haider Thaer\OneDrive - Jamia Millia Islamia (A Central University)\Desktop\plm9 project\breed-glide-dock_SP	breed-glide-dock_SP_pv.maegz	869
	OTAVA-FRAGMENT-LIBRARY-ligprep_1-.sdf:7680_+_OTAVA-FRAGMENT-LIBRARY-ligprep_1-.sdf:574	20268	breed-glide-dock_SP_pv.870	2023-10-13 17:09:23	2023-10-13 17:09:23			C:\Users\Haider Thaer\OneDrive - Jamia Millia Islamia (A Central University)\Desktop\plm9 project\breed-glide-dock_SP	breed-glide-dock_SP_pv.maegz	870
	OTAVA-FRAGMENT-LIBRARY-ligprep_1-.sdf:995_+_OTAVA-FRAGMENT-LIBRARY-ligprep_1-.sdf:3998	20269	breed-glide-dock_SP_pv.871	2023-10-13 17:09:23	2023-10-13 17:09:23			C:\Users\Haider Thaer\OneDrive - Jamia Millia Islamia (A Central University)\Desktop\plm9 project\breed-glide-dock_SP	breed-glide-dock_SP_pv.maegz	871
	OTAVA-FRAGMENT-LIBRARY-ligprep_1-.sdf:3338_+_OTAVA-FRAGMENT-LIBRARY-ligprep_1-.sdf:2488	20270	breed-glide-dock_SP_pv.872	2023-10-13 17:09:23	2023-10-13 17:09:23			C:\Users\Haider Thaer\OneDrive - Jamia Millia Islamia (A Central University)\Desktop\plm9 project\breed-glide-dock_SP	breed-glide-dock_SP_pv.maegz	872
	OTAVA-FRAGMENT-LIBRARY-ligprep_1-.sdf:8878_+_OTAVA-FRAGMENT-LIBRARY-ligprep_1-.sdf:9360	20271	breed-glide-dock_SP_pv.873	2023-10-13 17:09:23	2023-10-13 17:09:23			C:\Users\Haider Thaer\OneDrive - Jamia Millia Islamia (A Central University)\Desktop\plm9 project\breed-glide-dock_SP	breed-glide-dock_SP_pv.maegz	873
	OTAVA-FRAGMENT-LIBRARY-ligprep_1-.sdf:8878_+_OTAVA-FRAGMENT-LIBRARY-ligprep_1-.sdf:3833	20272	breed-glide-dock_SP_pv.874	2023-10-13 17:09:23	2023-10-13 17:09:23			C:\Users\Haider Thaer\OneDrive - Jamia Millia Islamia (A Central University)\Desktop\plm9 project\breed-glide-dock_SP	breed-glide-dock_SP_pv.maegz	874
	OTAVA-FRAGMENT-LIBRARY-ligprep_1-.sdf:7137_+_OTAVA-FRAGMENT-LIBRARY-ligprep_1-.sdf:8371	20273	breed-glide-dock_SP_pv.875	2023-10-13 17:09:23	2023-10-13 17:09:23			C:\Users\Haider Thaer\OneDrive - Jamia Millia Islamia (A Central University)\Desktop\plm9 project\breed-glide-dock_SP	breed-glide-dock_SP_pv.maegz	875
	OTAVA-FRAGMENT-LIBRARY-ligprep_1-.sdf:4171_+_OTAVA-FRAGMENT-LIBRARY-ligprep_1-.sdf:612	20274	breed-glide-dock_SP_pv.876	2023-10-13 17:09:23	2023-10-13 17:09:23			C:\Users\Haider Thaer\OneDrive - Jamia Millia Islamia (A Central University)\Desktop\plm9 project\breed-glide-dock_SP	breed-glide-dock_SP_pv.maegz	876
	OTAVA-FRAGMENT-LIBRARY-ligprep_1-.sdf:8287_+_OTAVA-FRAGMENT-LIBRARY-ligprep_1-.sdf:10999	20275	breed-glide-dock_SP_pv.877	2023-10-13 17:09:23	2023-10-13 17:09:23			C:\Users\Haider Thaer\OneDrive - Jamia Millia Islamia (A Central University)\Desktop\plm9 project\breed-glide-dock_SP	breed-glide-dock_SP_pv.maegz	877
	OTAVA-FRAGMENT-LIBRARY-ligprep_1-.sdf:2198_+_OTAVA-FRAGMENT-LIBRARY-ligprep_1-.sdf:2421	20276	breed-glide-dock_SP_pv.878	2023-10-13 17:09:23	2023-10-13 17:09:23			C:\Users\Haider Thaer\OneDrive - Jamia Millia Islamia (A Central University)\Desktop\plm9 project\breed-glide-dock_SP	breed-glide-dock_SP_pv.maegz	878
	OTAVA-FRAGMENT-LIBRARY-ligprep_1-.sdf:4177_+_OTAVA-FRAGMENT-LIBRARY-ligprep_1-.sdf:995	20277	breed-glide-dock_SP_pv.879	2023-10-13 17:09:23	2023-10-13 17:09:23			C:\Users\Haider Thaer\OneDrive - Jamia Millia Islamia (A Central University)\Desktop\plm9 project\breed-glide-dock_SP	breed-glide-dock_SP_pv.maegz	879
	OTAVA-FRAGMENT-LIBRARY-ligprep_1-.sdf:3011_+_OTAVA-FRAGMENT-LIBRARY-ligprep_1-.sdf:2753	20278	breed-glide-dock_SP_pv.880	2023-10-13 17:09:23	2023-10-13 17:09:23			C:\Users\Haider Thaer\OneDrive - Jamia Millia Islamia (A Central University)\Desktop\plm9 project\breed-glide-dock_SP	breed-glide-dock_SP_pv.maegz	880
	OTAVA-FRAGMENT-LIBRARY-ligprep_1-.sdf:7555_+_OTAVA-FRAGMENT-LIBRARY-ligprep_1-.sdf:3252	20279	breed-glide-dock_SP_pv.881	2023-10-13 17:09:23	2023-10-13 17:09:23			C:\Users\Haider Thaer\OneDrive - Jamia Millia Islamia (A Central University)\Desktop\plm9 project\breed-glide-dock_SP	breed-glide-dock_SP_pv.maegz	881
	OTAVA-FRAGMENT-LIBRARY-ligprep_1-.sdf:11248_+_OTAVA-FRAGMENT-LIBRARY-ligprep_1-.sdf:9535	20280	breed-glide-dock_SP_pv.882	2023-10-13 17:09:23	2023-10-13 17:09:23			C:\Users\Haider Thaer\OneDrive - Jamia Millia Islamia (A Central University)\Desktop\plm9 project\breed-glide-dock_SP	breed-glide-dock_SP_pv.maegz	882
	OTAVA-FRAGMENT-LIBRARY-ligprep_1-.sdf:3960_+_OTAVA-FRAGMENT-LIBRARY-ligprep_1-.sdf:3068	20281	breed-glide-dock_SP_pv.883	2023-10-13 17:09:23	2023-10-13 17:09:23			C:\Users\Haider Thaer\OneDrive - Jamia Millia Islamia (A Central University)\Desktop\plm9 project\breed-glide-dock_SP	breed-glide-dock_SP_pv.maegz	883
	OTAVA-FRAGMENT-LIBRARY-ligprep_1-.sdf:11168_+_OTAVA-FRAGMENT-LIBRARY-ligprep_1-.sdf:1568	20282	breed-glide-dock_SP_pv.884	2023-10-13 17:09:23	2023-10-13 17:09:23			C:\Users\Haider Thaer\OneDrive - Jamia Millia Islamia (A Central University)\Desktop\plm9 project\breed-glide-dock_SP	breed-glide-dock_SP_pv.maegz	884
	OTAVA-FRAGMENT-LIBRARY-ligprep_1-.sdf:10745_+_OTAVA-FRAGMENT-LIBRARY-ligprep_1-.sdf:3571	20283	breed-glide-dock_SP_pv.885	2023-10-13 17:09:23	2023-10-13 17:09:23			C:\Users\Haider Thaer\OneDrive - Jamia Millia Islamia (A Central University)\Desktop\plm9 project\breed-glide-dock_SP	breed-glide-dock_SP_pv.maegz	885
	OTAVA-FRAGMENT-LIBRARY-ligprep_1-.sdf:11080_+_OTAVA-FRAGMENT-LIBRARY-ligprep_1-.sdf:3811	20284	breed-glide-dock_SP_pv.886	2023-10-13 17:09:23	2023-10-13 17:09:23			C:\Users\Haider Thaer\OneDrive - Jamia Millia Islamia (A Central University)\Desktop\plm9 project\breed-glide-dock_SP	breed-glide-dock_SP_pv.maegz	886
	OTAVA-FRAGMENT-LIBRARY-ligprep_1-.sdf:426_+_OTAVA-FRAGMENT-LIBRARY-ligprep_1-.sdf:5926	20285	breed-glide-dock_SP_pv.887	2023-10-13 17:09:23	2023-10-13 17:09:23			C:\Users\Haider Thaer\OneDrive - Jamia Millia Islamia (A Central University)\Desktop\plm9 project\breed-glide-dock_SP	breed-glide-dock_SP_pv.maegz	887
	OTAVA-FRAGMENT-LIBRARY-ligprep_1-.sdf:9563_+_OTAVA-FRAGMENT-LIBRARY-ligprep_1-.sdf:3811	20286	breed-glide-dock_SP_pv.888	2023-10-13 17:09:23	2023-10-13 17:09:23			C:\Users\Haider Thaer\OneDrive - Jamia Millia Islamia (A Central University)\Desktop\plm9 project\breed-glide-dock_SP	breed-glide-dock_SP_pv.maegz	888
	OTAVA-FRAGMENT-LIBRARY-ligprep_1-.sdf:2761_+_OTAVA-FRAGMENT-LIBRARY-ligprep_1-.sdf:11426	20287	breed-glide-dock_SP_pv.889	2023-10-13 17:09:23	2023-10-13 17:09:23			C:\Users\Haider Thaer\OneDrive - Jamia Millia Islamia (A Central University)\Desktop\plm9 project\breed-glide-dock_SP	breed-glide-dock_SP_pv.maegz	889
	OTAVA-FRAGMENT-LIBRARY-ligprep_1-.sdf:10877_+_OTAVA-FRAGMENT-LIBRARY-ligprep_1-.sdf:11426	20288	breed-glide-dock_SP_pv.890	2023-10-13 17:09:23	2023-10-13 17:09:23			C:\Users\Haider Thaer\OneDrive - Jamia Millia Islamia (A Central University)\Desktop\plm9 project\breed-glide-dock_SP	breed-glide-dock_SP_pv.maegz	890
	OTAVA-FRAGMENT-LIBRARY-ligprep_1-.sdf:7825_+_OTAVA-FRAGMENT-LIBRARY-ligprep_1-.sdf:11426	20289	breed-glide-dock_SP_pv.891	2023-10-13 17:09:23	2023-10-13 17:09:23			C:\Users\Haider Thaer\OneDrive - Jamia Millia Islamia (A Central University)\Desktop\plm9 project\breed-glide-dock_SP	breed-glide-dock_SP_pv.maegz	891
	OTAVA-FRAGMENT-LIBRARY-ligprep_1-.sdf:4102_+_OTAVA-FRAGMENT-LIBRARY-ligprep_1-.sdf:9444	20290	breed-glide-dock_SP_pv.892	2023-10-13 17:09:23	2023-10-13 17:09:23			C:\Users\Haider Thaer\OneDrive - Jamia Millia Islamia (A Central University)\Desktop\plm9 project\breed-glide-dock_SP	breed-glide-dock_SP_pv.maegz	892
	OTAVA-FRAGMENT-LIBRARY-ligprep_1-.sdf:3632_+_OTAVA-FRAGMENT-LIBRARY-ligprep_1-.sdf:1518	20291	breed-glide-dock_SP_pv.893	2023-10-13 17:09:23	2023-10-13 17:09:23			C:\Users\Haider Thaer\OneDrive - Jamia Millia Islamia (A Central University)\Desktop\plm9 project\breed-glide-dock_SP	breed-glide-dock_SP_pv.maegz	893
	OTAVA-FRAGMENT-LIBRARY-ligprep_1-.sdf:3631_+_OTAVA-FRAGMENT-LIBRARY-ligprep_1-.sdf:619	20292	breed-glide-dock_SP_pv.894	2023-10-13 17:09:23	2023-10-13 17:09:23			C:\Users\Haider Thaer\OneDrive - Jamia Millia Islamia (A Central University)\Desktop\plm9 project\breed-glide-dock_SP	breed-glide-dock_SP_pv.maegz	894
	OTAVA-FRAGMENT-LIBRARY-ligprep_1-.sdf:11580_+_OTAVA-FRAGMENT-LIBRARY-ligprep_1-.sdf:632	20293	breed-glide-dock_SP_pv.895	2023-10-13 17:09:23	2023-10-13 17:09:23			C:\Users\Haider Thaer\OneDrive - Jamia Millia Islamia (A Central University)\Desktop\plm9 project\breed-glide-dock_SP	breed-glide-dock_SP_pv.maegz	895
	OTAVA-FRAGMENT-LIBRARY-ligprep_1-.sdf:1352_+_OTAVA-FRAGMENT-LIBRARY-ligprep_1-.sdf:8472	20294	breed-glide-dock_SP_pv.896	2023-10-13 17:09:23	2023-10-13 17:09:23			C:\Users\Haider Thaer\OneDrive - Jamia Millia Islamia (A Central University)\Desktop\plm9 project\breed-glide-dock_SP	breed-glide-dock_SP_pv.maegz	896
	OTAVA-FRAGMENT-LIBRARY-ligprep_1-.sdf:7744_+_OTAVA-FRAGMENT-LIBRARY-ligprep_1-.sdf:7062	20295	breed-glide-dock_SP_pv.897	2023-10-13 17:09:23	2023-10-13 17:09:23			C:\Users\Haider Thaer\OneDrive - Jamia Millia Islamia (A Central University)\Desktop\plm9 project\breed-glide-dock_SP	breed-glide-dock_SP_pv.maegz	897
	OTAVA-FRAGMENT-LIBRARY-ligprep_1-.sdf:9366_+_OTAVA-FRAGMENT-LIBRARY-ligprep_1-.sdf:7850	20296	breed-glide-dock_SP_pv.898	2023-10-13 17:09:23	2023-10-13 17:09:23			C:\Users\Haider Thaer\OneDrive - Jamia Millia Islamia (A Central University)\Desktop\plm9 project\breed-glide-dock_SP	breed-glide-dock_SP_pv.maegz	898
	OTAVA-FRAGMENT-LIBRARY-ligprep_1-.sdf:10593_+_OTAVA-FRAGMENT-LIBRARY-ligprep_1-.sdf:632	20297	breed-glide-dock_SP_pv.899	2023-10-13 17:09:23	2023-10-13 17:09:23			C:\Users\Haider Thaer\OneDrive - Jamia Millia Islamia (A Central University)\Desktop\plm9 project\breed-glide-dock_SP	breed-glide-dock_SP_pv.maegz	899
	OTAVA-FRAGMENT-LIBRARY-ligprep_1-.sdf:6907_+_OTAVA-FRAGMENT-LIBRARY-ligprep_1-.sdf:11305	20298	breed-glide-dock_SP_pv.900	2023-10-13 17:09:23	2023-10-13 17:09:23			C:\Users\Haider Thaer\OneDrive - Jamia Millia Islamia (A Central University)\Desktop\plm9 project\breed-glide-dock_SP	breed-glide-dock_SP_pv.maegz	900
	OTAVA-FRAGMENT-LIBRARY-ligprep_1-.sdf:11426_+_OTAVA-FRAGMENT-LIBRARY-ligprep_1-.sdf:11714	20299	breed-glide-dock_SP_pv.901	2023-10-13 17:09:23	2023-10-13 17:09:23			C:\Users\Haider Thaer\OneDrive - Jamia Millia Islamia (A Central University)\Desktop\plm9 project\breed-glide-dock_SP	breed-glide-dock_SP_pv.maegz	901
	OTAVA-FRAGMENT-LIBRARY-ligprep_1-.sdf:3480_+_OTAVA-FRAGMENT-LIBRARY-ligprep_1-.sdf:10746	20300	breed-glide-dock_SP_pv.902	2023-10-13 17:09:23	2023-10-13 17:09:23			C:\Users\Haider Thaer\OneDrive - Jamia Millia Islamia (A Central University)\Desktop\plm9 project\breed-glide-dock_SP	breed-glide-dock_SP_pv.maegz	902
	OTAVA-FRAGMENT-LIBRARY-ligprep_1-.sdf:2338_+_OTAVA-FRAGMENT-LIBRARY-ligprep_1-.sdf:1357	20301	breed-glide-dock_SP_pv.903	2023-10-13 17:09:23	2023-10-13 17:09:23			C:\Users\Haider Thaer\OneDrive - Jamia Millia Islamia (A Central University)\Desktop\plm9 project\breed-glide-dock_SP	breed-glide-dock_SP_pv.maegz	903
	OTAVA-FRAGMENT-LIBRARY-ligprep_1-.sdf:3632_+_OTAVA-FRAGMENT-LIBRARY-ligprep_1-.sdf:632	20302	breed-glide-dock_SP_pv.904	2023-10-13 17:09:23	2023-10-13 17:09:23			C:\Users\Haider Thaer\OneDrive - Jamia Millia Islamia (A Central University)\Desktop\plm9 project\breed-glide-dock_SP	breed-glide-dock_SP_pv.maegz	904
	OTAVA-FRAGMENT-LIBRARY-ligprep_1-.sdf:9991_+_OTAVA-FRAGMENT-LIBRARY-ligprep_1-.sdf:139	20303	breed-glide-dock_SP_pv.905	2023-10-13 17:09:23	2023-10-13 17:09:23			C:\Users\Haider Thaer\OneDrive - Jamia Millia Islamia (A Central University)\Desktop\plm9 project\breed-glide-dock_SP	breed-glide-dock_SP_pv.maegz	905
	OTAVA-FRAGMENT-LIBRARY-ligprep_1-.sdf:9991_+_OTAVA-FRAGMENT-LIBRARY-ligprep_1-.sdf:139	20304	breed-glide-dock_SP_pv.906	2023-10-13 17:09:23	2023-10-13 17:09:23			C:\Users\Haider Thaer\OneDrive - Jamia Millia Islamia (A Central University)\Desktop\plm9 project\breed-glide-dock_SP	breed-glide-dock_SP_pv.maegz	906
	OTAVA-FRAGMENT-LIBRARY-ligprep_1-.sdf:4390_+_OTAVA-FRAGMENT-LIBRARY-ligprep_1-.sdf:1665	20305	breed-glide-dock_SP_pv.907	2023-10-13 17:09:23	2023-10-13 17:09:23			C:\Users\Haider Thaer\OneDrive - Jamia Millia Islamia (A Central University)\Desktop\plm9 project\breed-glide-dock_SP	breed-glide-dock_SP_pv.maegz	907
	OTAVA-FRAGMENT-LIBRARY-ligprep_1-.sdf:8878_+_OTAVA-FRAGMENT-LIBRARY-ligprep_1-.sdf:9455	20306	breed-glide-dock_SP_pv.908	2023-10-13 17:09:23	2023-10-13 17:09:23			C:\Users\Haider Thaer\OneDrive - Jamia Millia Islamia (A Central University)\Desktop\plm9 project\breed-glide-dock_SP	breed-glide-dock_SP_pv.maegz	908
	OTAVA-FRAGMENT-LIBRARY-ligprep_1-.sdf:827_+_OTAVA-FRAGMENT-LIBRARY-ligprep_1-.sdf:11580	20307	breed-glide-dock_SP_pv.909	2023-10-13 17:09:23	2023-10-13 17:09:23			C:\Users\Haider Thaer\OneDrive - Jamia Millia Islamia (A Central University)\Desktop\plm9 project\breed-glide-dock_SP	breed-glide-dock_SP_pv.maegz	909
	OTAVA-FRAGMENT-LIBRARY-ligprep_1-.sdf:3050_+_OTAVA-FRAGMENT-LIBRARY-ligprep_1-.sdf:10882	20308	breed-glide-dock_SP_pv.910	2023-10-13 17:09:23	2023-10-13 17:09:23			C:\Users\Haider Thaer\OneDrive - Jamia Millia Islamia (A Central University)\Desktop\plm9 project\breed-glide-dock_SP	breed-glide-dock_SP_pv.maegz	910
	OTAVA-FRAGMENT-LIBRARY-ligprep_1-.sdf:3240_+_OTAVA-FRAGMENT-LIBRARY-ligprep_1-.sdf:3010	20309	breed-glide-dock_SP_pv.911	2023-10-13 17:09:23	2023-10-13 17:09:23			C:\Users\Haider Thaer\OneDrive - Jamia Millia Islamia (A Central University)\Desktop\plm9 project\breed-glide-dock_SP	breed-glide-dock_SP_pv.maegz	911
	OTAVA-FRAGMENT-LIBRARY-ligprep_1-.sdf:7917_+_OTAVA-FRAGMENT-LIBRARY-ligprep_1-.sdf:1521	20310	breed-glide-dock_SP_pv.912	2023-10-13 17:09:23	2023-10-13 17:09:23			C:\Users\Haider Thaer\OneDrive - Jamia Millia Islamia (A Central University)\Desktop\plm9 project\breed-glide-dock_SP	breed-glide-dock_SP_pv.maegz	912
	OTAVA-FRAGMENT-LIBRARY-ligprep_1-.sdf:8320_+_OTAVA-FRAGMENT-LIBRARY-ligprep_1-.sdf:11238	20311	breed-glide-dock_SP_pv.913	2023-10-13 17:09:23	2023-10-13 17:09:23			C:\Users\Haider Thaer\OneDrive - Jamia Millia Islamia (A Central University)\Desktop\plm9 project\breed-glide-dock_SP	breed-glide-dock_SP_pv.maegz	913
	OTAVA-FRAGMENT-LIBRARY-ligprep_1-.sdf:4139_+_OTAVA-FRAGMENT-LIBRARY-ligprep_1-.sdf:9506	20312	breed-glide-dock_SP_pv.914	2023-10-13 17:09:23	2023-10-13 17:09:23			C:\Users\Haider Thaer\OneDrive - Jamia Millia Islamia (A Central University)\Desktop\plm9 project\breed-glide-dock_SP	breed-glide-dock_SP_pv.maegz	914
	OTAVA-FRAGMENT-LIBRARY-ligprep_1-.sdf:940_+_OTAVA-FRAGMENT-LIBRARY-ligprep_1-.sdf:1941	20313	breed-glide-dock_SP_pv.915	2023-10-13 17:09:23	2023-10-13 17:09:23			C:\Users\Haider Thaer\OneDrive - Jamia Millia Islamia (A Central University)\Desktop\plm9 project\breed-glide-dock_SP	breed-glide-dock_SP_pv.maegz	915
	OTAVA-FRAGMENT-LIBRARY-ligprep_1-.sdf:2761_+_OTAVA-FRAGMENT-LIBRARY-ligprep_1-.sdf:1239	20314	breed-glide-dock_SP_pv.916	2023-10-13 17:09:23	2023-10-13 17:09:23			C:\Users\Haider Thaer\OneDrive - Jamia Millia Islamia (A Central University)\Desktop\plm9 project\breed-glide-dock_SP	breed-glide-dock_SP_pv.maegz	916
	OTAVA-FRAGMENT-LIBRARY-ligprep_1-.sdf:3755_+_OTAVA-FRAGMENT-LIBRARY-ligprep_1-.sdf:3246	20315	breed-glide-dock_SP_pv.917	2023-10-13 17:09:23	2023-10-13 17:09:23			C:\Users\Haider Thaer\OneDrive - Jamia Millia Islamia (A Central University)\Desktop\plm9 project\breed-glide-dock_SP	breed-glide-dock_SP_pv.maegz	917
	OTAVA-FRAGMENT-LIBRARY-ligprep_1-.sdf:2761_+_OTAVA-FRAGMENT-LIBRARY-ligprep_1-.sdf:3473	20316	breed-glide-dock_SP_pv.918	2023-10-13 17:09:23	2023-10-13 17:09:23			C:\Users\Haider Thaer\OneDrive - Jamia Millia Islamia (A Central University)\Desktop\plm9 project\breed-glide-dock_SP	breed-glide-dock_SP_pv.maegz	918
	OTAVA-FRAGMENT-LIBRARY-ligprep_1-.sdf:1245_+_OTAVA-FRAGMENT-LIBRARY-ligprep_1-.sdf:346	20317	breed-glide-dock_SP_pv.919	2023-10-13 17:09:23	2023-10-13 17:09:23			C:\Users\Haider Thaer\OneDrive - Jamia Millia Islamia (A Central University)\Desktop\plm9 project\breed-glide-dock_SP	breed-glide-dock_SP_pv.maegz	919
	OTAVA-FRAGMENT-LIBRARY-ligprep_1-.sdf:6197_+_OTAVA-FRAGMENT-LIBRARY-ligprep_1-.sdf:11505	20318	breed-glide-dock_SP_pv.920	2023-10-13 17:09:23	2023-10-13 17:09:23			C:\Users\Haider Thaer\OneDrive - Jamia Millia Islamia (A Central University)\Desktop\plm9 project\breed-glide-dock_SP	breed-glide-dock_SP_pv.maegz	920
	OTAVA-FRAGMENT-LIBRARY-ligprep_1-.sdf:5237_+_OTAVA-FRAGMENT-LIBRARY-ligprep_1-.sdf:9111	20319	breed-glide-dock_SP_pv.921	2023-10-13 17:09:23	2023-10-13 17:09:23			C:\Users\Haider Thaer\OneDrive - Jamia Millia Islamia (A Central University)\Desktop\plm9 project\breed-glide-dock_SP	breed-glide-dock_SP_pv.maegz	921
	OTAVA-FRAGMENT-LIBRARY-ligprep_1-.sdf:8335_+_OTAVA-FRAGMENT-LIBRARY-ligprep_1-.sdf:2910	20320	breed-glide-dock_SP_pv.922	2023-10-13 17:09:23	2023-10-13 17:09:23			C:\Users\Haider Thaer\OneDrive - Jamia Millia Islamia (A Central University)\Desktop\plm9 project\breed-glide-dock_SP	breed-glide-dock_SP_pv.maegz	922
	OTAVA-FRAGMENT-LIBRARY-ligprep_1-.sdf:393_+_OTAVA-FRAGMENT-LIBRARY-ligprep_1-.sdf:8699	20321	breed-glide-dock_SP_pv.923	2023-10-13 17:09:23	2023-10-13 17:09:23			C:\Users\Haider Thaer\OneDrive - Jamia Millia Islamia (A Central University)\Desktop\plm9 project\breed-glide-dock_SP	breed-glide-dock_SP_pv.maegz	923
	OTAVA-FRAGMENT-LIBRARY-ligprep_1-.sdf:6138_+_OTAVA-FRAGMENT-LIBRARY-ligprep_1-.sdf:4138	20322	breed-glide-dock_SP_pv.924	2023-10-13 17:09:23	2023-10-13 17:09:23			C:\Users\Haider Thaer\OneDrive - Jamia Millia Islamia (A Central University)\Desktop\plm9 project\breed-glide-dock_SP	breed-glide-dock_SP_pv.maegz	924
	OTAVA-FRAGMENT-LIBRARY-ligprep_1-.sdf:1247_+_OTAVA-FRAGMENT-LIBRARY-ligprep_1-.sdf:7875	20323	breed-glide-dock_SP_pv.925	2023-10-13 17:09:23	2023-10-13 17:09:23			C:\Users\Haider Thaer\OneDrive - Jamia Millia Islamia (A Central University)\Desktop\plm9 project\breed-glide-dock_SP	breed-glide-dock_SP_pv.maegz	925
	OTAVA-FRAGMENT-LIBRARY-ligprep_1-.sdf:5617_+_OTAVA-FRAGMENT-LIBRARY-ligprep_1-.sdf:9209	20324	breed-glide-dock_SP_pv.926	2023-10-13 17:09:23	2023-10-13 17:09:23			C:\Users\Haider Thaer\OneDrive - Jamia Millia Islamia (A Central University)\Desktop\plm9 project\breed-glide-dock_SP	breed-glide-dock_SP_pv.maegz	926
	OTAVA-FRAGMENT-LIBRARY-ligprep_1-.sdf:10583_+_OTAVA-FRAGMENT-LIBRARY-ligprep_1-.sdf:4167	20325	breed-glide-dock_SP_pv.927	2023-10-13 17:09:23	2023-10-13 17:09:23			C:\Users\Haider Thaer\OneDrive - Jamia Millia Islamia (A Central University)\Desktop\plm9 project\breed-glide-dock_SP	breed-glide-dock_SP_pv.maegz	927
	OTAVA-FRAGMENT-LIBRARY-ligprep_1-.sdf:990_+_OTAVA-FRAGMENT-LIBRARY-ligprep_1-.sdf:8487	20326	breed-glide-dock_SP_pv.928	2023-10-13 17:09:23	2023-10-13 17:09:23			C:\Users\Haider Thaer\OneDrive - Jamia Millia Islamia (A Central University)\Desktop\plm9 project\breed-glide-dock_SP	breed-glide-dock_SP_pv.maegz	928
	OTAVA-FRAGMENT-LIBRARY-ligprep_1-.sdf:2360_+_OTAVA-FRAGMENT-LIBRARY-ligprep_1-.sdf:393	20327	breed-glide-dock_SP_pv.929	2023-10-13 17:09:23	2023-10-13 17:09:23			C:\Users\Haider Thaer\OneDrive - Jamia Millia Islamia (A Central University)\Desktop\plm9 project\breed-glide-dock_SP	breed-glide-dock_SP_pv.maegz	929
	OTAVA-FRAGMENT-LIBRARY-ligprep_1-.sdf:2761_+_OTAVA-FRAGMENT-LIBRARY-ligprep_1-.sdf:1240	20328	breed-glide-dock_SP_pv.930	2023-10-13 17:09:23	2023-10-13 17:09:23			C:\Users\Haider Thaer\OneDrive - Jamia Millia Islamia (A Central University)\Desktop\plm9 project\breed-glide-dock_SP	breed-glide-dock_SP_pv.maegz	930
	OTAVA-FRAGMENT-LIBRARY-ligprep_1-.sdf:7535_+_OTAVA-FRAGMENT-LIBRARY-ligprep_1-.sdf:7840	20329	breed-glide-dock_SP_pv.931	2023-10-13 17:09:23	2023-10-13 17:09:23			C:\Users\Haider Thaer\OneDrive - Jamia Millia Islamia (A Central University)\Desktop\plm9 project\breed-glide-dock_SP	breed-glide-dock_SP_pv.maegz	931
	OTAVA-FRAGMENT-LIBRARY-ligprep_1-.sdf:26_+_OTAVA-FRAGMENT-LIBRARY-ligprep_1-.sdf:9111	20330	breed-glide-dock_SP_pv.932	2023-10-13 17:09:23	2023-10-13 17:09:23			C:\Users\Haider Thaer\OneDrive - Jamia Millia Islamia (A Central University)\Desktop\plm9 project\breed-glide-dock_SP	breed-glide-dock_SP_pv.maegz	932
	OTAVA-FRAGMENT-LIBRARY-ligprep_1-.sdf:11168_+_OTAVA-FRAGMENT-LIBRARY-ligprep_1-.sdf:1064	20331	breed-glide-dock_SP_pv.933	2023-10-13 17:09:23	2023-10-13 17:09:23			C:\Users\Haider Thaer\OneDrive - Jamia Millia Islamia (A Central University)\Desktop\plm9 project\breed-glide-dock_SP	breed-glide-dock_SP_pv.maegz	933
	OTAVA-FRAGMENT-LIBRARY-ligprep_1-.sdf:10560_+_OTAVA-FRAGMENT-LIBRARY-ligprep_1-.sdf:8320	20332	breed-glide-dock_SP_pv.934	2023-10-13 17:09:23	2023-10-13 17:09:23			C:\Users\Haider Thaer\OneDrive - Jamia Millia Islamia (A Central University)\Desktop\plm9 project\breed-glide-dock_SP	breed-glide-dock_SP_pv.maegz	934
	OTAVA-FRAGMENT-LIBRARY-ligprep_1-.sdf:6138_+_OTAVA-FRAGMENT-LIBRARY-ligprep_1-.sdf:10895	20333	breed-glide-dock_SP_pv.935	2023-10-13 17:09:23	2023-10-13 17:09:23			C:\Users\Haider Thaer\OneDrive - Jamia Millia Islamia (A Central University)\Desktop\plm9 project\breed-glide-dock_SP	breed-glide-dock_SP_pv.maegz	935
	OTAVA-FRAGMENT-LIBRARY-ligprep_1-.sdf:632_+_OTAVA-FRAGMENT-LIBRARY-ligprep_1-.sdf:11149	20334	breed-glide-dock_SP_pv.936	2023-10-13 17:09:23	2023-10-13 17:09:23			C:\Users\Haider Thaer\OneDrive - Jamia Millia Islamia (A Central University)\Desktop\plm9 project\breed-glide-dock_SP	breed-glide-dock_SP_pv.maegz	936
	OTAVA-FRAGMENT-LIBRARY-ligprep_1-.sdf:2280_+_OTAVA-FRAGMENT-LIBRARY-ligprep_1-.sdf:3833	20335	breed-glide-dock_SP_pv.937	2023-10-13 17:09:23	2023-10-13 17:09:23			C:\Users\Haider Thaer\OneDrive - Jamia Millia Islamia (A Central University)\Desktop\plm9 project\breed-glide-dock_SP	breed-glide-dock_SP_pv.maegz	937
	OTAVA-FRAGMENT-LIBRARY-ligprep_1-.sdf:266_+_OTAVA-FRAGMENT-LIBRARY-ligprep_1-.sdf:4395	20336	breed-glide-dock_SP_pv.938	2023-10-13 17:09:23	2023-10-13 17:09:23			C:\Users\Haider Thaer\OneDrive - Jamia Millia Islamia (A Central University)\Desktop\plm9 project\breed-glide-dock_SP	breed-glide-dock_SP_pv.maegz	938
	OTAVA-FRAGMENT-LIBRARY-ligprep_1-.sdf:5169_+_OTAVA-FRAGMENT-LIBRARY-ligprep_1-.sdf:3361	20337	breed-glide-dock_SP_pv.939	2023-10-13 17:09:23	2023-10-13 17:09:23			C:\Users\Haider Thaer\OneDrive - Jamia Millia Islamia (A Central University)\Desktop\plm9 project\breed-glide-dock_SP	breed-glide-dock_SP_pv.maegz	939
	OTAVA-FRAGMENT-LIBRARY-ligprep_1-.sdf:2038_+_OTAVA-FRAGMENT-LIBRARY-ligprep_1-.sdf:5878	20338	breed-glide-dock_SP_pv.940	2023-10-13 17:09:23	2023-10-13 17:09:23			C:\Users\Haider Thaer\OneDrive - Jamia Millia Islamia (A Central University)\Desktop\plm9 project\breed-glide-dock_SP	breed-glide-dock_SP_pv.maegz	940
	OTAVA-FRAGMENT-LIBRARY-ligprep_1-.sdf:10269_+_OTAVA-FRAGMENT-LIBRARY-ligprep_1-.sdf:1328	20339	breed-glide-dock_SP_pv.941	2023-10-13 17:09:23	2023-10-13 17:09:23			C:\Users\Haider Thaer\OneDrive - Jamia Millia Islamia (A Central University)\Desktop\plm9 project\breed-glide-dock_SP	breed-glide-dock_SP_pv.maegz	941
	OTAVA-FRAGMENT-LIBRARY-ligprep_1-.sdf:1240_+_OTAVA-FRAGMENT-LIBRARY-ligprep_1-.sdf:9455	20340	breed-glide-dock_SP_pv.942	2023-10-13 17:09:23	2023-10-13 17:09:23			C:\Users\Haider Thaer\OneDrive - Jamia Millia Islamia (A Central University)\Desktop\plm9 project\breed-glide-dock_SP	breed-glide-dock_SP_pv.maegz	942
	OTAVA-FRAGMENT-LIBRARY-ligprep_1-.sdf:2296_+_OTAVA-FRAGMENT-LIBRARY-ligprep_1-.sdf:11426	20341	breed-glide-dock_SP_pv.943	2023-10-13 17:09:23	2023-10-13 17:09:23			C:\Users\Haider Thaer\OneDrive - Jamia Millia Islamia (A Central University)\Desktop\plm9 project\breed-glide-dock_SP	breed-glide-dock_SP_pv.maegz	943
	OTAVA-FRAGMENT-LIBRARY-ligprep_1-.sdf:11167_+_OTAVA-FRAGMENT-LIBRARY-ligprep_1-.sdf:11426	20342	breed-glide-dock_SP_pv.944	2023-10-13 17:09:23	2023-10-13 17:09:23			C:\Users\Haider Thaer\OneDrive - Jamia Millia Islamia (A Central University)\Desktop\plm9 project\breed-glide-dock_SP	breed-glide-dock_SP_pv.maegz	944
	OTAVA-FRAGMENT-LIBRARY-ligprep_1-.sdf:2296_+_OTAVA-FRAGMENT-LIBRARY-ligprep_1-.sdf:11269	20343	breed-glide-dock_SP_pv.945	2023-10-13 17:09:23	2023-10-13 17:09:23			C:\Users\Haider Thaer\OneDrive - Jamia Millia Islamia (A Central University)\Desktop\plm9 project\breed-glide-dock_SP	breed-glide-dock_SP_pv.maegz	945
	OTAVA-FRAGMENT-LIBRARY-ligprep_1-.sdf:4302_+_OTAVA-FRAGMENT-LIBRARY-ligprep_1-.sdf:11168	20344	breed-glide-dock_SP_pv.946	2023-10-13 17:09:23	2023-10-13 17:09:23			C:\Users\Haider Thaer\OneDrive - Jamia Millia Islamia (A Central University)\Desktop\plm9 project\breed-glide-dock_SP	breed-glide-dock_SP_pv.maegz	946
	OTAVA-FRAGMENT-LIBRARY-ligprep_1-.sdf:3758_+_OTAVA-FRAGMENT-LIBRARY-ligprep_1-.sdf:3469	20345	breed-glide-dock_SP_pv.947	2023-10-13 17:09:23	2023-10-13 17:09:23			C:\Users\Haider Thaer\OneDrive - Jamia Millia Islamia (A Central University)\Desktop\plm9 project\breed-glide-dock_SP	breed-glide-dock_SP_pv.maegz	947
	OTAVA-FRAGMENT-LIBRARY-ligprep_1-.sdf:1239_+_OTAVA-FRAGMENT-LIBRARY-ligprep_1-.sdf:9209	20346	breed-glide-dock_SP_pv.948	2023-10-13 17:09:23	2023-10-13 17:09:23			C:\Users\Haider Thaer\OneDrive - Jamia Millia Islamia (A Central University)\Desktop\plm9 project\breed-glide-dock_SP	breed-glide-dock_SP_pv.maegz	948
	OTAVA-FRAGMENT-LIBRARY-ligprep_1-.sdf:1413_+_OTAVA-FRAGMENT-LIBRARY-ligprep_1-.sdf:6888	20347	breed-glide-dock_SP_pv.949	2023-10-13 17:09:23	2023-10-13 17:09:23			C:\Users\Haider Thaer\OneDrive - Jamia Millia Islamia (A Central University)\Desktop\plm9 project\breed-glide-dock_SP	breed-glide-dock_SP_pv.maegz	949
	OTAVA-FRAGMENT-LIBRARY-ligprep_1-.sdf:3631_+_OTAVA-FRAGMENT-LIBRARY-ligprep_1-.sdf:3969	20348	breed-glide-dock_SP_pv.950	2023-10-13 17:09:23	2023-10-13 17:09:23			C:\Users\Haider Thaer\OneDrive - Jamia Millia Islamia (A Central University)\Desktop\plm9 project\breed-glide-dock_SP	breed-glide-dock_SP_pv.maegz	950
	OTAVA-FRAGMENT-LIBRARY-ligprep_1-.sdf:11723_+_OTAVA-FRAGMENT-LIBRARY-ligprep_1-.sdf:1568	20349	breed-glide-dock_SP_pv.951	2023-10-13 17:09:23	2023-10-13 17:09:23			C:\Users\Haider Thaer\OneDrive - Jamia Millia Islamia (A Central University)\Desktop\plm9 project\breed-glide-dock_SP	breed-glide-dock_SP_pv.maegz	951
	OTAVA-FRAGMENT-LIBRARY-ligprep_1-.sdf:7539_+_OTAVA-FRAGMENT-LIBRARY-ligprep_1-.sdf:3474	20350	breed-glide-dock_SP_pv.952	2023-10-13 17:09:23	2023-10-13 17:09:23			C:\Users\Haider Thaer\OneDrive - Jamia Millia Islamia (A Central University)\Desktop\plm9 project\breed-glide-dock_SP	breed-glide-dock_SP_pv.maegz	952
	OTAVA-FRAGMENT-LIBRARY-ligprep_1-.sdf:3632_+_OTAVA-FRAGMENT-LIBRARY-ligprep_1-.sdf:679	20351	breed-glide-dock_SP_pv.953	2023-10-13 17:09:23	2023-10-13 17:09:23			C:\Users\Haider Thaer\OneDrive - Jamia Millia Islamia (A Central University)\Desktop\plm9 project\breed-glide-dock_SP	breed-glide-dock_SP_pv.maegz	953
	OTAVA-FRAGMENT-LIBRARY-ligprep_1-.sdf:1412_+_OTAVA-FRAGMENT-LIBRARY-ligprep_1-.sdf:4663	20352	breed-glide-dock_SP_pv.954	2023-10-13 17:09:23	2023-10-13 17:09:23			C:\Users\Haider Thaer\OneDrive - Jamia Millia Islamia (A Central University)\Desktop\plm9 project\breed-glide-dock_SP	breed-glide-dock_SP_pv.maegz	954
	OTAVA-FRAGMENT-LIBRARY-ligprep_1-.sdf:10995_+_OTAVA-FRAGMENT-LIBRARY-ligprep_1-.sdf:10955	20353	breed-glide-dock_SP_pv.955	2023-10-13 17:09:23	2023-10-13 17:09:23			C:\Users\Haider Thaer\OneDrive - Jamia Millia Islamia (A Central University)\Desktop\plm9 project\breed-glide-dock_SP	breed-glide-dock_SP_pv.maegz	955
	OTAVA-FRAGMENT-LIBRARY-ligprep_1-.sdf:10955_+_OTAVA-FRAGMENT-LIBRARY-ligprep_1-.sdf:268	20354	breed-glide-dock_SP_pv.956	2023-10-13 17:09:23	2023-10-13 17:09:23			C:\Users\Haider Thaer\OneDrive - Jamia Millia Islamia (A Central University)\Desktop\plm9 project\breed-glide-dock_SP	breed-glide-dock_SP_pv.maegz	956
	OTAVA-FRAGMENT-LIBRARY-ligprep_1-.sdf:4302_+_OTAVA-FRAGMENT-LIBRARY-ligprep_1-.sdf:7357	20355	breed-glide-dock_SP_pv.957	2023-10-13 17:09:23	2023-10-13 17:09:23			C:\Users\Haider Thaer\OneDrive - Jamia Millia Islamia (A Central University)\Desktop\plm9 project\breed-glide-dock_SP	breed-glide-dock_SP_pv.maegz	957
	OTAVA-FRAGMENT-LIBRARY-ligprep_1-.sdf:11604_+_OTAVA-FRAGMENT-LIBRARY-ligprep_1-.sdf:11081	20356	breed-glide-dock_SP_pv.958	2023-10-13 17:09:23	2023-10-13 17:09:23			C:\Users\Haider Thaer\OneDrive - Jamia Millia Islamia (A Central University)\Desktop\plm9 project\breed-glide-dock_SP	breed-glide-dock_SP_pv.maegz	958
	OTAVA-FRAGMENT-LIBRARY-ligprep_1-.sdf:4735_+_OTAVA-FRAGMENT-LIBRARY-ligprep_1-.sdf:5722	20357	breed-glide-dock_SP_pv.959	2023-10-13 17:09:23	2023-10-13 17:09:23			C:\Users\Haider Thaer\OneDrive - Jamia Millia Islamia (A Central University)\Desktop\plm9 project\breed-glide-dock_SP	breed-glide-dock_SP_pv.maegz	959
	OTAVA-FRAGMENT-LIBRARY-ligprep_1-.sdf:8449_+_OTAVA-FRAGMENT-LIBRARY-ligprep_1-.sdf:9410	20358	breed-glide-dock_SP_pv.960	2023-10-13 17:09:23	2023-10-13 17:09:23			C:\Users\Haider Thaer\OneDrive - Jamia Millia Islamia (A Central University)\Desktop\plm9 project\breed-glide-dock_SP	breed-glide-dock_SP_pv.maegz	960
	OTAVA-FRAGMENT-LIBRARY-ligprep_1-.sdf:8335_+_OTAVA-FRAGMENT-LIBRARY-ligprep_1-.sdf:4926	20359	breed-glide-dock_SP_pv.961	2023-10-13 17:09:23	2023-10-13 17:09:23			C:\Users\Haider Thaer\OneDrive - Jamia Millia Islamia (A Central University)\Desktop\plm9 project\breed-glide-dock_SP	breed-glide-dock_SP_pv.maegz	961
	OTAVA-FRAGMENT-LIBRARY-ligprep_1-.sdf:11604_+_OTAVA-FRAGMENT-LIBRARY-ligprep_1-.sdf:991	20360	breed-glide-dock_SP_pv.962	2023-10-13 17:09:23	2023-10-13 17:09:23			C:\Users\Haider Thaer\OneDrive - Jamia Millia Islamia (A Central University)\Desktop\plm9 project\breed-glide-dock_SP	breed-glide-dock_SP_pv.maegz	962
	OTAVA-FRAGMENT-LIBRARY-ligprep_1-.sdf:2456_+_OTAVA-FRAGMENT-LIBRARY-ligprep_1-.sdf:3011	20361	breed-glide-dock_SP_pv.963	2023-10-13 17:09:23	2023-10-13 17:09:23			C:\Users\Haider Thaer\OneDrive - Jamia Millia Islamia (A Central University)\Desktop\plm9 project\breed-glide-dock_SP	breed-glide-dock_SP_pv.maegz	963
	OTAVA-FRAGMENT-LIBRARY-ligprep_1-.sdf:4803_+_OTAVA-FRAGMENT-LIBRARY-ligprep_1-.sdf:3024	20362	breed-glide-dock_SP_pv.964	2023-10-13 17:09:23	2023-10-13 17:09:23			C:\Users\Haider Thaer\OneDrive - Jamia Millia Islamia (A Central University)\Desktop\plm9 project\breed-glide-dock_SP	breed-glide-dock_SP_pv.maegz	964
	OTAVA-FRAGMENT-LIBRARY-ligprep_1-.sdf:4803_+_OTAVA-FRAGMENT-LIBRARY-ligprep_1-.sdf:3025	20363	breed-glide-dock_SP_pv.965	2023-10-13 17:09:23	2023-10-13 17:09:23			C:\Users\Haider Thaer\OneDrive - Jamia Millia Islamia (A Central University)\Desktop\plm9 project\breed-glide-dock_SP	breed-glide-dock_SP_pv.maegz	965
	OTAVA-FRAGMENT-LIBRARY-ligprep_1-.sdf:7539_+_OTAVA-FRAGMENT-LIBRARY-ligprep_1-.sdf:11305	20364	breed-glide-dock_SP_pv.966	2023-10-13 17:09:23	2023-10-13 17:09:23			C:\Users\Haider Thaer\OneDrive - Jamia Millia Islamia (A Central University)\Desktop\plm9 project\breed-glide-dock_SP	breed-glide-dock_SP_pv.maegz	966
	OTAVA-FRAGMENT-LIBRARY-ligprep_1-.sdf:3632_+_OTAVA-FRAGMENT-LIBRARY-ligprep_1-.sdf:8470	20365	breed-glide-dock_SP_pv.967	2023-10-13 17:09:23	2023-10-13 17:09:23			C:\Users\Haider Thaer\OneDrive - Jamia Millia Islamia (A Central University)\Desktop\plm9 project\breed-glide-dock_SP	breed-glide-dock_SP_pv.maegz	967
	OTAVA-FRAGMENT-LIBRARY-ligprep_1-.sdf:11723_+_OTAVA-FRAGMENT-LIBRARY-ligprep_1-.sdf:1929	20366	breed-glide-dock_SP_pv.968	2023-10-13 17:09:23	2023-10-13 17:09:23			C:\Users\Haider Thaer\OneDrive - Jamia Millia Islamia (A Central University)\Desktop\plm9 project\breed-glide-dock_SP	breed-glide-dock_SP_pv.maegz	968
	OTAVA-FRAGMENT-LIBRARY-ligprep_1-.sdf:9102_+_OTAVA-FRAGMENT-LIBRARY-ligprep_1-.sdf:2692	20367	breed-glide-dock_SP_pv.969	2023-10-13 17:09:23	2023-10-13 17:09:23			C:\Users\Haider Thaer\OneDrive - Jamia Millia Islamia (A Central University)\Desktop\plm9 project\breed-glide-dock_SP	breed-glide-dock_SP_pv.maegz	969
	OTAVA-FRAGMENT-LIBRARY-ligprep_1-.sdf:1245_+_OTAVA-FRAGMENT-LIBRARY-ligprep_1-.sdf:4296	20368	breed-glide-dock_SP_pv.970	2023-10-13 17:09:23	2023-10-13 17:09:23			C:\Users\Haider Thaer\OneDrive - Jamia Millia Islamia (A Central University)\Desktop\plm9 project\breed-glide-dock_SP	breed-glide-dock_SP_pv.maegz	970
	OTAVA-FRAGMENT-LIBRARY-ligprep_1-.sdf:4302_+_OTAVA-FRAGMENT-LIBRARY-ligprep_1-.sdf:11168	20369	breed-glide-dock_SP_pv.971	2023-10-13 17:09:23	2023-10-13 17:09:23			C:\Users\Haider Thaer\OneDrive - Jamia Millia Islamia (A Central University)\Desktop\plm9 project\breed-glide-dock_SP	breed-glide-dock_SP_pv.maegz	971
	OTAVA-FRAGMENT-LIBRARY-ligprep_1-.sdf:4517_+_OTAVA-FRAGMENT-LIBRARY-ligprep_1-.sdf:5689	20370	breed-glide-dock_SP_pv.972	2023-10-13 17:09:23	2023-10-13 17:09:23			C:\Users\Haider Thaer\OneDrive - Jamia Millia Islamia (A Central University)\Desktop\plm9 project\breed-glide-dock_SP	breed-glide-dock_SP_pv.maegz	972
	OTAVA-FRAGMENT-LIBRARY-ligprep_1-.sdf:11269_+_OTAVA-FRAGMENT-LIBRARY-ligprep_1-.sdf:694	20371	breed-glide-dock_SP_pv.973	2023-10-13 17:09:23	2023-10-13 17:09:23			C:\Users\Haider Thaer\OneDrive - Jamia Millia Islamia (A Central University)\Desktop\plm9 project\breed-glide-dock_SP	breed-glide-dock_SP_pv.maegz	973
	OTAVA-FRAGMENT-LIBRARY-ligprep_1-.sdf:8744_+_OTAVA-FRAGMENT-LIBRARY-ligprep_1-.sdf:234	20372	breed-glide-dock_SP_pv.974	2023-10-13 17:09:23	2023-10-13 17:09:23			C:\Users\Haider Thaer\OneDrive - Jamia Millia Islamia (A Central University)\Desktop\plm9 project\breed-glide-dock_SP	breed-glide-dock_SP_pv.maegz	974
	OTAVA-FRAGMENT-LIBRARY-ligprep_1-.sdf:8725_+_OTAVA-FRAGMENT-LIBRARY-ligprep_1-.sdf:8371	20373	breed-glide-dock_SP_pv.975	2023-10-13 17:09:23	2023-10-13 17:09:23			C:\Users\Haider Thaer\OneDrive - Jamia Millia Islamia (A Central University)\Desktop\plm9 project\breed-glide-dock_SP	breed-glide-dock_SP_pv.maegz	975
	OTAVA-FRAGMENT-LIBRARY-ligprep_1-.sdf:4987_+_OTAVA-FRAGMENT-LIBRARY-ligprep_1-.sdf:10276	20374	breed-glide-dock_SP_pv.976	2023-10-13 17:09:23	2023-10-13 17:09:23			C:\Users\Haider Thaer\OneDrive - Jamia Millia Islamia (A Central University)\Desktop\plm9 project\breed-glide-dock_SP	breed-glide-dock_SP_pv.maegz	976
	OTAVA-FRAGMENT-LIBRARY-ligprep_1-.sdf:8287_+_OTAVA-FRAGMENT-LIBRARY-ligprep_1-.sdf:10745	20375	breed-glide-dock_SP_pv.977	2023-10-13 17:09:23	2023-10-13 17:09:23			C:\Users\Haider Thaer\OneDrive - Jamia Millia Islamia (A Central University)\Desktop\plm9 project\breed-glide-dock_SP	breed-glide-dock_SP_pv.maegz	977
	OTAVA-FRAGMENT-LIBRARY-ligprep_1-.sdf:10429_+_OTAVA-FRAGMENT-LIBRARY-ligprep_1-.sdf:1924	20376	breed-glide-dock_SP_pv.978	2023-10-13 17:09:23	2023-10-13 17:09:23			C:\Users\Haider Thaer\OneDrive - Jamia Millia Islamia (A Central University)\Desktop\plm9 project\breed-glide-dock_SP	breed-glide-dock_SP_pv.maegz	978
	OTAVA-FRAGMENT-LIBRARY-ligprep_1-.sdf:6197_+_OTAVA-FRAGMENT-LIBRARY-ligprep_1-.sdf:1521	20377	breed-glide-dock_SP_pv.979	2023-10-13 17:09:23	2023-10-13 17:09:23			C:\Users\Haider Thaer\OneDrive - Jamia Millia Islamia (A Central University)\Desktop\plm9 project\breed-glide-dock_SP	breed-glide-dock_SP_pv.maegz	979
	OTAVA-FRAGMENT-LIBRARY-ligprep_1-.sdf:4167_+_OTAVA-FRAGMENT-LIBRARY-ligprep_1-.sdf:4578	20378	breed-glide-dock_SP_pv.980	2023-10-13 17:09:23	2023-10-13 17:09:23			C:\Users\Haider Thaer\OneDrive - Jamia Millia Islamia (A Central University)\Desktop\plm9 project\breed-glide-dock_SP	breed-glide-dock_SP_pv.maegz	980
	OTAVA-FRAGMENT-LIBRARY-ligprep_1-.sdf:1063_+_OTAVA-FRAGMENT-LIBRARY-ligprep_1-.sdf:1663	20379	breed-glide-dock_SP_pv.981	2023-10-13 17:09:23	2023-10-13 17:09:23			C:\Users\Haider Thaer\OneDrive - Jamia Millia Islamia (A Central University)\Desktop\plm9 project\breed-glide-dock_SP	breed-glide-dock_SP_pv.maegz	981
	OTAVA-FRAGMENT-LIBRARY-ligprep_1-.sdf:10269_+_OTAVA-FRAGMENT-LIBRARY-ligprep_1-.sdf:8716	20380	breed-glide-dock_SP_pv.982	2023-10-13 17:09:23	2023-10-13 17:09:23			C:\Users\Haider Thaer\OneDrive - Jamia Millia Islamia (A Central University)\Desktop\plm9 project\breed-glide-dock_SP	breed-glide-dock_SP_pv.maegz	982
	OTAVA-FRAGMENT-LIBRARY-ligprep_1-.sdf:9563_+_OTAVA-FRAGMENT-LIBRARY-ligprep_1-.sdf:1521	20381	breed-glide-dock_SP_pv.983	2023-10-13 17:09:23	2023-10-13 17:09:23			C:\Users\Haider Thaer\OneDrive - Jamia Millia Islamia (A Central University)\Desktop\plm9 project\breed-glide-dock_SP	breed-glide-dock_SP_pv.maegz	983
	OTAVA-FRAGMENT-LIBRARY-ligprep_1-.sdf:9213_+_OTAVA-FRAGMENT-LIBRARY-ligprep_1-.sdf:9259	20382	breed-glide-dock_SP_pv.984	2023-10-13 17:09:23	2023-10-13 17:09:23			C:\Users\Haider Thaer\OneDrive - Jamia Millia Islamia (A Central University)\Desktop\plm9 project\breed-glide-dock_SP	breed-glide-dock_SP_pv.maegz	984
	OTAVA-FRAGMENT-LIBRARY-ligprep_1-.sdf:774_+_OTAVA-FRAGMENT-LIBRARY-ligprep_1-.sdf:1518	20383	breed-glide-dock_SP_pv.985	2023-10-13 17:09:23	2023-10-13 17:09:23			C:\Users\Haider Thaer\OneDrive - Jamia Millia Islamia (A Central University)\Desktop\plm9 project\breed-glide-dock_SP	breed-glide-dock_SP_pv.maegz	985
	OTAVA-FRAGMENT-LIBRARY-ligprep_1-.sdf:10976_+_OTAVA-FRAGMENT-LIBRARY-ligprep_1-.sdf:1924	20384	breed-glide-dock_SP_pv.986	2023-10-13 17:09:23	2023-10-13 17:09:23			C:\Users\Haider Thaer\OneDrive - Jamia Millia Islamia (A Central University)\Desktop\plm9 project\breed-glide-dock_SP	breed-glide-dock_SP_pv.maegz	986
	OTAVA-FRAGMENT-LIBRARY-ligprep_1-.sdf:632_+_OTAVA-FRAGMENT-LIBRARY-ligprep_1-.sdf:1568	20385	breed-glide-dock_SP_pv.987	2023-10-13 17:09:23	2023-10-13 17:09:23			C:\Users\Haider Thaer\OneDrive - Jamia Millia Islamia (A Central University)\Desktop\plm9 project\breed-glide-dock_SP	breed-glide-dock_SP_pv.maegz	987
	OTAVA-FRAGMENT-LIBRARY-ligprep_1-.sdf:1921_+_OTAVA-FRAGMENT-LIBRARY-ligprep_1-.sdf:1413	20386	breed-glide-dock_SP_pv.988	2023-10-13 17:09:23	2023-10-13 17:09:23			C:\Users\Haider Thaer\OneDrive - Jamia Millia Islamia (A Central University)\Desktop\plm9 project\breed-glide-dock_SP	breed-glide-dock_SP_pv.maegz	988
	OTAVA-FRAGMENT-LIBRARY-ligprep_1-.sdf:5617_+_OTAVA-FRAGMENT-LIBRARY-ligprep_1-.sdf:7875	20387	breed-glide-dock_SP_pv.989	2023-10-13 17:09:23	2023-10-13 17:09:23			C:\Users\Haider Thaer\OneDrive - Jamia Millia Islamia (A Central University)\Desktop\plm9 project\breed-glide-dock_SP	breed-glide-dock_SP_pv.maegz	989
	OTAVA-FRAGMENT-LIBRARY-ligprep_1-.sdf:2062_+_OTAVA-FRAGMENT-LIBRARY-ligprep_1-.sdf:1521	20388	breed-glide-dock_SP_pv.990	2023-10-13 17:09:23	2023-10-13 17:09:23			C:\Users\Haider Thaer\OneDrive - Jamia Millia Islamia (A Central University)\Desktop\plm9 project\breed-glide-dock_SP	breed-glide-dock_SP_pv.maegz	990
	OTAVA-FRAGMENT-LIBRARY-ligprep_1-.sdf:898_+_OTAVA-FRAGMENT-LIBRARY-ligprep_1-.sdf:139	20389	breed-glide-dock_SP_pv.991	2023-10-13 17:09:23	2023-10-13 17:09:23			C:\Users\Haider Thaer\OneDrive - Jamia Millia Islamia (A Central University)\Desktop\plm9 project\breed-glide-dock_SP	breed-glide-dock_SP_pv.maegz	991
	OTAVA-FRAGMENT-LIBRARY-ligprep_1-.sdf:11330_+_OTAVA-FRAGMENT-LIBRARY-ligprep_1-.sdf:5371	20390	breed-glide-dock_SP_pv.992	2023-10-13 17:09:23	2023-10-13 17:09:23			C:\Users\Haider Thaer\OneDrive - Jamia Millia Islamia (A Central University)\Desktop\plm9 project\breed-glide-dock_SP	breed-glide-dock_SP_pv.maegz	992
	OTAVA-FRAGMENT-LIBRARY-ligprep_1-.sdf:10853_+_OTAVA-FRAGMENT-LIBRARY-ligprep_1-.sdf:11161	20391	breed-glide-dock_SP_pv.993	2023-10-13 17:09:23	2023-10-13 17:09:23			C:\Users\Haider Thaer\OneDrive - Jamia Millia Islamia (A Central University)\Desktop\plm9 project\breed-glide-dock_SP	breed-glide-dock_SP_pv.maegz	993
	OTAVA-FRAGMENT-LIBRARY-ligprep_1-.sdf:4517_+_OTAVA-FRAGMENT-LIBRARY-ligprep_1-.sdf:5435	20392	breed-glide-dock_SP_pv.994	2023-10-13 17:09:23	2023-10-13 17:09:23			C:\Users\Haider Thaer\OneDrive - Jamia Millia Islamia (A Central University)\Desktop\plm9 project\breed-glide-dock_SP	breed-glide-dock_SP_pv.maegz	994
	OTAVA-FRAGMENT-LIBRARY-ligprep_1-.sdf:977_+_OTAVA-FRAGMENT-LIBRARY-ligprep_1-.sdf:10884	20393	breed-glide-dock_SP_pv.995	2023-10-13 17:09:23	2023-10-13 17:09:23			C:\Users\Haider Thaer\OneDrive - Jamia Millia Islamia (A Central University)\Desktop\plm9 project\breed-glide-dock_SP	breed-glide-dock_SP_pv.maegz	995
	OTAVA-FRAGMENT-LIBRARY-ligprep_1-.sdf:3119_+_OTAVA-FRAGMENT-LIBRARY-ligprep_1-.sdf:10969	20394	breed-glide-dock_SP_pv.996	2023-10-13 17:09:23	2023-10-13 17:09:23			C:\Users\Haider Thaer\OneDrive - Jamia Millia Islamia (A Central University)\Desktop\plm9 project\breed-glide-dock_SP	breed-glide-dock_SP_pv.maegz	996
	OTAVA-FRAGMENT-LIBRARY-ligprep_1-.sdf:3758_+_OTAVA-FRAGMENT-LIBRARY-ligprep_1-.sdf:3477	20395	breed-glide-dock_SP_pv.997	2023-10-13 17:09:23	2023-10-13 17:09:23			C:\Users\Haider Thaer\OneDrive - Jamia Millia Islamia (A Central University)\Desktop\plm9 project\breed-glide-dock_SP	breed-glide-dock_SP_pv.maegz	997
	OTAVA-FRAGMENT-LIBRARY-ligprep_1-.sdf:10877_+_OTAVA-FRAGMENT-LIBRARY-ligprep_1-.sdf:2488	20396	breed-glide-dock_SP_pv.998	2023-10-13 17:09:23	2023-10-13 17:09:23			C:\Users\Haider Thaer\OneDrive - Jamia Millia Islamia (A Central University)\Desktop\plm9 project\breed-glide-dock_SP	breed-glide-dock_SP_pv.maegz	998
	OTAVA-FRAGMENT-LIBRARY-ligprep_1-.sdf:428_+_OTAVA-FRAGMENT-LIBRARY-ligprep_1-.sdf:856	20397	breed-glide-dock_SP_pv.999	2023-10-13 17:09:23	2023-10-13 17:09:23			C:\Users\Haider Thaer\OneDrive - Jamia Millia Islamia (A Central University)\Desktop\plm9 project\breed-glide-dock_SP	breed-glide-dock_SP_pv.maegz	999
	OTAVA-FRAGMENT-LIBRARY-ligprep_1-.sdf:9761_+_OTAVA-FRAGMENT-LIBRARY-ligprep_1-.sdf:1240	20398	breed-glide-dock_SP_pv.1000	2023-10-13 17:09:23	2023-10-13 17:09:23			C:\Users\Haider Thaer\OneDrive - Jamia Millia Islamia (A Central University)\Desktop\plm9 project\breed-glide-dock_SP	breed-glide-dock_SP_pv.maegz	1000
	OTAVA-FRAGMENT-LIBRARY-ligprep_1-.sdf:9132_+_OTAVA-FRAGMENT-LIBRARY-ligprep_1-.sdf:11398	20399	breed-glide-dock_SP_pv.1001	2023-10-13 17:09:23	2023-10-13 17:09:23			C:\Users\Haider Thaer\OneDrive - Jamia Millia Islamia (A Central University)\Desktop\plm9 project\breed-glide-dock_SP	breed-glide-dock_SP_pv.maegz	1001
	OTAVA-FRAGMENT-LIBRARY-ligprep_1-.sdf:5417_+_OTAVA-FRAGMENT-LIBRARY-ligprep_1-.sdf:10895	20400	breed-glide-dock_SP_pv.1002	2023-10-13 17:09:23	2023-10-13 17:09:23			C:\Users\Haider Thaer\OneDrive - Jamia Millia Islamia (A Central University)\Desktop\plm9 project\breed-glide-dock_SP	breed-glide-dock_SP_pv.maegz	1002
	OTAVA-FRAGMENT-LIBRARY-ligprep_1-.sdf:11168_+_OTAVA-FRAGMENT-LIBRARY-ligprep_1-.sdf:1568	20401	breed-glide-dock_SP_pv.1003	2023-10-13 17:09:23	2023-10-13 17:09:23			C:\Users\Haider Thaer\OneDrive - Jamia Millia Islamia (A Central University)\Desktop\plm9 project\breed-glide-dock_SP	breed-glide-dock_SP_pv.maegz	1003
	OTAVA-FRAGMENT-LIBRARY-ligprep_1-.sdf:3632_+_OTAVA-FRAGMENT-LIBRARY-ligprep_1-.sdf:9779	20402	breed-glide-dock_SP_pv.1004	2023-10-13 17:09:23	2023-10-13 17:09:23			C:\Users\Haider Thaer\OneDrive - Jamia Millia Islamia (A Central University)\Desktop\plm9 project\breed-glide-dock_SP	breed-glide-dock_SP_pv.maegz	1004
	OTAVA-FRAGMENT-LIBRARY-ligprep_1-.sdf:10350_+_OTAVA-FRAGMENT-LIBRARY-ligprep_1-.sdf:8289	20403	breed-glide-dock_SP_pv.1005	2023-10-13 17:09:23	2023-10-13 17:09:23			C:\Users\Haider Thaer\OneDrive - Jamia Millia Islamia (A Central University)\Desktop\plm9 project\breed-glide-dock_SP	breed-glide-dock_SP_pv.maegz	1005
	OTAVA-FRAGMENT-LIBRARY-ligprep_1-.sdf:11653_+_OTAVA-FRAGMENT-LIBRARY-ligprep_1-.sdf:8320	20404	breed-glide-dock_SP_pv.1006	2023-10-13 17:09:23	2023-10-13 17:09:23			C:\Users\Haider Thaer\OneDrive - Jamia Millia Islamia (A Central University)\Desktop\plm9 project\breed-glide-dock_SP	breed-glide-dock_SP_pv.maegz	1006
	OTAVA-FRAGMENT-LIBRARY-ligprep_1-.sdf:991_+_OTAVA-FRAGMENT-LIBRARY-ligprep_1-.sdf:5839	20405	breed-glide-dock_SP_pv.1007	2023-10-13 17:09:23	2023-10-13 17:09:23			C:\Users\Haider Thaer\OneDrive - Jamia Millia Islamia (A Central University)\Desktop\plm9 project\breed-glide-dock_SP	breed-glide-dock_SP_pv.maegz	1007
	OTAVA-FRAGMENT-LIBRARY-ligprep_1-.sdf:10895_+_OTAVA-FRAGMENT-LIBRARY-ligprep_1-.sdf:10969	20406	breed-glide-dock_SP_pv.1008	2023-10-13 17:09:23	2023-10-13 17:09:23			C:\Users\Haider Thaer\OneDrive - Jamia Millia Islamia (A Central University)\Desktop\plm9 project\breed-glide-dock_SP	breed-glide-dock_SP_pv.maegz	1008
	OTAVA-FRAGMENT-LIBRARY-ligprep_1-.sdf:11503_+_OTAVA-FRAGMENT-LIBRARY-ligprep_1-.sdf:3962	20407	breed-glide-dock_SP_pv.1009	2023-10-13 17:09:23	2023-10-13 17:09:23			C:\Users\Haider Thaer\OneDrive - Jamia Millia Islamia (A Central University)\Desktop\plm9 project\breed-glide-dock_SP	breed-glide-dock_SP_pv.maegz	1009
	OTAVA-FRAGMENT-LIBRARY-ligprep_1-.sdf:5848_+_OTAVA-FRAGMENT-LIBRARY-ligprep_1-.sdf:10746	20408	breed-glide-dock_SP_pv.1010	2023-10-13 17:09:23	2023-10-13 17:09:23			C:\Users\Haider Thaer\OneDrive - Jamia Millia Islamia (A Central University)\Desktop\plm9 project\breed-glide-dock_SP	breed-glide-dock_SP_pv.maegz	1010
	OTAVA-FRAGMENT-LIBRARY-ligprep_1-.sdf:990_+_OTAVA-FRAGMENT-LIBRARY-ligprep_1-.sdf:11723	20409	breed-glide-dock_SP_pv.1011	2023-10-13 17:09:23	2023-10-13 17:09:23			C:\Users\Haider Thaer\OneDrive - Jamia Millia Islamia (A Central University)\Desktop\plm9 project\breed-glide-dock_SP	breed-glide-dock_SP_pv.maegz	1011
	OTAVA-FRAGMENT-LIBRARY-ligprep_1-.sdf:7355_+_OTAVA-FRAGMENT-LIBRARY-ligprep_1-.sdf:3811	20410	breed-glide-dock_SP_pv.1012	2023-10-13 17:09:23	2023-10-13 17:09:23			C:\Users\Haider Thaer\OneDrive - Jamia Millia Islamia (A Central University)\Desktop\plm9 project\breed-glide-dock_SP	breed-glide-dock_SP_pv.maegz	1012
	OTAVA-FRAGMENT-LIBRARY-ligprep_1-.sdf:994_+_OTAVA-FRAGMENT-LIBRARY-ligprep_1-.sdf:11218	20411	breed-glide-dock_SP_pv.1013	2023-10-13 17:09:23	2023-10-13 17:09:23			C:\Users\Haider Thaer\OneDrive - Jamia Millia Islamia (A Central University)\Desktop\plm9 project\breed-glide-dock_SP	breed-glide-dock_SP_pv.maegz	1013
	OTAVA-FRAGMENT-LIBRARY-ligprep_1-.sdf:1668_+_OTAVA-FRAGMENT-LIBRARY-ligprep_1-.sdf:5362	20412	breed-glide-dock_SP_pv.1014	2023-10-13 17:09:23	2023-10-13 17:09:23			C:\Users\Haider Thaer\OneDrive - Jamia Millia Islamia (A Central University)\Desktop\plm9 project\breed-glide-dock_SP	breed-glide-dock_SP_pv.maegz	1014
	OTAVA-FRAGMENT-LIBRARY-ligprep_1-.sdf:6270_+_OTAVA-FRAGMENT-LIBRARY-ligprep_1-.sdf:10746	20413	breed-glide-dock_SP_pv.1015	2023-10-13 17:09:23	2023-10-13 17:09:23			C:\Users\Haider Thaer\OneDrive - Jamia Millia Islamia (A Central University)\Desktop\plm9 project\breed-glide-dock_SP	breed-glide-dock_SP_pv.maegz	1015
	OTAVA-FRAGMENT-LIBRARY-ligprep_1-.sdf:1921_+_OTAVA-FRAGMENT-LIBRARY-ligprep_1-.sdf:4182	20414	breed-glide-dock_SP_pv.1016	2023-10-13 17:09:23	2023-10-13 17:09:23			C:\Users\Haider Thaer\OneDrive - Jamia Millia Islamia (A Central University)\Desktop\plm9 project\breed-glide-dock_SP	breed-glide-dock_SP_pv.maegz	1016
	OTAVA-FRAGMENT-LIBRARY-ligprep_1-.sdf:1054_+_OTAVA-FRAGMENT-LIBRARY-ligprep_1-.sdf:3760	20415	breed-glide-dock_SP_pv.1017	2023-10-13 17:09:23	2023-10-13 17:09:23			C:\Users\Haider Thaer\OneDrive - Jamia Millia Islamia (A Central University)\Desktop\plm9 project\breed-glide-dock_SP	breed-glide-dock_SP_pv.maegz	1017
	OTAVA-FRAGMENT-LIBRARY-ligprep_1-.sdf:10269_+_OTAVA-FRAGMENT-LIBRARY-ligprep_1-.sdf:9111	20416	breed-glide-dock_SP_pv.1018	2023-10-13 17:09:23	2023-10-13 17:09:23			C:\Users\Haider Thaer\OneDrive - Jamia Millia Islamia (A Central University)\Desktop\plm9 project\breed-glide-dock_SP	breed-glide-dock_SP_pv.maegz	1018
	OTAVA-FRAGMENT-LIBRARY-ligprep_1-.sdf:5519_+_OTAVA-FRAGMENT-LIBRARY-ligprep_1-.sdf:3050	20417	breed-glide-dock_SP_pv.1019	2023-10-13 17:09:23	2023-10-13 17:09:23			C:\Users\Haider Thaer\OneDrive - Jamia Millia Islamia (A Central University)\Desktop\plm9 project\breed-glide-dock_SP	breed-glide-dock_SP_pv.maegz	1019
	OTAVA-FRAGMENT-LIBRARY-ligprep_1-.sdf:2338_+_OTAVA-FRAGMENT-LIBRARY-ligprep_1-.sdf:6074	20418	breed-glide-dock_SP_pv.1020	2023-10-13 17:09:23	2023-10-13 17:09:23			C:\Users\Haider Thaer\OneDrive - Jamia Millia Islamia (A Central University)\Desktop\plm9 project\breed-glide-dock_SP	breed-glide-dock_SP_pv.maegz	1020
	OTAVA-FRAGMENT-LIBRARY-ligprep_1-.sdf:3758_+_OTAVA-FRAGMENT-LIBRARY-ligprep_1-.sdf:10882	20419	breed-glide-dock_SP_pv.1021	2023-10-13 17:09:23	2023-10-13 17:09:23			C:\Users\Haider Thaer\OneDrive - Jamia Millia Islamia (A Central University)\Desktop\plm9 project\breed-glide-dock_SP	breed-glide-dock_SP_pv.maegz	1021
	OTAVA-FRAGMENT-LIBRARY-ligprep_1-.sdf:11125_+_OTAVA-FRAGMENT-LIBRARY-ligprep_1-.sdf:7649	20420	breed-glide-dock_SP_pv.1022	2023-10-13 17:09:23	2023-10-13 17:09:23			C:\Users\Haider Thaer\OneDrive - Jamia Millia Islamia (A Central University)\Desktop\plm9 project\breed-glide-dock_SP	breed-glide-dock_SP_pv.maegz	1022
	OTAVA-FRAGMENT-LIBRARY-ligprep_1-.sdf:6907_+_OTAVA-FRAGMENT-LIBRARY-ligprep_1-.sdf:4160	20421	breed-glide-dock_SP_pv.1023	2023-10-13 17:09:23	2023-10-13 17:09:23			C:\Users\Haider Thaer\OneDrive - Jamia Millia Islamia (A Central University)\Desktop\plm9 project\breed-glide-dock_SP	breed-glide-dock_SP_pv.maegz	1023
	OTAVA-FRAGMENT-LIBRARY-ligprep_1-.sdf:9985_+_OTAVA-FRAGMENT-LIBRARY-ligprep_1-.sdf:9197	20422	breed-glide-dock_SP_pv.1024	2023-10-13 17:09:23	2023-10-13 17:09:23			C:\Users\Haider Thaer\OneDrive - Jamia Millia Islamia (A Central University)\Desktop\plm9 project\breed-glide-dock_SP	breed-glide-dock_SP_pv.maegz	1024
	OTAVA-FRAGMENT-LIBRARY-ligprep_1-.sdf:9563_+_OTAVA-FRAGMENT-LIBRARY-ligprep_1-.sdf:11426	20423	breed-glide-dock_SP_pv.1025	2023-10-13 17:09:23	2023-10-13 17:09:23			C:\Users\Haider Thaer\OneDrive - Jamia Millia Islamia (A Central University)\Desktop\plm9 project\breed-glide-dock_SP	breed-glide-dock_SP_pv.maegz	1025
	OTAVA-FRAGMENT-LIBRARY-ligprep_1-.sdf:7680_+_OTAVA-FRAGMENT-LIBRARY-ligprep_1-.sdf:4856	20424	breed-glide-dock_SP_pv.1026	2023-10-13 17:09:23	2023-10-13 17:09:23			C:\Users\Haider Thaer\OneDrive - Jamia Millia Islamia (A Central University)\Desktop\plm9 project\breed-glide-dock_SP	breed-glide-dock_SP_pv.maegz	1026
	OTAVA-FRAGMENT-LIBRARY-ligprep_1-.sdf:3632_+_OTAVA-FRAGMENT-LIBRARY-ligprep_1-.sdf:8474	20425	breed-glide-dock_SP_pv.1027	2023-10-13 17:09:23	2023-10-13 17:09:23			C:\Users\Haider Thaer\OneDrive - Jamia Millia Islamia (A Central University)\Desktop\plm9 project\breed-glide-dock_SP	breed-glide-dock_SP_pv.maegz	1027
	OTAVA-FRAGMENT-LIBRARY-ligprep_1-.sdf:9985_+_OTAVA-FRAGMENT-LIBRARY-ligprep_1-.sdf:390	20426	breed-glide-dock_SP_pv.1028	2023-10-13 17:09:23	2023-10-13 17:09:23			C:\Users\Haider Thaer\OneDrive - Jamia Millia Islamia (A Central University)\Desktop\plm9 project\breed-glide-dock_SP	breed-glide-dock_SP_pv.maegz	1028
	OTAVA-FRAGMENT-LIBRARY-ligprep_1-.sdf:4517_+_OTAVA-FRAGMENT-LIBRARY-ligprep_1-.sdf:1258	20427	breed-glide-dock_SP_pv.1029	2023-10-13 17:09:23	2023-10-13 17:09:23			C:\Users\Haider Thaer\OneDrive - Jamia Millia Islamia (A Central University)\Desktop\plm9 project\breed-glide-dock_SP	breed-glide-dock_SP_pv.maegz	1029
	OTAVA-FRAGMENT-LIBRARY-ligprep_1-.sdf:9229_+_OTAVA-FRAGMENT-LIBRARY-ligprep_1-.sdf:11330	20428	breed-glide-dock_SP_pv.1030	2023-10-13 17:09:23	2023-10-13 17:09:23			C:\Users\Haider Thaer\OneDrive - Jamia Millia Islamia (A Central University)\Desktop\plm9 project\breed-glide-dock_SP	breed-glide-dock_SP_pv.maegz	1030
	OTAVA-FRAGMENT-LIBRARY-ligprep_1-.sdf:4302_+_OTAVA-FRAGMENT-LIBRARY-ligprep_1-.sdf:11277	20429	breed-glide-dock_SP_pv.1031	2023-10-13 17:09:23	2023-10-13 17:09:23			C:\Users\Haider Thaer\OneDrive - Jamia Millia Islamia (A Central University)\Desktop\plm9 project\breed-glide-dock_SP	breed-glide-dock_SP_pv.maegz	1031
	OTAVA-FRAGMENT-LIBRARY-ligprep_1-.sdf:11081_+_OTAVA-FRAGMENT-LIBRARY-ligprep_1-.sdf:5140	20430	breed-glide-dock_SP_pv.1032	2023-10-13 17:09:23	2023-10-13 17:09:23			C:\Users\Haider Thaer\OneDrive - Jamia Millia Islamia (A Central University)\Desktop\plm9 project\breed-glide-dock_SP	breed-glide-dock_SP_pv.maegz	1032
	OTAVA-FRAGMENT-LIBRARY-ligprep_1-.sdf:623_+_OTAVA-FRAGMENT-LIBRARY-ligprep_1-.sdf:9981	20431	breed-glide-dock_SP_pv.1033	2023-10-13 17:09:23	2023-10-13 17:09:23			C:\Users\Haider Thaer\OneDrive - Jamia Millia Islamia (A Central University)\Desktop\plm9 project\breed-glide-dock_SP	breed-glide-dock_SP_pv.maegz	1033
	OTAVA-FRAGMENT-LIBRARY-ligprep_1-.sdf:1872_+_OTAVA-FRAGMENT-LIBRARY-ligprep_1-.sdf:1418	20432	breed-glide-dock_SP_pv.1034	2023-10-13 17:09:23	2023-10-13 17:09:23			C:\Users\Haider Thaer\OneDrive - Jamia Millia Islamia (A Central University)\Desktop\plm9 project\breed-glide-dock_SP	breed-glide-dock_SP_pv.maegz	1034
	OTAVA-FRAGMENT-LIBRARY-ligprep_1-.sdf:3911_+_OTAVA-FRAGMENT-LIBRARY-ligprep_1-.sdf:1521	20433	breed-glide-dock_SP_pv.1035	2023-10-13 17:09:23	2023-10-13 17:09:23			C:\Users\Haider Thaer\OneDrive - Jamia Millia Islamia (A Central University)\Desktop\plm9 project\breed-glide-dock_SP	breed-glide-dock_SP_pv.maegz	1035
	OTAVA-FRAGMENT-LIBRARY-ligprep_1-.sdf:3902_+_OTAVA-FRAGMENT-LIBRARY-ligprep_1-.sdf:8818	20434	breed-glide-dock_SP_pv.1036	2023-10-13 17:09:23	2023-10-13 17:09:23			C:\Users\Haider Thaer\OneDrive - Jamia Millia Islamia (A Central University)\Desktop\plm9 project\breed-glide-dock_SP	breed-glide-dock_SP_pv.maegz	1036
	OTAVA-FRAGMENT-LIBRARY-ligprep_1-.sdf:7840_+_OTAVA-FRAGMENT-LIBRARY-ligprep_1-.sdf:216	20435	breed-glide-dock_SP_pv.1037	2023-10-13 17:09:23	2023-10-13 17:09:23			C:\Users\Haider Thaer\OneDrive - Jamia Millia Islamia (A Central University)\Desktop\plm9 project\breed-glide-dock_SP	breed-glide-dock_SP_pv.maegz	1037
	OTAVA-FRAGMENT-LIBRARY-ligprep_1-.sdf:2761_+_OTAVA-FRAGMENT-LIBRARY-ligprep_1-.sdf:9360	20436	breed-glide-dock_SP_pv.1038	2023-10-13 17:09:23	2023-10-13 17:09:23			C:\Users\Haider Thaer\OneDrive - Jamia Millia Islamia (A Central University)\Desktop\plm9 project\breed-glide-dock_SP	breed-glide-dock_SP_pv.maegz	1038
	OTAVA-FRAGMENT-LIBRARY-ligprep_1-.sdf:2761_+_OTAVA-FRAGMENT-LIBRARY-ligprep_1-.sdf:9360	20437	breed-glide-dock_SP_pv.1039	2023-10-13 17:09:23	2023-10-13 17:09:23			C:\Users\Haider Thaer\OneDrive - Jamia Millia Islamia (A Central University)\Desktop\plm9 project\breed-glide-dock_SP	breed-glide-dock_SP_pv.maegz	1039
	OTAVA-FRAGMENT-LIBRARY-ligprep_1-.sdf:1328_+_OTAVA-FRAGMENT-LIBRARY-ligprep_1-.sdf:426	20438	breed-glide-dock_SP_pv.1040	2023-10-13 17:09:23	2023-10-13 17:09:23			C:\Users\Haider Thaer\OneDrive - Jamia Millia Islamia (A Central University)\Desktop\plm9 project\breed-glide-dock_SP	breed-glide-dock_SP_pv.maegz	1040
	OTAVA-FRAGMENT-LIBRARY-ligprep_1-.sdf:774_+_OTAVA-FRAGMENT-LIBRARY-ligprep_1-.sdf:5555	20439	breed-glide-dock_SP_pv.1041	2023-10-13 17:09:23	2023-10-13 17:09:23			C:\Users\Haider Thaer\OneDrive - Jamia Millia Islamia (A Central University)\Desktop\plm9 project\breed-glide-dock_SP	breed-glide-dock_SP_pv.maegz	1041
	OTAVA-FRAGMENT-LIBRARY-ligprep_1-.sdf:4987_+_OTAVA-FRAGMENT-LIBRARY-ligprep_1-.sdf:3143	20440	breed-glide-dock_SP_pv.1042	2023-10-13 17:09:23	2023-10-13 17:09:23			C:\Users\Haider Thaer\OneDrive - Jamia Millia Islamia (A Central University)\Desktop\plm9 project\breed-glide-dock_SP	breed-glide-dock_SP_pv.maegz	1042
	OTAVA-FRAGMENT-LIBRARY-ligprep_1-.sdf:3833_+_OTAVA-FRAGMENT-LIBRARY-ligprep_1-.sdf:10882	20441	breed-glide-dock_SP_pv.1043	2023-10-13 17:09:23	2023-10-13 17:09:23			C:\Users\Haider Thaer\OneDrive - Jamia Millia Islamia (A Central University)\Desktop\plm9 project\breed-glide-dock_SP	breed-glide-dock_SP_pv.maegz	1043
	OTAVA-FRAGMENT-LIBRARY-ligprep_1-.sdf:5292_+_OTAVA-FRAGMENT-LIBRARY-ligprep_1-.sdf:1929	20442	breed-glide-dock_SP_pv.1044	2023-10-13 17:09:23	2023-10-13 17:09:23			C:\Users\Haider Thaer\OneDrive - Jamia Millia Islamia (A Central University)\Desktop\plm9 project\breed-glide-dock_SP	breed-glide-dock_SP_pv.maegz	1044
	OTAVA-FRAGMENT-LIBRARY-ligprep_1-.sdf:8993_+_OTAVA-FRAGMENT-LIBRARY-ligprep_1-.sdf:694	20443	breed-glide-dock_SP_pv.1045	2023-10-13 17:09:23	2023-10-13 17:09:23			C:\Users\Haider Thaer\OneDrive - Jamia Millia Islamia (A Central University)\Desktop\plm9 project\breed-glide-dock_SP	breed-glide-dock_SP_pv.maegz	1045
	OTAVA-FRAGMENT-LIBRARY-ligprep_1-.sdf:1924_+_OTAVA-FRAGMENT-LIBRARY-ligprep_1-.sdf:10261	20444	breed-glide-dock_SP_pv.1046	2023-10-13 17:09:23	2023-10-13 17:09:23			C:\Users\Haider Thaer\OneDrive - Jamia Millia Islamia (A Central University)\Desktop\plm9 project\breed-glide-dock_SP	breed-glide-dock_SP_pv.maegz	1046
	OTAVA-FRAGMENT-LIBRARY-ligprep_1-.sdf:10267_+_OTAVA-FRAGMENT-LIBRARY-ligprep_1-.sdf:3478	20445	breed-glide-dock_SP_pv.1047	2023-10-13 17:09:23	2023-10-13 17:09:23			C:\Users\Haider Thaer\OneDrive - Jamia Millia Islamia (A Central University)\Desktop\plm9 project\breed-glide-dock_SP	breed-glide-dock_SP_pv.maegz	1047
	OTAVA-FRAGMENT-LIBRARY-ligprep_1-.sdf:2132_+_OTAVA-FRAGMENT-LIBRARY-ligprep_1-.sdf:1334	20446	breed-glide-dock_SP_pv.1048	2023-10-13 17:09:24	2023-10-13 17:09:24			C:\Users\Haider Thaer\OneDrive - Jamia Millia Islamia (A Central University)\Desktop\plm9 project\breed-glide-dock_SP	breed-glide-dock_SP_pv.maegz	1048
	OTAVA-FRAGMENT-LIBRARY-ligprep_1-.sdf:6823_+_OTAVA-FRAGMENT-LIBRARY-ligprep_1-.sdf:9209	20447	breed-glide-dock_SP_pv.1049	2023-10-13 17:09:24	2023-10-13 17:09:24			C:\Users\Haider Thaer\OneDrive - Jamia Millia Islamia (A Central University)\Desktop\plm9 project\breed-glide-dock_SP	breed-glide-dock_SP_pv.maegz	1049
	OTAVA-FRAGMENT-LIBRARY-ligprep_1-.sdf:1568_+_OTAVA-FRAGMENT-LIBRARY-ligprep_1-.sdf:11081	20448	breed-glide-dock_SP_pv.1050	2023-10-13 17:09:24	2023-10-13 17:09:24			C:\Users\Haider Thaer\OneDrive - Jamia Millia Islamia (A Central University)\Desktop\plm9 project\breed-glide-dock_SP	breed-glide-dock_SP_pv.maegz	1050
	OTAVA-FRAGMENT-LIBRARY-ligprep_1-.sdf:5237_+_OTAVA-FRAGMENT-LIBRARY-ligprep_1-.sdf:2755	20449	breed-glide-dock_SP_pv.1051	2023-10-13 17:09:24	2023-10-13 17:09:24			C:\Users\Haider Thaer\OneDrive - Jamia Millia Islamia (A Central University)\Desktop\plm9 project\breed-glide-dock_SP	breed-glide-dock_SP_pv.maegz	1051
	OTAVA-FRAGMENT-LIBRARY-ligprep_1-.sdf:4302_+_OTAVA-FRAGMENT-LIBRARY-ligprep_1-.sdf:11168	20450	breed-glide-dock_SP_pv.1052	2023-10-13 17:09:24	2023-10-13 17:09:24			C:\Users\Haider Thaer\OneDrive - Jamia Millia Islamia (A Central University)\Desktop\plm9 project\breed-glide-dock_SP	breed-glide-dock_SP_pv.maegz	1052
	OTAVA-FRAGMENT-LIBRARY-ligprep_1-.sdf:7535_+_OTAVA-FRAGMENT-LIBRARY-ligprep_1-.sdf:2699	20451	breed-glide-dock_SP_pv.1053	2023-10-13 17:09:24	2023-10-13 17:09:24			C:\Users\Haider Thaer\OneDrive - Jamia Millia Islamia (A Central University)\Desktop\plm9 project\breed-glide-dock_SP	breed-glide-dock_SP_pv.maegz	1053
	OTAVA-FRAGMENT-LIBRARY-ligprep_1-.sdf:390_+_OTAVA-FRAGMENT-LIBRARY-ligprep_1-.sdf:11580	20452	breed-glide-dock_SP_pv.1054	2023-10-13 17:09:24	2023-10-13 17:09:24			C:\Users\Haider Thaer\OneDrive - Jamia Millia Islamia (A Central University)\Desktop\plm9 project\breed-glide-dock_SP	breed-glide-dock_SP_pv.maegz	1054
	OTAVA-FRAGMENT-LIBRARY-ligprep_1-.sdf:2863_+_OTAVA-FRAGMENT-LIBRARY-ligprep_1-.sdf:8289	20453	breed-glide-dock_SP_pv.1055	2023-10-13 17:09:24	2023-10-13 17:09:24			C:\Users\Haider Thaer\OneDrive - Jamia Millia Islamia (A Central University)\Desktop\plm9 project\breed-glide-dock_SP	breed-glide-dock_SP_pv.maegz	1055
	OTAVA-FRAGMENT-LIBRARY-ligprep_1-.sdf:3379_+_OTAVA-FRAGMENT-LIBRARY-ligprep_1-.sdf:2964	20454	breed-glide-dock_SP_pv.1056	2023-10-13 17:09:24	2023-10-13 17:09:24			C:\Users\Haider Thaer\OneDrive - Jamia Millia Islamia (A Central University)\Desktop\plm9 project\breed-glide-dock_SP	breed-glide-dock_SP_pv.maegz	1056
	OTAVA-FRAGMENT-LIBRARY-ligprep_1-.sdf:3631_+_OTAVA-FRAGMENT-LIBRARY-ligprep_1-.sdf:393	20455	breed-glide-dock_SP_pv.1057	2023-10-13 17:09:24	2023-10-13 17:09:24			C:\Users\Haider Thaer\OneDrive - Jamia Millia Islamia (A Central University)\Desktop\plm9 project\breed-glide-dock_SP	breed-glide-dock_SP_pv.maegz	1057
	OTAVA-FRAGMENT-LIBRARY-ligprep_1-.sdf:3082_+_OTAVA-FRAGMENT-LIBRARY-ligprep_1-.sdf:4188	20456	breed-glide-dock_SP_pv.1058	2023-10-13 17:09:24	2023-10-13 17:09:24			C:\Users\Haider Thaer\OneDrive - Jamia Millia Islamia (A Central University)\Desktop\plm9 project\breed-glide-dock_SP	breed-glide-dock_SP_pv.maegz	1058
	OTAVA-FRAGMENT-LIBRARY-ligprep_1-.sdf:10999_+_OTAVA-FRAGMENT-LIBRARY-ligprep_1-.sdf:4829	20457	breed-glide-dock_SP_pv.1059	2023-10-13 17:09:24	2023-10-13 17:09:24			C:\Users\Haider Thaer\OneDrive - Jamia Millia Islamia (A Central University)\Desktop\plm9 project\breed-glide-dock_SP	breed-glide-dock_SP_pv.maegz	1059
	OTAVA-FRAGMENT-LIBRARY-ligprep_1-.sdf:4171_+_OTAVA-FRAGMENT-LIBRARY-ligprep_1-.sdf:3261	20458	breed-glide-dock_SP_pv.1060	2023-10-13 17:09:24	2023-10-13 17:09:24			C:\Users\Haider Thaer\OneDrive - Jamia Millia Islamia (A Central University)\Desktop\plm9 project\breed-glide-dock_SP	breed-glide-dock_SP_pv.maegz	1060
	OTAVA-FRAGMENT-LIBRARY-ligprep_1-.sdf:1748_+_OTAVA-FRAGMENT-LIBRARY-ligprep_1-.sdf:1926	20459	breed-glide-dock_SP_pv.1061	2023-10-13 17:09:24	2023-10-13 17:09:24			C:\Users\Haider Thaer\OneDrive - Jamia Millia Islamia (A Central University)\Desktop\plm9 project\breed-glide-dock_SP	breed-glide-dock_SP_pv.maegz	1061
	OTAVA-FRAGMENT-LIBRARY-ligprep_1-.sdf:7539_+_OTAVA-FRAGMENT-LIBRARY-ligprep_1-.sdf:1048	20460	breed-glide-dock_SP_pv.1062	2023-10-13 17:09:24	2023-10-13 17:09:24			C:\Users\Haider Thaer\OneDrive - Jamia Millia Islamia (A Central University)\Desktop\plm9 project\breed-glide-dock_SP	breed-glide-dock_SP_pv.maegz	1062
	OTAVA-FRAGMENT-LIBRARY-ligprep_1-.sdf:3632_+_OTAVA-FRAGMENT-LIBRARY-ligprep_1-.sdf:5164	20461	breed-glide-dock_SP_pv.1063	2023-10-13 17:09:24	2023-10-13 17:09:24			C:\Users\Haider Thaer\OneDrive - Jamia Millia Islamia (A Central University)\Desktop\plm9 project\breed-glide-dock_SP	breed-glide-dock_SP_pv.maegz	1063
	OTAVA-FRAGMENT-LIBRARY-ligprep_1-.sdf:11389_+_OTAVA-FRAGMENT-LIBRARY-ligprep_1-.sdf:5690	20462	breed-glide-dock_SP_pv.1064	2023-10-13 17:09:24	2023-10-13 17:09:24			C:\Users\Haider Thaer\OneDrive - Jamia Millia Islamia (A Central University)\Desktop\plm9 project\breed-glide-dock_SP	breed-glide-dock_SP_pv.maegz	1064
	OTAVA-FRAGMENT-LIBRARY-ligprep_1-.sdf:11167_+_OTAVA-FRAGMENT-LIBRARY-ligprep_1-.sdf:11404	20463	breed-glide-dock_SP_pv.1065	2023-10-13 17:09:24	2023-10-13 17:09:24			C:\Users\Haider Thaer\OneDrive - Jamia Millia Islamia (A Central University)\Desktop\plm9 project\breed-glide-dock_SP	breed-glide-dock_SP_pv.maegz	1065
	OTAVA-FRAGMENT-LIBRARY-ligprep_1-.sdf:4302_+_OTAVA-FRAGMENT-LIBRARY-ligprep_1-.sdf:3753	20464	breed-glide-dock_SP_pv.1066	2023-10-13 17:09:24	2023-10-13 17:09:24			C:\Users\Haider Thaer\OneDrive - Jamia Millia Islamia (A Central University)\Desktop\plm9 project\breed-glide-dock_SP	breed-glide-dock_SP_pv.maegz	1066
	OTAVA-FRAGMENT-LIBRARY-ligprep_1-.sdf:8289_+_OTAVA-FRAGMENT-LIBRARY-ligprep_1-.sdf:3953	20465	breed-glide-dock_SP_pv.1067	2023-10-13 17:09:24	2023-10-13 17:09:24			C:\Users\Haider Thaer\OneDrive - Jamia Millia Islamia (A Central University)\Desktop\plm9 project\breed-glide-dock_SP	breed-glide-dock_SP_pv.maegz	1067
	OTAVA-FRAGMENT-LIBRARY-ligprep_1-.sdf:8880_+_OTAVA-FRAGMENT-LIBRARY-ligprep_1-.sdf:3632	20466	breed-glide-dock_SP_pv.1068	2023-10-13 17:09:24	2023-10-13 17:09:24			C:\Users\Haider Thaer\OneDrive - Jamia Millia Islamia (A Central University)\Desktop\plm9 project\breed-glide-dock_SP	breed-glide-dock_SP_pv.maegz	1068
	OTAVA-FRAGMENT-LIBRARY-ligprep_1-.sdf:3763_+_OTAVA-FRAGMENT-LIBRARY-ligprep_1-.sdf:2421	20467	breed-glide-dock_SP_pv.1069	2023-10-13 17:09:24	2023-10-13 17:09:24			C:\Users\Haider Thaer\OneDrive - Jamia Millia Islamia (A Central University)\Desktop\plm9 project\breed-glide-dock_SP	breed-glide-dock_SP_pv.maegz	1069
	OTAVA-FRAGMENT-LIBRARY-ligprep_1-.sdf:5898_+_OTAVA-FRAGMENT-LIBRARY-ligprep_1-.sdf:572	20468	breed-glide-dock_SP_pv.1070	2023-10-13 17:09:24	2023-10-13 17:09:24			C:\Users\Haider Thaer\OneDrive - Jamia Millia Islamia (A Central University)\Desktop\plm9 project\breed-glide-dock_SP	breed-glide-dock_SP_pv.maegz	1070
	OTAVA-FRAGMENT-LIBRARY-ligprep_1-.sdf:6138_+_OTAVA-FRAGMENT-LIBRARY-ligprep_1-.sdf:5690	20469	breed-glide-dock_SP_pv.1071	2023-10-13 17:09:24	2023-10-13 17:09:24			C:\Users\Haider Thaer\OneDrive - Jamia Millia Islamia (A Central University)\Desktop\plm9 project\breed-glide-dock_SP	breed-glide-dock_SP_pv.maegz	1071
	OTAVA-FRAGMENT-LIBRARY-ligprep_1-.sdf:1412_+_OTAVA-FRAGMENT-LIBRARY-ligprep_1-.sdf:1242	20470	breed-glide-dock_SP_pv.1072	2023-10-13 17:09:24	2023-10-13 17:09:24			C:\Users\Haider Thaer\OneDrive - Jamia Millia Islamia (A Central University)\Desktop\plm9 project\breed-glide-dock_SP	breed-glide-dock_SP_pv.maegz	1072
	OTAVA-FRAGMENT-LIBRARY-ligprep_1-.sdf:6416_+_OTAVA-FRAGMENT-LIBRARY-ligprep_1-.sdf:5470	20471	breed-glide-dock_SP_pv.1073	2023-10-13 17:09:24	2023-10-13 17:09:24			C:\Users\Haider Thaer\OneDrive - Jamia Millia Islamia (A Central University)\Desktop\plm9 project\breed-glide-dock_SP	breed-glide-dock_SP_pv.maegz	1073
	OTAVA-FRAGMENT-LIBRARY-ligprep_1-.sdf:3338_+_OTAVA-FRAGMENT-LIBRARY-ligprep_1-.sdf:5926	20472	breed-glide-dock_SP_pv.1074	2023-10-13 17:09:24	2023-10-13 17:09:24			C:\Users\Haider Thaer\OneDrive - Jamia Millia Islamia (A Central University)\Desktop\plm9 project\breed-glide-dock_SP	breed-glide-dock_SP_pv.maegz	1074
	OTAVA-FRAGMENT-LIBRARY-ligprep_1-.sdf:11604_+_OTAVA-FRAGMENT-LIBRARY-ligprep_1-.sdf:1568	20473	breed-glide-dock_SP_pv.1075	2023-10-13 17:09:24	2023-10-13 17:09:24			C:\Users\Haider Thaer\OneDrive - Jamia Millia Islamia (A Central University)\Desktop\plm9 project\breed-glide-dock_SP	breed-glide-dock_SP_pv.maegz	1075
	OTAVA-FRAGMENT-LIBRARY-ligprep_1-.sdf:9208_+_OTAVA-FRAGMENT-LIBRARY-ligprep_1-.sdf:9360	20474	breed-glide-dock_SP_pv.1076	2023-10-13 17:09:24	2023-10-13 17:09:24			C:\Users\Haider Thaer\OneDrive - Jamia Millia Islamia (A Central University)\Desktop\plm9 project\breed-glide-dock_SP	breed-glide-dock_SP_pv.maegz	1076
	OTAVA-FRAGMENT-LIBRARY-ligprep_1-.sdf:4385_+_OTAVA-FRAGMENT-LIBRARY-ligprep_1-.sdf:9399	20475	breed-glide-dock_SP_pv.1077	2023-10-13 17:09:24	2023-10-13 17:09:24			C:\Users\Haider Thaer\OneDrive - Jamia Millia Islamia (A Central University)\Desktop\plm9 project\breed-glide-dock_SP	breed-glide-dock_SP_pv.maegz	1077
	OTAVA-FRAGMENT-LIBRARY-ligprep_1-.sdf:694_+_OTAVA-FRAGMENT-LIBRARY-ligprep_1-.sdf:1521	20476	breed-glide-dock_SP_pv.1078	2023-10-13 17:09:24	2023-10-13 17:09:24			C:\Users\Haider Thaer\OneDrive - Jamia Millia Islamia (A Central University)\Desktop\plm9 project\breed-glide-dock_SP	breed-glide-dock_SP_pv.maegz	1078
	OTAVA-FRAGMENT-LIBRARY-ligprep_1-.sdf:234_+_OTAVA-FRAGMENT-LIBRARY-ligprep_1-.sdf:1239	20477	breed-glide-dock_SP_pv.1079	2023-10-13 17:09:24	2023-10-13 17:09:24			C:\Users\Haider Thaer\OneDrive - Jamia Millia Islamia (A Central University)\Desktop\plm9 project\breed-glide-dock_SP	breed-glide-dock_SP_pv.maegz	1079
	OTAVA-FRAGMENT-LIBRARY-ligprep_1-.sdf:5878_+_OTAVA-FRAGMENT-LIBRARY-ligprep_1-.sdf:10593	20478	breed-glide-dock_SP_pv.1080	2023-10-13 17:09:24	2023-10-13 17:09:24			C:\Users\Haider Thaer\OneDrive - Jamia Millia Islamia (A Central University)\Desktop\plm9 project\breed-glide-dock_SP	breed-glide-dock_SP_pv.maegz	1080
	OTAVA-FRAGMENT-LIBRARY-ligprep_1-.sdf:923_+_OTAVA-FRAGMENT-LIBRARY-ligprep_1-.sdf:10314	20479	breed-glide-dock_SP_pv.1081	2023-10-13 17:09:24	2023-10-13 17:09:24			C:\Users\Haider Thaer\OneDrive - Jamia Millia Islamia (A Central University)\Desktop\plm9 project\breed-glide-dock_SP	breed-glide-dock_SP_pv.maegz	1081
	OTAVA-FRAGMENT-LIBRARY-ligprep_1-.sdf:2360_+_OTAVA-FRAGMENT-LIBRARY-ligprep_1-.sdf:11714	20480	breed-glide-dock_SP_pv.1082	2023-10-13 17:09:24	2023-10-13 17:09:24			C:\Users\Haider Thaer\OneDrive - Jamia Millia Islamia (A Central University)\Desktop\plm9 project\breed-glide-dock_SP	breed-glide-dock_SP_pv.maegz	1082
	OTAVA-FRAGMENT-LIBRARY-ligprep_1-.sdf:9985_+_OTAVA-FRAGMENT-LIBRARY-ligprep_1-.sdf:7943	20481	breed-glide-dock_SP_pv.1083	2023-10-13 17:09:24	2023-10-13 17:09:24			C:\Users\Haider Thaer\OneDrive - Jamia Millia Islamia (A Central University)\Desktop\plm9 project\breed-glide-dock_SP	breed-glide-dock_SP_pv.maegz	1083
	OTAVA-FRAGMENT-LIBRARY-ligprep_1-.sdf:7199_+_OTAVA-FRAGMENT-LIBRARY-ligprep_1-.sdf:11343	20482	breed-glide-dock_SP_pv.1084	2023-10-13 17:09:24	2023-10-13 17:09:24			C:\Users\Haider Thaer\OneDrive - Jamia Millia Islamia (A Central University)\Desktop\plm9 project\breed-glide-dock_SP	breed-glide-dock_SP_pv.maegz	1084
	OTAVA-FRAGMENT-LIBRARY-ligprep_1-.sdf:7555_+_OTAVA-FRAGMENT-LIBRARY-ligprep_1-.sdf:5690	20483	breed-glide-dock_SP_pv.1085	2023-10-13 17:09:24	2023-10-13 17:09:24			C:\Users\Haider Thaer\OneDrive - Jamia Millia Islamia (A Central University)\Desktop\plm9 project\breed-glide-dock_SP	breed-glide-dock_SP_pv.maegz	1085
	OTAVA-FRAGMENT-LIBRARY-ligprep_1-.sdf:10995_+_OTAVA-FRAGMENT-LIBRARY-ligprep_1-.sdf:6018	20484	breed-glide-dock_SP_pv.1086	2023-10-13 17:09:24	2023-10-13 17:09:24			C:\Users\Haider Thaer\OneDrive - Jamia Millia Islamia (A Central University)\Desktop\plm9 project\breed-glide-dock_SP	breed-glide-dock_SP_pv.maegz	1086
	OTAVA-FRAGMENT-LIBRARY-ligprep_1-.sdf:11330_+_OTAVA-FRAGMENT-LIBRARY-ligprep_1-.sdf:1521	20485	breed-glide-dock_SP_pv.1087	2023-10-13 17:09:24	2023-10-13 17:09:24			C:\Users\Haider Thaer\OneDrive - Jamia Millia Islamia (A Central University)\Desktop\plm9 project\breed-glide-dock_SP	breed-glide-dock_SP_pv.maegz	1087
	OTAVA-FRAGMENT-LIBRARY-ligprep_1-.sdf:774_+_OTAVA-FRAGMENT-LIBRARY-ligprep_1-.sdf:5555	20486	breed-glide-dock_SP_pv.1088	2023-10-13 17:09:24	2023-10-13 17:09:24			C:\Users\Haider Thaer\OneDrive - Jamia Millia Islamia (A Central University)\Desktop\plm9 project\breed-glide-dock_SP	breed-glide-dock_SP_pv.maegz	1088
	OTAVA-FRAGMENT-LIBRARY-ligprep_1-.sdf:5237_+_OTAVA-FRAGMENT-LIBRARY-ligprep_1-.sdf:319	20487	breed-glide-dock_SP_pv.1089	2023-10-13 17:09:24	2023-10-13 17:09:24			C:\Users\Haider Thaer\OneDrive - Jamia Millia Islamia (A Central University)\Desktop\plm9 project\breed-glide-dock_SP	breed-glide-dock_SP_pv.maegz	1089
	OTAVA-FRAGMENT-LIBRARY-ligprep_1-.sdf:4517_+_OTAVA-FRAGMENT-LIBRARY-ligprep_1-.sdf:4829	20488	breed-glide-dock_SP_pv.1090	2023-10-13 17:09:24	2023-10-13 17:09:24			C:\Users\Haider Thaer\OneDrive - Jamia Millia Islamia (A Central University)\Desktop\plm9 project\breed-glide-dock_SP	breed-glide-dock_SP_pv.maegz	1090
	OTAVA-FRAGMENT-LIBRARY-ligprep_1-.sdf:5617_+_OTAVA-FRAGMENT-LIBRARY-ligprep_1-.sdf:9290	20489	breed-glide-dock_SP_pv.1091	2023-10-13 17:09:24	2023-10-13 17:09:24			C:\Users\Haider Thaer\OneDrive - Jamia Millia Islamia (A Central University)\Desktop\plm9 project\breed-glide-dock_SP	breed-glide-dock_SP_pv.maegz	1091
	OTAVA-FRAGMENT-LIBRARY-ligprep_1-.sdf:1712_+_OTAVA-FRAGMENT-LIBRARY-ligprep_1-.sdf:11269	20490	breed-glide-dock_SP_pv.1092	2023-10-13 17:09:24	2023-10-13 17:09:24			C:\Users\Haider Thaer\OneDrive - Jamia Millia Islamia (A Central University)\Desktop\plm9 project\breed-glide-dock_SP	breed-glide-dock_SP_pv.maegz	1092
	OTAVA-FRAGMENT-LIBRARY-ligprep_1-.sdf:234_+_OTAVA-FRAGMENT-LIBRARY-ligprep_1-.sdf:9336	20491	breed-glide-dock_SP_pv.1093	2023-10-13 17:09:24	2023-10-13 17:09:24			C:\Users\Haider Thaer\OneDrive - Jamia Millia Islamia (A Central University)\Desktop\plm9 project\breed-glide-dock_SP	breed-glide-dock_SP_pv.maegz	1093
	OTAVA-FRAGMENT-LIBRARY-ligprep_1-.sdf:11081_+_OTAVA-FRAGMENT-LIBRARY-ligprep_1-.sdf:11238	20492	breed-glide-dock_SP_pv.1094	2023-10-13 17:09:24	2023-10-13 17:09:24			C:\Users\Haider Thaer\OneDrive - Jamia Millia Islamia (A Central University)\Desktop\plm9 project\breed-glide-dock_SP	breed-glide-dock_SP_pv.maegz	1094
	OTAVA-FRAGMENT-LIBRARY-ligprep_1-.sdf:3828_+_OTAVA-FRAGMENT-LIBRARY-ligprep_1-.sdf:1054	20493	breed-glide-dock_SP_pv.1095	2023-10-13 17:09:24	2023-10-13 17:09:24			C:\Users\Haider Thaer\OneDrive - Jamia Millia Islamia (A Central University)\Desktop\plm9 project\breed-glide-dock_SP	breed-glide-dock_SP_pv.maegz	1095
	OTAVA-FRAGMENT-LIBRARY-ligprep_1-.sdf:2937_+_OTAVA-FRAGMENT-LIBRARY-ligprep_1-.sdf:4102	20494	breed-glide-dock_SP_pv.1096	2023-10-13 17:09:24	2023-10-13 17:09:24			C:\Users\Haider Thaer\OneDrive - Jamia Millia Islamia (A Central University)\Desktop\plm9 project\breed-glide-dock_SP	breed-glide-dock_SP_pv.maegz	1096
	OTAVA-FRAGMENT-LIBRARY-ligprep_1-.sdf:3338_+_OTAVA-FRAGMENT-LIBRARY-ligprep_1-.sdf:9455	20495	breed-glide-dock_SP_pv.1097	2023-10-13 17:09:24	2023-10-13 17:09:24			C:\Users\Haider Thaer\OneDrive - Jamia Millia Islamia (A Central University)\Desktop\plm9 project\breed-glide-dock_SP	breed-glide-dock_SP_pv.maegz	1097
	OTAVA-FRAGMENT-LIBRARY-ligprep_1-.sdf:1712_+_OTAVA-FRAGMENT-LIBRARY-ligprep_1-.sdf:139	20496	breed-glide-dock_SP_pv.1098	2023-10-13 17:09:24	2023-10-13 17:09:24			C:\Users\Haider Thaer\OneDrive - Jamia Millia Islamia (A Central University)\Desktop\plm9 project\breed-glide-dock_SP	breed-glide-dock_SP_pv.maegz	1098
	OTAVA-FRAGMENT-LIBRARY-ligprep_1-.sdf:3828_+_OTAVA-FRAGMENT-LIBRARY-ligprep_1-.sdf:1054	20497	breed-glide-dock_SP_pv.1099	2023-10-13 17:09:24	2023-10-13 17:09:24			C:\Users\Haider Thaer\OneDrive - Jamia Millia Islamia (A Central University)\Desktop\plm9 project\breed-glide-dock_SP	breed-glide-dock_SP_pv.maegz	1099
	OTAVA-FRAGMENT-LIBRARY-ligprep_1-.sdf:2761_+_OTAVA-FRAGMENT-LIBRARY-ligprep_1-.sdf:3277	20498	breed-glide-dock_SP_pv.1100	2023-10-13 17:09:24	2023-10-13 17:09:24			C:\Users\Haider Thaer\OneDrive - Jamia Millia Islamia (A Central University)\Desktop\plm9 project\breed-glide-dock_SP	breed-glide-dock_SP_pv.maegz	1100
	OTAVA-FRAGMENT-LIBRARY-ligprep_1-.sdf:7825_+_OTAVA-FRAGMENT-LIBRARY-ligprep_1-.sdf:3763	20499	breed-glide-dock_SP_pv.1101	2023-10-13 17:09:24	2023-10-13 17:09:24			C:\Users\Haider Thaer\OneDrive - Jamia Millia Islamia (A Central University)\Desktop\plm9 project\breed-glide-dock_SP	breed-glide-dock_SP_pv.maegz	1101
	OTAVA-FRAGMENT-LIBRARY-ligprep_1-.sdf:2761_+_OTAVA-FRAGMENT-LIBRARY-ligprep_1-.sdf:3763	20500	breed-glide-dock_SP_pv.1102	2023-10-13 17:09:24	2023-10-13 17:09:24			C:\Users\Haider Thaer\OneDrive - Jamia Millia Islamia (A Central University)\Desktop\plm9 project\breed-glide-dock_SP	breed-glide-dock_SP_pv.maegz	1102
	OTAVA-FRAGMENT-LIBRARY-ligprep_1-.sdf:2748_+_OTAVA-FRAGMENT-LIBRARY-ligprep_1-.sdf:6749	20501	breed-glide-dock_SP_pv.1103	2023-10-13 17:09:24	2023-10-13 17:09:24			C:\Users\Haider Thaer\OneDrive - Jamia Millia Islamia (A Central University)\Desktop\plm9 project\breed-glide-dock_SP	breed-glide-dock_SP_pv.maegz	1103
	OTAVA-FRAGMENT-LIBRARY-ligprep_1-.sdf:393_+_OTAVA-FRAGMENT-LIBRARY-ligprep_1-.sdf:2488	20502	breed-glide-dock_SP_pv.1104	2023-10-13 17:09:24	2023-10-13 17:09:24			C:\Users\Haider Thaer\OneDrive - Jamia Millia Islamia (A Central University)\Desktop\plm9 project\breed-glide-dock_SP	breed-glide-dock_SP_pv.maegz	1104
	OTAVA-FRAGMENT-LIBRARY-ligprep_1-.sdf:2407_+_OTAVA-FRAGMENT-LIBRARY-ligprep_1-.sdf:8335	20503	breed-glide-dock_SP_pv.1105	2023-10-13 17:09:24	2023-10-13 17:09:24			C:\Users\Haider Thaer\OneDrive - Jamia Millia Islamia (A Central University)\Desktop\plm9 project\breed-glide-dock_SP	breed-glide-dock_SP_pv.maegz	1105
	OTAVA-FRAGMENT-LIBRARY-ligprep_1-.sdf:3252_+_OTAVA-FRAGMENT-LIBRARY-ligprep_1-.sdf:9696	20504	breed-glide-dock_SP_pv.1106	2023-10-13 17:09:24	2023-10-13 17:09:24			C:\Users\Haider Thaer\OneDrive - Jamia Millia Islamia (A Central University)\Desktop\plm9 project\breed-glide-dock_SP	breed-glide-dock_SP_pv.maegz	1106
	OTAVA-FRAGMENT-LIBRARY-ligprep_1-.sdf:9991_+_OTAVA-FRAGMENT-LIBRARY-ligprep_1-.sdf:8289	20505	breed-glide-dock_SP_pv.1107	2023-10-13 17:09:24	2023-10-13 17:09:24			C:\Users\Haider Thaer\OneDrive - Jamia Millia Islamia (A Central University)\Desktop\plm9 project\breed-glide-dock_SP	breed-glide-dock_SP_pv.maegz	1107
	OTAVA-FRAGMENT-LIBRARY-ligprep_1-.sdf:632_+_OTAVA-FRAGMENT-LIBRARY-ligprep_1-.sdf:1568	20506	breed-glide-dock_SP_pv.1108	2023-10-13 17:09:24	2023-10-13 17:09:24			C:\Users\Haider Thaer\OneDrive - Jamia Millia Islamia (A Central University)\Desktop\plm9 project\breed-glide-dock_SP	breed-glide-dock_SP_pv.maegz	1108
	OTAVA-FRAGMENT-LIBRARY-ligprep_1-.sdf:5878_+_OTAVA-FRAGMENT-LIBRARY-ligprep_1-.sdf:774	20507	breed-glide-dock_SP_pv.1109	2023-10-13 17:09:24	2023-10-13 17:09:24			C:\Users\Haider Thaer\OneDrive - Jamia Millia Islamia (A Central University)\Desktop\plm9 project\breed-glide-dock_SP	breed-glide-dock_SP_pv.maegz	1109
	OTAVA-FRAGMENT-LIBRARY-ligprep_1-.sdf:1412_+_OTAVA-FRAGMENT-LIBRARY-ligprep_1-.sdf:4687	20508	breed-glide-dock_SP_pv.1110	2023-10-13 17:09:24	2023-10-13 17:09:24			C:\Users\Haider Thaer\OneDrive - Jamia Millia Islamia (A Central University)\Desktop\plm9 project\breed-glide-dock_SP	breed-glide-dock_SP_pv.maegz	1110
	OTAVA-FRAGMENT-LIBRARY-ligprep_1-.sdf:5065_+_OTAVA-FRAGMENT-LIBRARY-ligprep_1-.sdf:3951	20509	breed-glide-dock_SP_pv.1111	2023-10-13 17:09:24	2023-10-13 17:09:24			C:\Users\Haider Thaer\OneDrive - Jamia Millia Islamia (A Central University)\Desktop\plm9 project\breed-glide-dock_SP	breed-glide-dock_SP_pv.maegz	1111
	OTAVA-FRAGMENT-LIBRARY-ligprep_1-.sdf:2761_+_OTAVA-FRAGMENT-LIBRARY-ligprep_1-.sdf:3281	20510	breed-glide-dock_SP_pv.1112	2023-10-13 17:09:24	2023-10-13 17:09:24			C:\Users\Haider Thaer\OneDrive - Jamia Millia Islamia (A Central University)\Desktop\plm9 project\breed-glide-dock_SP	breed-glide-dock_SP_pv.maegz	1112
	OTAVA-FRAGMENT-LIBRARY-ligprep_1-.sdf:7817_+_OTAVA-FRAGMENT-LIBRARY-ligprep_1-.sdf:10999	20511	breed-glide-dock_SP_pv.1113	2023-10-13 17:09:24	2023-10-13 17:09:24			C:\Users\Haider Thaer\OneDrive - Jamia Millia Islamia (A Central University)\Desktop\plm9 project\breed-glide-dock_SP	breed-glide-dock_SP_pv.maegz	1113
	OTAVA-FRAGMENT-LIBRARY-ligprep_1-.sdf:5292_+_OTAVA-FRAGMENT-LIBRARY-ligprep_1-.sdf:10576	20512	breed-glide-dock_SP_pv.1114	2023-10-13 17:09:24	2023-10-13 17:09:24			C:\Users\Haider Thaer\OneDrive - Jamia Millia Islamia (A Central University)\Desktop\plm9 project\breed-glide-dock_SP	breed-glide-dock_SP_pv.maegz	1114
	OTAVA-FRAGMENT-LIBRARY-ligprep_1-.sdf:3632_+_OTAVA-FRAGMENT-LIBRARY-ligprep_1-.sdf:11301	20513	breed-glide-dock_SP_pv.1115	2023-10-13 17:09:24	2023-10-13 17:09:24			C:\Users\Haider Thaer\OneDrive - Jamia Millia Islamia (A Central University)\Desktop\plm9 project\breed-glide-dock_SP	breed-glide-dock_SP_pv.maegz	1115
	OTAVA-FRAGMENT-LIBRARY-ligprep_1-.sdf:6197_+_OTAVA-FRAGMENT-LIBRARY-ligprep_1-.sdf:5371	20514	breed-glide-dock_SP_pv.1116	2023-10-13 17:09:24	2023-10-13 17:09:24			C:\Users\Haider Thaer\OneDrive - Jamia Millia Islamia (A Central University)\Desktop\plm9 project\breed-glide-dock_SP	breed-glide-dock_SP_pv.maegz	1116
	OTAVA-FRAGMENT-LIBRARY-ligprep_1-.sdf:11333_+_OTAVA-FRAGMENT-LIBRARY-ligprep_1-.sdf:1924	20515	breed-glide-dock_SP_pv.1117	2023-10-13 17:09:24	2023-10-13 17:09:24			C:\Users\Haider Thaer\OneDrive - Jamia Millia Islamia (A Central University)\Desktop\plm9 project\breed-glide-dock_SP	breed-glide-dock_SP_pv.maegz	1117
	OTAVA-FRAGMENT-LIBRARY-ligprep_1-.sdf:6574_+_OTAVA-FRAGMENT-LIBRARY-ligprep_1-.sdf:1748	20516	breed-glide-dock_SP_pv.1118	2023-10-13 17:09:24	2023-10-13 17:09:24			C:\Users\Haider Thaer\OneDrive - Jamia Millia Islamia (A Central University)\Desktop\plm9 project\breed-glide-dock_SP	breed-glide-dock_SP_pv.maegz	1118
	OTAVA-FRAGMENT-LIBRARY-ligprep_1-.sdf:9563_+_OTAVA-FRAGMENT-LIBRARY-ligprep_1-.sdf:139	20517	breed-glide-dock_SP_pv.1119	2023-10-13 17:09:24	2023-10-13 17:09:24			C:\Users\Haider Thaer\OneDrive - Jamia Millia Islamia (A Central University)\Desktop\plm9 project\breed-glide-dock_SP	breed-glide-dock_SP_pv.maegz	1119
	OTAVA-FRAGMENT-LIBRARY-ligprep_1-.sdf:11335_+_OTAVA-FRAGMENT-LIBRARY-ligprep_1-.sdf:426	20518	breed-glide-dock_SP_pv.1120	2023-10-13 17:09:24	2023-10-13 17:09:24			C:\Users\Haider Thaer\OneDrive - Jamia Millia Islamia (A Central University)\Desktop\plm9 project\breed-glide-dock_SP	breed-glide-dock_SP_pv.maegz	1120
	OTAVA-FRAGMENT-LIBRARY-ligprep_1-.sdf:11149_+_OTAVA-FRAGMENT-LIBRARY-ligprep_1-.sdf:5878	20519	breed-glide-dock_SP_pv.1121	2023-10-13 17:09:24	2023-10-13 17:09:24			C:\Users\Haider Thaer\OneDrive - Jamia Millia Islamia (A Central University)\Desktop\plm9 project\breed-glide-dock_SP	breed-glide-dock_SP_pv.maegz	1121
	OTAVA-FRAGMENT-LIBRARY-ligprep_1-.sdf:2472_+_OTAVA-FRAGMENT-LIBRARY-ligprep_1-.sdf:2755	20520	breed-glide-dock_SP_pv.1122	2023-10-13 17:09:24	2023-10-13 17:09:24			C:\Users\Haider Thaer\OneDrive - Jamia Millia Islamia (A Central University)\Desktop\plm9 project\breed-glide-dock_SP	breed-glide-dock_SP_pv.maegz	1122
	OTAVA-FRAGMENT-LIBRARY-ligprep_1-.sdf:1568_+_OTAVA-FRAGMENT-LIBRARY-ligprep_1-.sdf:1785	20521	breed-glide-dock_SP_pv.1123	2023-10-13 17:09:24	2023-10-13 17:09:24			C:\Users\Haider Thaer\OneDrive - Jamia Millia Islamia (A Central University)\Desktop\plm9 project\breed-glide-dock_SP	breed-glide-dock_SP_pv.maegz	1123
	OTAVA-FRAGMENT-LIBRARY-ligprep_1-.sdf:5169_+_OTAVA-FRAGMENT-LIBRARY-ligprep_1-.sdf:3359	20522	breed-glide-dock_SP_pv.1124	2023-10-13 17:09:24	2023-10-13 17:09:24			C:\Users\Haider Thaer\OneDrive - Jamia Millia Islamia (A Central University)\Desktop\plm9 project\breed-glide-dock_SP	breed-glide-dock_SP_pv.maegz	1124
	OTAVA-FRAGMENT-LIBRARY-ligprep_1-.sdf:7555_+_OTAVA-FRAGMENT-LIBRARY-ligprep_1-.sdf:8337	20523	breed-glide-dock_SP_pv.1125	2023-10-13 17:09:24	2023-10-13 17:09:24			C:\Users\Haider Thaer\OneDrive - Jamia Millia Islamia (A Central University)\Desktop\plm9 project\breed-glide-dock_SP	breed-glide-dock_SP_pv.maegz	1125
	OTAVA-FRAGMENT-LIBRARY-ligprep_1-.sdf:9053_+_OTAVA-FRAGMENT-LIBRARY-ligprep_1-.sdf:346	20524	breed-glide-dock_SP_pv.1126	2023-10-13 17:09:24	2023-10-13 17:09:24			C:\Users\Haider Thaer\OneDrive - Jamia Millia Islamia (A Central University)\Desktop\plm9 project\breed-glide-dock_SP	breed-glide-dock_SP_pv.maegz	1126
	OTAVA-FRAGMENT-LIBRARY-ligprep_1-.sdf:10215_+_OTAVA-FRAGMENT-LIBRARY-ligprep_1-.sdf:3763	20525	breed-glide-dock_SP_pv.1127	2023-10-13 17:09:24	2023-10-13 17:09:24			C:\Users\Haider Thaer\OneDrive - Jamia Millia Islamia (A Central University)\Desktop\plm9 project\breed-glide-dock_SP	breed-glide-dock_SP_pv.maegz	1127
	OTAVA-FRAGMENT-LIBRARY-ligprep_1-.sdf:1328_+_OTAVA-FRAGMENT-LIBRARY-ligprep_1-.sdf:426	20526	breed-glide-dock_SP_pv.1128	2023-10-13 17:09:24	2023-10-13 17:09:24			C:\Users\Haider Thaer\OneDrive - Jamia Millia Islamia (A Central University)\Desktop\plm9 project\breed-glide-dock_SP	breed-glide-dock_SP_pv.maegz	1128
	OTAVA-FRAGMENT-LIBRARY-ligprep_1-.sdf:9086_+_OTAVA-FRAGMENT-LIBRARY-ligprep_1-.sdf:3978	20527	breed-glide-dock_SP_pv.1129	2023-10-13 17:09:24	2023-10-13 17:09:24			C:\Users\Haider Thaer\OneDrive - Jamia Millia Islamia (A Central University)\Desktop\plm9 project\breed-glide-dock_SP	breed-glide-dock_SP_pv.maegz	1129
	OTAVA-FRAGMENT-LIBRARY-ligprep_1-.sdf:2519_+_OTAVA-FRAGMENT-LIBRARY-ligprep_1-.sdf:11330	20528	breed-glide-dock_SP_pv.1130	2023-10-13 17:09:24	2023-10-13 17:09:24			C:\Users\Haider Thaer\OneDrive - Jamia Millia Islamia (A Central University)\Desktop\plm9 project\breed-glide-dock_SP	breed-glide-dock_SP_pv.maegz	1130
	OTAVA-FRAGMENT-LIBRARY-ligprep_1-.sdf:9053_+_OTAVA-FRAGMENT-LIBRARY-ligprep_1-.sdf:9290	20529	breed-glide-dock_SP_pv.1131	2023-10-13 17:09:24	2023-10-13 17:09:24			C:\Users\Haider Thaer\OneDrive - Jamia Millia Islamia (A Central University)\Desktop\plm9 project\breed-glide-dock_SP	breed-glide-dock_SP_pv.maegz	1131
	OTAVA-FRAGMENT-LIBRARY-ligprep_1-.sdf:6157_+_OTAVA-FRAGMENT-LIBRARY-ligprep_1-.sdf:1334	20530	breed-glide-dock_SP_pv.1132	2023-10-13 17:09:24	2023-10-13 17:09:24			C:\Users\Haider Thaer\OneDrive - Jamia Millia Islamia (A Central University)\Desktop\plm9 project\breed-glide-dock_SP	breed-glide-dock_SP_pv.maegz	1132
	OTAVA-FRAGMENT-LIBRARY-ligprep_1-.sdf:3119_+_OTAVA-FRAGMENT-LIBRARY-ligprep_1-.sdf:5362	20531	breed-glide-dock_SP_pv.1133	2023-10-13 17:09:24	2023-10-13 17:09:24			C:\Users\Haider Thaer\OneDrive - Jamia Millia Islamia (A Central University)\Desktop\plm9 project\breed-glide-dock_SP	breed-glide-dock_SP_pv.maegz	1133
	OTAVA-FRAGMENT-LIBRARY-ligprep_1-.sdf:4811_+_OTAVA-FRAGMENT-LIBRARY-ligprep_1-.sdf:9515	20532	breed-glide-dock_SP_pv.1134	2023-10-13 17:09:24	2023-10-13 17:09:24			C:\Users\Haider Thaer\OneDrive - Jamia Millia Islamia (A Central University)\Desktop\plm9 project\breed-glide-dock_SP	breed-glide-dock_SP_pv.maegz	1134
	OTAVA-FRAGMENT-LIBRARY-ligprep_1-.sdf:11653_+_OTAVA-FRAGMENT-LIBRARY-ligprep_1-.sdf:1306	20533	breed-glide-dock_SP_pv.1135	2023-10-13 17:09:24	2023-10-13 17:09:24			C:\Users\Haider Thaer\OneDrive - Jamia Millia Islamia (A Central University)\Desktop\plm9 project\breed-glide-dock_SP	breed-glide-dock_SP_pv.maegz	1135
	OTAVA-FRAGMENT-LIBRARY-ligprep_1-.sdf:1941_+_OTAVA-FRAGMENT-LIBRARY-ligprep_1-.sdf:10895	20534	breed-glide-dock_SP_pv.1136	2023-10-13 17:09:24	2023-10-13 17:09:24			C:\Users\Haider Thaer\OneDrive - Jamia Millia Islamia (A Central University)\Desktop\plm9 project\breed-glide-dock_SP	breed-glide-dock_SP_pv.maegz	1136
	OTAVA-FRAGMENT-LIBRARY-ligprep_1-.sdf:7555_+_OTAVA-FRAGMENT-LIBRARY-ligprep_1-.sdf:5690	20535	breed-glide-dock_SP_pv.1137	2023-10-13 17:09:24	2023-10-13 17:09:24			C:\Users\Haider Thaer\OneDrive - Jamia Millia Islamia (A Central University)\Desktop\plm9 project\breed-glide-dock_SP	breed-glide-dock_SP_pv.maegz	1137
	OTAVA-FRAGMENT-LIBRARY-ligprep_1-.sdf:1240_+_OTAVA-FRAGMENT-LIBRARY-ligprep_1-.sdf:3275	20536	breed-glide-dock_SP_pv.1138	2023-10-13 17:09:24	2023-10-13 17:09:24			C:\Users\Haider Thaer\OneDrive - Jamia Millia Islamia (A Central University)\Desktop\plm9 project\breed-glide-dock_SP	breed-glide-dock_SP_pv.maegz	1138
	OTAVA-FRAGMENT-LIBRARY-ligprep_1-.sdf:4199_+_OTAVA-FRAGMENT-LIBRARY-ligprep_1-.sdf:1247	20537	breed-glide-dock_SP_pv.1139	2023-10-13 17:09:24	2023-10-13 17:09:24			C:\Users\Haider Thaer\OneDrive - Jamia Millia Islamia (A Central University)\Desktop\plm9 project\breed-glide-dock_SP	breed-glide-dock_SP_pv.maegz	1139
	OTAVA-FRAGMENT-LIBRARY-ligprep_1-.sdf:990_+_OTAVA-FRAGMENT-LIBRARY-ligprep_1-.sdf:9334	20538	breed-glide-dock_SP_pv.1140	2023-10-13 17:09:24	2023-10-13 17:09:24			C:\Users\Haider Thaer\OneDrive - Jamia Millia Islamia (A Central University)\Desktop\plm9 project\breed-glide-dock_SP	breed-glide-dock_SP_pv.maegz	1140
	OTAVA-FRAGMENT-LIBRARY-ligprep_1-.sdf:11081_+_OTAVA-FRAGMENT-LIBRARY-ligprep_1-.sdf:4829	20539	breed-glide-dock_SP_pv.1141	2023-10-13 17:09:24	2023-10-13 17:09:24			C:\Users\Haider Thaer\OneDrive - Jamia Millia Islamia (A Central University)\Desktop\plm9 project\breed-glide-dock_SP	breed-glide-dock_SP_pv.maegz	1141
	OTAVA-FRAGMENT-LIBRARY-ligprep_1-.sdf:4302_+_OTAVA-FRAGMENT-LIBRARY-ligprep_1-.sdf:7067	20540	breed-glide-dock_SP_pv.1142	2023-10-13 17:09:24	2023-10-13 17:09:24			C:\Users\Haider Thaer\OneDrive - Jamia Millia Islamia (A Central University)\Desktop\plm9 project\breed-glide-dock_SP	breed-glide-dock_SP_pv.maegz	1142
	OTAVA-FRAGMENT-LIBRARY-ligprep_1-.sdf:8320_+_OTAVA-FRAGMENT-LIBRARY-ligprep_1-.sdf:3450	20541	breed-glide-dock_SP_pv.1143	2023-10-13 17:09:24	2023-10-13 17:09:24			C:\Users\Haider Thaer\OneDrive - Jamia Millia Islamia (A Central University)\Desktop\plm9 project\breed-glide-dock_SP	breed-glide-dock_SP_pv.maegz	1143
	OTAVA-FRAGMENT-LIBRARY-ligprep_1-.sdf:2338_+_OTAVA-FRAGMENT-LIBRARY-ligprep_1-.sdf:1976	20542	breed-glide-dock_SP_pv.1144	2023-10-13 17:09:24	2023-10-13 17:09:24			C:\Users\Haider Thaer\OneDrive - Jamia Millia Islamia (A Central University)\Desktop\plm9 project\breed-glide-dock_SP	breed-glide-dock_SP_pv.maegz	1144
	OTAVA-FRAGMENT-LIBRARY-ligprep_1-.sdf:4139_+_OTAVA-FRAGMENT-LIBRARY-ligprep_1-.sdf:612	20543	breed-glide-dock_SP_pv.1145	2023-10-13 17:09:24	2023-10-13 17:09:24			C:\Users\Haider Thaer\OneDrive - Jamia Millia Islamia (A Central University)\Desktop\plm9 project\breed-glide-dock_SP	breed-glide-dock_SP_pv.maegz	1145
	OTAVA-FRAGMENT-LIBRARY-ligprep_1-.sdf:3962_+_OTAVA-FRAGMENT-LIBRARY-ligprep_1-.sdf:6031	20544	breed-glide-dock_SP_pv.1146	2023-10-13 17:09:24	2023-10-13 17:09:24			C:\Users\Haider Thaer\OneDrive - Jamia Millia Islamia (A Central University)\Desktop\plm9 project\breed-glide-dock_SP	breed-glide-dock_SP_pv.maegz	1146
	OTAVA-FRAGMENT-LIBRARY-ligprep_1-.sdf:2761_+_OTAVA-FRAGMENT-LIBRARY-ligprep_1-.sdf:9455	20545	breed-glide-dock_SP_pv.1147	2023-10-13 17:09:24	2023-10-13 17:09:24			C:\Users\Haider Thaer\OneDrive - Jamia Millia Islamia (A Central University)\Desktop\plm9 project\breed-glide-dock_SP	breed-glide-dock_SP_pv.maegz	1147
	OTAVA-FRAGMENT-LIBRARY-ligprep_1-.sdf:2761_+_OTAVA-FRAGMENT-LIBRARY-ligprep_1-.sdf:9455	20546	breed-glide-dock_SP_pv.1148	2023-10-13 17:09:24	2023-10-13 17:09:24			C:\Users\Haider Thaer\OneDrive - Jamia Millia Islamia (A Central University)\Desktop\plm9 project\breed-glide-dock_SP	breed-glide-dock_SP_pv.maegz	1148
	OTAVA-FRAGMENT-LIBRARY-ligprep_1-.sdf:5123_+_OTAVA-FRAGMENT-LIBRARY-ligprep_1-.sdf:8880	20547	breed-glide-dock_SP_pv.1149	2023-10-13 17:09:24	2023-10-13 17:09:24			C:\Users\Haider Thaer\OneDrive - Jamia Millia Islamia (A Central University)\Desktop\plm9 project\breed-glide-dock_SP	breed-glide-dock_SP_pv.maegz	1149
	OTAVA-FRAGMENT-LIBRARY-ligprep_1-.sdf:9557_+_OTAVA-FRAGMENT-LIBRARY-ligprep_1-.sdf:5188	20548	breed-glide-dock_SP_pv.1150	2023-10-13 17:09:24	2023-10-13 17:09:24			C:\Users\Haider Thaer\OneDrive - Jamia Millia Islamia (A Central University)\Desktop\plm9 project\breed-glide-dock_SP	breed-glide-dock_SP_pv.maegz	1150
	OTAVA-FRAGMENT-LIBRARY-ligprep_1-.sdf:1568_+_OTAVA-FRAGMENT-LIBRARY-ligprep_1-.sdf:1663	20549	breed-glide-dock_SP_pv.1151	2023-10-13 17:09:24	2023-10-13 17:09:24			C:\Users\Haider Thaer\OneDrive - Jamia Millia Islamia (A Central University)\Desktop\plm9 project\breed-glide-dock_SP	breed-glide-dock_SP_pv.maegz	1151
	OTAVA-FRAGMENT-LIBRARY-ligprep_1-.sdf:898_+_OTAVA-FRAGMENT-LIBRARY-ligprep_1-.sdf:2761	20550	breed-glide-dock_SP_pv.1152	2023-10-13 17:09:24	2023-10-13 17:09:24			C:\Users\Haider Thaer\OneDrive - Jamia Millia Islamia (A Central University)\Desktop\plm9 project\breed-glide-dock_SP	breed-glide-dock_SP_pv.maegz	1152
	OTAVA-FRAGMENT-LIBRARY-ligprep_1-.sdf:898_+_OTAVA-FRAGMENT-LIBRARY-ligprep_1-.sdf:4417	20551	breed-glide-dock_SP_pv.1153	2023-10-13 17:09:24	2023-10-13 17:09:24			C:\Users\Haider Thaer\OneDrive - Jamia Millia Islamia (A Central University)\Desktop\plm9 project\breed-glide-dock_SP	breed-glide-dock_SP_pv.maegz	1153
	OTAVA-FRAGMENT-LIBRARY-ligprep_1-.sdf:5323_+_OTAVA-FRAGMENT-LIBRARY-ligprep_1-.sdf:6406	20552	breed-glide-dock_SP_pv.1154	2023-10-13 17:09:24	2023-10-13 17:09:24			C:\Users\Haider Thaer\OneDrive - Jamia Millia Islamia (A Central University)\Desktop\plm9 project\breed-glide-dock_SP	breed-glide-dock_SP_pv.maegz	1154
	OTAVA-FRAGMENT-LIBRARY-ligprep_1-.sdf:9506_+_OTAVA-FRAGMENT-LIBRARY-ligprep_1-.sdf:8474	20553	breed-glide-dock_SP_pv.1155	2023-10-13 17:09:24	2023-10-13 17:09:24			C:\Users\Haider Thaer\OneDrive - Jamia Millia Islamia (A Central University)\Desktop\plm9 project\breed-glide-dock_SP	breed-glide-dock_SP_pv.maegz	1155
	OTAVA-FRAGMENT-LIBRARY-ligprep_1-.sdf:7857_+_OTAVA-FRAGMENT-LIBRARY-ligprep_1-.sdf:1011	20554	breed-glide-dock_SP_pv.1156	2023-10-13 17:09:24	2023-10-13 17:09:24			C:\Users\Haider Thaer\OneDrive - Jamia Millia Islamia (A Central University)\Desktop\plm9 project\breed-glide-dock_SP	breed-glide-dock_SP_pv.maegz	1156
	OTAVA-FRAGMENT-LIBRARY-ligprep_1-.sdf:4390_+_OTAVA-FRAGMENT-LIBRARY-ligprep_1-.sdf:4184	20555	breed-glide-dock_SP_pv.1157	2023-10-13 17:09:24	2023-10-13 17:09:24			C:\Users\Haider Thaer\OneDrive - Jamia Millia Islamia (A Central University)\Desktop\plm9 project\breed-glide-dock_SP	breed-glide-dock_SP_pv.maegz	1157
	OTAVA-FRAGMENT-LIBRARY-ligprep_1-.sdf:3632_+_OTAVA-FRAGMENT-LIBRARY-ligprep_1-.sdf:2037	20556	breed-glide-dock_SP_pv.1158	2023-10-13 17:09:24	2023-10-13 17:09:24			C:\Users\Haider Thaer\OneDrive - Jamia Millia Islamia (A Central University)\Desktop\plm9 project\breed-glide-dock_SP	breed-glide-dock_SP_pv.maegz	1158
	OTAVA-FRAGMENT-LIBRARY-ligprep_1-.sdf:1357_+_OTAVA-FRAGMENT-LIBRARY-ligprep_1-.sdf:4110	20557	breed-glide-dock_SP_pv.1159	2023-10-13 17:09:24	2023-10-13 17:09:24			C:\Users\Haider Thaer\OneDrive - Jamia Millia Islamia (A Central University)\Desktop\plm9 project\breed-glide-dock_SP	breed-glide-dock_SP_pv.maegz	1159
	OTAVA-FRAGMENT-LIBRARY-ligprep_1-.sdf:2863_+_OTAVA-FRAGMENT-LIBRARY-ligprep_1-.sdf:9259	20558	breed-glide-dock_SP_pv.1160	2023-10-13 17:09:24	2023-10-13 17:09:24			C:\Users\Haider Thaer\OneDrive - Jamia Millia Islamia (A Central University)\Desktop\plm9 project\breed-glide-dock_SP	breed-glide-dock_SP_pv.maegz	1160
	OTAVA-FRAGMENT-LIBRARY-ligprep_1-.sdf:7069_+_OTAVA-FRAGMENT-LIBRARY-ligprep_1-.sdf:9926	20559	breed-glide-dock_SP_pv.1161	2023-10-13 17:09:24	2023-10-13 17:09:24			C:\Users\Haider Thaer\OneDrive - Jamia Millia Islamia (A Central University)\Desktop\plm9 project\breed-glide-dock_SP	breed-glide-dock_SP_pv.maegz	1161
	OTAVA-FRAGMENT-LIBRARY-ligprep_1-.sdf:940_+_OTAVA-FRAGMENT-LIBRARY-ligprep_1-.sdf:2910	20560	breed-glide-dock_SP_pv.1162	2023-10-13 17:09:24	2023-10-13 17:09:24			C:\Users\Haider Thaer\OneDrive - Jamia Millia Islamia (A Central University)\Desktop\plm9 project\breed-glide-dock_SP	breed-glide-dock_SP_pv.maegz	1162
	OTAVA-FRAGMENT-LIBRARY-ligprep_1-.sdf:9086_+_OTAVA-FRAGMENT-LIBRARY-ligprep_1-.sdf:11081	20561	breed-glide-dock_SP_pv.1163	2023-10-13 17:09:24	2023-10-13 17:09:24			C:\Users\Haider Thaer\OneDrive - Jamia Millia Islamia (A Central University)\Desktop\plm9 project\breed-glide-dock_SP	breed-glide-dock_SP_pv.maegz	1163
	OTAVA-FRAGMENT-LIBRARY-ligprep_1-.sdf:5515_+_OTAVA-FRAGMENT-LIBRARY-ligprep_1-.sdf:4417	20562	breed-glide-dock_SP_pv.1164	2023-10-13 17:09:24	2023-10-13 17:09:24			C:\Users\Haider Thaer\OneDrive - Jamia Millia Islamia (A Central University)\Desktop\plm9 project\breed-glide-dock_SP	breed-glide-dock_SP_pv.maegz	1164
	OTAVA-FRAGMENT-LIBRARY-ligprep_1-.sdf:3833_+_OTAVA-FRAGMENT-LIBRARY-ligprep_1-.sdf:8993	20563	breed-glide-dock_SP_pv.1165	2023-10-13 17:09:24	2023-10-13 17:09:24			C:\Users\Haider Thaer\OneDrive - Jamia Millia Islamia (A Central University)\Desktop\plm9 project\breed-glide-dock_SP	breed-glide-dock_SP_pv.maegz	1165
	OTAVA-FRAGMENT-LIBRARY-ligprep_1-.sdf:632_+_OTAVA-FRAGMENT-LIBRARY-ligprep_1-.sdf:1568	20564	breed-glide-dock_SP_pv.1166	2023-10-13 17:09:24	2023-10-13 17:09:24			C:\Users\Haider Thaer\OneDrive - Jamia Millia Islamia (A Central University)\Desktop\plm9 project\breed-glide-dock_SP	breed-glide-dock_SP_pv.maegz	1166
	OTAVA-FRAGMENT-LIBRARY-ligprep_1-.sdf:9481_+_OTAVA-FRAGMENT-LIBRARY-ligprep_1-.sdf:8335	20565	breed-glide-dock_SP_pv.1167	2023-10-13 17:09:24	2023-10-13 17:09:24			C:\Users\Haider Thaer\OneDrive - Jamia Millia Islamia (A Central University)\Desktop\plm9 project\breed-glide-dock_SP	breed-glide-dock_SP_pv.maegz	1167
	OTAVA-FRAGMENT-LIBRARY-ligprep_1-.sdf:4390_+_OTAVA-FRAGMENT-LIBRARY-ligprep_1-.sdf:4184	20566	breed-glide-dock_SP_pv.1168	2023-10-13 17:09:24	2023-10-13 17:09:24			C:\Users\Haider Thaer\OneDrive - Jamia Millia Islamia (A Central University)\Desktop\plm9 project\breed-glide-dock_SP	breed-glide-dock_SP_pv.maegz	1168
	OTAVA-FRAGMENT-LIBRARY-ligprep_1-.sdf:7816_+_OTAVA-FRAGMENT-LIBRARY-ligprep_1-.sdf:1418	20567	breed-glide-dock_SP_pv.1169	2023-10-13 17:09:24	2023-10-13 17:09:24			C:\Users\Haider Thaer\OneDrive - Jamia Millia Islamia (A Central University)\Desktop\plm9 project\breed-glide-dock_SP	breed-glide-dock_SP_pv.maegz	1169
	OTAVA-FRAGMENT-LIBRARY-ligprep_1-.sdf:3902_+_OTAVA-FRAGMENT-LIBRARY-ligprep_1-.sdf:10174	20568	breed-glide-dock_SP_pv.1170	2023-10-13 17:09:24	2023-10-13 17:09:24			C:\Users\Haider Thaer\OneDrive - Jamia Millia Islamia (A Central University)\Desktop\plm9 project\breed-glide-dock_SP	breed-glide-dock_SP_pv.maegz	1170
	OTAVA-FRAGMENT-LIBRARY-ligprep_1-.sdf:10174_+_OTAVA-FRAGMENT-LIBRARY-ligprep_1-.sdf:3902	20569	breed-glide-dock_SP_pv.1171	2023-10-13 17:09:24	2023-10-13 17:09:24			C:\Users\Haider Thaer\OneDrive - Jamia Millia Islamia (A Central University)\Desktop\plm9 project\breed-glide-dock_SP	breed-glide-dock_SP_pv.maegz	1171
	OTAVA-FRAGMENT-LIBRARY-ligprep_1-.sdf:9761_+_OTAVA-FRAGMENT-LIBRARY-ligprep_1-.sdf:9930	20570	breed-glide-dock_SP_pv.1172	2023-10-13 17:09:24	2023-10-13 17:09:24			C:\Users\Haider Thaer\OneDrive - Jamia Millia Islamia (A Central University)\Desktop\plm9 project\breed-glide-dock_SP	breed-glide-dock_SP_pv.maegz	1172
	OTAVA-FRAGMENT-LIBRARY-ligprep_1-.sdf:2296_+_OTAVA-FRAGMENT-LIBRARY-ligprep_1-.sdf:3631	20571	breed-glide-dock_SP_pv.1173	2023-10-13 17:09:24	2023-10-13 17:09:24			C:\Users\Haider Thaer\OneDrive - Jamia Millia Islamia (A Central University)\Desktop\plm9 project\breed-glide-dock_SP	breed-glide-dock_SP_pv.maegz	1173
	OTAVA-FRAGMENT-LIBRARY-ligprep_1-.sdf:2143_+_OTAVA-FRAGMENT-LIBRARY-ligprep_1-.sdf:8818	20572	breed-glide-dock_SP_pv.1174	2023-10-13 17:09:24	2023-10-13 17:09:24			C:\Users\Haider Thaer\OneDrive - Jamia Millia Islamia (A Central University)\Desktop\plm9 project\breed-glide-dock_SP	breed-glide-dock_SP_pv.maegz	1174
	OTAVA-FRAGMENT-LIBRARY-ligprep_1-.sdf:9209_+_OTAVA-FRAGMENT-LIBRARY-ligprep_1-.sdf:9455	20573	breed-glide-dock_SP_pv.1175	2023-10-13 17:09:24	2023-10-13 17:09:24			C:\Users\Haider Thaer\OneDrive - Jamia Millia Islamia (A Central University)\Desktop\plm9 project\breed-glide-dock_SP	breed-glide-dock_SP_pv.maegz	1175
	OTAVA-FRAGMENT-LIBRARY-ligprep_1-.sdf:6581_+_OTAVA-FRAGMENT-LIBRARY-ligprep_1-.sdf:5359	20574	breed-glide-dock_SP_pv.1176	2023-10-13 17:09:24	2023-10-13 17:09:24			C:\Users\Haider Thaer\OneDrive - Jamia Millia Islamia (A Central University)\Desktop\plm9 project\breed-glide-dock_SP	breed-glide-dock_SP_pv.maegz	1176
	OTAVA-FRAGMENT-LIBRARY-ligprep_1-.sdf:5292_+_OTAVA-FRAGMENT-LIBRARY-ligprep_1-.sdf:5359	20575	breed-glide-dock_SP_pv.1177	2023-10-13 17:09:24	2023-10-13 17:09:24			C:\Users\Haider Thaer\OneDrive - Jamia Millia Islamia (A Central University)\Desktop\plm9 project\breed-glide-dock_SP	breed-glide-dock_SP_pv.maegz	1177
	OTAVA-FRAGMENT-LIBRARY-ligprep_1-.sdf:1863_+_OTAVA-FRAGMENT-LIBRARY-ligprep_1-.sdf:1662	20576	breed-glide-dock_SP_pv.1178	2023-10-13 17:09:24	2023-10-13 17:09:24			C:\Users\Haider Thaer\OneDrive - Jamia Millia Islamia (A Central University)\Desktop\plm9 project\breed-glide-dock_SP	breed-glide-dock_SP_pv.maegz	1178
	OTAVA-FRAGMENT-LIBRARY-ligprep_1-.sdf:994_+_OTAVA-FRAGMENT-LIBRARY-ligprep_1-.sdf:990	20577	breed-glide-dock_SP_pv.1179	2023-10-13 17:09:24	2023-10-13 17:09:24			C:\Users\Haider Thaer\OneDrive - Jamia Millia Islamia (A Central University)\Desktop\plm9 project\breed-glide-dock_SP	breed-glide-dock_SP_pv.maegz	1179
	OTAVA-FRAGMENT-LIBRARY-ligprep_1-.sdf:4302_+_OTAVA-FRAGMENT-LIBRARY-ligprep_1-.sdf:1632	20578	breed-glide-dock_SP_pv.1180	2023-10-13 17:09:24	2023-10-13 17:09:24			C:\Users\Haider Thaer\OneDrive - Jamia Millia Islamia (A Central University)\Desktop\plm9 project\breed-glide-dock_SP	breed-glide-dock_SP_pv.maegz	1180
	OTAVA-FRAGMENT-LIBRARY-ligprep_1-.sdf:4395_+_OTAVA-FRAGMENT-LIBRARY-ligprep_1-.sdf:2753	20579	breed-glide-dock_SP_pv.1181	2023-10-13 17:09:24	2023-10-13 17:09:24			C:\Users\Haider Thaer\OneDrive - Jamia Millia Islamia (A Central University)\Desktop\plm9 project\breed-glide-dock_SP	breed-glide-dock_SP_pv.maegz	1181
	OTAVA-FRAGMENT-LIBRARY-ligprep_1-.sdf:426_+_OTAVA-FRAGMENT-LIBRARY-ligprep_1-.sdf:11269	20580	breed-glide-dock_SP_pv.1182	2023-10-13 17:09:24	2023-10-13 17:09:24			C:\Users\Haider Thaer\OneDrive - Jamia Millia Islamia (A Central University)\Desktop\plm9 project\breed-glide-dock_SP	breed-glide-dock_SP_pv.maegz	1182
	OTAVA-FRAGMENT-LIBRARY-ligprep_1-.sdf:5704_+_OTAVA-FRAGMENT-LIBRARY-ligprep_1-.sdf:10999	20581	breed-glide-dock_SP_pv.1183	2023-10-13 17:09:24	2023-10-13 17:09:24			C:\Users\Haider Thaer\OneDrive - Jamia Millia Islamia (A Central University)\Desktop\plm9 project\breed-glide-dock_SP	breed-glide-dock_SP_pv.maegz	1183
	OTAVA-FRAGMENT-LIBRARY-ligprep_1-.sdf:1392_+_OTAVA-FRAGMENT-LIBRARY-ligprep_1-.sdf:10954	20582	breed-glide-dock_SP_pv.1184	2023-10-13 17:09:24	2023-10-13 17:09:24			C:\Users\Haider Thaer\OneDrive - Jamia Millia Islamia (A Central University)\Desktop\plm9 project\breed-glide-dock_SP	breed-glide-dock_SP_pv.maegz	1184
	OTAVA-FRAGMENT-LIBRARY-ligprep_1-.sdf:7117_+_OTAVA-FRAGMENT-LIBRARY-ligprep_1-.sdf:4302	20583	breed-glide-dock_SP_pv.1185	2023-10-13 17:09:24	2023-10-13 17:09:24			C:\Users\Haider Thaer\OneDrive - Jamia Millia Islamia (A Central University)\Desktop\plm9 project\breed-glide-dock_SP	breed-glide-dock_SP_pv.maegz	1185
	OTAVA-FRAGMENT-LIBRARY-ligprep_1-.sdf:3367_+_OTAVA-FRAGMENT-LIBRARY-ligprep_1-.sdf:11330	20584	breed-glide-dock_SP_pv.1186	2023-10-13 17:09:24	2023-10-13 17:09:24			C:\Users\Haider Thaer\OneDrive - Jamia Millia Islamia (A Central University)\Desktop\plm9 project\breed-glide-dock_SP	breed-glide-dock_SP_pv.maegz	1186
	OTAVA-FRAGMENT-LIBRARY-ligprep_1-.sdf:7473_+_OTAVA-FRAGMENT-LIBRARY-ligprep_1-.sdf:7445	20585	breed-glide-dock_SP_pv.1187	2023-10-13 17:09:24	2023-10-13 17:09:24			C:\Users\Haider Thaer\OneDrive - Jamia Millia Islamia (A Central University)\Desktop\plm9 project\breed-glide-dock_SP	breed-glide-dock_SP_pv.maegz	1187
	OTAVA-FRAGMENT-LIBRARY-ligprep_1-.sdf:10035_+_OTAVA-FRAGMENT-LIBRARY-ligprep_1-.sdf:5940	20586	breed-glide-dock_SP_pv.1188	2023-10-13 17:09:24	2023-10-13 17:09:24			C:\Users\Haider Thaer\OneDrive - Jamia Millia Islamia (A Central University)\Desktop\plm9 project\breed-glide-dock_SP	breed-glide-dock_SP_pv.maegz	1188
	OTAVA-FRAGMENT-LIBRARY-ligprep_1-.sdf:3246_+_OTAVA-FRAGMENT-LIBRARY-ligprep_1-.sdf:2421	20587	breed-glide-dock_SP_pv.1189	2023-10-13 17:09:24	2023-10-13 17:09:24			C:\Users\Haider Thaer\OneDrive - Jamia Millia Islamia (A Central University)\Desktop\plm9 project\breed-glide-dock_SP	breed-glide-dock_SP_pv.maegz	1189
	OTAVA-FRAGMENT-LIBRARY-ligprep_1-.sdf:8408_+_OTAVA-FRAGMENT-LIBRARY-ligprep_1-.sdf:11426	20588	breed-glide-dock_SP_pv.1190	2023-10-13 17:09:24	2023-10-13 17:09:24			C:\Users\Haider Thaer\OneDrive - Jamia Millia Islamia (A Central University)\Desktop\plm9 project\breed-glide-dock_SP	breed-glide-dock_SP_pv.maegz	1190
	OTAVA-FRAGMENT-LIBRARY-ligprep_1-.sdf:4441_+_OTAVA-FRAGMENT-LIBRARY-ligprep_1-.sdf:5542	20589	breed-glide-dock_SP_pv.1191	2023-10-13 17:09:24	2023-10-13 17:09:24			C:\Users\Haider Thaer\OneDrive - Jamia Millia Islamia (A Central University)\Desktop\plm9 project\breed-glide-dock_SP	breed-glide-dock_SP_pv.maegz	1191
	OTAVA-FRAGMENT-LIBRARY-ligprep_1-.sdf:10995_+_OTAVA-FRAGMENT-LIBRARY-ligprep_1-.sdf:3974	20590	breed-glide-dock_SP_pv.1192	2023-10-13 17:09:24	2023-10-13 17:09:24			C:\Users\Haider Thaer\OneDrive - Jamia Millia Islamia (A Central University)\Desktop\plm9 project\breed-glide-dock_SP	breed-glide-dock_SP_pv.maegz	1192
	OTAVA-FRAGMENT-LIBRARY-ligprep_1-.sdf:4181_+_OTAVA-FRAGMENT-LIBRARY-ligprep_1-.sdf:10174	20591	breed-glide-dock_SP_pv.1193	2023-10-13 17:09:24	2023-10-13 17:09:24			C:\Users\Haider Thaer\OneDrive - Jamia Millia Islamia (A Central University)\Desktop\plm9 project\breed-glide-dock_SP	breed-glide-dock_SP_pv.maegz	1193
	OTAVA-FRAGMENT-LIBRARY-ligprep_1-.sdf:4181_+_OTAVA-FRAGMENT-LIBRARY-ligprep_1-.sdf:10174	20592	breed-glide-dock_SP_pv.1194	2023-10-13 17:09:24	2023-10-13 17:09:24			C:\Users\Haider Thaer\OneDrive - Jamia Millia Islamia (A Central University)\Desktop\plm9 project\breed-glide-dock_SP	breed-glide-dock_SP_pv.maegz	1194
	OTAVA-FRAGMENT-LIBRARY-ligprep_1-.sdf:8993_+_OTAVA-FRAGMENT-LIBRARY-ligprep_1-.sdf:10174	20593	breed-glide-dock_SP_pv.1195	2023-10-13 17:09:24	2023-10-13 17:09:24			C:\Users\Haider Thaer\OneDrive - Jamia Millia Islamia (A Central University)\Desktop\plm9 project\breed-glide-dock_SP	breed-glide-dock_SP_pv.maegz	1195
	OTAVA-FRAGMENT-LIBRARY-ligprep_1-.sdf:10174_+_OTAVA-FRAGMENT-LIBRARY-ligprep_1-.sdf:8993	20594	breed-glide-dock_SP_pv.1196	2023-10-13 17:09:24	2023-10-13 17:09:24			C:\Users\Haider Thaer\OneDrive - Jamia Millia Islamia (A Central University)\Desktop\plm9 project\breed-glide-dock_SP	breed-glide-dock_SP_pv.maegz	1196
	OTAVA-FRAGMENT-LIBRARY-ligprep_1-.sdf:10573_+_OTAVA-FRAGMENT-LIBRARY-ligprep_1-.sdf:3632	20595	breed-glide-dock_SP_pv.1197	2023-10-13 17:09:24	2023-10-13 17:09:24			C:\Users\Haider Thaer\OneDrive - Jamia Millia Islamia (A Central University)\Desktop\plm9 project\breed-glide-dock_SP	breed-glide-dock_SP_pv.maegz	1197
	OTAVA-FRAGMENT-LIBRARY-ligprep_1-.sdf:1632_+_OTAVA-FRAGMENT-LIBRARY-ligprep_1-.sdf:6914	20596	breed-glide-dock_SP_pv.1198	2023-10-13 17:09:24	2023-10-13 17:09:24			C:\Users\Haider Thaer\OneDrive - Jamia Millia Islamia (A Central University)\Desktop\plm9 project\breed-glide-dock_SP	breed-glide-dock_SP_pv.maegz	1198
	OTAVA-FRAGMENT-LIBRARY-ligprep_1-.sdf:7941_+_OTAVA-FRAGMENT-LIBRARY-ligprep_1-.sdf:4856	20597	breed-glide-dock_SP_pv.1199	2023-10-13 17:09:24	2023-10-13 17:09:24			C:\Users\Haider Thaer\OneDrive - Jamia Millia Islamia (A Central University)\Desktop\plm9 project\breed-glide-dock_SP	breed-glide-dock_SP_pv.maegz	1199
	OTAVA-FRAGMENT-LIBRARY-ligprep_1-.sdf:9563_+_OTAVA-FRAGMENT-LIBRARY-ligprep_1-.sdf:1521	20598	breed-glide-dock_SP_pv.1200	2023-10-13 17:09:24	2023-10-13 17:09:24			C:\Users\Haider Thaer\OneDrive - Jamia Millia Islamia (A Central University)\Desktop\plm9 project\breed-glide-dock_SP	breed-glide-dock_SP_pv.maegz	1200
	OTAVA-FRAGMENT-LIBRARY-ligprep_1-.sdf:2761_+_OTAVA-FRAGMENT-LIBRARY-ligprep_1-.sdf:3286	20599	breed-glide-dock_SP_pv.1201	2023-10-13 17:09:24	2023-10-13 17:09:24			C:\Users\Haider Thaer\OneDrive - Jamia Millia Islamia (A Central University)\Desktop\plm9 project\breed-glide-dock_SP	breed-glide-dock_SP_pv.maegz	1201
	OTAVA-FRAGMENT-LIBRARY-ligprep_1-.sdf:1257_+_OTAVA-FRAGMENT-LIBRARY-ligprep_1-.sdf:3275	20600	breed-glide-dock_SP_pv.1202	2023-10-13 17:09:24	2023-10-13 17:09:24			C:\Users\Haider Thaer\OneDrive - Jamia Millia Islamia (A Central University)\Desktop\plm9 project\breed-glide-dock_SP	breed-glide-dock_SP_pv.maegz	1202
	OTAVA-FRAGMENT-LIBRARY-ligprep_1-.sdf:8461_+_OTAVA-FRAGMENT-LIBRARY-ligprep_1-.sdf:1662	20601	breed-glide-dock_SP_pv.1203	2023-10-13 17:09:24	2023-10-13 17:09:24			C:\Users\Haider Thaer\OneDrive - Jamia Millia Islamia (A Central University)\Desktop\plm9 project\breed-glide-dock_SP	breed-glide-dock_SP_pv.maegz	1203
	OTAVA-FRAGMENT-LIBRARY-ligprep_1-.sdf:11167_+_OTAVA-FRAGMENT-LIBRARY-ligprep_1-.sdf:856	20602	breed-glide-dock_SP_pv.1204	2023-10-13 17:09:24	2023-10-13 17:09:24			C:\Users\Haider Thaer\OneDrive - Jamia Millia Islamia (A Central University)\Desktop\plm9 project\breed-glide-dock_SP	breed-glide-dock_SP_pv.maegz	1204
	OTAVA-FRAGMENT-LIBRARY-ligprep_1-.sdf:7941_+_OTAVA-FRAGMENT-LIBRARY-ligprep_1-.sdf:5470	20603	breed-glide-dock_SP_pv.1205	2023-10-13 17:09:24	2023-10-13 17:09:24			C:\Users\Haider Thaer\OneDrive - Jamia Millia Islamia (A Central University)\Desktop\plm9 project\breed-glide-dock_SP	breed-glide-dock_SP_pv.maegz	1205
	OTAVA-FRAGMENT-LIBRARY-ligprep_1-.sdf:3960_+_OTAVA-FRAGMENT-LIBRARY-ligprep_1-.sdf:9707	20604	breed-glide-dock_SP_pv.1206	2023-10-13 17:09:24	2023-10-13 17:09:24			C:\Users\Haider Thaer\OneDrive - Jamia Millia Islamia (A Central University)\Desktop\plm9 project\breed-glide-dock_SP	breed-glide-dock_SP_pv.maegz	1206
	OTAVA-FRAGMENT-LIBRARY-ligprep_1-.sdf:990_+_OTAVA-FRAGMENT-LIBRARY-ligprep_1-.sdf:8470	20605	breed-glide-dock_SP_pv.1207	2023-10-13 17:09:24	2023-10-13 17:09:24			C:\Users\Haider Thaer\OneDrive - Jamia Millia Islamia (A Central University)\Desktop\plm9 project\breed-glide-dock_SP	breed-glide-dock_SP_pv.maegz	1207
	OTAVA-FRAGMENT-LIBRARY-ligprep_1-.sdf:11081_+_OTAVA-FRAGMENT-LIBRARY-ligprep_1-.sdf:10036	20606	breed-glide-dock_SP_pv.1208	2023-10-13 17:09:24	2023-10-13 17:09:24			C:\Users\Haider Thaer\OneDrive - Jamia Millia Islamia (A Central University)\Desktop\plm9 project\breed-glide-dock_SP	breed-glide-dock_SP_pv.maegz	1208
	OTAVA-FRAGMENT-LIBRARY-ligprep_1-.sdf:8320_+_OTAVA-FRAGMENT-LIBRARY-ligprep_1-.sdf:11604	20607	breed-glide-dock_SP_pv.1209	2023-10-13 17:09:24	2023-10-13 17:09:24			C:\Users\Haider Thaer\OneDrive - Jamia Millia Islamia (A Central University)\Desktop\plm9 project\breed-glide-dock_SP	breed-glide-dock_SP_pv.maegz	1209
	OTAVA-FRAGMENT-LIBRARY-ligprep_1-.sdf:940_+_OTAVA-FRAGMENT-LIBRARY-ligprep_1-.sdf:4105	20608	breed-glide-dock_SP_pv.1210	2023-10-13 17:09:24	2023-10-13 17:09:24			C:\Users\Haider Thaer\OneDrive - Jamia Millia Islamia (A Central University)\Desktop\plm9 project\breed-glide-dock_SP	breed-glide-dock_SP_pv.maegz	1210
	OTAVA-FRAGMENT-LIBRARY-ligprep_1-.sdf:9259_+_OTAVA-FRAGMENT-LIBRARY-ligprep_1-.sdf:6442	20609	breed-glide-dock_SP_pv.1211	2023-10-13 17:09:24	2023-10-13 17:09:24			C:\Users\Haider Thaer\OneDrive - Jamia Millia Islamia (A Central University)\Desktop\plm9 project\breed-glide-dock_SP	breed-glide-dock_SP_pv.maegz	1211
	OTAVA-FRAGMENT-LIBRARY-ligprep_1-.sdf:8320_+_OTAVA-FRAGMENT-LIBRARY-ligprep_1-.sdf:326	20610	breed-glide-dock_SP_pv.1212	2023-10-13 17:09:24	2023-10-13 17:09:24			C:\Users\Haider Thaer\OneDrive - Jamia Millia Islamia (A Central University)\Desktop\plm9 project\breed-glide-dock_SP	breed-glide-dock_SP_pv.maegz	1212
	OTAVA-FRAGMENT-LIBRARY-ligprep_1-.sdf:632_+_OTAVA-FRAGMENT-LIBRARY-ligprep_1-.sdf:1568	20611	breed-glide-dock_SP_pv.1213	2023-10-13 17:09:24	2023-10-13 17:09:24			C:\Users\Haider Thaer\OneDrive - Jamia Millia Islamia (A Central University)\Desktop\plm9 project\breed-glide-dock_SP	breed-glide-dock_SP_pv.maegz	1213
	OTAVA-FRAGMENT-LIBRARY-ligprep_1-.sdf:3383_+_OTAVA-FRAGMENT-LIBRARY-ligprep_1-.sdf:11404	20612	breed-glide-dock_SP_pv.1214	2023-10-13 17:09:24	2023-10-13 17:09:24			C:\Users\Haider Thaer\OneDrive - Jamia Millia Islamia (A Central University)\Desktop\plm9 project\breed-glide-dock_SP	breed-glide-dock_SP_pv.maegz	1214
	OTAVA-FRAGMENT-LIBRARY-ligprep_1-.sdf:5359_+_OTAVA-FRAGMENT-LIBRARY-ligprep_1-.sdf:7067	20613	breed-glide-dock_SP_pv.1215	2023-10-13 17:09:24	2023-10-13 17:09:24			C:\Users\Haider Thaer\OneDrive - Jamia Millia Islamia (A Central University)\Desktop\plm9 project\breed-glide-dock_SP	breed-glide-dock_SP_pv.maegz	1215
	OTAVA-FRAGMENT-LIBRARY-ligprep_1-.sdf:7941_+_OTAVA-FRAGMENT-LIBRARY-ligprep_1-.sdf:6516	20614	breed-glide-dock_SP_pv.1216	2023-10-13 17:09:24	2023-10-13 17:09:24			C:\Users\Haider Thaer\OneDrive - Jamia Millia Islamia (A Central University)\Desktop\plm9 project\breed-glide-dock_SP	breed-glide-dock_SP_pv.maegz	1216
	OTAVA-FRAGMENT-LIBRARY-ligprep_1-.sdf:9926_+_OTAVA-FRAGMENT-LIBRARY-ligprep_1-.sdf:8487	20615	breed-glide-dock_SP_pv.1217	2023-10-13 17:09:24	2023-10-13 17:09:24			C:\Users\Haider Thaer\OneDrive - Jamia Millia Islamia (A Central University)\Desktop\plm9 project\breed-glide-dock_SP	breed-glide-dock_SP_pv.maegz	1217
	OTAVA-FRAGMENT-LIBRARY-ligprep_1-.sdf:9209_+_OTAVA-FRAGMENT-LIBRARY-ligprep_1-.sdf:6442	20616	breed-glide-dock_SP_pv.1218	2023-10-13 17:09:24	2023-10-13 17:09:24			C:\Users\Haider Thaer\OneDrive - Jamia Millia Islamia (A Central University)\Desktop\plm9 project\breed-glide-dock_SP	breed-glide-dock_SP_pv.maegz	1218
	OTAVA-FRAGMENT-LIBRARY-ligprep_1-.sdf:1568_+_OTAVA-FRAGMENT-LIBRARY-ligprep_1-.sdf:1663	20617	breed-glide-dock_SP_pv.1219	2023-10-13 17:09:24	2023-10-13 17:09:24			C:\Users\Haider Thaer\OneDrive - Jamia Millia Islamia (A Central University)\Desktop\plm9 project\breed-glide-dock_SP	breed-glide-dock_SP_pv.maegz	1219
	OTAVA-FRAGMENT-LIBRARY-ligprep_1-.sdf:2472_+_OTAVA-FRAGMENT-LIBRARY-ligprep_1-.sdf:4417	20618	breed-glide-dock_SP_pv.1220	2023-10-13 17:09:24	2023-10-13 17:09:24			C:\Users\Haider Thaer\OneDrive - Jamia Millia Islamia (A Central University)\Desktop\plm9 project\breed-glide-dock_SP	breed-glide-dock_SP_pv.maegz	1220
	OTAVA-FRAGMENT-LIBRARY-ligprep_1-.sdf:10174_+_OTAVA-FRAGMENT-LIBRARY-ligprep_1-.sdf:4417	20619	breed-glide-dock_SP_pv.1221	2023-10-13 17:09:24	2023-10-13 17:09:24			C:\Users\Haider Thaer\OneDrive - Jamia Millia Islamia (A Central University)\Desktop\plm9 project\breed-glide-dock_SP	breed-glide-dock_SP_pv.maegz	1221
	OTAVA-FRAGMENT-LIBRARY-ligprep_1-.sdf:10174_+_OTAVA-FRAGMENT-LIBRARY-ligprep_1-.sdf:4417	20620	breed-glide-dock_SP_pv.1222	2023-10-13 17:09:24	2023-10-13 17:09:24			C:\Users\Haider Thaer\OneDrive - Jamia Millia Islamia (A Central University)\Desktop\plm9 project\breed-glide-dock_SP	breed-glide-dock_SP_pv.maegz	1222
	OTAVA-FRAGMENT-LIBRARY-ligprep_1-.sdf:10174_+_OTAVA-FRAGMENT-LIBRARY-ligprep_1-.sdf:4417	20621	breed-glide-dock_SP_pv.1223	2023-10-13 17:09:24	2023-10-13 17:09:24			C:\Users\Haider Thaer\OneDrive - Jamia Millia Islamia (A Central University)\Desktop\plm9 project\breed-glide-dock_SP	breed-glide-dock_SP_pv.maegz	1223
	OTAVA-FRAGMENT-LIBRARY-ligprep_1-.sdf:990_+_OTAVA-FRAGMENT-LIBRARY-ligprep_1-.sdf:1064	20622	breed-glide-dock_SP_pv.1224	2023-10-13 17:09:24	2023-10-13 17:09:24			C:\Users\Haider Thaer\OneDrive - Jamia Millia Islamia (A Central University)\Desktop\plm9 project\breed-glide-dock_SP	breed-glide-dock_SP_pv.maegz	1224
	OTAVA-FRAGMENT-LIBRARY-ligprep_1-.sdf:6138_+_OTAVA-FRAGMENT-LIBRARY-ligprep_1-.sdf:5690	20623	breed-glide-dock_SP_pv.1225	2023-10-13 17:09:24	2023-10-13 17:09:24			C:\Users\Haider Thaer\OneDrive - Jamia Millia Islamia (A Central University)\Desktop\plm9 project\breed-glide-dock_SP	breed-glide-dock_SP_pv.maegz	1225
	OTAVA-FRAGMENT-LIBRARY-ligprep_1-.sdf:11167_+_OTAVA-FRAGMENT-LIBRARY-ligprep_1-.sdf:8818	20624	breed-glide-dock_SP_pv.1226	2023-10-13 17:09:24	2023-10-13 17:09:24			C:\Users\Haider Thaer\OneDrive - Jamia Millia Islamia (A Central University)\Desktop\plm9 project\breed-glide-dock_SP	breed-glide-dock_SP_pv.maegz	1226
	OTAVA-FRAGMENT-LIBRARY-ligprep_1-.sdf:3755_+_OTAVA-FRAGMENT-LIBRARY-ligprep_1-.sdf:2761	20625	breed-glide-dock_SP_pv.1227	2023-10-13 17:09:24	2023-10-13 17:09:24			C:\Users\Haider Thaer\OneDrive - Jamia Millia Islamia (A Central University)\Desktop\plm9 project\breed-glide-dock_SP	breed-glide-dock_SP_pv.maegz	1227
	OTAVA-FRAGMENT-LIBRARY-ligprep_1-.sdf:8880_+_OTAVA-FRAGMENT-LIBRARY-ligprep_1-.sdf:3632	20626	breed-glide-dock_SP_pv.1228	2023-10-13 17:09:24	2023-10-13 17:09:24			C:\Users\Haider Thaer\OneDrive - Jamia Millia Islamia (A Central University)\Desktop\plm9 project\breed-glide-dock_SP	breed-glide-dock_SP_pv.maegz	1228
	OTAVA-FRAGMENT-LIBRARY-ligprep_1-.sdf:574_+_OTAVA-FRAGMENT-LIBRARY-ligprep_1-.sdf:4829	20627	breed-glide-dock_SP_pv.1229	2023-10-13 17:09:24	2023-10-13 17:09:24			C:\Users\Haider Thaer\OneDrive - Jamia Millia Islamia (A Central University)\Desktop\plm9 project\breed-glide-dock_SP	breed-glide-dock_SP_pv.maegz	1229
	OTAVA-FRAGMENT-LIBRARY-ligprep_1-.sdf:426_+_OTAVA-FRAGMENT-LIBRARY-ligprep_1-.sdf:11330	20628	breed-glide-dock_SP_pv.1230	2023-10-13 17:09:24	2023-10-13 17:09:24			C:\Users\Haider Thaer\OneDrive - Jamia Millia Islamia (A Central University)\Desktop\plm9 project\breed-glide-dock_SP	breed-glide-dock_SP_pv.maegz	1230
	OTAVA-FRAGMENT-LIBRARY-ligprep_1-.sdf:11723_+_OTAVA-FRAGMENT-LIBRARY-ligprep_1-.sdf:1568	20629	breed-glide-dock_SP_pv.1231	2023-10-13 17:09:24	2023-10-13 17:09:24			C:\Users\Haider Thaer\OneDrive - Jamia Millia Islamia (A Central University)\Desktop\plm9 project\breed-glide-dock_SP	breed-glide-dock_SP_pv.maegz	1231
	OTAVA-FRAGMENT-LIBRARY-ligprep_1-.sdf:4390_+_OTAVA-FRAGMENT-LIBRARY-ligprep_1-.sdf:1662	20630	breed-glide-dock_SP_pv.1232	2023-10-13 17:09:24	2023-10-13 17:09:24			C:\Users\Haider Thaer\OneDrive - Jamia Millia Islamia (A Central University)\Desktop\plm9 project\breed-glide-dock_SP	breed-glide-dock_SP_pv.maegz	1232
	OTAVA-FRAGMENT-LIBRARY-ligprep_1-.sdf:4171_+_OTAVA-FRAGMENT-LIBRARY-ligprep_1-.sdf:11081	20631	breed-glide-dock_SP_pv.1233	2023-10-13 17:09:24	2023-10-13 17:09:24			C:\Users\Haider Thaer\OneDrive - Jamia Millia Islamia (A Central University)\Desktop\plm9 project\breed-glide-dock_SP	breed-glide-dock_SP_pv.maegz	1233
	OTAVA-FRAGMENT-LIBRARY-ligprep_1-.sdf:5371_+_OTAVA-FRAGMENT-LIBRARY-ligprep_1-.sdf:10174	20632	breed-glide-dock_SP_pv.1234	2023-10-13 17:09:24	2023-10-13 17:09:24			C:\Users\Haider Thaer\OneDrive - Jamia Millia Islamia (A Central University)\Desktop\plm9 project\breed-glide-dock_SP	breed-glide-dock_SP_pv.maegz	1234
	OTAVA-FRAGMENT-LIBRARY-ligprep_1-.sdf:10174_+_OTAVA-FRAGMENT-LIBRARY-ligprep_1-.sdf:5371	20633	breed-glide-dock_SP_pv.1235	2023-10-13 17:09:24	2023-10-13 17:09:24			C:\Users\Haider Thaer\OneDrive - Jamia Millia Islamia (A Central University)\Desktop\plm9 project\breed-glide-dock_SP	breed-glide-dock_SP_pv.maegz	1235
	OTAVA-FRAGMENT-LIBRARY-ligprep_1-.sdf:11604_+_OTAVA-FRAGMENT-LIBRARY-ligprep_1-.sdf:1665	20634	breed-glide-dock_SP_pv.1236	2023-10-13 17:09:24	2023-10-13 17:09:24			C:\Users\Haider Thaer\OneDrive - Jamia Millia Islamia (A Central University)\Desktop\plm9 project\breed-glide-dock_SP	breed-glide-dock_SP_pv.maegz	1236
	OTAVA-FRAGMENT-LIBRARY-ligprep_1-.sdf:632_+_OTAVA-FRAGMENT-LIBRARY-ligprep_1-.sdf:1568	20635	breed-glide-dock_SP_pv.1237	2023-10-13 17:09:24	2023-10-13 17:09:24			C:\Users\Haider Thaer\OneDrive - Jamia Millia Islamia (A Central University)\Desktop\plm9 project\breed-glide-dock_SP	breed-glide-dock_SP_pv.maegz	1237
	OTAVA-FRAGMENT-LIBRARY-ligprep_1-.sdf:2198_+_OTAVA-FRAGMENT-LIBRARY-ligprep_1-.sdf:3288	20636	breed-glide-dock_SP_pv.1238	2023-10-13 17:09:24	2023-10-13 17:09:24			C:\Users\Haider Thaer\OneDrive - Jamia Millia Islamia (A Central University)\Desktop\plm9 project\breed-glide-dock_SP	breed-glide-dock_SP_pv.maegz	1238
	OTAVA-FRAGMENT-LIBRARY-ligprep_1-.sdf:2038_+_OTAVA-FRAGMENT-LIBRARY-ligprep_1-.sdf:7095	20637	breed-glide-dock_SP_pv.1239	2023-10-13 17:09:24	2023-10-13 17:09:24			C:\Users\Haider Thaer\OneDrive - Jamia Millia Islamia (A Central University)\Desktop\plm9 project\breed-glide-dock_SP	breed-glide-dock_SP_pv.maegz	1239
	OTAVA-FRAGMENT-LIBRARY-ligprep_1-.sdf:2472_+_OTAVA-FRAGMENT-LIBRARY-ligprep_1-.sdf:11305	20638	breed-glide-dock_SP_pv.1240	2023-10-13 17:09:24	2023-10-13 17:09:24			C:\Users\Haider Thaer\OneDrive - Jamia Millia Islamia (A Central University)\Desktop\plm9 project\breed-glide-dock_SP	breed-glide-dock_SP_pv.maegz	1240
	OTAVA-FRAGMENT-LIBRARY-ligprep_1-.sdf:10174_+_OTAVA-FRAGMENT-LIBRARY-ligprep_1-.sdf:11305	20639	breed-glide-dock_SP_pv.1241	2023-10-13 17:09:24	2023-10-13 17:09:24			C:\Users\Haider Thaer\OneDrive - Jamia Millia Islamia (A Central University)\Desktop\plm9 project\breed-glide-dock_SP	breed-glide-dock_SP_pv.maegz	1241
	OTAVA-FRAGMENT-LIBRARY-ligprep_1-.sdf:9209_+_OTAVA-FRAGMENT-LIBRARY-ligprep_1-.sdf:1239	20640	breed-glide-dock_SP_pv.1242	2023-10-13 17:09:24	2023-10-13 17:09:24			C:\Users\Haider Thaer\OneDrive - Jamia Millia Islamia (A Central University)\Desktop\plm9 project\breed-glide-dock_SP	breed-glide-dock_SP_pv.maegz	1242
	OTAVA-FRAGMENT-LIBRARY-ligprep_1-.sdf:3379_+_OTAVA-FRAGMENT-LIBRARY-ligprep_1-.sdf:6442	20641	breed-glide-dock_SP_pv.1243	2023-10-13 17:09:24	2023-10-13 17:09:24			C:\Users\Haider Thaer\OneDrive - Jamia Millia Islamia (A Central University)\Desktop\plm9 project\breed-glide-dock_SP	breed-glide-dock_SP_pv.maegz	1243
	OTAVA-FRAGMENT-LIBRARY-ligprep_1-.sdf:9761_+_OTAVA-FRAGMENT-LIBRARY-ligprep_1-.sdf:4687	20642	breed-glide-dock_SP_pv.1244	2023-10-13 17:09:24	2023-10-13 17:09:24			C:\Users\Haider Thaer\OneDrive - Jamia Millia Islamia (A Central University)\Desktop\plm9 project\breed-glide-dock_SP	breed-glide-dock_SP_pv.maegz	1244
	OTAVA-FRAGMENT-LIBRARY-ligprep_1-.sdf:10683_+_OTAVA-FRAGMENT-LIBRARY-ligprep_1-.sdf:4296	20643	breed-glide-dock_SP_pv.1245	2023-10-13 17:09:24	2023-10-13 17:09:24			C:\Users\Haider Thaer\OneDrive - Jamia Millia Islamia (A Central University)\Desktop\plm9 project\breed-glide-dock_SP	breed-glide-dock_SP_pv.maegz	1245
	OTAVA-FRAGMENT-LIBRARY-ligprep_1-.sdf:11604_+_OTAVA-FRAGMENT-LIBRARY-ligprep_1-.sdf:991	20644	breed-glide-dock_SP_pv.1246	2023-10-13 17:09:24	2023-10-13 17:09:24			C:\Users\Haider Thaer\OneDrive - Jamia Millia Islamia (A Central University)\Desktop\plm9 project\breed-glide-dock_SP	breed-glide-dock_SP_pv.maegz	1246
	OTAVA-FRAGMENT-LIBRARY-ligprep_1-.sdf:10174_+_OTAVA-FRAGMENT-LIBRARY-ligprep_1-.sdf:10746	20645	breed-glide-dock_SP_pv.1247	2023-10-13 17:09:24	2023-10-13 17:09:24			C:\Users\Haider Thaer\OneDrive - Jamia Millia Islamia (A Central University)\Desktop\plm9 project\breed-glide-dock_SP	breed-glide-dock_SP_pv.maegz	1247
	OTAVA-FRAGMENT-LIBRARY-ligprep_1-.sdf:10174_+_OTAVA-FRAGMENT-LIBRARY-ligprep_1-.sdf:10746	20646	breed-glide-dock_SP_pv.1248	2023-10-13 17:09:24	2023-10-13 17:09:24			C:\Users\Haider Thaer\OneDrive - Jamia Millia Islamia (A Central University)\Desktop\plm9 project\breed-glide-dock_SP	breed-glide-dock_SP_pv.maegz	1248
	OTAVA-FRAGMENT-LIBRARY-ligprep_1-.sdf:5690_+_OTAVA-FRAGMENT-LIBRARY-ligprep_1-.sdf:10888	20647	breed-glide-dock_SP_pv.1249	2023-10-13 17:09:24	2023-10-13 17:09:24			C:\Users\Haider Thaer\OneDrive - Jamia Millia Islamia (A Central University)\Desktop\plm9 project\breed-glide-dock_SP	breed-glide-dock_SP_pv.maegz	1249
	OTAVA-FRAGMENT-LIBRARY-ligprep_1-.sdf:10174_+_OTAVA-FRAGMENT-LIBRARY-ligprep_1-.sdf:10595	20648	breed-glide-dock_SP_pv.1250	2023-10-13 17:09:24	2023-10-13 17:09:24			C:\Users\Haider Thaer\OneDrive - Jamia Millia Islamia (A Central University)\Desktop\plm9 project\breed-glide-dock_SP	breed-glide-dock_SP_pv.maegz	1250
[truncated: 12,828 more rows]
[truncated: 116 more columns]
