# Supplementary material for: Fragment-based virtual screening identifies novel leads against Plasmepsin IX (PlmIX) of Plasmodium falciparum: Homology modeling, molecular docking, and simulation approaches
Source: Front Pharmacol. 2024 May 23;15:1387629. doi: 10.3389/fphar.2024.1387629 (PMC11153788; doi:10.3389/fphar.2024.1387629)
Supplement: Supplementary file 1 [file DataSheet1.ZIP › plm9 suplementery files/breed ligands XP docking.csv]

Stars	Title	Entry ID	Entry Name	Date Added	Date Modified	PDB TITLE	PDB format version	Source Path	Source File	Source File Index	prepared	prepared with version	created disulfur	AMP Numbering Scheme	converted selenomethionines	added terminal oxygens	preprocess pH	het states	Potential Energy-OPLS 2005	RMS Derivative-OPLS 2005	Max Derivative-OPLS 2005	Stretch Energy-OPLS 2005	Bend Energy-OPLS 2005	LJ-14 Energy-OPLS 2005	El-14 Energy-OPLS 2005	Van der Waals Energy-OPLS 2005	Electrostatic Energy-OPLS 2005	Dihedral Energy-OPLS 2005	target temperature	job name	grid version	gridbox xcent	gridbox ycent	gridbox zcent	gridbox xrange	gridbox yrange	gridbox zrange	gridbox ligxrange	gridbox ligyrange	gridbox ligzrange	grid type	receptor	Code	Saltdata	Number of H-Donors	Number of H-Acceptors	Number of Rotatable bonds	CLogP	PSA
	PLM9_last_ - prepared	33477	PLM9_last_.1	2023-10-13 17:14:20	2023-10-13 17:14:20	Model of A0A2I0C265|PLM9_PLAFO based on 7TBD_A-1 - prepared	3.0	C:\Users\Haider Thaer\OneDrive - Jamia Millia Islamia (A Central University)\Desktop\plm9 project\breed_ligands-glide-dock_XP	breed_ligands-glide-dock_XP_pv.maegz	1	true	2022-4	true	Kabat	true	true	7.400	eJztmDFuwzAMRa9ieA4CS7ZFslcJcoOgW6cgd69NW/4y0aVDhxQ/Q0D/2HwSZbwhzz71H91t+WQr+dIN90u3liPKCeWMsqAUlIrSjlIGlAklaAKagCagCWgCmoAmoCloCpqCpqApaAqagqagKWgKmoFmCy3tJWgGmoFmoBloBpo5ba33g9nOJO/D3YL5APpvfig1mDyQGBh6zGuwnk0NigcZgXjQYLX2SG2wHmq9wzzAOry/Nz0F2gSpUk6BYpq+JJ9IDXy3hs2Jb05iYDkG87FS8e1bikHzyBZMCHxANsagoIdPTJs7fEDrK3kOms1ZnMcWAKtD2K2msFLNYWHqA1ILgQ0xwDrUB6RzDEoImmNQiRQFZUnSNY15afjsJS+S2S5fl+7z6/HYvv3…	-1479.581	0.082	1.378	149.910	611.768	1627.747	720.480	-3531.555	-1954.936	879.027	298.000	proteinprep_1	97134	30.202	33.510	13.517	34.080	34.080	34.080	10.000	10.000	10.000	glide	true
	OTAVA-FRAGMENT-LIBRARY-ligprep_1-.sdf:990_+_OTAVA-FRAGMENT-LIBRARY-ligprep_1-.sdf:5878	33478	breed-glide-dock_SP.5	2023-10-13 17:14:20	2023-10-13 17:14:20			C:\Users\Haider Thaer\OneDrive - Jamia Millia Islamia (A Central University)\Desktop\plm9 project\breed_ligands-glide-dock_XP	breed_ligands-glide-dock_XP_pv.maegz	2																				breed-glide-dock_SP
	OTAVA-FRAGMENT-LIBRARY-ligprep_1-.sdf:572_+_OTAVA-FRAGMENT-LIBRARY-ligprep_1-.sdf:2964	33479	breed-glide-dock_SP.524	2023-10-13 17:14:20	2023-10-13 17:14:20			C:\Users\Haider Thaer\OneDrive - Jamia Millia Islamia (A Central University)\Desktop\plm9 project\breed_ligands-glide-dock_XP	breed_ligands-glide-dock_XP_pv.maegz	3																				breed-glide-dock_SP
	OTAVA-FRAGMENT-LIBRARY-ligprep_1-.sdf:572_+_OTAVA-FRAGMENT-LIBRARY-ligprep_1-.sdf:3254	33480	breed-glide-dock_SP.330	2023-10-13 17:14:20	2023-10-13 17:14:20			C:\Users\Haider Thaer\OneDrive - Jamia Millia Islamia (A Central University)\Desktop\plm9 project\breed_ligands-glide-dock_XP	breed_ligands-glide-dock_XP_pv.maegz	4																				breed-glide-dock_SP
	OTAVA-FRAGMENT-LIBRARY-ligprep_1-.sdf:577_+_OTAVA-FRAGMENT-LIBRARY-ligprep_1-.sdf:3254	33481	breed-glide-dock_SP.331	2023-10-13 17:14:20	2023-10-13 17:14:20			C:\Users\Haider Thaer\OneDrive - Jamia Millia Islamia (A Central University)\Desktop\plm9 project\breed_ligands-glide-dock_XP	breed_ligands-glide-dock_XP_pv.maegz	5																				breed-glide-dock_SP
	OTAVA-FRAGMENT-LIBRARY-ligprep_1-.sdf:3482_+_OTAVA-FRAGMENT-LIBRARY-ligprep_1-.sdf:1522	33482	breed-glide-dock_SP.9	2023-10-13 17:14:20	2023-10-13 17:14:20			C:\Users\Haider Thaer\OneDrive - Jamia Millia Islamia (A Central University)\Desktop\plm9 project\breed_ligands-glide-dock_XP	breed_ligands-glide-dock_XP_pv.maegz	6																				breed-glide-dock_SP
	OTAVA-FRAGMENT-LIBRARY-ligprep_1-.sdf:4102_+_OTAVA-FRAGMENT-LIBRARY-ligprep_1-.sdf:1357	33483	breed-glide-dock_SP.316	2023-10-13 17:14:20	2023-10-13 17:14:20			C:\Users\Haider Thaer\OneDrive - Jamia Millia Islamia (A Central University)\Desktop\plm9 project\breed_ligands-glide-dock_XP	breed_ligands-glide-dock_XP_pv.maegz	7																				breed-glide-dock_SP
	OTAVA-FRAGMENT-LIBRARY-ligprep_1-.sdf:2456_+_OTAVA-FRAGMENT-LIBRARY-ligprep_1-.sdf:2860	33484	breed-glide-dock_SP.25	2023-10-13 17:14:20	2023-10-13 17:14:20			C:\Users\Haider Thaer\OneDrive - Jamia Millia Islamia (A Central University)\Desktop\plm9 project\breed_ligands-glide-dock_XP	breed_ligands-glide-dock_XP_pv.maegz	8																				breed-glide-dock_SP
	OTAVA-FRAGMENT-LIBRARY-ligprep_1-.sdf:2143_+_OTAVA-FRAGMENT-LIBRARY-ligprep_1-.sdf:3877	33485	breed-glide-dock_SP.2050	2023-10-13 17:14:20	2023-10-13 17:14:20			C:\Users\Haider Thaer\OneDrive - Jamia Millia Islamia (A Central University)\Desktop\plm9 project\breed_ligands-glide-dock_XP	breed_ligands-glide-dock_XP_pv.maegz	9																				breed-glide-dock_SP
	OTAVA-FRAGMENT-LIBRARY-ligprep_1-.sdf:3482_+_OTAVA-FRAGMENT-LIBRARY-ligprep_1-.sdf:10746	33486	breed-glide-dock_SP.32	2023-10-13 17:14:20	2023-10-13 17:14:20			C:\Users\Haider Thaer\OneDrive - Jamia Millia Islamia (A Central University)\Desktop\plm9 project\breed_ligands-glide-dock_XP	breed_ligands-glide-dock_XP_pv.maegz	10																				breed-glide-dock_SP
	OTAVA-FRAGMENT-LIBRARY-ligprep_1-.sdf:5878_+_OTAVA-FRAGMENT-LIBRARY-ligprep_1-.sdf:994	33487	breed-glide-dock_SP.3	2023-10-13 17:14:20	2023-10-13 17:14:20			C:\Users\Haider Thaer\OneDrive - Jamia Millia Islamia (A Central University)\Desktop\plm9 project\breed_ligands-glide-dock_XP	breed_ligands-glide-dock_XP_pv.maegz	11																				breed-glide-dock_SP
	OTAVA-FRAGMENT-LIBRARY-ligprep_1-.sdf:1863_+_OTAVA-FRAGMENT-LIBRARY-ligprep_1-.sdf:11580	33488	breed-glide-dock_SP.1522	2023-10-13 17:14:20	2023-10-13 17:14:20			C:\Users\Haider Thaer\OneDrive - Jamia Millia Islamia (A Central University)\Desktop\plm9 project\breed_ligands-glide-dock_XP	breed_ligands-glide-dock_XP_pv.maegz	12																				breed-glide-dock_SP
	OTAVA-FRAGMENT-LIBRARY-ligprep_1-.sdf:10971_+_OTAVA-FRAGMENT-LIBRARY-ligprep_1-.sdf:10877	33489	breed-glide-dock_SP.702	2023-10-13 17:14:20	2023-10-13 17:14:20			C:\Users\Haider Thaer\OneDrive - Jamia Millia Islamia (A Central University)\Desktop\plm9 project\breed_ligands-glide-dock_XP	breed_ligands-glide-dock_XP_pv.maegz	13																				breed-glide-dock_SP
	OTAVA-FRAGMENT-LIBRARY-ligprep_1-.sdf:10971_+_OTAVA-FRAGMENT-LIBRARY-ligprep_1-.sdf:7825	33490	breed-glide-dock_SP.703	2023-10-13 17:14:20	2023-10-13 17:14:20			C:\Users\Haider Thaer\OneDrive - Jamia Millia Islamia (A Central University)\Desktop\plm9 project\breed_ligands-glide-dock_XP	breed_ligands-glide-dock_XP_pv.maegz	14																				breed-glide-dock_SP
	OTAVA-FRAGMENT-LIBRARY-ligprep_1-.sdf:4102_+_OTAVA-FRAGMENT-LIBRARY-ligprep_1-.sdf:5415	33491	breed-glide-dock_SP.362	2023-10-13 17:14:20	2023-10-13 17:14:20			C:\Users\Haider Thaer\OneDrive - Jamia Millia Islamia (A Central University)\Desktop\plm9 project\breed_ligands-glide-dock_XP	breed_ligands-glide-dock_XP_pv.maegz	15																				breed-glide-dock_SP
	OTAVA-FRAGMENT-LIBRARY-ligprep_1-.sdf:990_+_OTAVA-FRAGMENT-LIBRARY-ligprep_1-.sdf:5878	33492	breed-glide-dock_SP.6	2023-10-13 17:14:20	2023-10-13 17:14:20			C:\Users\Haider Thaer\OneDrive - Jamia Millia Islamia (A Central University)\Desktop\plm9 project\breed_ligands-glide-dock_XP	breed_ligands-glide-dock_XP_pv.maegz	16																				breed-glide-dock_SP
	OTAVA-FRAGMENT-LIBRARY-ligprep_1-.sdf:5878_+_OTAVA-FRAGMENT-LIBRARY-ligprep_1-.sdf:994	33493	breed-glide-dock_SP.4	2023-10-13 17:14:20	2023-10-13 17:14:20			C:\Users\Haider Thaer\OneDrive - Jamia Millia Islamia (A Central University)\Desktop\plm9 project\breed_ligands-glide-dock_XP	breed_ligands-glide-dock_XP_pv.maegz	17																				breed-glide-dock_SP
	OTAVA-FRAGMENT-LIBRARY-ligprep_1-.sdf:3482_+_OTAVA-FRAGMENT-LIBRARY-ligprep_1-.sdf:3828	33494	breed-glide-dock_SP.13	2023-10-13 17:14:20	2023-10-13 17:14:20			C:\Users\Haider Thaer\OneDrive - Jamia Millia Islamia (A Central University)\Desktop\plm9 project\breed_ligands-glide-dock_XP	breed_ligands-glide-dock_XP_pv.maegz	18																				breed-glide-dock_SP
	OTAVA-FRAGMENT-LIBRARY-ligprep_1-.sdf:2143_+_OTAVA-FRAGMENT-LIBRARY-ligprep_1-.sdf:4651	33495	breed-glide-dock_SP.271	2023-10-13 17:14:20	2023-10-13 17:14:20			C:\Users\Haider Thaer\OneDrive - Jamia Millia Islamia (A Central University)\Desktop\plm9 project\breed_ligands-glide-dock_XP	breed_ligands-glide-dock_XP_pv.maegz	19																				breed-glide-dock_SP
	OTAVA-FRAGMENT-LIBRARY-ligprep_1-.sdf:5371_+_OTAVA-FRAGMENT-LIBRARY-ligprep_1-.sdf:4296	33496	breed-glide-dock_SP.98	2023-10-13 17:14:20	2023-10-13 17:14:20			C:\Users\Haider Thaer\OneDrive - Jamia Millia Islamia (A Central University)\Desktop\plm9 project\breed_ligands-glide-dock_XP	breed_ligands-glide-dock_XP_pv.maegz	20																				breed-glide-dock_SP
	OTAVA-FRAGMENT-LIBRARY-ligprep_1-.sdf:3379_+_OTAVA-FRAGMENT-LIBRARY-ligprep_1-.sdf:9400	33497	breed-glide-dock_SP.451	2023-10-13 17:14:20	2023-10-13 17:14:20			C:\Users\Haider Thaer\OneDrive - Jamia Millia Islamia (A Central University)\Desktop\plm9 project\breed_ligands-glide-dock_XP	breed_ligands-glide-dock_XP_pv.maegz	21																				breed-glide-dock_SP
	OTAVA-FRAGMENT-LIBRARY-ligprep_1-.sdf:2456_+_OTAVA-FRAGMENT-LIBRARY-ligprep_1-.sdf:8338	33498	breed-glide-dock_SP.531	2023-10-13 17:14:20	2023-10-13 17:14:20			C:\Users\Haider Thaer\OneDrive - Jamia Millia Islamia (A Central University)\Desktop\plm9 project\breed_ligands-glide-dock_XP	breed_ligands-glide-dock_XP_pv.maegz	22																				breed-glide-dock_SP
	OTAVA-FRAGMENT-LIBRARY-ligprep_1-.sdf:2456_+_OTAVA-FRAGMENT-LIBRARY-ligprep_1-.sdf:2753	33499	breed-glide-dock_SP.2	2023-10-13 17:14:20	2023-10-13 17:14:20			C:\Users\Haider Thaer\OneDrive - Jamia Millia Islamia (A Central University)\Desktop\plm9 project\breed_ligands-glide-dock_XP	breed_ligands-glide-dock_XP_pv.maegz	23																				breed-glide-dock_SP
	OTAVA-FRAGMENT-LIBRARY-ligprep_1-.sdf:577_+_OTAVA-FRAGMENT-LIBRARY-ligprep_1-.sdf:574	33500	breed-glide-dock_SP.2552	2023-10-13 17:14:20	2023-10-13 17:14:20			C:\Users\Haider Thaer\OneDrive - Jamia Millia Islamia (A Central University)\Desktop\plm9 project\breed_ligands-glide-dock_XP	breed_ligands-glide-dock_XP_pv.maegz	24																				breed-glide-dock_SP
	OTAVA-FRAGMENT-LIBRARY-ligprep_1-.sdf:2143_+_OTAVA-FRAGMENT-LIBRARY-ligprep_1-.sdf:8052	33501	breed-glide-dock_SP.73	2023-10-13 17:14:20	2023-10-13 17:14:20			C:\Users\Haider Thaer\OneDrive - Jamia Millia Islamia (A Central University)\Desktop\plm9 project\breed_ligands-glide-dock_XP	breed_ligands-glide-dock_XP_pv.maegz	25																				breed-glide-dock_SP
	OTAVA-FRAGMENT-LIBRARY-ligprep_1-.sdf:4811_+_OTAVA-FRAGMENT-LIBRARY-ligprep_1-.sdf:8052	33502	breed-glide-dock_SP.31	2023-10-13 17:14:20	2023-10-13 17:14:20			C:\Users\Haider Thaer\OneDrive - Jamia Millia Islamia (A Central University)\Desktop\plm9 project\breed_ligands-glide-dock_XP	breed_ligands-glide-dock_XP_pv.maegz	26																				breed-glide-dock_SP
	OTAVA-FRAGMENT-LIBRARY-ligprep_1-.sdf:4102_+_OTAVA-FRAGMENT-LIBRARY-ligprep_1-.sdf:9444	33503	breed-glide-dock_SP.892	2023-10-13 17:14:20	2023-10-13 17:14:20			C:\Users\Haider Thaer\OneDrive - Jamia Millia Islamia (A Central University)\Desktop\plm9 project\breed_ligands-glide-dock_XP	breed_ligands-glide-dock_XP_pv.maegz	27																				breed-glide-dock_SP
	OTAVA-FRAGMENT-LIBRARY-ligprep_1-.sdf:8052_+_OTAVA-FRAGMENT-LIBRARY-ligprep_1-.sdf:5108	33504	breed-glide-dock_SP.47	2023-10-13 17:14:20	2023-10-13 17:14:20			C:\Users\Haider Thaer\OneDrive - Jamia Millia Islamia (A Central University)\Desktop\plm9 project\breed_ligands-glide-dock_XP	breed_ligands-glide-dock_XP_pv.maegz	28																				breed-glide-dock_SP
	OTAVA-FRAGMENT-LIBRARY-ligprep_1-.sdf:5108_+_OTAVA-FRAGMENT-LIBRARY-ligprep_1-.sdf:6110	33505	breed-glide-dock_SP.21	2023-10-13 17:14:20	2023-10-13 17:14:20			C:\Users\Haider Thaer\OneDrive - Jamia Millia Islamia (A Central University)\Desktop\plm9 project\breed_ligands-glide-dock_XP	breed_ligands-glide-dock_XP_pv.maegz	29																				breed-glide-dock_SP
	OTAVA-FRAGMENT-LIBRARY-ligprep_1-.sdf:1941_+_OTAVA-FRAGMENT-LIBRARY-ligprep_1-.sdf:9111	33506	breed-glide-dock_SP.627	2023-10-13 17:14:20	2023-10-13 17:14:20			C:\Users\Haider Thaer\OneDrive - Jamia Millia Islamia (A Central University)\Desktop\plm9 project\breed_ligands-glide-dock_XP	breed_ligands-glide-dock_XP_pv.maegz	30																				breed-glide-dock_SP
	OTAVA-FRAGMENT-LIBRARY-ligprep_1-.sdf:5898_+_OTAVA-FRAGMENT-LIBRARY-ligprep_1-.sdf:1004	33507	breed-glide-dock_SP.2199	2023-10-13 17:14:20	2023-10-13 17:14:20			C:\Users\Haider Thaer\OneDrive - Jamia Millia Islamia (A Central University)\Desktop\plm9 project\breed_ligands-glide-dock_XP	breed_ligands-glide-dock_XP_pv.maegz	31																				breed-glide-dock_SP
	OTAVA-FRAGMENT-LIBRARY-ligprep_1-.sdf:3755_+_OTAVA-FRAGMENT-LIBRARY-ligprep_1-.sdf:4172	33508	breed-glide-dock_SP.1973	2023-10-13 17:14:20	2023-10-13 17:14:20			C:\Users\Haider Thaer\OneDrive - Jamia Millia Islamia (A Central University)\Desktop\plm9 project\breed_ligands-glide-dock_XP	breed_ligands-glide-dock_XP_pv.maegz	32																				breed-glide-dock_SP
	OTAVA-FRAGMENT-LIBRARY-ligprep_1-.sdf:3973_+_OTAVA-FRAGMENT-LIBRARY-ligprep_1-.sdf:2862	33509	breed-glide-dock_SP.2762	2023-10-13 17:14:20	2023-10-13 17:14:20			C:\Users\Haider Thaer\OneDrive - Jamia Millia Islamia (A Central University)\Desktop\plm9 project\breed_ligands-glide-dock_XP	breed_ligands-glide-dock_XP_pv.maegz	33																				breed-glide-dock_SP
	OTAVA-FRAGMENT-LIBRARY-ligprep_1-.sdf:5661_+_OTAVA-FRAGMENT-LIBRARY-ligprep_1-.sdf:4829	33510	breed-glide-dock_SP.1844	2023-10-13 17:14:20	2023-10-13 17:14:20			C:\Users\Haider Thaer\OneDrive - Jamia Millia Islamia (A Central University)\Desktop\plm9 project\breed_ligands-glide-dock_XP	breed_ligands-glide-dock_XP_pv.maegz	34																				breed-glide-dock_SP
	OTAVA-FRAGMENT-LIBRARY-ligprep_1-.sdf:3480_+_OTAVA-FRAGMENT-LIBRARY-ligprep_1-.sdf:1522	33511	breed-glide-dock_SP.26	2023-10-13 17:14:20	2023-10-13 17:14:20			C:\Users\Haider Thaer\OneDrive - Jamia Millia Islamia (A Central University)\Desktop\plm9 project\breed_ligands-glide-dock_XP	breed_ligands-glide-dock_XP_pv.maegz	35																				breed-glide-dock_SP
	OTAVA-FRAGMENT-LIBRARY-ligprep_1-.sdf:9563_+_OTAVA-FRAGMENT-LIBRARY-ligprep_1-.sdf:4095	33512	breed-glide-dock_SP.102	2023-10-13 17:14:20	2023-10-13 17:14:20			C:\Users\Haider Thaer\OneDrive - Jamia Millia Islamia (A Central University)\Desktop\plm9 project\breed_ligands-glide-dock_XP	breed_ligands-glide-dock_XP_pv.maegz	36																				breed-glide-dock_SP
	OTAVA-FRAGMENT-LIBRARY-ligprep_1-.sdf:574_+_OTAVA-FRAGMENT-LIBRARY-ligprep_1-.sdf:4442	33513	breed-glide-dock_SP.2390	2023-10-13 17:14:20	2023-10-13 17:14:20			C:\Users\Haider Thaer\OneDrive - Jamia Millia Islamia (A Central University)\Desktop\plm9 project\breed_ligands-glide-dock_XP	breed_ligands-glide-dock_XP_pv.maegz	37																				breed-glide-dock_SP
	OTAVA-FRAGMENT-LIBRARY-ligprep_1-.sdf:3902_+_OTAVA-FRAGMENT-LIBRARY-ligprep_1-.sdf:694	33514	breed-glide-dock_SP.185	2023-10-13 17:14:20	2023-10-13 17:14:20			C:\Users\Haider Thaer\OneDrive - Jamia Millia Islamia (A Central University)\Desktop\plm9 project\breed_ligands-glide-dock_XP	breed_ligands-glide-dock_XP_pv.maegz	38																				breed-glide-dock_SP
	OTAVA-FRAGMENT-LIBRARY-ligprep_1-.sdf:4102_+_OTAVA-FRAGMENT-LIBRARY-ligprep_1-.sdf:11080	33515	breed-glide-dock_SP.76	2023-10-13 17:14:20	2023-10-13 17:14:20			C:\Users\Haider Thaer\OneDrive - Jamia Millia Islamia (A Central University)\Desktop\plm9 project\breed_ligands-glide-dock_XP	breed_ligands-glide-dock_XP_pv.maegz	39																				breed-glide-dock_SP
	OTAVA-FRAGMENT-LIBRARY-ligprep_1-.sdf:7816_+_OTAVA-FRAGMENT-LIBRARY-ligprep_1-.sdf:1004	33516	breed-glide-dock_SP.1556	2023-10-13 17:14:20	2023-10-13 17:14:20			C:\Users\Haider Thaer\OneDrive - Jamia Millia Islamia (A Central University)\Desktop\plm9 project\breed_ligands-glide-dock_XP	breed_ligands-glide-dock_XP_pv.maegz	40																				breed-glide-dock_SP
	OTAVA-FRAGMENT-LIBRARY-ligprep_1-.sdf:2488_+_OTAVA-FRAGMENT-LIBRARY-ligprep_1-.sdf:3974	33517	breed-glide-dock_SP.273	2023-10-13 17:14:20	2023-10-13 17:14:20			C:\Users\Haider Thaer\OneDrive - Jamia Millia Islamia (A Central University)\Desktop\plm9 project\breed_ligands-glide-dock_XP	breed_ligands-glide-dock_XP_pv.maegz	41																				breed-glide-dock_SP
	OTAVA-FRAGMENT-LIBRARY-ligprep_1-.sdf:774_+_OTAVA-FRAGMENT-LIBRARY-ligprep_1-.sdf:8468	33518	breed-glide-dock_SP.2910	2023-10-13 17:14:20	2023-10-13 17:14:20			C:\Users\Haider Thaer\OneDrive - Jamia Millia Islamia (A Central University)\Desktop\plm9 project\breed_ligands-glide-dock_XP	breed_ligands-glide-dock_XP_pv.maegz	42																				breed-glide-dock_SP
	OTAVA-FRAGMENT-LIBRARY-ligprep_1-.sdf:2456_+_OTAVA-FRAGMENT-LIBRARY-ligprep_1-.sdf:139	33519	breed-glide-dock_SP.1771	2023-10-13 17:14:20	2023-10-13 17:14:20			C:\Users\Haider Thaer\OneDrive - Jamia Millia Islamia (A Central University)\Desktop\plm9 project\breed_ligands-glide-dock_XP	breed_ligands-glide-dock_XP_pv.maegz	43																				breed-glide-dock_SP
	OTAVA-FRAGMENT-LIBRARY-ligprep_1-.sdf:574_+_OTAVA-FRAGMENT-LIBRARY-ligprep_1-.sdf:2488	33520	breed-glide-dock_SP.369	2023-10-13 17:14:20	2023-10-13 17:14:20			C:\Users\Haider Thaer\OneDrive - Jamia Millia Islamia (A Central University)\Desktop\plm9 project\breed_ligands-glide-dock_XP	breed_ligands-glide-dock_XP_pv.maegz	44																				breed-glide-dock_SP
	OTAVA-FRAGMENT-LIBRARY-ligprep_1-.sdf:4811_+_OTAVA-FRAGMENT-LIBRARY-ligprep_1-.sdf:6110	33521	breed-glide-dock_SP.16	2023-10-13 17:14:20	2023-10-13 17:14:20			C:\Users\Haider Thaer\OneDrive - Jamia Millia Islamia (A Central University)\Desktop\plm9 project\breed_ligands-glide-dock_XP	breed_ligands-glide-dock_XP_pv.maegz	45																				breed-glide-dock_SP
	OTAVA-FRAGMENT-LIBRARY-ligprep_1-.sdf:5417_+_OTAVA-FRAGMENT-LIBRARY-ligprep_1-.sdf:4417	33522	breed-glide-dock_SP.320	2023-10-13 17:14:20	2023-10-13 17:14:20			C:\Users\Haider Thaer\OneDrive - Jamia Millia Islamia (A Central University)\Desktop\plm9 project\breed_ligands-glide-dock_XP	breed_ligands-glide-dock_XP_pv.maegz	46																				breed-glide-dock_SP
	OTAVA-FRAGMENT-LIBRARY-ligprep_1-.sdf:3481_+_OTAVA-FRAGMENT-LIBRARY-ligprep_1-.sdf:1521	33523	breed-glide-dock_SP.172	2023-10-13 17:14:20	2023-10-13 17:14:20			C:\Users\Haider Thaer\OneDrive - Jamia Millia Islamia (A Central University)\Desktop\plm9 project\breed_ligands-glide-dock_XP	breed_ligands-glide-dock_XP_pv.maegz	47																				breed-glide-dock_SP
	OTAVA-FRAGMENT-LIBRARY-ligprep_1-.sdf:3758_+_OTAVA-FRAGMENT-LIBRARY-ligprep_1-.sdf:3469	33524	breed-glide-dock_SP.947	2023-10-13 17:14:20	2023-10-13 17:14:20			C:\Users\Haider Thaer\OneDrive - Jamia Millia Islamia (A Central University)\Desktop\plm9 project\breed_ligands-glide-dock_XP	breed_ligands-glide-dock_XP_pv.maegz	48																				breed-glide-dock_SP
	OTAVA-FRAGMENT-LIBRARY-ligprep_1-.sdf:4441_+_OTAVA-FRAGMENT-LIBRARY-ligprep_1-.sdf:572	33525	breed-glide-dock_SP.698	2023-10-13 17:14:20	2023-10-13 17:14:20			C:\Users\Haider Thaer\OneDrive - Jamia Millia Islamia (A Central University)\Desktop\plm9 project\breed_ligands-glide-dock_XP	breed_ligands-glide-dock_XP_pv.maegz	49																				breed-glide-dock_SP
	OTAVA-FRAGMENT-LIBRARY-ligprep_1-.sdf:5855_+_OTAVA-FRAGMENT-LIBRARY-ligprep_1-.sdf:3259	33526	breed-glide-dock_SP.142	2023-10-13 17:14:20	2023-10-13 17:14:20			C:\Users\Haider Thaer\OneDrive - Jamia Millia Islamia (A Central University)\Desktop\plm9 project\breed_ligands-glide-dock_XP	breed_ligands-glide-dock_XP_pv.maegz	50																				breed-glide-dock_SP
	OTAVA-FRAGMENT-LIBRARY-ligprep_1-.sdf:774_+_OTAVA-FRAGMENT-LIBRARY-ligprep_1-.sdf:5555	33527	breed-glide-dock_SP.1088	2023-10-13 17:14:20	2023-10-13 17:14:20			C:\Users\Haider Thaer\OneDrive - Jamia Millia Islamia (A Central University)\Desktop\plm9 project\breed_ligands-glide-dock_XP	breed_ligands-glide-dock_XP_pv.maegz	51																				breed-glide-dock_SP
	OTAVA-FRAGMENT-LIBRARY-ligprep_1-.sdf:2761_+_OTAVA-FRAGMENT-LIBRARY-ligprep_1-.sdf:3010	33528	breed-glide-dock_SP.781	2023-10-13 17:14:20	2023-10-13 17:14:20			C:\Users\Haider Thaer\OneDrive - Jamia Millia Islamia (A Central University)\Desktop\plm9 project\breed_ligands-glide-dock_XP	breed_ligands-glide-dock_XP_pv.maegz	52																				breed-glide-dock_SP
	OTAVA-FRAGMENT-LIBRARY-ligprep_1-.sdf:2761_+_OTAVA-FRAGMENT-LIBRARY-ligprep_1-.sdf:3010	33529	breed-glide-dock_SP.780	2023-10-13 17:14:20	2023-10-13 17:14:20			C:\Users\Haider Thaer\OneDrive - Jamia Millia Islamia (A Central University)\Desktop\plm9 project\breed_ligands-glide-dock_XP	breed_ligands-glide-dock_XP_pv.maegz	53																				breed-glide-dock_SP
	OTAVA-FRAGMENT-LIBRARY-ligprep_1-.sdf:3902_+_OTAVA-FRAGMENT-LIBRARY-ligprep_1-.sdf:10174	33530	breed-glide-dock_SP.186	2023-10-13 17:14:20	2023-10-13 17:14:20			C:\Users\Haider Thaer\OneDrive - Jamia Millia Islamia (A Central University)\Desktop\plm9 project\breed_ligands-glide-dock_XP	breed_ligands-glide-dock_XP_pv.maegz	54																				breed-glide-dock_SP
	OTAVA-FRAGMENT-LIBRARY-ligprep_1-.sdf:10548_+_OTAVA-FRAGMENT-LIBRARY-ligprep_1-.sdf:2761	33531	breed-glide-dock_SP.78	2023-10-13 17:14:20	2023-10-13 17:14:20			C:\Users\Haider Thaer\OneDrive - Jamia Millia Islamia (A Central University)\Desktop\plm9 project\breed_ligands-glide-dock_XP	breed_ligands-glide-dock_XP_pv.maegz	55																				breed-glide-dock_SP
	OTAVA-FRAGMENT-LIBRARY-ligprep_1-.sdf:3632_+_OTAVA-FRAGMENT-LIBRARY-ligprep_1-.sdf:11723	33532	breed-glide-dock_SP.840	2023-10-13 17:14:20	2023-10-13 17:14:20			C:\Users\Haider Thaer\OneDrive - Jamia Millia Islamia (A Central University)\Desktop\plm9 project\breed_ligands-glide-dock_XP	breed_ligands-glide-dock_XP_pv.maegz	56																				breed-glide-dock_SP
	OTAVA-FRAGMENT-LIBRARY-ligprep_1-.sdf:774_+_OTAVA-FRAGMENT-LIBRARY-ligprep_1-.sdf:6589	33533	breed-glide-dock_SP.270	2023-10-13 17:14:20	2023-10-13 17:14:20			C:\Users\Haider Thaer\OneDrive - Jamia Millia Islamia (A Central University)\Desktop\plm9 project\breed_ligands-glide-dock_XP	breed_ligands-glide-dock_XP_pv.maegz	57																				breed-glide-dock_SP
	OTAVA-FRAGMENT-LIBRARY-ligprep_1-.sdf:11653_+_OTAVA-FRAGMENT-LIBRARY-ligprep_1-.sdf:8320	33534	breed-glide-dock_SP.1006	2023-10-13 17:14:20	2023-10-13 17:14:20			C:\Users\Haider Thaer\OneDrive - Jamia Millia Islamia (A Central University)\Desktop\plm9 project\breed_ligands-glide-dock_XP	breed_ligands-glide-dock_XP_pv.maegz	58																				breed-glide-dock_SP
	OTAVA-FRAGMENT-LIBRARY-ligprep_1-.sdf:10548_+_OTAVA-FRAGMENT-LIBRARY-ligprep_1-.sdf:3571	33535	breed-glide-dock_SP.90	2023-10-13 17:14:20	2023-10-13 17:14:20			C:\Users\Haider Thaer\OneDrive - Jamia Millia Islamia (A Central University)\Desktop\plm9 project\breed_ligands-glide-dock_XP	breed_ligands-glide-dock_XP_pv.maegz	59																				breed-glide-dock_SP
	OTAVA-FRAGMENT-LIBRARY-ligprep_1-.sdf:3367_+_OTAVA-FRAGMENT-LIBRARY-ligprep_1-.sdf:4417	33536	breed-glide-dock_SP.402	2023-10-13 17:14:20	2023-10-13 17:14:20			C:\Users\Haider Thaer\OneDrive - Jamia Millia Islamia (A Central University)\Desktop\plm9 project\breed_ligands-glide-dock_XP	breed_ligands-glide-dock_XP_pv.maegz	60																				breed-glide-dock_SP
	OTAVA-FRAGMENT-LIBRARY-ligprep_1-.sdf:3631_+_OTAVA-FRAGMENT-LIBRARY-ligprep_1-.sdf:1523	33537	breed-glide-dock_SP.126	2023-10-13 17:14:20	2023-10-13 17:14:20			C:\Users\Haider Thaer\OneDrive - Jamia Millia Islamia (A Central University)\Desktop\plm9 project\breed_ligands-glide-dock_XP	breed_ligands-glide-dock_XP_pv.maegz	61																				breed-glide-dock_SP
	OTAVA-FRAGMENT-LIBRARY-ligprep_1-.sdf:5898_+_OTAVA-FRAGMENT-LIBRARY-ligprep_1-.sdf:572	33538	breed-glide-dock_SP.1622	2023-10-13 17:14:20	2023-10-13 17:14:20			C:\Users\Haider Thaer\OneDrive - Jamia Millia Islamia (A Central University)\Desktop\plm9 project\breed_ligands-glide-dock_XP	breed_ligands-glide-dock_XP_pv.maegz	62																				breed-glide-dock_SP
	OTAVA-FRAGMENT-LIBRARY-ligprep_1-.sdf:5371_+_OTAVA-FRAGMENT-LIBRARY-ligprep_1-.sdf:3423	33539	breed-glide-dock_SP.114	2023-10-13 17:14:20	2023-10-13 17:14:20			C:\Users\Haider Thaer\OneDrive - Jamia Millia Islamia (A Central University)\Desktop\plm9 project\breed_ligands-glide-dock_XP	breed_ligands-glide-dock_XP_pv.maegz	63																				breed-glide-dock_SP
	OTAVA-FRAGMENT-LIBRARY-ligprep_1-.sdf:5855_+_OTAVA-FRAGMENT-LIBRARY-ligprep_1-.sdf:3280	33540	breed-glide-dock_SP.319	2023-10-13 17:14:20	2023-10-13 17:14:20			C:\Users\Haider Thaer\OneDrive - Jamia Millia Islamia (A Central University)\Desktop\plm9 project\breed_ligands-glide-dock_XP	breed_ligands-glide-dock_XP_pv.maegz	64																				breed-glide-dock_SP
	OTAVA-FRAGMENT-LIBRARY-ligprep_1-.sdf:774_+_OTAVA-FRAGMENT-LIBRARY-ligprep_1-.sdf:8461	33541	breed-glide-dock_SP.421	2023-10-13 17:14:20	2023-10-13 17:14:20			C:\Users\Haider Thaer\OneDrive - Jamia Millia Islamia (A Central University)\Desktop\plm9 project\breed_ligands-glide-dock_XP	breed_ligands-glide-dock_XP_pv.maegz	65																				breed-glide-dock_SP
	OTAVA-FRAGMENT-LIBRARY-ligprep_1-.sdf:3833_+_OTAVA-FRAGMENT-LIBRARY-ligprep_1-.sdf:10746	33542	breed-glide-dock_SP.746	2023-10-13 17:14:20	2023-10-13 17:14:20			C:\Users\Haider Thaer\OneDrive - Jamia Millia Islamia (A Central University)\Desktop\plm9 project\breed_ligands-glide-dock_XP	breed_ligands-glide-dock_XP_pv.maegz	66																				breed-glide-dock_SP
	OTAVA-FRAGMENT-LIBRARY-ligprep_1-.sdf:7539_+_OTAVA-FRAGMENT-LIBRARY-ligprep_1-.sdf:10746	33543	breed-glide-dock_SP.741	2023-10-13 17:14:20	2023-10-13 17:14:20			C:\Users\Haider Thaer\OneDrive - Jamia Millia Islamia (A Central University)\Desktop\plm9 project\breed_ligands-glide-dock_XP	breed_ligands-glide-dock_XP_pv.maegz	67																				breed-glide-dock_SP
	OTAVA-FRAGMENT-LIBRARY-ligprep_1-.sdf:11333_+_OTAVA-FRAGMENT-LIBRARY-ligprep_1-.sdf:4417	33544	breed-glide-dock_SP.484	2023-10-13 17:14:20	2023-10-13 17:14:20			C:\Users\Haider Thaer\OneDrive - Jamia Millia Islamia (A Central University)\Desktop\plm9 project\breed_ligands-glide-dock_XP	breed_ligands-glide-dock_XP_pv.maegz	68																				breed-glide-dock_SP
	OTAVA-FRAGMENT-LIBRARY-ligprep_1-.sdf:694_+_OTAVA-FRAGMENT-LIBRARY-ligprep_1-.sdf:10746	33545	breed-glide-dock_SP.514	2023-10-13 17:14:20	2023-10-13 17:14:20			C:\Users\Haider Thaer\OneDrive - Jamia Millia Islamia (A Central University)\Desktop\plm9 project\breed_ligands-glide-dock_XP	breed_ligands-glide-dock_XP_pv.maegz	69																				breed-glide-dock_SP
	OTAVA-FRAGMENT-LIBRARY-ligprep_1-.sdf:3480_+_OTAVA-FRAGMENT-LIBRARY-ligprep_1-.sdf:11330	33546	breed-glide-dock_SP.260	2023-10-13 17:14:20	2023-10-13 17:14:20			C:\Users\Haider Thaer\OneDrive - Jamia Millia Islamia (A Central University)\Desktop\plm9 project\breed_ligands-glide-dock_XP	breed_ligands-glide-dock_XP_pv.maegz	70																				breed-glide-dock_SP
	OTAVA-FRAGMENT-LIBRARY-ligprep_1-.sdf:10877_+_OTAVA-FRAGMENT-LIBRARY-ligprep_1-.sdf:3010	33547	breed-glide-dock_SP.1695	2023-10-13 17:14:20	2023-10-13 17:14:20			C:\Users\Haider Thaer\OneDrive - Jamia Millia Islamia (A Central University)\Desktop\plm9 project\breed_ligands-glide-dock_XP	breed_ligands-glide-dock_XP_pv.maegz	71																				breed-glide-dock_SP
	OTAVA-FRAGMENT-LIBRARY-ligprep_1-.sdf:574_+_OTAVA-FRAGMENT-LIBRARY-ligprep_1-.sdf:4829	33548	breed-glide-dock_SP.1229	2023-10-13 17:14:20	2023-10-13 17:14:20			C:\Users\Haider Thaer\OneDrive - Jamia Millia Islamia (A Central University)\Desktop\plm9 project\breed_ligands-glide-dock_XP	breed_ligands-glide-dock_XP_pv.maegz	72																				breed-glide-dock_SP
	OTAVA-FRAGMENT-LIBRARY-ligprep_1-.sdf:10174_+_OTAVA-FRAGMENT-LIBRARY-ligprep_1-.sdf:3902	33549	breed-glide-dock_SP.187	2023-10-13 17:14:20	2023-10-13 17:14:20			C:\Users\Haider Thaer\OneDrive - Jamia Millia Islamia (A Central University)\Desktop\plm9 project\breed_ligands-glide-dock_XP	breed_ligands-glide-dock_XP_pv.maegz	73																				breed-glide-dock_SP
	OTAVA-FRAGMENT-LIBRARY-ligprep_1-.sdf:1632_+_OTAVA-FRAGMENT-LIBRARY-ligprep_1-.sdf:1518	33550	breed-glide-dock_SP.196	2023-10-13 17:14:20	2023-10-13 17:14:20			C:\Users\Haider Thaer\OneDrive - Jamia Millia Islamia (A Central University)\Desktop\plm9 project\breed_ligands-glide-dock_XP	breed_ligands-glide-dock_XP_pv.maegz	74																				breed-glide-dock_SP
	OTAVA-FRAGMENT-LIBRARY-ligprep_1-.sdf:572_+_OTAVA-FRAGMENT-LIBRARY-ligprep_1-.sdf:2488	33551	breed-glide-dock_SP.491	2023-10-13 17:14:20	2023-10-13 17:14:20			C:\Users\Haider Thaer\OneDrive - Jamia Millia Islamia (A Central University)\Desktop\plm9 project\breed_ligands-glide-dock_XP	breed_ligands-glide-dock_XP_pv.maegz	75																				breed-glide-dock_SP
	OTAVA-FRAGMENT-LIBRARY-ligprep_1-.sdf:577_+_OTAVA-FRAGMENT-LIBRARY-ligprep_1-.sdf:2488	33552	breed-glide-dock_SP.492	2023-10-13 17:14:20	2023-10-13 17:14:20			C:\Users\Haider Thaer\OneDrive - Jamia Millia Islamia (A Central University)\Desktop\plm9 project\breed_ligands-glide-dock_XP	breed_ligands-glide-dock_XP_pv.maegz	76																				breed-glide-dock_SP
	OTAVA-FRAGMENT-LIBRARY-ligprep_1-.sdf:8725_+_OTAVA-FRAGMENT-LIBRARY-ligprep_1-.sdf:5359	33553	breed-glide-dock_SP.313	2023-10-13 17:14:20	2023-10-13 17:14:20			C:\Users\Haider Thaer\OneDrive - Jamia Millia Islamia (A Central University)\Desktop\plm9 project\breed_ligands-glide-dock_XP	breed_ligands-glide-dock_XP_pv.maegz	77																				breed-glide-dock_SP
	OTAVA-FRAGMENT-LIBRARY-ligprep_1-.sdf:7539_+_OTAVA-FRAGMENT-LIBRARY-ligprep_1-.sdf:3474	33554	breed-glide-dock_SP.952	2023-10-13 17:14:20	2023-10-13 17:14:20			C:\Users\Haider Thaer\OneDrive - Jamia Millia Islamia (A Central University)\Desktop\plm9 project\breed_ligands-glide-dock_XP	breed_ligands-glide-dock_XP_pv.maegz	78																				breed-glide-dock_SP
	OTAVA-FRAGMENT-LIBRARY-ligprep_1-.sdf:2296_+_OTAVA-FRAGMENT-LIBRARY-ligprep_1-.sdf:4417	33555	breed-glide-dock_SP.162	2023-10-13 17:14:20	2023-10-13 17:14:20			C:\Users\Haider Thaer\OneDrive - Jamia Millia Islamia (A Central University)\Desktop\plm9 project\breed_ligands-glide-dock_XP	breed_ligands-glide-dock_XP_pv.maegz	79																				breed-glide-dock_SP
	OTAVA-FRAGMENT-LIBRARY-ligprep_1-.sdf:3631_+_OTAVA-FRAGMENT-LIBRARY-ligprep_1-.sdf:619	33556	breed-glide-dock_SP.216	2023-10-13 17:14:20	2023-10-13 17:14:20			C:\Users\Haider Thaer\OneDrive - Jamia Millia Islamia (A Central University)\Desktop\plm9 project\breed_ligands-glide-dock_XP	breed_ligands-glide-dock_XP_pv.maegz	80																				breed-glide-dock_SP
	OTAVA-FRAGMENT-LIBRARY-ligprep_1-.sdf:3631_+_OTAVA-FRAGMENT-LIBRARY-ligprep_1-.sdf:3969	33557	breed-glide-dock_SP.950	2023-10-13 17:14:20	2023-10-13 17:14:20			C:\Users\Haider Thaer\OneDrive - Jamia Millia Islamia (A Central University)\Desktop\plm9 project\breed_ligands-glide-dock_XP	breed_ligands-glide-dock_XP_pv.maegz	81																				breed-glide-dock_SP
	OTAVA-FRAGMENT-LIBRARY-ligprep_1-.sdf:3631_+_OTAVA-FRAGMENT-LIBRARY-ligprep_1-.sdf:619	33558	breed-glide-dock_SP.894	2023-10-13 17:14:20	2023-10-13 17:14:20			C:\Users\Haider Thaer\OneDrive - Jamia Millia Islamia (A Central University)\Desktop\plm9 project\breed_ligands-glide-dock_XP	breed_ligands-glide-dock_XP_pv.maegz	82																				breed-glide-dock_SP
	OTAVA-FRAGMENT-LIBRARY-ligprep_1-.sdf:774_+_OTAVA-FRAGMENT-LIBRARY-ligprep_1-.sdf:8639	33559	breed-glide-dock_SP.137	2023-10-13 17:14:20	2023-10-13 17:14:20			C:\Users\Haider Thaer\OneDrive - Jamia Millia Islamia (A Central University)\Desktop\plm9 project\breed_ligands-glide-dock_XP	breed_ligands-glide-dock_XP_pv.maegz	83																				breed-glide-dock_SP
	OTAVA-FRAGMENT-LIBRARY-ligprep_1-.sdf:3632_+_OTAVA-FRAGMENT-LIBRARY-ligprep_1-.sdf:8461	33560	breed-glide-dock_SP.1722	2023-10-13 17:14:20	2023-10-13 17:14:20			C:\Users\Haider Thaer\OneDrive - Jamia Millia Islamia (A Central University)\Desktop\plm9 project\breed_ligands-glide-dock_XP	breed_ligands-glide-dock_XP_pv.maegz	84																				breed-glide-dock_SP
	OTAVA-FRAGMENT-LIBRARY-ligprep_1-.sdf:3252_+_OTAVA-FRAGMENT-LIBRARY-ligprep_1-.sdf:10880	33561	breed-glide-dock_SP.65	2023-10-13 17:14:20	2023-10-13 17:14:20			C:\Users\Haider Thaer\OneDrive - Jamia Millia Islamia (A Central University)\Desktop\plm9 project\breed_ligands-glide-dock_XP	breed_ligands-glide-dock_XP_pv.maegz	85																				breed-glide-dock_SP
	OTAVA-FRAGMENT-LIBRARY-ligprep_1-.sdf:9481_+_OTAVA-FRAGMENT-LIBRARY-ligprep_1-.sdf:8052	33562	breed-glide-dock_SP.149	2023-10-13 17:14:20	2023-10-13 17:14:20			C:\Users\Haider Thaer\OneDrive - Jamia Millia Islamia (A Central University)\Desktop\plm9 project\breed_ligands-glide-dock_XP	breed_ligands-glide-dock_XP_pv.maegz	86																				breed-glide-dock_SP
	OTAVA-FRAGMENT-LIBRARY-ligprep_1-.sdf:10877_+_OTAVA-FRAGMENT-LIBRARY-ligprep_1-.sdf:3833	33563	breed-glide-dock_SP.278	2023-10-13 17:14:20	2023-10-13 17:14:20			C:\Users\Haider Thaer\OneDrive - Jamia Millia Islamia (A Central University)\Desktop\plm9 project\breed_ligands-glide-dock_XP	breed_ligands-glide-dock_XP_pv.maegz	87																				breed-glide-dock_SP
	OTAVA-FRAGMENT-LIBRARY-ligprep_1-.sdf:5855_+_OTAVA-FRAGMENT-LIBRARY-ligprep_1-.sdf:3271	33564	breed-glide-dock_SP.2745	2023-10-13 17:14:20	2023-10-13 17:14:20			C:\Users\Haider Thaer\OneDrive - Jamia Millia Islamia (A Central University)\Desktop\plm9 project\breed_ligands-glide-dock_XP	breed_ligands-glide-dock_XP_pv.maegz	88																				breed-glide-dock_SP
	OTAVA-FRAGMENT-LIBRARY-ligprep_1-.sdf:3253_+_OTAVA-FRAGMENT-LIBRARY-ligprep_1-.sdf:3477	33565	breed-glide-dock_SP.1793	2023-10-13 17:14:20	2023-10-13 17:14:20			C:\Users\Haider Thaer\OneDrive - Jamia Millia Islamia (A Central University)\Desktop\plm9 project\breed_ligands-glide-dock_XP	breed_ligands-glide-dock_XP_pv.maegz	89																				breed-glide-dock_SP
	OTAVA-FRAGMENT-LIBRARY-ligprep_1-.sdf:5855_+_OTAVA-FRAGMENT-LIBRARY-ligprep_1-.sdf:3278	33566	breed-glide-dock_SP.666	2023-10-13 17:14:20	2023-10-13 17:14:20			C:\Users\Haider Thaer\OneDrive - Jamia Millia Islamia (A Central University)\Desktop\plm9 project\breed_ligands-glide-dock_XP	breed_ligands-glide-dock_XP_pv.maegz	90																				breed-glide-dock_SP
	OTAVA-FRAGMENT-LIBRARY-ligprep_1-.sdf:11167_+_OTAVA-FRAGMENT-LIBRARY-ligprep_1-.sdf:856	33567	breed-glide-dock_SP.1204	2023-10-13 17:14:20	2023-10-13 17:14:20			C:\Users\Haider Thaer\OneDrive - Jamia Millia Islamia (A Central University)\Desktop\plm9 project\breed_ligands-glide-dock_XP	breed_ligands-glide-dock_XP_pv.maegz	91																				breed-glide-dock_SP
	OTAVA-FRAGMENT-LIBRARY-ligprep_1-.sdf:5999_+_OTAVA-FRAGMENT-LIBRARY-ligprep_1-.sdf:1522	33568	breed-glide-dock_SP.109	2023-10-13 17:14:20	2023-10-13 17:14:20			C:\Users\Haider Thaer\OneDrive - Jamia Millia Islamia (A Central University)\Desktop\plm9 project\breed_ligands-glide-dock_XP	breed_ligands-glide-dock_XP_pv.maegz	92																				breed-glide-dock_SP
	OTAVA-FRAGMENT-LIBRARY-ligprep_1-.sdf:10215_+_OTAVA-FRAGMENT-LIBRARY-ligprep_1-.sdf:3477	33569	breed-glide-dock_SP.623	2023-10-13 17:14:20	2023-10-13 17:14:20			C:\Users\Haider Thaer\OneDrive - Jamia Millia Islamia (A Central University)\Desktop\plm9 project\breed_ligands-glide-dock_XP	breed_ligands-glide-dock_XP_pv.maegz	93																				breed-glide-dock_SP
	OTAVA-FRAGMENT-LIBRARY-ligprep_1-.sdf:7539_+_OTAVA-FRAGMENT-LIBRARY-ligprep_1-.sdf:6110	33570	breed-glide-dock_SP.105	2023-10-13 17:14:20	2023-10-13 17:14:20			C:\Users\Haider Thaer\OneDrive - Jamia Millia Islamia (A Central University)\Desktop\plm9 project\breed_ligands-glide-dock_XP	breed_ligands-glide-dock_XP_pv.maegz	94																				breed-glide-dock_SP
	OTAVA-FRAGMENT-LIBRARY-ligprep_1-.sdf:5855_+_OTAVA-FRAGMENT-LIBRARY-ligprep_1-.sdf:3283	33571	breed-glide-dock_SP.350	2023-10-13 17:14:20	2023-10-13 17:14:20			C:\Users\Haider Thaer\OneDrive - Jamia Millia Islamia (A Central University)\Desktop\plm9 project\breed_ligands-glide-dock_XP	breed_ligands-glide-dock_XP_pv.maegz	95																				breed-glide-dock_SP
	OTAVA-FRAGMENT-LIBRARY-ligprep_1-.sdf:4829_+_OTAVA-FRAGMENT-LIBRARY-ligprep_1-.sdf:5695	33572	breed-glide-dock_SP.1493	2023-10-13 17:14:20	2023-10-13 17:14:20			C:\Users\Haider Thaer\OneDrive - Jamia Millia Islamia (A Central University)\Desktop\plm9 project\breed_ligands-glide-dock_XP	breed_ligands-glide-dock_XP_pv.maegz	96																				breed-glide-dock_SP
	OTAVA-FRAGMENT-LIBRARY-ligprep_1-.sdf:4102_+_OTAVA-FRAGMENT-LIBRARY-ligprep_1-.sdf:8696	33573	breed-glide-dock_SP.49	2023-10-13 17:14:20	2023-10-13 17:14:20			C:\Users\Haider Thaer\OneDrive - Jamia Millia Islamia (A Central University)\Desktop\plm9 project\breed_ligands-glide-dock_XP	breed_ligands-glide-dock_XP_pv.maegz	97																				breed-glide-dock_SP
	OTAVA-FRAGMENT-LIBRARY-ligprep_1-.sdf:2360_+_OTAVA-FRAGMENT-LIBRARY-ligprep_1-.sdf:5043	33574	breed-glide-dock_SP.354	2023-10-13 17:14:20	2023-10-13 17:14:20			C:\Users\Haider Thaer\OneDrive - Jamia Millia Islamia (A Central University)\Desktop\plm9 project\breed_ligands-glide-dock_XP	breed_ligands-glide-dock_XP_pv.maegz	98																				breed-glide-dock_SP
	OTAVA-FRAGMENT-LIBRARY-ligprep_1-.sdf:6157_+_OTAVA-FRAGMENT-LIBRARY-ligprep_1-.sdf:10587	33575	breed-glide-dock_SP.1584	2023-10-13 17:14:20	2023-10-13 17:14:20			C:\Users\Haider Thaer\OneDrive - Jamia Millia Islamia (A Central University)\Desktop\plm9 project\breed_ligands-glide-dock_XP	breed_ligands-glide-dock_XP_pv.maegz	99																				breed-glide-dock_SP
	OTAVA-FRAGMENT-LIBRARY-ligprep_1-.sdf:8052_+_OTAVA-FRAGMENT-LIBRARY-ligprep_1-.sdf:2912	33576	breed-glide-dock_SP.63	2023-10-13 17:14:20	2023-10-13 17:14:20			C:\Users\Haider Thaer\OneDrive - Jamia Millia Islamia (A Central University)\Desktop\plm9 project\breed_ligands-glide-dock_XP	breed_ligands-glide-dock_XP_pv.maegz	100																				breed-glide-dock_SP
	OTAVA-FRAGMENT-LIBRARY-ligprep_1-.sdf:10174_+_OTAVA-FRAGMENT-LIBRARY-ligprep_1-.sdf:3902	33577	breed-glide-dock_SP.1171	2023-10-13 17:14:20	2023-10-13 17:14:20			C:\Users\Haider Thaer\OneDrive - Jamia Millia Islamia (A Central University)\Desktop\plm9 project\breed_ligands-glide-dock_XP	breed_ligands-glide-dock_XP_pv.maegz	101																				breed-glide-dock_SP
	OTAVA-FRAGMENT-LIBRARY-ligprep_1-.sdf:3632_+_OTAVA-FRAGMENT-LIBRARY-ligprep_1-.sdf:9779	33578	breed-glide-dock_SP.215	2023-10-13 17:14:20	2023-10-13 17:14:20			C:\Users\Haider Thaer\OneDrive - Jamia Millia Islamia (A Central University)\Desktop\plm9 project\breed_ligands-glide-dock_XP	breed_ligands-glide-dock_XP_pv.maegz	102																				breed-glide-dock_SP
	OTAVA-FRAGMENT-LIBRARY-ligprep_1-.sdf:9991_+_OTAVA-FRAGMENT-LIBRARY-ligprep_1-.sdf:1302	33579	breed-glide-dock_SP.408	2023-10-13 17:14:20	2023-10-13 17:14:20			C:\Users\Haider Thaer\OneDrive - Jamia Millia Islamia (A Central University)\Desktop\plm9 project\breed_ligands-glide-dock_XP	breed_ligands-glide-dock_XP_pv.maegz	103																				breed-glide-dock_SP
	OTAVA-FRAGMENT-LIBRARY-ligprep_1-.sdf:2380_+_OTAVA-FRAGMENT-LIBRARY-ligprep_1-.sdf:2760	33580	breed-glide-dock_SP.3071	2023-10-13 17:14:20	2023-10-13 17:14:20			C:\Users\Haider Thaer\OneDrive - Jamia Millia Islamia (A Central University)\Desktop\plm9 project\breed_ligands-glide-dock_XP	breed_ligands-glide-dock_XP_pv.maegz	104																				breed-glide-dock_SP
	OTAVA-FRAGMENT-LIBRARY-ligprep_1-.sdf:11168_+_OTAVA-FRAGMENT-LIBRARY-ligprep_1-.sdf:1568	33581	breed-glide-dock_SP.798	2023-10-13 17:14:20	2023-10-13 17:14:20			C:\Users\Haider Thaer\OneDrive - Jamia Millia Islamia (A Central University)\Desktop\plm9 project\breed_ligands-glide-dock_XP	breed_ligands-glide-dock_XP_pv.maegz	105																				breed-glide-dock_SP
	OTAVA-FRAGMENT-LIBRARY-ligprep_1-.sdf:11168_+_OTAVA-FRAGMENT-LIBRARY-ligprep_1-.sdf:1568	33582	breed-glide-dock_SP.884	2023-10-13 17:14:20	2023-10-13 17:14:20			C:\Users\Haider Thaer\OneDrive - Jamia Millia Islamia (A Central University)\Desktop\plm9 project\breed_ligands-glide-dock_XP	breed_ligands-glide-dock_XP_pv.maegz	106																				breed-glide-dock_SP
	OTAVA-FRAGMENT-LIBRARY-ligprep_1-.sdf:11330_+_OTAVA-FRAGMENT-LIBRARY-ligprep_1-.sdf:1522	33583	breed-glide-dock_SP.244	2023-10-13 17:14:20	2023-10-13 17:14:20			C:\Users\Haider Thaer\OneDrive - Jamia Millia Islamia (A Central University)\Desktop\plm9 project\breed_ligands-glide-dock_XP	breed_ligands-glide-dock_XP_pv.maegz	107																				breed-glide-dock_SP
	OTAVA-FRAGMENT-LIBRARY-ligprep_1-.sdf:4102_+_OTAVA-FRAGMENT-LIBRARY-ligprep_1-.sdf:6074	33584	breed-glide-dock_SP.218	2023-10-13 17:14:21	2023-10-13 17:14:21			C:\Users\Haider Thaer\OneDrive - Jamia Millia Islamia (A Central University)\Desktop\plm9 project\breed_ligands-glide-dock_XP	breed_ligands-glide-dock_XP_pv.maegz	108																				breed-glide-dock_SP
	OTAVA-FRAGMENT-LIBRARY-ligprep_1-.sdf:7816_+_OTAVA-FRAGMENT-LIBRARY-ligprep_1-.sdf:1418	33585	breed-glide-dock_SP.1169	2023-10-13 17:14:21	2023-10-13 17:14:21			C:\Users\Haider Thaer\OneDrive - Jamia Millia Islamia (A Central University)\Desktop\plm9 project\breed_ligands-glide-dock_XP	breed_ligands-glide-dock_XP_pv.maegz	109																				breed-glide-dock_SP
	OTAVA-FRAGMENT-LIBRARY-ligprep_1-.sdf:10548_+_OTAVA-FRAGMENT-LIBRARY-ligprep_1-.sdf:10746	33586	breed-glide-dock_SP.586	2023-10-13 17:14:21	2023-10-13 17:14:21			C:\Users\Haider Thaer\OneDrive - Jamia Millia Islamia (A Central University)\Desktop\plm9 project\breed_ligands-glide-dock_XP	breed_ligands-glide-dock_XP_pv.maegz	110																				breed-glide-dock_SP
	OTAVA-FRAGMENT-LIBRARY-ligprep_1-.sdf:2472_+_OTAVA-FRAGMENT-LIBRARY-ligprep_1-.sdf:4417	33587	breed-glide-dock_SP.509	2023-10-13 17:14:21	2023-10-13 17:14:21			C:\Users\Haider Thaer\OneDrive - Jamia Millia Islamia (A Central University)\Desktop\plm9 project\breed_ligands-glide-dock_XP	breed_ligands-glide-dock_XP_pv.maegz	111																				breed-glide-dock_SP
	OTAVA-FRAGMENT-LIBRARY-ligprep_1-.sdf:10174_+_OTAVA-FRAGMENT-LIBRARY-ligprep_1-.sdf:4417	33588	breed-glide-dock_SP.510	2023-10-13 17:14:21	2023-10-13 17:14:21			C:\Users\Haider Thaer\OneDrive - Jamia Millia Islamia (A Central University)\Desktop\plm9 project\breed_ligands-glide-dock_XP	breed_ligands-glide-dock_XP_pv.maegz	112																				breed-glide-dock_SP
	OTAVA-FRAGMENT-LIBRARY-ligprep_1-.sdf:856_+_OTAVA-FRAGMENT-LIBRARY-ligprep_1-.sdf:3763	33589	breed-glide-dock_SP.352	2023-10-13 17:14:21	2023-10-13 17:14:21			C:\Users\Haider Thaer\OneDrive - Jamia Millia Islamia (A Central University)\Desktop\plm9 project\breed_ligands-glide-dock_XP	breed_ligands-glide-dock_XP_pv.maegz	113																				breed-glide-dock_SP
	OTAVA-FRAGMENT-LIBRARY-ligprep_1-.sdf:26_+_OTAVA-FRAGMENT-LIBRARY-ligprep_1-.sdf:963	33590	breed-glide-dock_SP.194	2023-10-13 17:14:21	2023-10-13 17:14:21			C:\Users\Haider Thaer\OneDrive - Jamia Millia Islamia (A Central University)\Desktop\plm9 project\breed_ligands-glide-dock_XP	breed_ligands-glide-dock_XP_pv.maegz	114																				breed-glide-dock_SP
	OTAVA-FRAGMENT-LIBRARY-ligprep_1-.sdf:1438_+_OTAVA-FRAGMENT-LIBRARY-ligprep_1-.sdf:3762	33591	breed-glide-dock_SP.2837	2023-10-13 17:14:21	2023-10-13 17:14:21			C:\Users\Haider Thaer\OneDrive - Jamia Millia Islamia (A Central University)\Desktop\plm9 project\breed_ligands-glide-dock_XP	breed_ligands-glide-dock_XP_pv.maegz	115																				breed-glide-dock_SP
	OTAVA-FRAGMENT-LIBRARY-ligprep_1-.sdf:11333_+_OTAVA-FRAGMENT-LIBRARY-ligprep_1-.sdf:9111	33592	breed-glide-dock_SP.409	2023-10-13 17:14:21	2023-10-13 17:14:21			C:\Users\Haider Thaer\OneDrive - Jamia Millia Islamia (A Central University)\Desktop\plm9 project\breed_ligands-glide-dock_XP	breed_ligands-glide-dock_XP_pv.maegz	116																				breed-glide-dock_SP
	OTAVA-FRAGMENT-LIBRARY-ligprep_1-.sdf:4470_+_OTAVA-FRAGMENT-LIBRARY-ligprep_1-.sdf:4705	33593	breed-glide-dock_SP.2768	2023-10-13 17:14:21	2023-10-13 17:14:21			C:\Users\Haider Thaer\OneDrive - Jamia Millia Islamia (A Central University)\Desktop\plm9 project\breed_ligands-glide-dock_XP	breed_ligands-glide-dock_XP_pv.maegz	117																				breed-glide-dock_SP
	OTAVA-FRAGMENT-LIBRARY-ligprep_1-.sdf:2338_+_OTAVA-FRAGMENT-LIBRARY-ligprep_1-.sdf:139	33594	breed-glide-dock_SP.548	2023-10-13 17:14:21	2023-10-13 17:14:21			C:\Users\Haider Thaer\OneDrive - Jamia Millia Islamia (A Central University)\Desktop\plm9 project\breed_ligands-glide-dock_XP	breed_ligands-glide-dock_XP_pv.maegz	118																				breed-glide-dock_SP
	OTAVA-FRAGMENT-LIBRARY-ligprep_1-.sdf:2338_+_OTAVA-FRAGMENT-LIBRARY-ligprep_1-.sdf:139	33595	breed-glide-dock_SP.549	2023-10-13 17:14:21	2023-10-13 17:14:21			C:\Users\Haider Thaer\OneDrive - Jamia Millia Islamia (A Central University)\Desktop\plm9 project\breed_ligands-glide-dock_XP	breed_ligands-glide-dock_XP_pv.maegz	119																				breed-glide-dock_SP
	OTAVA-FRAGMENT-LIBRARY-ligprep_1-.sdf:11723_+_OTAVA-FRAGMENT-LIBRARY-ligprep_1-.sdf:11681	33596	breed-glide-dock_SP.1353	2023-10-13 17:14:21	2023-10-13 17:14:21			C:\Users\Haider Thaer\OneDrive - Jamia Millia Islamia (A Central University)\Desktop\plm9 project\breed_ligands-glide-dock_XP	breed_ligands-glide-dock_XP_pv.maegz	120																				breed-glide-dock_SP
	OTAVA-FRAGMENT-LIBRARY-ligprep_1-.sdf:9972_+_OTAVA-FRAGMENT-LIBRARY-ligprep_1-.sdf:5415	33597	breed-glide-dock_SP.2570	2023-10-13 17:14:21	2023-10-13 17:14:21			C:\Users\Haider Thaer\OneDrive - Jamia Millia Islamia (A Central University)\Desktop\plm9 project\breed_ligands-glide-dock_XP	breed_ligands-glide-dock_XP_pv.maegz	121																				breed-glide-dock_SP
	OTAVA-FRAGMENT-LIBRARY-ligprep_1-.sdf:3833_+_OTAVA-FRAGMENT-LIBRARY-ligprep_1-.sdf:10877	33598	breed-glide-dock_SP.2171	2023-10-13 17:14:21	2023-10-13 17:14:21			C:\Users\Haider Thaer\OneDrive - Jamia Millia Islamia (A Central University)\Desktop\plm9 project\breed_ligands-glide-dock_XP	breed_ligands-glide-dock_XP_pv.maegz	122																				breed-glide-dock_SP
	OTAVA-FRAGMENT-LIBRARY-ligprep_1-.sdf:5108_+_OTAVA-FRAGMENT-LIBRARY-ligprep_1-.sdf:7875	33599	breed-glide-dock_SP.448	2023-10-13 17:14:21	2023-10-13 17:14:21			C:\Users\Haider Thaer\OneDrive - Jamia Millia Islamia (A Central University)\Desktop\plm9 project\breed_ligands-glide-dock_XP	breed_ligands-glide-dock_XP_pv.maegz	123																				breed-glide-dock_SP
	OTAVA-FRAGMENT-LIBRARY-ligprep_1-.sdf:5999_+_OTAVA-FRAGMENT-LIBRARY-ligprep_1-.sdf:3474	33600	breed-glide-dock_SP.71	2023-10-13 17:14:21	2023-10-13 17:14:21			C:\Users\Haider Thaer\OneDrive - Jamia Millia Islamia (A Central University)\Desktop\plm9 project\breed_ligands-glide-dock_XP	breed_ligands-glide-dock_XP_pv.maegz	124																				breed-glide-dock_SP
	OTAVA-FRAGMENT-LIBRARY-ligprep_1-.sdf:7941_+_OTAVA-FRAGMENT-LIBRARY-ligprep_1-.sdf:5926	33601	breed-glide-dock_SP.264	2023-10-13 17:14:21	2023-10-13 17:14:21			C:\Users\Haider Thaer\OneDrive - Jamia Millia Islamia (A Central University)\Desktop\plm9 project\breed_ligands-glide-dock_XP	breed_ligands-glide-dock_XP_pv.maegz	125																				breed-glide-dock_SP
	OTAVA-FRAGMENT-LIBRARY-ligprep_1-.sdf:26_+_OTAVA-FRAGMENT-LIBRARY-ligprep_1-.sdf:10746	33602	breed-glide-dock_SP.1919	2023-10-13 17:14:21	2023-10-13 17:14:21			C:\Users\Haider Thaer\OneDrive - Jamia Millia Islamia (A Central University)\Desktop\plm9 project\breed_ligands-glide-dock_XP	breed_ligands-glide-dock_XP_pv.maegz	126																				breed-glide-dock_SP
	OTAVA-FRAGMENT-LIBRARY-ligprep_1-.sdf:3902_+_OTAVA-FRAGMENT-LIBRARY-ligprep_1-.sdf:10174	33603	breed-glide-dock_SP.1170	2023-10-13 17:14:21	2023-10-13 17:14:21			C:\Users\Haider Thaer\OneDrive - Jamia Millia Islamia (A Central University)\Desktop\plm9 project\breed_ligands-glide-dock_XP	breed_ligands-glide-dock_XP_pv.maegz	127																				breed-glide-dock_SP
	OTAVA-FRAGMENT-LIBRARY-ligprep_1-.sdf:10174_+_OTAVA-FRAGMENT-LIBRARY-ligprep_1-.sdf:1523	33604	breed-glide-dock_SP.642	2023-10-13 17:14:21	2023-10-13 17:14:21			C:\Users\Haider Thaer\OneDrive - Jamia Millia Islamia (A Central University)\Desktop\plm9 project\breed_ligands-glide-dock_XP	breed_ligands-glide-dock_XP_pv.maegz	128																				breed-glide-dock_SP
	OTAVA-FRAGMENT-LIBRARY-ligprep_1-.sdf:7539_+_OTAVA-FRAGMENT-LIBRARY-ligprep_1-.sdf:1521	33605	breed-glide-dock_SP.2568	2023-10-13 17:14:21	2023-10-13 17:14:21			C:\Users\Haider Thaer\OneDrive - Jamia Millia Islamia (A Central University)\Desktop\plm9 project\breed_ligands-glide-dock_XP	breed_ligands-glide-dock_XP_pv.maegz	129																				breed-glide-dock_SP
	OTAVA-FRAGMENT-LIBRARY-ligprep_1-.sdf:7941_+_OTAVA-FRAGMENT-LIBRARY-ligprep_1-.sdf:10999	33606	breed-glide-dock_SP.473	2023-10-13 17:14:21	2023-10-13 17:14:21			C:\Users\Haider Thaer\OneDrive - Jamia Millia Islamia (A Central University)\Desktop\plm9 project\breed_ligands-glide-dock_XP	breed_ligands-glide-dock_XP_pv.maegz	130																				breed-glide-dock_SP
	OTAVA-FRAGMENT-LIBRARY-ligprep_1-.sdf:3758_+_OTAVA-FRAGMENT-LIBRARY-ligprep_1-.sdf:10877	33607	breed-glide-dock_SP.1977	2023-10-13 17:14:21	2023-10-13 17:14:21			C:\Users\Haider Thaer\OneDrive - Jamia Millia Islamia (A Central University)\Desktop\plm9 project\breed_ligands-glide-dock_XP	breed_ligands-glide-dock_XP_pv.maegz	131																				breed-glide-dock_SP
	OTAVA-FRAGMENT-LIBRARY-ligprep_1-.sdf:5617_+_OTAVA-FRAGMENT-LIBRARY-ligprep_1-.sdf:7875	33608	breed-glide-dock_SP.989	2023-10-13 17:14:21	2023-10-13 17:14:21			C:\Users\Haider Thaer\OneDrive - Jamia Millia Islamia (A Central University)\Desktop\plm9 project\breed_ligands-glide-dock_XP	breed_ligands-glide-dock_XP_pv.maegz	132																				breed-glide-dock_SP
	OTAVA-FRAGMENT-LIBRARY-ligprep_1-.sdf:3811_+_OTAVA-FRAGMENT-LIBRARY-ligprep_1-.sdf:4417	33609	breed-glide-dock_SP.321	2023-10-13 17:14:21	2023-10-13 17:14:21			C:\Users\Haider Thaer\OneDrive - Jamia Millia Islamia (A Central University)\Desktop\plm9 project\breed_ligands-glide-dock_XP	breed_ligands-glide-dock_XP_pv.maegz	133																				breed-glide-dock_SP
	OTAVA-FRAGMENT-LIBRARY-ligprep_1-.sdf:7539_+_OTAVA-FRAGMENT-LIBRARY-ligprep_1-.sdf:3286	33610	breed-glide-dock_SP.797	2023-10-13 17:14:21	2023-10-13 17:14:21			C:\Users\Haider Thaer\OneDrive - Jamia Millia Islamia (A Central University)\Desktop\plm9 project\breed_ligands-glide-dock_XP	breed_ligands-glide-dock_XP_pv.maegz	134																				breed-glide-dock_SP
	OTAVA-FRAGMENT-LIBRARY-ligprep_1-.sdf:11167_+_OTAVA-FRAGMENT-LIBRARY-ligprep_1-.sdf:3571	33611	breed-glide-dock_SP.395	2023-10-13 17:14:21	2023-10-13 17:14:21			C:\Users\Haider Thaer\OneDrive - Jamia Millia Islamia (A Central University)\Desktop\plm9 project\breed_ligands-glide-dock_XP	breed_ligands-glide-dock_XP_pv.maegz	135																				breed-glide-dock_SP
	OTAVA-FRAGMENT-LIBRARY-ligprep_1-.sdf:26_+_OTAVA-FRAGMENT-LIBRARY-ligprep_1-.sdf:10588	33612	breed-glide-dock_SP.22	2023-10-13 17:14:21	2023-10-13 17:14:21			C:\Users\Haider Thaer\OneDrive - Jamia Millia Islamia (A Central University)\Desktop\plm9 project\breed_ligands-glide-dock_XP	breed_ligands-glide-dock_XP_pv.maegz	136																				breed-glide-dock_SP
	OTAVA-FRAGMENT-LIBRARY-ligprep_1-.sdf:2488_+_OTAVA-FRAGMENT-LIBRARY-ligprep_1-.sdf:6516	33613	breed-glide-dock_SP.80	2023-10-13 17:14:21	2023-10-13 17:14:21			C:\Users\Haider Thaer\OneDrive - Jamia Millia Islamia (A Central University)\Desktop\plm9 project\breed_ligands-glide-dock_XP	breed_ligands-glide-dock_XP_pv.maegz	137																				breed-glide-dock_SP
	OTAVA-FRAGMENT-LIBRARY-ligprep_1-.sdf:3632_+_OTAVA-FRAGMENT-LIBRARY-ligprep_1-.sdf:8470	33614	breed-glide-dock_SP.967	2023-10-13 17:14:21	2023-10-13 17:14:21			C:\Users\Haider Thaer\OneDrive - Jamia Millia Islamia (A Central University)\Desktop\plm9 project\breed_ligands-glide-dock_XP	breed_ligands-glide-dock_XP_pv.maegz	138																				breed-glide-dock_SP
	OTAVA-FRAGMENT-LIBRARY-ligprep_1-.sdf:2761_+_OTAVA-FRAGMENT-LIBRARY-ligprep_1-.sdf:3833	33615	breed-glide-dock_SP.75	2023-10-13 17:14:21	2023-10-13 17:14:21			C:\Users\Haider Thaer\OneDrive - Jamia Millia Islamia (A Central University)\Desktop\plm9 project\breed_ligands-glide-dock_XP	breed_ligands-glide-dock_XP_pv.maegz	139																				breed-glide-dock_SP
	OTAVA-FRAGMENT-LIBRARY-ligprep_1-.sdf:8461_+_OTAVA-FRAGMENT-LIBRARY-ligprep_1-.sdf:1676	33616	breed-glide-dock_SP.314	2023-10-13 17:14:21	2023-10-13 17:14:21			C:\Users\Haider Thaer\OneDrive - Jamia Millia Islamia (A Central University)\Desktop\plm9 project\breed_ligands-glide-dock_XP	breed_ligands-glide-dock_XP_pv.maegz	140																				breed-glide-dock_SP
	OTAVA-FRAGMENT-LIBRARY-ligprep_1-.sdf:7941_+_OTAVA-FRAGMENT-LIBRARY-ligprep_1-.sdf:10995	33617	breed-glide-dock_SP.170	2023-10-13 17:14:21	2023-10-13 17:14:21			C:\Users\Haider Thaer\OneDrive - Jamia Millia Islamia (A Central University)\Desktop\plm9 project\breed_ligands-glide-dock_XP	breed_ligands-glide-dock_XP_pv.maegz	141																				breed-glide-dock_SP
	OTAVA-FRAGMENT-LIBRARY-ligprep_1-.sdf:11380_+_OTAVA-FRAGMENT-LIBRARY-ligprep_1-.sdf:2760	33618	breed-glide-dock_SP.233	2023-10-13 17:14:21	2023-10-13 17:14:21			C:\Users\Haider Thaer\OneDrive - Jamia Millia Islamia (A Central University)\Desktop\plm9 project\breed_ligands-glide-dock_XP	breed_ligands-glide-dock_XP_pv.maegz	142																				breed-glide-dock_SP
	OTAVA-FRAGMENT-LIBRARY-ligprep_1-.sdf:5999_+_OTAVA-FRAGMENT-LIBRARY-ligprep_1-.sdf:10746	33619	breed-glide-dock_SP.2654	2023-10-13 17:14:21	2023-10-13 17:14:21			C:\Users\Haider Thaer\OneDrive - Jamia Millia Islamia (A Central University)\Desktop\plm9 project\breed_ligands-glide-dock_XP	breed_ligands-glide-dock_XP_pv.maegz	143																				breed-glide-dock_SP
	OTAVA-FRAGMENT-LIBRARY-ligprep_1-.sdf:3367_+_OTAVA-FRAGMENT-LIBRARY-ligprep_1-.sdf:11330	33620	breed-glide-dock_SP.1186	2023-10-13 17:14:21	2023-10-13 17:14:21			C:\Users\Haider Thaer\OneDrive - Jamia Millia Islamia (A Central University)\Desktop\plm9 project\breed_ligands-glide-dock_XP	breed_ligands-glide-dock_XP_pv.maegz	144																				breed-glide-dock_SP
	OTAVA-FRAGMENT-LIBRARY-ligprep_1-.sdf:2038_+_OTAVA-FRAGMENT-LIBRARY-ligprep_1-.sdf:5878	33621	breed-glide-dock_SP.940	2023-10-13 17:14:21	2023-10-13 17:14:21			C:\Users\Haider Thaer\OneDrive - Jamia Millia Islamia (A Central University)\Desktop\plm9 project\breed_ligands-glide-dock_XP	breed_ligands-glide-dock_XP_pv.maegz	145																				breed-glide-dock_SP
	OTAVA-FRAGMENT-LIBRARY-ligprep_1-.sdf:5878_+_OTAVA-FRAGMENT-LIBRARY-ligprep_1-.sdf:1518	33622	breed-glide-dock_SP.217	2023-10-13 17:14:21	2023-10-13 17:14:21			C:\Users\Haider Thaer\OneDrive - Jamia Millia Islamia (A Central University)\Desktop\plm9 project\breed_ligands-glide-dock_XP	breed_ligands-glide-dock_XP_pv.maegz	146																				breed-glide-dock_SP
	OTAVA-FRAGMENT-LIBRARY-ligprep_1-.sdf:8320_+_OTAVA-FRAGMENT-LIBRARY-ligprep_1-.sdf:11238	33623	breed-glide-dock_SP.820	2023-10-13 17:14:21	2023-10-13 17:14:21			C:\Users\Haider Thaer\OneDrive - Jamia Millia Islamia (A Central University)\Desktop\plm9 project\breed_ligands-glide-dock_XP	breed_ligands-glide-dock_XP_pv.maegz	147																				breed-glide-dock_SP
	OTAVA-FRAGMENT-LIBRARY-ligprep_1-.sdf:6138_+_OTAVA-FRAGMENT-LIBRARY-ligprep_1-.sdf:3252	33624	breed-glide-dock_SP.179	2023-10-13 17:14:21	2023-10-13 17:14:21			C:\Users\Haider Thaer\OneDrive - Jamia Millia Islamia (A Central University)\Desktop\plm9 project\breed_ligands-glide-dock_XP	breed_ligands-glide-dock_XP_pv.maegz	148																				breed-glide-dock_SP
	OTAVA-FRAGMENT-LIBRARY-ligprep_1-.sdf:3632_+_OTAVA-FRAGMENT-LIBRARY-ligprep_1-.sdf:8468	33625	breed-glide-dock_SP.1251	2023-10-13 17:14:21	2023-10-13 17:14:21			C:\Users\Haider Thaer\OneDrive - Jamia Millia Islamia (A Central University)\Desktop\plm9 project\breed_ligands-glide-dock_XP	breed_ligands-glide-dock_XP_pv.maegz	149																				breed-glide-dock_SP
	OTAVA-FRAGMENT-LIBRARY-ligprep_1-.sdf:7125_+_OTAVA-FRAGMENT-LIBRARY-ligprep_1-.sdf:9111	33626	breed-glide-dock_SP.2611	2023-10-13 17:14:21	2023-10-13 17:14:21			C:\Users\Haider Thaer\OneDrive - Jamia Millia Islamia (A Central University)\Desktop\plm9 project\breed_ligands-glide-dock_XP	breed_ligands-glide-dock_XP_pv.maegz	150																				breed-glide-dock_SP
	OTAVA-FRAGMENT-LIBRARY-ligprep_1-.sdf:3763_+_OTAVA-FRAGMENT-LIBRARY-ligprep_1-.sdf:10880	33627	breed-glide-dock_SP.18	2023-10-13 17:14:21	2023-10-13 17:14:21			C:\Users\Haider Thaer\OneDrive - Jamia Millia Islamia (A Central University)\Desktop\plm9 project\breed_ligands-glide-dock_XP	breed_ligands-glide-dock_XP_pv.maegz	151																				breed-glide-dock_SP
	OTAVA-FRAGMENT-LIBRARY-ligprep_1-.sdf:774_+_OTAVA-FRAGMENT-LIBRARY-ligprep_1-.sdf:4578	33628	breed-glide-dock_SP.387	2023-10-13 17:14:21	2023-10-13 17:14:21			C:\Users\Haider Thaer\OneDrive - Jamia Millia Islamia (A Central University)\Desktop\plm9 project\breed_ligands-glide-dock_XP	breed_ligands-glide-dock_XP_pv.maegz	152																				breed-glide-dock_SP
	OTAVA-FRAGMENT-LIBRARY-ligprep_1-.sdf:222_+_OTAVA-FRAGMENT-LIBRARY-ligprep_1-.sdf:6755	33629	breed-glide-dock_SP.1467	2023-10-13 17:14:21	2023-10-13 17:14:21			C:\Users\Haider Thaer\OneDrive - Jamia Millia Islamia (A Central University)\Desktop\plm9 project\breed_ligands-glide-dock_XP	breed_ligands-glide-dock_XP_pv.maegz	153																				breed-glide-dock_SP
	OTAVA-FRAGMENT-LIBRARY-ligprep_1-.sdf:11167_+_OTAVA-FRAGMENT-LIBRARY-ligprep_1-.sdf:2143	33630	breed-glide-dock_SP.564	2023-10-13 17:14:21	2023-10-13 17:14:21			C:\Users\Haider Thaer\OneDrive - Jamia Millia Islamia (A Central University)\Desktop\plm9 project\breed_ligands-glide-dock_XP	breed_ligands-glide-dock_XP_pv.maegz	154																				breed-glide-dock_SP
	OTAVA-FRAGMENT-LIBRARY-ligprep_1-.sdf:5519_+_OTAVA-FRAGMENT-LIBRARY-ligprep_1-.sdf:3050	33631	breed-glide-dock_SP.1019	2023-10-13 17:14:21	2023-10-13 17:14:21			C:\Users\Haider Thaer\OneDrive - Jamia Millia Islamia (A Central University)\Desktop\plm9 project\breed_ligands-glide-dock_XP	breed_ligands-glide-dock_XP_pv.maegz	155																				breed-glide-dock_SP
	OTAVA-FRAGMENT-LIBRARY-ligprep_1-.sdf:8320_+_OTAVA-FRAGMENT-LIBRARY-ligprep_1-.sdf:11238	33632	breed-glide-dock_SP.913	2023-10-13 17:14:21	2023-10-13 17:14:21			C:\Users\Haider Thaer\OneDrive - Jamia Millia Islamia (A Central University)\Desktop\plm9 project\breed_ligands-glide-dock_XP	breed_ligands-glide-dock_XP_pv.maegz	156																				breed-glide-dock_SP
	OTAVA-FRAGMENT-LIBRARY-ligprep_1-.sdf:11330_+_OTAVA-FRAGMENT-LIBRARY-ligprep_1-.sdf:3760	33633	breed-glide-dock_SP.246	2023-10-13 17:14:21	2023-10-13 17:14:21			C:\Users\Haider Thaer\OneDrive - Jamia Millia Islamia (A Central University)\Desktop\plm9 project\breed_ligands-glide-dock_XP	breed_ligands-glide-dock_XP_pv.maegz	157																				breed-glide-dock_SP
	OTAVA-FRAGMENT-LIBRARY-ligprep_1-.sdf:5661_+_OTAVA-FRAGMENT-LIBRARY-ligprep_1-.sdf:6406	33634	breed-glide-dock_SP.2591	2023-10-13 17:14:21	2023-10-13 17:14:21			C:\Users\Haider Thaer\OneDrive - Jamia Millia Islamia (A Central University)\Desktop\plm9 project\breed_ligands-glide-dock_XP	breed_ligands-glide-dock_XP_pv.maegz	158																				breed-glide-dock_SP
	OTAVA-FRAGMENT-LIBRARY-ligprep_1-.sdf:6270_+_OTAVA-FRAGMENT-LIBRARY-ligprep_1-.sdf:10746	33635	breed-glide-dock_SP.1015	2023-10-13 17:14:21	2023-10-13 17:14:21			C:\Users\Haider Thaer\OneDrive - Jamia Millia Islamia (A Central University)\Desktop\plm9 project\breed_ligands-glide-dock_XP	breed_ligands-glide-dock_XP_pv.maegz	159																				breed-glide-dock_SP
	OTAVA-FRAGMENT-LIBRARY-ligprep_1-.sdf:7125_+_OTAVA-FRAGMENT-LIBRARY-ligprep_1-.sdf:1011	33636	breed-glide-dock_SP.1410	2023-10-13 17:14:21	2023-10-13 17:14:21			C:\Users\Haider Thaer\OneDrive - Jamia Millia Islamia (A Central University)\Desktop\plm9 project\breed_ligands-glide-dock_XP	breed_ligands-glide-dock_XP_pv.maegz	160																				breed-glide-dock_SP
	OTAVA-FRAGMENT-LIBRARY-ligprep_1-.sdf:9229_+_OTAVA-FRAGMENT-LIBRARY-ligprep_1-.sdf:139	33637	breed-glide-dock_SP.1902	2023-10-13 17:14:21	2023-10-13 17:14:21			C:\Users\Haider Thaer\OneDrive - Jamia Millia Islamia (A Central University)\Desktop\plm9 project\breed_ligands-glide-dock_XP	breed_ligands-glide-dock_XP_pv.maegz	161																				breed-glide-dock_SP
	OTAVA-FRAGMENT-LIBRARY-ligprep_1-.sdf:774_+_OTAVA-FRAGMENT-LIBRARY-ligprep_1-.sdf:11149	33638	breed-glide-dock_SP.1905	2023-10-13 17:14:21	2023-10-13 17:14:21			C:\Users\Haider Thaer\OneDrive - Jamia Millia Islamia (A Central University)\Desktop\plm9 project\breed_ligands-glide-dock_XP	breed_ligands-glide-dock_XP_pv.maegz	162																				breed-glide-dock_SP
	OTAVA-FRAGMENT-LIBRARY-ligprep_1-.sdf:9972_+_OTAVA-FRAGMENT-LIBRARY-ligprep_1-.sdf:9052	33639	breed-glide-dock_SP.783	2023-10-13 17:14:21	2023-10-13 17:14:21			C:\Users\Haider Thaer\OneDrive - Jamia Millia Islamia (A Central University)\Desktop\plm9 project\breed_ligands-glide-dock_XP	breed_ligands-glide-dock_XP_pv.maegz	163																				breed-glide-dock_SP
	OTAVA-FRAGMENT-LIBRARY-ligprep_1-.sdf:3911_+_OTAVA-FRAGMENT-LIBRARY-ligprep_1-.sdf:10746	33640	breed-glide-dock_SP.414	2023-10-13 17:14:21	2023-10-13 17:14:21			C:\Users\Haider Thaer\OneDrive - Jamia Millia Islamia (A Central University)\Desktop\plm9 project\breed_ligands-glide-dock_XP	breed_ligands-glide-dock_XP_pv.maegz	164																				breed-glide-dock_SP
	OTAVA-FRAGMENT-LIBRARY-ligprep_1-.sdf:10976_+_OTAVA-FRAGMENT-LIBRARY-ligprep_1-.sdf:4417	33641	breed-glide-dock_SP.647	2023-10-13 17:14:21	2023-10-13 17:14:21			C:\Users\Haider Thaer\OneDrive - Jamia Millia Islamia (A Central University)\Desktop\plm9 project\breed_ligands-glide-dock_XP	breed_ligands-glide-dock_XP_pv.maegz	165																				breed-glide-dock_SP
	OTAVA-FRAGMENT-LIBRARY-ligprep_1-.sdf:1663_+_OTAVA-FRAGMENT-LIBRARY-ligprep_1-.sdf:7649	33642	breed-glide-dock_SP.12	2023-10-13 17:14:21	2023-10-13 17:14:21			C:\Users\Haider Thaer\OneDrive - Jamia Millia Islamia (A Central University)\Desktop\plm9 project\breed_ligands-glide-dock_XP	breed_ligands-glide-dock_XP_pv.maegz	166																				breed-glide-dock_SP
	OTAVA-FRAGMENT-LIBRARY-ligprep_1-.sdf:9563_+_OTAVA-FRAGMENT-LIBRARY-ligprep_1-.sdf:10746	33643	breed-glide-dock_SP.399	2023-10-13 17:14:21	2023-10-13 17:14:21			C:\Users\Haider Thaer\OneDrive - Jamia Millia Islamia (A Central University)\Desktop\plm9 project\breed_ligands-glide-dock_XP	breed_ligands-glide-dock_XP_pv.maegz	167																				breed-glide-dock_SP
	OTAVA-FRAGMENT-LIBRARY-ligprep_1-.sdf:6823_+_OTAVA-FRAGMENT-LIBRARY-ligprep_1-.sdf:4183	33644	breed-glide-dock_SP.472	2023-10-13 17:14:21	2023-10-13 17:14:21			C:\Users\Haider Thaer\OneDrive - Jamia Millia Islamia (A Central University)\Desktop\plm9 project\breed_ligands-glide-dock_XP	breed_ligands-glide-dock_XP_pv.maegz	168																				breed-glide-dock_SP
	OTAVA-FRAGMENT-LIBRARY-ligprep_1-.sdf:9229_+_OTAVA-FRAGMENT-LIBRARY-ligprep_1-.sdf:11269	33645	breed-glide-dock_SP.671	2023-10-13 17:14:21	2023-10-13 17:14:21			C:\Users\Haider Thaer\OneDrive - Jamia Millia Islamia (A Central University)\Desktop\plm9 project\breed_ligands-glide-dock_XP	breed_ligands-glide-dock_XP_pv.maegz	169																				breed-glide-dock_SP
	OTAVA-FRAGMENT-LIBRARY-ligprep_1-.sdf:4184_+_OTAVA-FRAGMENT-LIBRARY-ligprep_1-.sdf:1306	33646	breed-glide-dock_SP.297	2023-10-13 17:14:21	2023-10-13 17:14:21			C:\Users\Haider Thaer\OneDrive - Jamia Millia Islamia (A Central University)\Desktop\plm9 project\breed_ligands-glide-dock_XP	breed_ligands-glide-dock_XP_pv.maegz	170																				breed-glide-dock_SP
	OTAVA-FRAGMENT-LIBRARY-ligprep_1-.sdf:1748_+_OTAVA-FRAGMENT-LIBRARY-ligprep_1-.sdf:1959	33647	breed-glide-dock_SP.184	2023-10-13 17:14:21	2023-10-13 17:14:21			C:\Users\Haider Thaer\OneDrive - Jamia Millia Islamia (A Central University)\Desktop\plm9 project\breed_ligands-glide-dock_XP	breed_ligands-glide-dock_XP_pv.maegz	171																				breed-glide-dock_SP
	OTAVA-FRAGMENT-LIBRARY-ligprep_1-.sdf:774_+_OTAVA-FRAGMENT-LIBRARY-ligprep_1-.sdf:10555	33648	breed-glide-dock_SP.232	2023-10-13 17:14:21	2023-10-13 17:14:21			C:\Users\Haider Thaer\OneDrive - Jamia Millia Islamia (A Central University)\Desktop\plm9 project\breed_ligands-glide-dock_XP	breed_ligands-glide-dock_XP_pv.maegz	172																				breed-glide-dock_SP
	OTAVA-FRAGMENT-LIBRARY-ligprep_1-.sdf:10215_+_OTAVA-FRAGMENT-LIBRARY-ligprep_1-.sdf:10882	33649	breed-glide-dock_SP.837	2023-10-13 17:14:21	2023-10-13 17:14:21			C:\Users\Haider Thaer\OneDrive - Jamia Millia Islamia (A Central University)\Desktop\plm9 project\breed_ligands-glide-dock_XP	breed_ligands-glide-dock_XP_pv.maegz	173																				breed-glide-dock_SP
	OTAVA-FRAGMENT-LIBRARY-ligprep_1-.sdf:5999_+_OTAVA-FRAGMENT-LIBRARY-ligprep_1-.sdf:4417	33650	breed-glide-dock_SP.206	2023-10-13 17:14:21	2023-10-13 17:14:21			C:\Users\Haider Thaer\OneDrive - Jamia Millia Islamia (A Central University)\Desktop\plm9 project\breed_ligands-glide-dock_XP	breed_ligands-glide-dock_XP_pv.maegz	174																				breed-glide-dock_SP
	OTAVA-FRAGMENT-LIBRARY-ligprep_1-.sdf:774_+_OTAVA-FRAGMENT-LIBRARY-ligprep_1-.sdf:4578	33651	breed-glide-dock_SP.398	2023-10-13 17:14:21	2023-10-13 17:14:21			C:\Users\Haider Thaer\OneDrive - Jamia Millia Islamia (A Central University)\Desktop\plm9 project\breed_ligands-glide-dock_XP	breed_ligands-glide-dock_XP_pv.maegz	175																				breed-glide-dock_SP
	OTAVA-FRAGMENT-LIBRARY-ligprep_1-.sdf:774_+_OTAVA-FRAGMENT-LIBRARY-ligprep_1-.sdf:7124	33652	breed-glide-dock_SP.771	2023-10-13 17:14:21	2023-10-13 17:14:21			C:\Users\Haider Thaer\OneDrive - Jamia Millia Islamia (A Central University)\Desktop\plm9 project\breed_ligands-glide-dock_XP	breed_ligands-glide-dock_XP_pv.maegz	176																				breed-glide-dock_SP
	OTAVA-FRAGMENT-LIBRARY-ligprep_1-.sdf:7114_+_OTAVA-FRAGMENT-LIBRARY-ligprep_1-.sdf:4417	33653	breed-glide-dock_SP.225	2023-10-13 17:14:21	2023-10-13 17:14:21			C:\Users\Haider Thaer\OneDrive - Jamia Millia Islamia (A Central University)\Desktop\plm9 project\breed_ligands-glide-dock_XP	breed_ligands-glide-dock_XP_pv.maegz	177																				breed-glide-dock_SP
	OTAVA-FRAGMENT-LIBRARY-ligprep_1-.sdf:9566_+_OTAVA-FRAGMENT-LIBRARY-ligprep_1-.sdf:619	33654	breed-glide-dock_SP.3087	2023-10-13 17:14:21	2023-10-13 17:14:21			C:\Users\Haider Thaer\OneDrive - Jamia Millia Islamia (A Central University)\Desktop\plm9 project\breed_ligands-glide-dock_XP	breed_ligands-glide-dock_XP_pv.maegz	178																				breed-glide-dock_SP
	OTAVA-FRAGMENT-LIBRARY-ligprep_1-.sdf:3833_+_OTAVA-FRAGMENT-LIBRARY-ligprep_1-.sdf:1779	33655	breed-glide-dock_SP.3078	2023-10-13 17:14:21	2023-10-13 17:14:21			C:\Users\Haider Thaer\OneDrive - Jamia Millia Islamia (A Central University)\Desktop\plm9 project\breed_ligands-glide-dock_XP	breed_ligands-glide-dock_XP_pv.maegz	179																				breed-glide-dock_SP
	OTAVA-FRAGMENT-LIBRARY-ligprep_1-.sdf:2912_+_OTAVA-FRAGMENT-LIBRARY-ligprep_1-.sdf:6110	33656	breed-glide-dock_SP.72	2023-10-13 17:14:21	2023-10-13 17:14:21			C:\Users\Haider Thaer\OneDrive - Jamia Millia Islamia (A Central University)\Desktop\plm9 project\breed_ligands-glide-dock_XP	breed_ligands-glide-dock_XP_pv.maegz	180																				breed-glide-dock_SP
	OTAVA-FRAGMENT-LIBRARY-ligprep_1-.sdf:11121_+_OTAVA-FRAGMENT-LIBRARY-ligprep_1-.sdf:3260	33657	breed-glide-dock_SP.542	2023-10-13 17:14:21	2023-10-13 17:14:21			C:\Users\Haider Thaer\OneDrive - Jamia Millia Islamia (A Central University)\Desktop\plm9 project\breed_ligands-glide-dock_XP	breed_ligands-glide-dock_XP_pv.maegz	181																				breed-glide-dock_SP
	OTAVA-FRAGMENT-LIBRARY-ligprep_1-.sdf:3632_+_OTAVA-FRAGMENT-LIBRARY-ligprep_1-.sdf:6004	33658	breed-glide-dock_SP.1833	2023-10-13 17:14:21	2023-10-13 17:14:21			C:\Users\Haider Thaer\OneDrive - Jamia Millia Islamia (A Central University)\Desktop\plm9 project\breed_ligands-glide-dock_XP	breed_ligands-glide-dock_XP_pv.maegz	182																				breed-glide-dock_SP
	OTAVA-FRAGMENT-LIBRARY-ligprep_1-.sdf:3632_+_OTAVA-FRAGMENT-LIBRARY-ligprep_1-.sdf:679	33659	breed-glide-dock_SP.953	2023-10-13 17:14:21	2023-10-13 17:14:21			C:\Users\Haider Thaer\OneDrive - Jamia Millia Islamia (A Central University)\Desktop\plm9 project\breed_ligands-glide-dock_XP	breed_ligands-glide-dock_XP_pv.maegz	183																				breed-glide-dock_SP
	OTAVA-FRAGMENT-LIBRARY-ligprep_1-.sdf:4417_+_OTAVA-FRAGMENT-LIBRARY-ligprep_1-.sdf:1522	33660	breed-glide-dock_SP.1612	2023-10-13 17:14:21	2023-10-13 17:14:21			C:\Users\Haider Thaer\OneDrive - Jamia Millia Islamia (A Central University)\Desktop\plm9 project\breed_ligands-glide-dock_XP	breed_ligands-glide-dock_XP_pv.maegz	184																				breed-glide-dock_SP
	OTAVA-FRAGMENT-LIBRARY-ligprep_1-.sdf:2338_+_OTAVA-FRAGMENT-LIBRARY-ligprep_1-.sdf:1357	33661	breed-glide-dock_SP.903	2023-10-13 17:14:21	2023-10-13 17:14:21			C:\Users\Haider Thaer\OneDrive - Jamia Millia Islamia (A Central University)\Desktop\plm9 project\breed_ligands-glide-dock_XP	breed_ligands-glide-dock_XP_pv.maegz	185																				breed-glide-dock_SP
	OTAVA-FRAGMENT-LIBRARY-ligprep_1-.sdf:5898_+_OTAVA-FRAGMENT-LIBRARY-ligprep_1-.sdf:572	33662	breed-glide-dock_SP.1070	2023-10-13 17:14:21	2023-10-13 17:14:21			C:\Users\Haider Thaer\OneDrive - Jamia Millia Islamia (A Central University)\Desktop\plm9 project\breed_ligands-glide-dock_XP	breed_ligands-glide-dock_XP_pv.maegz	186																				breed-glide-dock_SP
	OTAVA-FRAGMENT-LIBRARY-ligprep_1-.sdf:774_+_OTAVA-FRAGMENT-LIBRARY-ligprep_1-.sdf:11149	33663	breed-glide-dock_SP.242	2023-10-13 17:14:21	2023-10-13 17:14:21			C:\Users\Haider Thaer\OneDrive - Jamia Millia Islamia (A Central University)\Desktop\plm9 project\breed_ligands-glide-dock_XP	breed_ligands-glide-dock_XP_pv.maegz	187																				breed-glide-dock_SP
	OTAVA-FRAGMENT-LIBRARY-ligprep_1-.sdf:9364_+_OTAVA-FRAGMENT-LIBRARY-ligprep_1-.sdf:8289	33664	breed-glide-dock_SP.2320	2023-10-13 17:14:21	2023-10-13 17:14:21			C:\Users\Haider Thaer\OneDrive - Jamia Millia Islamia (A Central University)\Desktop\plm9 project\breed_ligands-glide-dock_XP	breed_ligands-glide-dock_XP_pv.maegz	188																				breed-glide-dock_SP
	OTAVA-FRAGMENT-LIBRARY-ligprep_1-.sdf:3632_+_OTAVA-FRAGMENT-LIBRARY-ligprep_1-.sdf:8474	33665	breed-glide-dock_SP.1027	2023-10-13 17:14:21	2023-10-13 17:14:21			C:\Users\Haider Thaer\OneDrive - Jamia Millia Islamia (A Central University)\Desktop\plm9 project\breed_ligands-glide-dock_XP	breed_ligands-glide-dock_XP_pv.maegz	189																				breed-glide-dock_SP
	OTAVA-FRAGMENT-LIBRARY-ligprep_1-.sdf:5898_+_OTAVA-FRAGMENT-LIBRARY-ligprep_1-.sdf:9455	33666	breed-glide-dock_SP.717	2023-10-13 17:14:21	2023-10-13 17:14:21			C:\Users\Haider Thaer\OneDrive - Jamia Millia Islamia (A Central University)\Desktop\plm9 project\breed_ligands-glide-dock_XP	breed_ligands-glide-dock_XP_pv.maegz	190																				breed-glide-dock_SP
	OTAVA-FRAGMENT-LIBRARY-ligprep_1-.sdf:1247_+_OTAVA-FRAGMENT-LIBRARY-ligprep_1-.sdf:4385	33667	breed-glide-dock_SP.144	2023-10-13 17:14:21	2023-10-13 17:14:21			C:\Users\Haider Thaer\OneDrive - Jamia Millia Islamia (A Central University)\Desktop\plm9 project\breed_ligands-glide-dock_XP	breed_ligands-glide-dock_XP_pv.maegz	191																				breed-glide-dock_SP
	OTAVA-FRAGMENT-LIBRARY-ligprep_1-.sdf:7539_+_OTAVA-FRAGMENT-LIBRARY-ligprep_1-.sdf:9419	33668	breed-glide-dock_SP.1597	2023-10-13 17:14:21	2023-10-13 17:14:21			C:\Users\Haider Thaer\OneDrive - Jamia Millia Islamia (A Central University)\Desktop\plm9 project\breed_ligands-glide-dock_XP	breed_ligands-glide-dock_XP_pv.maegz	192																				breed-glide-dock_SP
	OTAVA-FRAGMENT-LIBRARY-ligprep_1-.sdf:4181_+_OTAVA-FRAGMENT-LIBRARY-ligprep_1-.sdf:10174	33669	breed-glide-dock_SP.790	2023-10-13 17:14:21	2023-10-13 17:14:21			C:\Users\Haider Thaer\OneDrive - Jamia Millia Islamia (A Central University)\Desktop\plm9 project\breed_ligands-glide-dock_XP	breed_ligands-glide-dock_XP_pv.maegz	193																				breed-glide-dock_SP
	OTAVA-FRAGMENT-LIBRARY-ligprep_1-.sdf:4181_+_OTAVA-FRAGMENT-LIBRARY-ligprep_1-.sdf:10174	33670	breed-glide-dock_SP.791	2023-10-13 17:14:21	2023-10-13 17:14:21			C:\Users\Haider Thaer\OneDrive - Jamia Millia Islamia (A Central University)\Desktop\plm9 project\breed_ligands-glide-dock_XP	breed_ligands-glide-dock_XP_pv.maegz	194																				breed-glide-dock_SP
	OTAVA-FRAGMENT-LIBRARY-ligprep_1-.sdf:10261_+_OTAVA-FRAGMENT-LIBRARY-ligprep_1-.sdf:10999	33671	breed-glide-dock_SP.1821	2023-10-13 17:14:21	2023-10-13 17:14:21			C:\Users\Haider Thaer\OneDrive - Jamia Millia Islamia (A Central University)\Desktop\plm9 project\breed_ligands-glide-dock_XP	breed_ligands-glide-dock_XP_pv.maegz	195																				breed-glide-dock_SP
	OTAVA-FRAGMENT-LIBRARY-ligprep_1-.sdf:774_+_OTAVA-FRAGMENT-LIBRARY-ligprep_1-.sdf:1064	33672	breed-glide-dock_SP.515	2023-10-13 17:14:21	2023-10-13 17:14:21			C:\Users\Haider Thaer\OneDrive - Jamia Millia Islamia (A Central University)\Desktop\plm9 project\breed_ligands-glide-dock_XP	breed_ligands-glide-dock_XP_pv.maegz	196																				breed-glide-dock_SP
	OTAVA-FRAGMENT-LIBRARY-ligprep_1-.sdf:8287_+_OTAVA-FRAGMENT-LIBRARY-ligprep_1-.sdf:10999	33673	breed-glide-dock_SP.177	2023-10-13 17:14:21	2023-10-13 17:14:21			C:\Users\Haider Thaer\OneDrive - Jamia Millia Islamia (A Central University)\Desktop\plm9 project\breed_ligands-glide-dock_XP	breed_ligands-glide-dock_XP_pv.maegz	197																				breed-glide-dock_SP
	OTAVA-FRAGMENT-LIBRARY-ligprep_1-.sdf:8818_+_OTAVA-FRAGMENT-LIBRARY-ligprep_1-.sdf:3252	33674	breed-glide-dock_SP.759	2023-10-13 17:14:21	2023-10-13 17:14:21			C:\Users\Haider Thaer\OneDrive - Jamia Millia Islamia (A Central University)\Desktop\plm9 project\breed_ligands-glide-dock_XP	breed_ligands-glide-dock_XP_pv.maegz	198																				breed-glide-dock_SP
	OTAVA-FRAGMENT-LIBRARY-ligprep_1-.sdf:2360_+_OTAVA-FRAGMENT-LIBRARY-ligprep_1-.sdf:393	33675	breed-glide-dock_SP.1664	2023-10-13 17:14:21	2023-10-13 17:14:21			C:\Users\Haider Thaer\OneDrive - Jamia Millia Islamia (A Central University)\Desktop\plm9 project\breed_ligands-glide-dock_XP	breed_ligands-glide-dock_XP_pv.maegz	199																				breed-glide-dock_SP
	OTAVA-FRAGMENT-LIBRARY-ligprep_1-.sdf:7941_+_OTAVA-FRAGMENT-LIBRARY-ligprep_1-.sdf:4829	33676	breed-glide-dock_SP.192	2023-10-13 17:14:21	2023-10-13 17:14:21			C:\Users\Haider Thaer\OneDrive - Jamia Millia Islamia (A Central University)\Desktop\plm9 project\breed_ligands-glide-dock_XP	breed_ligands-glide-dock_XP_pv.maegz	200																				breed-glide-dock_SP
	OTAVA-FRAGMENT-LIBRARY-ligprep_1-.sdf:694_+_OTAVA-FRAGMENT-LIBRARY-ligprep_1-.sdf:1523	33677	breed-glide-dock_SP.167	2023-10-13 17:14:21	2023-10-13 17:14:21			C:\Users\Haider Thaer\OneDrive - Jamia Millia Islamia (A Central University)\Desktop\plm9 project\breed_ligands-glide-dock_XP	breed_ligands-glide-dock_XP_pv.maegz	201																				breed-glide-dock_SP
	OTAVA-FRAGMENT-LIBRARY-ligprep_1-.sdf:5371_+_OTAVA-FRAGMENT-LIBRARY-ligprep_1-.sdf:574	33678	breed-glide-dock_SP.189	2023-10-13 17:14:21	2023-10-13 17:14:21			C:\Users\Haider Thaer\OneDrive - Jamia Millia Islamia (A Central University)\Desktop\plm9 project\breed_ligands-glide-dock_XP	breed_ligands-glide-dock_XP_pv.maegz	202																				breed-glide-dock_SP
	OTAVA-FRAGMENT-LIBRARY-ligprep_1-.sdf:3843_+_OTAVA-FRAGMENT-LIBRARY-ligprep_1-.sdf:2753	33679	breed-glide-dock_SP.35	2023-10-13 17:14:21	2023-10-13 17:14:21			C:\Users\Haider Thaer\OneDrive - Jamia Millia Islamia (A Central University)\Desktop\plm9 project\breed_ligands-glide-dock_XP	breed_ligands-glide-dock_XP_pv.maegz	203																				breed-glide-dock_SP
	OTAVA-FRAGMENT-LIBRARY-ligprep_1-.sdf:2456_+_OTAVA-FRAGMENT-LIBRARY-ligprep_1-.sdf:3011	33680	breed-glide-dock_SP.963	2023-10-13 17:14:21	2023-10-13 17:14:21			C:\Users\Haider Thaer\OneDrive - Jamia Millia Islamia (A Central University)\Desktop\plm9 project\breed_ligands-glide-dock_XP	breed_ligands-glide-dock_XP_pv.maegz	204																				breed-glide-dock_SP
	OTAVA-FRAGMENT-LIBRARY-ligprep_1-.sdf:1521_+_OTAVA-FRAGMENT-LIBRARY-ligprep_1-.sdf:317	33681	breed-glide-dock_SP.465	2023-10-13 17:14:21	2023-10-13 17:14:21			C:\Users\Haider Thaer\OneDrive - Jamia Millia Islamia (A Central University)\Desktop\plm9 project\breed_ligands-glide-dock_XP	breed_ligands-glide-dock_XP_pv.maegz	205																				breed-glide-dock_SP
	OTAVA-FRAGMENT-LIBRARY-ligprep_1-.sdf:11167_+_OTAVA-FRAGMENT-LIBRARY-ligprep_1-.sdf:3571	33682	breed-glide-dock_SP.490	2023-10-13 17:14:21	2023-10-13 17:14:21			C:\Users\Haider Thaer\OneDrive - Jamia Millia Islamia (A Central University)\Desktop\plm9 project\breed_ligands-glide-dock_XP	breed_ligands-glide-dock_XP_pv.maegz	206																				breed-glide-dock_SP
	OTAVA-FRAGMENT-LIBRARY-ligprep_1-.sdf:572_+_OTAVA-FRAGMENT-LIBRARY-ligprep_1-.sdf:8716	33683	breed-glide-dock_SP.2419	2023-10-13 17:14:21	2023-10-13 17:14:21			C:\Users\Haider Thaer\OneDrive - Jamia Millia Islamia (A Central University)\Desktop\plm9 project\breed_ligands-glide-dock_XP	breed_ligands-glide-dock_XP_pv.maegz	207																				breed-glide-dock_SP
	OTAVA-FRAGMENT-LIBRARY-ligprep_1-.sdf:577_+_OTAVA-FRAGMENT-LIBRARY-ligprep_1-.sdf:8716	33684	breed-glide-dock_SP.2420	2023-10-13 17:14:21	2023-10-13 17:14:21			C:\Users\Haider Thaer\OneDrive - Jamia Millia Islamia (A Central University)\Desktop\plm9 project\breed_ligands-glide-dock_XP	breed_ligands-glide-dock_XP_pv.maegz	208																				breed-glide-dock_SP
	OTAVA-FRAGMENT-LIBRARY-ligprep_1-.sdf:10548_+_OTAVA-FRAGMENT-LIBRARY-ligprep_1-.sdf:1521	33685	breed-glide-dock_SP.565	2023-10-13 17:14:21	2023-10-13 17:14:21			C:\Users\Haider Thaer\OneDrive - Jamia Millia Islamia (A Central University)\Desktop\plm9 project\breed_ligands-glide-dock_XP	breed_ligands-glide-dock_XP_pv.maegz	209																				breed-glide-dock_SP
	OTAVA-FRAGMENT-LIBRARY-ligprep_1-.sdf:5898_+_OTAVA-FRAGMENT-LIBRARY-ligprep_1-.sdf:1418	33686	breed-glide-dock_SP.788	2023-10-13 17:14:21	2023-10-13 17:14:21			C:\Users\Haider Thaer\OneDrive - Jamia Millia Islamia (A Central University)\Desktop\plm9 project\breed_ligands-glide-dock_XP	breed_ligands-glide-dock_XP_pv.maegz	210																				breed-glide-dock_SP
	OTAVA-FRAGMENT-LIBRARY-ligprep_1-.sdf:6197_+_OTAVA-FRAGMENT-LIBRARY-ligprep_1-.sdf:1521	33687	breed-glide-dock_SP.979	2023-10-13 17:14:21	2023-10-13 17:14:21			C:\Users\Haider Thaer\OneDrive - Jamia Millia Islamia (A Central University)\Desktop\plm9 project\breed_ligands-glide-dock_XP	breed_ligands-glide-dock_XP_pv.maegz	211																				breed-glide-dock_SP
	OTAVA-FRAGMENT-LIBRARY-ligprep_1-.sdf:9992_+_OTAVA-FRAGMENT-LIBRARY-ligprep_1-.sdf:3960	33688	breed-glide-dock_SP.2955	2023-10-13 17:14:21	2023-10-13 17:14:21			C:\Users\Haider Thaer\OneDrive - Jamia Millia Islamia (A Central University)\Desktop\plm9 project\breed_ligands-glide-dock_XP	breed_ligands-glide-dock_XP_pv.maegz	212																				breed-glide-dock_SP
	OTAVA-FRAGMENT-LIBRARY-ligprep_1-.sdf:10969_+_OTAVA-FRAGMENT-LIBRARY-ligprep_1-.sdf:3119	33689	breed-glide-dock_SP.2817	2023-10-13 17:14:21	2023-10-13 17:14:21			C:\Users\Haider Thaer\OneDrive - Jamia Millia Islamia (A Central University)\Desktop\plm9 project\breed_ligands-glide-dock_XP	breed_ligands-glide-dock_XP_pv.maegz	213																				breed-glide-dock_SP
	OTAVA-FRAGMENT-LIBRARY-ligprep_1-.sdf:10174_+_OTAVA-FRAGMENT-LIBRARY-ligprep_1-.sdf:4417	33690	breed-glide-dock_SP.309	2023-10-13 17:14:21	2023-10-13 17:14:21			C:\Users\Haider Thaer\OneDrive - Jamia Millia Islamia (A Central University)\Desktop\plm9 project\breed_ligands-glide-dock_XP	breed_ligands-glide-dock_XP_pv.maegz	214																				breed-glide-dock_SP
	OTAVA-FRAGMENT-LIBRARY-ligprep_1-.sdf:3911_+_OTAVA-FRAGMENT-LIBRARY-ligprep_1-.sdf:1522	33691	breed-glide-dock_SP.204	2023-10-13 17:14:21	2023-10-13 17:14:21			C:\Users\Haider Thaer\OneDrive - Jamia Millia Islamia (A Central University)\Desktop\plm9 project\breed_ligands-glide-dock_XP	breed_ligands-glide-dock_XP_pv.maegz	215																				breed-glide-dock_SP
	OTAVA-FRAGMENT-LIBRARY-ligprep_1-.sdf:130_+_OTAVA-FRAGMENT-LIBRARY-ligprep_1-.sdf:1260	33692	breed-glide-dock_SP.2382	2023-10-13 17:14:21	2023-10-13 17:14:21			C:\Users\Haider Thaer\OneDrive - Jamia Millia Islamia (A Central University)\Desktop\plm9 project\breed_ligands-glide-dock_XP	breed_ligands-glide-dock_XP_pv.maegz	216																				breed-glide-dock_SP
	OTAVA-FRAGMENT-LIBRARY-ligprep_1-.sdf:4441_+_OTAVA-FRAGMENT-LIBRARY-ligprep_1-.sdf:1418	33693	breed-glide-dock_SP.843	2023-10-13 17:14:21	2023-10-13 17:14:21			C:\Users\Haider Thaer\OneDrive - Jamia Millia Islamia (A Central University)\Desktop\plm9 project\breed_ligands-glide-dock_XP	breed_ligands-glide-dock_XP_pv.maegz	217																				breed-glide-dock_SP
	OTAVA-FRAGMENT-LIBRARY-ligprep_1-.sdf:1328_+_OTAVA-FRAGMENT-LIBRARY-ligprep_1-.sdf:4417	33694	breed-glide-dock_SP.175	2023-10-13 17:14:21	2023-10-13 17:14:21			C:\Users\Haider Thaer\OneDrive - Jamia Millia Islamia (A Central University)\Desktop\plm9 project\breed_ligands-glide-dock_XP	breed_ligands-glide-dock_XP_pv.maegz	218																				breed-glide-dock_SP
	OTAVA-FRAGMENT-LIBRARY-ligprep_1-.sdf:9213_+_OTAVA-FRAGMENT-LIBRARY-ligprep_1-.sdf:1521	33695	breed-glide-dock_SP.747	2023-10-13 17:14:21	2023-10-13 17:14:21			C:\Users\Haider Thaer\OneDrive - Jamia Millia Islamia (A Central University)\Desktop\plm9 project\breed_ligands-glide-dock_XP	breed_ligands-glide-dock_XP_pv.maegz	219																				breed-glide-dock_SP
	OTAVA-FRAGMENT-LIBRARY-ligprep_1-.sdf:2062_+_OTAVA-FRAGMENT-LIBRARY-ligprep_1-.sdf:1522	33696	breed-glide-dock_SP.2236	2023-10-13 17:14:21	2023-10-13 17:14:21			C:\Users\Haider Thaer\OneDrive - Jamia Millia Islamia (A Central University)\Desktop\plm9 project\breed_ligands-glide-dock_XP	breed_ligands-glide-dock_XP_pv.maegz	220																				breed-glide-dock_SP
	OTAVA-FRAGMENT-LIBRARY-ligprep_1-.sdf:5371_+_OTAVA-FRAGMENT-LIBRARY-ligprep_1-.sdf:3413	33697	breed-glide-dock_SP.304	2023-10-13 17:14:21	2023-10-13 17:14:21			C:\Users\Haider Thaer\OneDrive - Jamia Millia Islamia (A Central University)\Desktop\plm9 project\breed_ligands-glide-dock_XP	breed_ligands-glide-dock_XP_pv.maegz	221																				breed-glide-dock_SP
	OTAVA-FRAGMENT-LIBRARY-ligprep_1-.sdf:9756_+_OTAVA-FRAGMENT-LIBRARY-ligprep_1-.sdf:10595	33698	breed-glide-dock_SP.454	2023-10-13 17:14:21	2023-10-13 17:14:21			C:\Users\Haider Thaer\OneDrive - Jamia Millia Islamia (A Central University)\Desktop\plm9 project\breed_ligands-glide-dock_XP	breed_ligands-glide-dock_XP_pv.maegz	222																				breed-glide-dock_SP
	OTAVA-FRAGMENT-LIBRARY-ligprep_1-.sdf:10985_+_OTAVA-FRAGMENT-LIBRARY-ligprep_1-.sdf:139	33699	breed-glide-dock_SP.436	2023-10-13 17:14:21	2023-10-13 17:14:21			C:\Users\Haider Thaer\OneDrive - Jamia Millia Islamia (A Central University)\Desktop\plm9 project\breed_ligands-glide-dock_XP	breed_ligands-glide-dock_XP_pv.maegz	223																				breed-glide-dock_SP
	OTAVA-FRAGMENT-LIBRARY-ligprep_1-.sdf:1892_+_OTAVA-FRAGMENT-LIBRARY-ligprep_1-.sdf:11128	33700	breed-glide-dock_SP.180	2023-10-13 17:14:21	2023-10-13 17:14:21			C:\Users\Haider Thaer\OneDrive - Jamia Millia Islamia (A Central University)\Desktop\plm9 project\breed_ligands-glide-dock_XP	breed_ligands-glide-dock_XP_pv.maegz	224																				breed-glide-dock_SP
	OTAVA-FRAGMENT-LIBRARY-ligprep_1-.sdf:2761_+_OTAVA-FRAGMENT-LIBRARY-ligprep_1-.sdf:3254	33701	breed-glide-dock_SP.325	2023-10-13 17:14:21	2023-10-13 17:14:21			C:\Users\Haider Thaer\OneDrive - Jamia Millia Islamia (A Central University)\Desktop\plm9 project\breed_ligands-glide-dock_XP	breed_ligands-glide-dock_XP_pv.maegz	225																				breed-glide-dock_SP
	OTAVA-FRAGMENT-LIBRARY-ligprep_1-.sdf:10261_+_OTAVA-FRAGMENT-LIBRARY-ligprep_1-.sdf:10999	33702	breed-glide-dock_SP.241	2023-10-13 17:14:21	2023-10-13 17:14:21			C:\Users\Haider Thaer\OneDrive - Jamia Millia Islamia (A Central University)\Desktop\plm9 project\breed_ligands-glide-dock_XP	breed_ligands-glide-dock_XP_pv.maegz	226																				breed-glide-dock_SP
	OTAVA-FRAGMENT-LIBRARY-ligprep_1-.sdf:7941_+_OTAVA-FRAGMENT-LIBRARY-ligprep_1-.sdf:8716	33703	breed-glide-dock_SP.85	2023-10-13 17:14:21	2023-10-13 17:14:21			C:\Users\Haider Thaer\OneDrive - Jamia Millia Islamia (A Central University)\Desktop\plm9 project\breed_ligands-glide-dock_XP	breed_ligands-glide-dock_XP_pv.maegz	227																				breed-glide-dock_SP
	OTAVA-FRAGMENT-LIBRARY-ligprep_1-.sdf:694_+_OTAVA-FRAGMENT-LIBRARY-ligprep_1-.sdf:4417	33704	breed-glide-dock_SP.280	2023-10-13 17:14:21	2023-10-13 17:14:21			C:\Users\Haider Thaer\OneDrive - Jamia Millia Islamia (A Central University)\Desktop\plm9 project\breed_ligands-glide-dock_XP	breed_ligands-glide-dock_XP_pv.maegz	228																				breed-glide-dock_SP
	OTAVA-FRAGMENT-LIBRARY-ligprep_1-.sdf:4811_+_OTAVA-FRAGMENT-LIBRARY-ligprep_1-.sdf:856	33705	breed-glide-dock_SP.1412	2023-10-13 17:14:21	2023-10-13 17:14:21			C:\Users\Haider Thaer\OneDrive - Jamia Millia Islamia (A Central University)\Desktop\plm9 project\breed_ligands-glide-dock_XP	breed_ligands-glide-dock_XP_pv.maegz	229																				breed-glide-dock_SP
	OTAVA-FRAGMENT-LIBRARY-ligprep_1-.sdf:7125_+_OTAVA-FRAGMENT-LIBRARY-ligprep_1-.sdf:8289	33706	breed-glide-dock_SP.2117	2023-10-13 17:14:21	2023-10-13 17:14:21			C:\Users\Haider Thaer\OneDrive - Jamia Millia Islamia (A Central University)\Desktop\plm9 project\breed_ligands-glide-dock_XP	breed_ligands-glide-dock_XP_pv.maegz	230																				breed-glide-dock_SP
	OTAVA-FRAGMENT-LIBRARY-ligprep_1-.sdf:5237_+_OTAVA-FRAGMENT-LIBRARY-ligprep_1-.sdf:2753	33707	breed-glide-dock_SP.15	2023-10-13 17:14:21	2023-10-13 17:14:21			C:\Users\Haider Thaer\OneDrive - Jamia Millia Islamia (A Central University)\Desktop\plm9 project\breed_ligands-glide-dock_XP	breed_ligands-glide-dock_XP_pv.maegz	231																				breed-glide-dock_SP
	OTAVA-FRAGMENT-LIBRARY-ligprep_1-.sdf:9103_+_OTAVA-FRAGMENT-LIBRARY-ligprep_1-.sdf:1260	33708	breed-glide-dock_SP.453	2023-10-13 17:14:21	2023-10-13 17:14:21			C:\Users\Haider Thaer\OneDrive - Jamia Millia Islamia (A Central University)\Desktop\plm9 project\breed_ligands-glide-dock_XP	breed_ligands-glide-dock_XP_pv.maegz	232																				breed-glide-dock_SP
	OTAVA-FRAGMENT-LIBRARY-ligprep_1-.sdf:1522_+_OTAVA-FRAGMENT-LIBRARY-ligprep_1-.sdf:10174	33709	breed-glide-dock_SP.822	2023-10-13 17:14:21	2023-10-13 17:14:21			C:\Users\Haider Thaer\OneDrive - Jamia Millia Islamia (A Central University)\Desktop\plm9 project\breed_ligands-glide-dock_XP	breed_ligands-glide-dock_XP_pv.maegz	233																				breed-glide-dock_SP
	OTAVA-FRAGMENT-LIBRARY-ligprep_1-.sdf:10174_+_OTAVA-FRAGMENT-LIBRARY-ligprep_1-.sdf:1522	33710	breed-glide-dock_SP.823	2023-10-13 17:14:21	2023-10-13 17:14:21			C:\Users\Haider Thaer\OneDrive - Jamia Millia Islamia (A Central University)\Desktop\plm9 project\breed_ligands-glide-dock_XP	breed_ligands-glide-dock_XP_pv.maegz	234																				breed-glide-dock_SP
	OTAVA-FRAGMENT-LIBRARY-ligprep_1-.sdf:5519_+_OTAVA-FRAGMENT-LIBRARY-ligprep_1-.sdf:3228	33711	breed-glide-dock_SP.100	2023-10-13 17:14:21	2023-10-13 17:14:21			C:\Users\Haider Thaer\OneDrive - Jamia Millia Islamia (A Central University)\Desktop\plm9 project\breed_ligands-glide-dock_XP	breed_ligands-glide-dock_XP_pv.maegz	235																				breed-glide-dock_SP
	OTAVA-FRAGMENT-LIBRARY-ligprep_1-.sdf:3632_+_OTAVA-FRAGMENT-LIBRARY-ligprep_1-.sdf:791	33712	breed-glide-dock_SP.1944	2023-10-13 17:14:21	2023-10-13 17:14:21			C:\Users\Haider Thaer\OneDrive - Jamia Millia Islamia (A Central University)\Desktop\plm9 project\breed_ligands-glide-dock_XP	breed_ligands-glide-dock_XP_pv.maegz	236																				breed-glide-dock_SP
	OTAVA-FRAGMENT-LIBRARY-ligprep_1-.sdf:8993_+_OTAVA-FRAGMENT-LIBRARY-ligprep_1-.sdf:694	33713	breed-glide-dock_SP.1045	2023-10-13 17:14:21	2023-10-13 17:14:21			C:\Users\Haider Thaer\OneDrive - Jamia Millia Islamia (A Central University)\Desktop\plm9 project\breed_ligands-glide-dock_XP	breed_ligands-glide-dock_XP_pv.maegz	237																				breed-glide-dock_SP
	OTAVA-FRAGMENT-LIBRARY-ligprep_1-.sdf:1247_+_OTAVA-FRAGMENT-LIBRARY-ligprep_1-.sdf:7875	33714	breed-glide-dock_SP.925	2023-10-13 17:14:21	2023-10-13 17:14:21			C:\Users\Haider Thaer\OneDrive - Jamia Millia Islamia (A Central University)\Desktop\plm9 project\breed_ligands-glide-dock_XP	breed_ligands-glide-dock_XP_pv.maegz	238																				breed-glide-dock_SP
	OTAVA-FRAGMENT-LIBRARY-ligprep_1-.sdf:898_+_OTAVA-FRAGMENT-LIBRARY-ligprep_1-.sdf:10746	33715	breed-glide-dock_SP.1428	2023-10-13 17:14:21	2023-10-13 17:14:21			C:\Users\Haider Thaer\OneDrive - Jamia Millia Islamia (A Central University)\Desktop\plm9 project\breed_ligands-glide-dock_XP	breed_ligands-glide-dock_XP_pv.maegz	239																				breed-glide-dock_SP
	OTAVA-FRAGMENT-LIBRARY-ligprep_1-.sdf:5519_+_OTAVA-FRAGMENT-LIBRARY-ligprep_1-.sdf:3287	33716	breed-glide-dock_SP.2895	2023-10-13 17:14:21	2023-10-13 17:14:21			C:\Users\Haider Thaer\OneDrive - Jamia Millia Islamia (A Central University)\Desktop\plm9 project\breed_ligands-glide-dock_XP	breed_ligands-glide-dock_XP_pv.maegz	240																				breed-glide-dock_SP
	OTAVA-FRAGMENT-LIBRARY-ligprep_1-.sdf:6197_+_OTAVA-FRAGMENT-LIBRARY-ligprep_1-.sdf:10746	33717	breed-glide-dock_SP.479	2023-10-13 17:14:21	2023-10-13 17:14:21			C:\Users\Haider Thaer\OneDrive - Jamia Millia Islamia (A Central University)\Desktop\plm9 project\breed_ligands-glide-dock_XP	breed_ligands-glide-dock_XP_pv.maegz	241																				breed-glide-dock_SP
	OTAVA-FRAGMENT-LIBRARY-ligprep_1-.sdf:5878_+_OTAVA-FRAGMENT-LIBRARY-ligprep_1-.sdf:10593	33718	breed-glide-dock_SP.328	2023-10-13 17:14:21	2023-10-13 17:14:21			C:\Users\Haider Thaer\OneDrive - Jamia Millia Islamia (A Central University)\Desktop\plm9 project\breed_ligands-glide-dock_XP	breed_ligands-glide-dock_XP_pv.maegz	242																				breed-glide-dock_SP
	OTAVA-FRAGMENT-LIBRARY-ligprep_1-.sdf:780_+_OTAVA-FRAGMENT-LIBRARY-ligprep_1-.sdf:8106	33719	breed-glide-dock_SP.276	2023-10-13 17:14:21	2023-10-13 17:14:21			C:\Users\Haider Thaer\OneDrive - Jamia Millia Islamia (A Central University)\Desktop\plm9 project\breed_ligands-glide-dock_XP	breed_ligands-glide-dock_XP_pv.maegz	243																				breed-glide-dock_SP
	OTAVA-FRAGMENT-LIBRARY-ligprep_1-.sdf:7356_+_OTAVA-FRAGMENT-LIBRARY-ligprep_1-.sdf:139	33720	breed-glide-dock_SP.2244	2023-10-13 17:14:21	2023-10-13 17:14:21			C:\Users\Haider Thaer\OneDrive - Jamia Millia Islamia (A Central University)\Desktop\plm9 project\breed_ligands-glide-dock_XP	breed_ligands-glide-dock_XP_pv.maegz	244																				breed-glide-dock_SP
	OTAVA-FRAGMENT-LIBRARY-ligprep_1-.sdf:5617_+_OTAVA-FRAGMENT-LIBRARY-ligprep_1-.sdf:9290	33721	breed-glide-dock_SP.1091	2023-10-13 17:14:21	2023-10-13 17:14:21			C:\Users\Haider Thaer\OneDrive - Jamia Millia Islamia (A Central University)\Desktop\plm9 project\breed_ligands-glide-dock_XP	breed_ligands-glide-dock_XP_pv.maegz	245																				breed-glide-dock_SP
	OTAVA-FRAGMENT-LIBRARY-ligprep_1-.sdf:11166_+_OTAVA-FRAGMENT-LIBRARY-ligprep_1-.sdf:8907	33722	breed-glide-dock_SP.191	2023-10-13 17:14:21	2023-10-13 17:14:21			C:\Users\Haider Thaer\OneDrive - Jamia Millia Islamia (A Central University)\Desktop\plm9 project\breed_ligands-glide-dock_XP	breed_ligands-glide-dock_XP_pv.maegz	246																				breed-glide-dock_SP
	OTAVA-FRAGMENT-LIBRARY-ligprep_1-.sdf:10976_+_OTAVA-FRAGMENT-LIBRARY-ligprep_1-.sdf:8289	33723	breed-glide-dock_SP.2344	2023-10-13 17:14:21	2023-10-13 17:14:21			C:\Users\Haider Thaer\OneDrive - Jamia Millia Islamia (A Central University)\Desktop\plm9 project\breed_ligands-glide-dock_XP	breed_ligands-glide-dock_XP_pv.maegz	247																				breed-glide-dock_SP
	OTAVA-FRAGMENT-LIBRARY-ligprep_1-.sdf:1929_+_OTAVA-FRAGMENT-LIBRARY-ligprep_1-.sdf:5878	33724	breed-glide-dock_SP.163	2023-10-13 17:14:21	2023-10-13 17:14:21			C:\Users\Haider Thaer\OneDrive - Jamia Millia Islamia (A Central University)\Desktop\plm9 project\breed_ligands-glide-dock_XP	breed_ligands-glide-dock_XP_pv.maegz	248																				breed-glide-dock_SP
	OTAVA-FRAGMENT-LIBRARY-ligprep_1-.sdf:2360_+_OTAVA-FRAGMENT-LIBRARY-ligprep_1-.sdf:139	33725	breed-glide-dock_SP.1787	2023-10-13 17:14:21	2023-10-13 17:14:21			C:\Users\Haider Thaer\OneDrive - Jamia Millia Islamia (A Central University)\Desktop\plm9 project\breed_ligands-glide-dock_XP	breed_ligands-glide-dock_XP_pv.maegz	249																				breed-glide-dock_SP
	OTAVA-FRAGMENT-LIBRARY-ligprep_1-.sdf:9991_+_OTAVA-FRAGMENT-LIBRARY-ligprep_1-.sdf:3571	33726	breed-glide-dock_SP.293	2023-10-13 17:14:21	2023-10-13 17:14:21			C:\Users\Haider Thaer\OneDrive - Jamia Millia Islamia (A Central University)\Desktop\plm9 project\breed_ligands-glide-dock_XP	breed_ligands-glide-dock_XP_pv.maegz	250																				breed-glide-dock_SP
	OTAVA-FRAGMENT-LIBRARY-ligprep_1-.sdf:3833_+_OTAVA-FRAGMENT-LIBRARY-ligprep_1-.sdf:4172	33727	breed-glide-dock_SP.2774	2023-10-13 17:14:21	2023-10-13 17:14:21			C:\Users\Haider Thaer\OneDrive - Jamia Millia Islamia (A Central University)\Desktop\plm9 project\breed_ligands-glide-dock_XP	breed_ligands-glide-dock_XP_pv.maegz	251																				breed-glide-dock_SP
	OTAVA-FRAGMENT-LIBRARY-ligprep_1-.sdf:4441_+_OTAVA-FRAGMENT-LIBRARY-ligprep_1-.sdf:4479	33728	breed-glide-dock_SP.691	2023-10-13 17:14:21	2023-10-13 17:14:21			C:\Users\Haider Thaer\OneDrive - Jamia Millia Islamia (A Central University)\Desktop\plm9 project\breed_ligands-glide-dock_XP	breed_ligands-glide-dock_XP_pv.maegz	252																				breed-glide-dock_SP
	OTAVA-FRAGMENT-LIBRARY-ligprep_1-.sdf:9547_+_OTAVA-FRAGMENT-LIBRARY-ligprep_1-.sdf:4161	33729	breed-glide-dock_SP.210	2023-10-13 17:14:21	2023-10-13 17:14:21			C:\Users\Haider Thaer\OneDrive - Jamia Millia Islamia (A Central University)\Desktop\plm9 project\breed_ligands-glide-dock_XP	breed_ligands-glide-dock_XP_pv.maegz	253																				breed-glide-dock_SP
	OTAVA-FRAGMENT-LIBRARY-ligprep_1-.sdf:5878_+_OTAVA-FRAGMENT-LIBRARY-ligprep_1-.sdf:10573	33730	breed-glide-dock_SP.168	2023-10-13 17:14:21	2023-10-13 17:14:21			C:\Users\Haider Thaer\OneDrive - Jamia Millia Islamia (A Central University)\Desktop\plm9 project\breed_ligands-glide-dock_XP	breed_ligands-glide-dock_XP_pv.maegz	254																				breed-glide-dock_SP
	OTAVA-FRAGMENT-LIBRARY-ligprep_1-.sdf:856_+_OTAVA-FRAGMENT-LIBRARY-ligprep_1-.sdf:3252	33731	breed-glide-dock_SP.641	2023-10-13 17:14:21	2023-10-13 17:14:21			C:\Users\Haider Thaer\OneDrive - Jamia Millia Islamia (A Central University)\Desktop\plm9 project\breed_ligands-glide-dock_XP	breed_ligands-glide-dock_XP_pv.maegz	255																				breed-glide-dock_SP
	OTAVA-FRAGMENT-LIBRARY-ligprep_1-.sdf:3338_+_OTAVA-FRAGMENT-LIBRARY-ligprep_1-.sdf:5542	33732	breed-glide-dock_SP.2288	2023-10-13 17:14:21	2023-10-13 17:14:21			C:\Users\Haider Thaer\OneDrive - Jamia Millia Islamia (A Central University)\Desktop\plm9 project\breed_ligands-glide-dock_XP	breed_ligands-glide-dock_XP_pv.maegz	256																				breed-glide-dock_SP
	OTAVA-FRAGMENT-LIBRARY-ligprep_1-.sdf:5855_+_OTAVA-FRAGMENT-LIBRARY-ligprep_1-.sdf:3258	33733	breed-glide-dock_SP.259	2023-10-13 17:14:21	2023-10-13 17:14:21			C:\Users\Haider Thaer\OneDrive - Jamia Millia Islamia (A Central University)\Desktop\plm9 project\breed_ligands-glide-dock_XP	breed_ligands-glide-dock_XP_pv.maegz	257																				breed-glide-dock_SP
	OTAVA-FRAGMENT-LIBRARY-ligprep_1-.sdf:3477_+_OTAVA-FRAGMENT-LIBRARY-ligprep_1-.sdf:9696	33734	breed-glide-dock_SP.267	2023-10-13 17:14:21	2023-10-13 17:14:21			C:\Users\Haider Thaer\OneDrive - Jamia Millia Islamia (A Central University)\Desktop\plm9 project\breed_ligands-glide-dock_XP	breed_ligands-glide-dock_XP_pv.maegz	258																				breed-glide-dock_SP
	OTAVA-FRAGMENT-LIBRARY-ligprep_1-.sdf:7941_+_OTAVA-FRAGMENT-LIBRARY-ligprep_1-.sdf:2488	33735	breed-glide-dock_SP.612	2023-10-13 17:14:21	2023-10-13 17:14:21			C:\Users\Haider Thaer\OneDrive - Jamia Millia Islamia (A Central University)\Desktop\plm9 project\breed_ligands-glide-dock_XP	breed_ligands-glide-dock_XP_pv.maegz	259																				breed-glide-dock_SP
	OTAVA-FRAGMENT-LIBRARY-ligprep_1-.sdf:4181_+_OTAVA-FRAGMENT-LIBRARY-ligprep_1-.sdf:10174	33736	breed-glide-dock_SP.1194	2023-10-13 17:14:21	2023-10-13 17:14:21			C:\Users\Haider Thaer\OneDrive - Jamia Millia Islamia (A Central University)\Desktop\plm9 project\breed_ligands-glide-dock_XP	breed_ligands-glide-dock_XP_pv.maegz	260																				breed-glide-dock_SP
	OTAVA-FRAGMENT-LIBRARY-ligprep_1-.sdf:1521_+_OTAVA-FRAGMENT-LIBRARY-ligprep_1-.sdf:8449	33737	breed-glide-dock_SP.526	2023-10-13 17:14:21	2023-10-13 17:14:21			C:\Users\Haider Thaer\OneDrive - Jamia Millia Islamia (A Central University)\Desktop\plm9 project\breed_ligands-glide-dock_XP	breed_ligands-glide-dock_XP_pv.maegz	261																				breed-glide-dock_SP
	OTAVA-FRAGMENT-LIBRARY-ligprep_1-.sdf:3632_+_OTAVA-FRAGMENT-LIBRARY-ligprep_1-.sdf:5555	33738	breed-glide-dock_SP.1424	2023-10-13 17:14:21	2023-10-13 17:14:21			C:\Users\Haider Thaer\OneDrive - Jamia Millia Islamia (A Central University)\Desktop\plm9 project\breed_ligands-glide-dock_XP	breed_ligands-glide-dock_XP_pv.maegz	262																				breed-glide-dock_SP
	OTAVA-FRAGMENT-LIBRARY-ligprep_1-.sdf:4682_+_OTAVA-FRAGMENT-LIBRARY-ligprep_1-.sdf:11168	33739	breed-glide-dock_SP.1883	2023-10-13 17:14:21	2023-10-13 17:14:21			C:\Users\Haider Thaer\OneDrive - Jamia Millia Islamia (A Central University)\Desktop\plm9 project\breed_ligands-glide-dock_XP	breed_ligands-glide-dock_XP_pv.maegz	263																				breed-glide-dock_SP
	OTAVA-FRAGMENT-LIBRARY-ligprep_1-.sdf:5323_+_OTAVA-FRAGMENT-LIBRARY-ligprep_1-.sdf:222	33740	breed-glide-dock_SP.810	2023-10-13 17:14:21	2023-10-13 17:14:21			C:\Users\Haider Thaer\OneDrive - Jamia Millia Islamia (A Central University)\Desktop\plm9 project\breed_ligands-glide-dock_XP	breed_ligands-glide-dock_XP_pv.maegz	264																				breed-glide-dock_SP
	OTAVA-FRAGMENT-LIBRARY-ligprep_1-.sdf:7539_+_OTAVA-FRAGMENT-LIBRARY-ligprep_1-.sdf:3282	33741	breed-glide-dock_SP.743	2023-10-13 17:14:21	2023-10-13 17:14:21			C:\Users\Haider Thaer\OneDrive - Jamia Millia Islamia (A Central University)\Desktop\plm9 project\breed_ligands-glide-dock_XP	breed_ligands-glide-dock_XP_pv.maegz	265																				breed-glide-dock_SP
	OTAVA-FRAGMENT-LIBRARY-ligprep_1-.sdf:1748_+_OTAVA-FRAGMENT-LIBRARY-ligprep_1-.sdf:994	33742	breed-glide-dock_SP.19	2023-10-13 17:14:21	2023-10-13 17:14:21			C:\Users\Haider Thaer\OneDrive - Jamia Millia Islamia (A Central University)\Desktop\plm9 project\breed_ligands-glide-dock_XP	breed_ligands-glide-dock_XP_pv.maegz	266																				breed-glide-dock_SP
	OTAVA-FRAGMENT-LIBRARY-ligprep_1-.sdf:1924_+_OTAVA-FRAGMENT-LIBRARY-ligprep_1-.sdf:3246	33743	breed-glide-dock_SP.537	2023-10-13 17:14:21	2023-10-13 17:14:21			C:\Users\Haider Thaer\OneDrive - Jamia Millia Islamia (A Central University)\Desktop\plm9 project\breed_ligands-glide-dock_XP	breed_ligands-glide-dock_XP_pv.maegz	267																				breed-glide-dock_SP
	OTAVA-FRAGMENT-LIBRARY-ligprep_1-.sdf:10632_+_OTAVA-FRAGMENT-LIBRARY-ligprep_1-.sdf:4392	33744	breed-glide-dock_SP.1433	2023-10-13 17:14:21	2023-10-13 17:14:21			C:\Users\Haider Thaer\OneDrive - Jamia Millia Islamia (A Central University)\Desktop\plm9 project\breed_ligands-glide-dock_XP	breed_ligands-glide-dock_XP_pv.maegz	268																				breed-glide-dock_SP
	OTAVA-FRAGMENT-LIBRARY-ligprep_1-.sdf:7917_+_OTAVA-FRAGMENT-LIBRARY-ligprep_1-.sdf:1522	33745	breed-glide-dock_SP.174	2023-10-13 17:14:21	2023-10-13 17:14:21			C:\Users\Haider Thaer\OneDrive - Jamia Millia Islamia (A Central University)\Desktop\plm9 project\breed_ligands-glide-dock_XP	breed_ligands-glide-dock_XP_pv.maegz	269																				breed-glide-dock_SP
	OTAVA-FRAGMENT-LIBRARY-ligprep_1-.sdf:11330_+_OTAVA-FRAGMENT-LIBRARY-ligprep_1-.sdf:3571	33746	breed-glide-dock_SP.384	2023-10-13 17:14:21	2023-10-13 17:14:21			C:\Users\Haider Thaer\OneDrive - Jamia Millia Islamia (A Central University)\Desktop\plm9 project\breed_ligands-glide-dock_XP	breed_ligands-glide-dock_XP_pv.maegz	270																				breed-glide-dock_SP
	OTAVA-FRAGMENT-LIBRARY-ligprep_1-.sdf:1259_+_OTAVA-FRAGMENT-LIBRARY-ligprep_1-.sdf:10595	33747	breed-glide-dock_SP.42	2023-10-13 17:14:21	2023-10-13 17:14:21			C:\Users\Haider Thaer\OneDrive - Jamia Millia Islamia (A Central University)\Desktop\plm9 project\breed_ligands-glide-dock_XP	breed_ligands-glide-dock_XP_pv.maegz	271																				breed-glide-dock_SP
	OTAVA-FRAGMENT-LIBRARY-ligprep_1-.sdf:9563_+_OTAVA-FRAGMENT-LIBRARY-ligprep_1-.sdf:139	33748	breed-glide-dock_SP.1363	2023-10-13 17:14:21	2023-10-13 17:14:21			C:\Users\Haider Thaer\OneDrive - Jamia Millia Islamia (A Central University)\Desktop\plm9 project\breed_ligands-glide-dock_XP	breed_ligands-glide-dock_XP_pv.maegz	272																				breed-glide-dock_SP
	OTAVA-FRAGMENT-LIBRARY-ligprep_1-.sdf:3758_+_OTAVA-FRAGMENT-LIBRARY-ligprep_1-.sdf:10882	33749	breed-glide-dock_SP.1021	2023-10-13 17:14:21	2023-10-13 17:14:21			C:\Users\Haider Thaer\OneDrive - Jamia Millia Islamia (A Central University)\Desktop\plm9 project\breed_ligands-glide-dock_XP	breed_ligands-glide-dock_XP_pv.maegz	273																				breed-glide-dock_SP
	OTAVA-FRAGMENT-LIBRARY-ligprep_1-.sdf:6197_+_OTAVA-FRAGMENT-LIBRARY-ligprep_1-.sdf:10967	33750	breed-glide-dock_SP.639	2023-10-13 17:14:21	2023-10-13 17:14:21			C:\Users\Haider Thaer\OneDrive - Jamia Millia Islamia (A Central University)\Desktop\plm9 project\breed_ligands-glide-dock_XP	breed_ligands-glide-dock_XP_pv.maegz	274																				breed-glide-dock_SP
	OTAVA-FRAGMENT-LIBRARY-ligprep_1-.sdf:3833_+_OTAVA-FRAGMENT-LIBRARY-ligprep_1-.sdf:1521	33751	breed-glide-dock_SP.559	2023-10-13 17:14:21	2023-10-13 17:14:21			C:\Users\Haider Thaer\OneDrive - Jamia Millia Islamia (A Central University)\Desktop\plm9 project\breed_ligands-glide-dock_XP	breed_ligands-glide-dock_XP_pv.maegz	275																				breed-glide-dock_SP
	OTAVA-FRAGMENT-LIBRARY-ligprep_1-.sdf:1892_+_OTAVA-FRAGMENT-LIBRARY-ligprep_1-.sdf:2753	33752	breed-glide-dock_SP.525	2023-10-13 17:14:21	2023-10-13 17:14:21			C:\Users\Haider Thaer\OneDrive - Jamia Millia Islamia (A Central University)\Desktop\plm9 project\breed_ligands-glide-dock_XP	breed_ligands-glide-dock_XP_pv.maegz	276																				breed-glide-dock_SP
	OTAVA-FRAGMENT-LIBRARY-ligprep_1-.sdf:2360_+_OTAVA-FRAGMENT-LIBRARY-ligprep_1-.sdf:1924	33753	breed-glide-dock_SP.2048	2023-10-13 17:14:21	2023-10-13 17:14:21			C:\Users\Haider Thaer\OneDrive - Jamia Millia Islamia (A Central University)\Desktop\plm9 project\breed_ligands-glide-dock_XP	breed_ligands-glide-dock_XP_pv.maegz	277																				breed-glide-dock_SP
	OTAVA-FRAGMENT-LIBRARY-ligprep_1-.sdf:632_+_OTAVA-FRAGMENT-LIBRARY-ligprep_1-.sdf:8880	33754	breed-glide-dock_SP.661	2023-10-13 17:14:21	2023-10-13 17:14:21			C:\Users\Haider Thaer\OneDrive - Jamia Millia Islamia (A Central University)\Desktop\plm9 project\breed_ligands-glide-dock_XP	breed_ligands-glide-dock_XP_pv.maegz	278																				breed-glide-dock_SP
	OTAVA-FRAGMENT-LIBRARY-ligprep_1-.sdf:774_+_OTAVA-FRAGMENT-LIBRARY-ligprep_1-.sdf:8468	33755	breed-glide-dock_SP.2366	2023-10-13 17:14:21	2023-10-13 17:14:21			C:\Users\Haider Thaer\OneDrive - Jamia Millia Islamia (A Central University)\Desktop\plm9 project\breed_ligands-glide-dock_XP	breed_ligands-glide-dock_XP_pv.maegz	279																				breed-glide-dock_SP
	OTAVA-FRAGMENT-LIBRARY-ligprep_1-.sdf:9213_+_OTAVA-FRAGMENT-LIBRARY-ligprep_1-.sdf:10746	33756	breed-glide-dock_SP.499	2023-10-13 17:14:21	2023-10-13 17:14:21			C:\Users\Haider Thaer\OneDrive - Jamia Millia Islamia (A Central University)\Desktop\plm9 project\breed_ligands-glide-dock_XP	breed_ligands-glide-dock_XP_pv.maegz	280																				breed-glide-dock_SP
	OTAVA-FRAGMENT-LIBRARY-ligprep_1-.sdf:8993_+_OTAVA-FRAGMENT-LIBRARY-ligprep_1-.sdf:10174	33757	breed-glide-dock_SP.1195	2023-10-13 17:14:21	2023-10-13 17:14:21			C:\Users\Haider Thaer\OneDrive - Jamia Millia Islamia (A Central University)\Desktop\plm9 project\breed_ligands-glide-dock_XP	breed_ligands-glide-dock_XP_pv.maegz	281																				breed-glide-dock_SP
	OTAVA-FRAGMENT-LIBRARY-ligprep_1-.sdf:10257_+_OTAVA-FRAGMENT-LIBRARY-ligprep_1-.sdf:1972	33758	breed-glide-dock_SP.676	2023-10-13 17:14:21	2023-10-13 17:14:21			C:\Users\Haider Thaer\OneDrive - Jamia Millia Islamia (A Central University)\Desktop\plm9 project\breed_ligands-glide-dock_XP	breed_ligands-glide-dock_XP_pv.maegz	282																				breed-glide-dock_SP
	OTAVA-FRAGMENT-LIBRARY-ligprep_1-.sdf:774_+_OTAVA-FRAGMENT-LIBRARY-ligprep_1-.sdf:4302	33759	breed-glide-dock_SP.372	2023-10-13 17:14:21	2023-10-13 17:14:21			C:\Users\Haider Thaer\OneDrive - Jamia Millia Islamia (A Central University)\Desktop\plm9 project\breed_ligands-glide-dock_XP	breed_ligands-glide-dock_XP_pv.maegz	283																				breed-glide-dock_SP
	OTAVA-FRAGMENT-LIBRARY-ligprep_1-.sdf:1756_+_OTAVA-FRAGMENT-LIBRARY-ligprep_1-.sdf:1959	33760	breed-glide-dock_SP.315	2023-10-13 17:14:21	2023-10-13 17:14:21			C:\Users\Haider Thaer\OneDrive - Jamia Millia Islamia (A Central University)\Desktop\plm9 project\breed_ligands-glide-dock_XP	breed_ligands-glide-dock_XP_pv.maegz	284																				breed-glide-dock_SP
	OTAVA-FRAGMENT-LIBRARY-ligprep_1-.sdf:3758_+_OTAVA-FRAGMENT-LIBRARY-ligprep_1-.sdf:3477	33761	breed-glide-dock_SP.997	2023-10-13 17:14:21	2023-10-13 17:14:21			C:\Users\Haider Thaer\OneDrive - Jamia Millia Islamia (A Central University)\Desktop\plm9 project\breed_ligands-glide-dock_XP	breed_ligands-glide-dock_XP_pv.maegz	285																				breed-glide-dock_SP
	OTAVA-FRAGMENT-LIBRARY-ligprep_1-.sdf:393_+_OTAVA-FRAGMENT-LIBRARY-ligprep_1-.sdf:8699	33762	breed-glide-dock_SP.923	2023-10-13 17:14:21	2023-10-13 17:14:21			C:\Users\Haider Thaer\OneDrive - Jamia Millia Islamia (A Central University)\Desktop\plm9 project\breed_ligands-glide-dock_XP	breed_ligands-glide-dock_XP_pv.maegz	286																				breed-glide-dock_SP
	OTAVA-FRAGMENT-LIBRARY-ligprep_1-.sdf:9563_+_OTAVA-FRAGMENT-LIBRARY-ligprep_1-.sdf:1521	33763	breed-glide-dock_SP.983	2023-10-13 17:14:21	2023-10-13 17:14:21			C:\Users\Haider Thaer\OneDrive - Jamia Millia Islamia (A Central University)\Desktop\plm9 project\breed_ligands-glide-dock_XP	breed_ligands-glide-dock_XP_pv.maegz	287																				breed-glide-dock_SP
	OTAVA-FRAGMENT-LIBRARY-ligprep_1-.sdf:2296_+_OTAVA-FRAGMENT-LIBRARY-ligprep_1-.sdf:10746	33764	breed-glide-dock_SP.226	2023-10-13 17:14:21	2023-10-13 17:14:21			C:\Users\Haider Thaer\OneDrive - Jamia Millia Islamia (A Central University)\Desktop\plm9 project\breed_ligands-glide-dock_XP	breed_ligands-glide-dock_XP_pv.maegz	288																				breed-glide-dock_SP
	OTAVA-FRAGMENT-LIBRARY-ligprep_1-.sdf:11167_+_OTAVA-FRAGMENT-LIBRARY-ligprep_1-.sdf:11426	33765	breed-glide-dock_SP.497	2023-10-13 17:14:21	2023-10-13 17:14:21			C:\Users\Haider Thaer\OneDrive - Jamia Millia Islamia (A Central University)\Desktop\plm9 project\breed_ligands-glide-dock_XP	breed_ligands-glide-dock_XP_pv.maegz	289																				breed-glide-dock_SP
	OTAVA-FRAGMENT-LIBRARY-ligprep_1-.sdf:3477_+_OTAVA-FRAGMENT-LIBRARY-ligprep_1-.sdf:9696	33766	breed-glide-dock_SP.2369	2023-10-13 17:14:21	2023-10-13 17:14:21			C:\Users\Haider Thaer\OneDrive - Jamia Millia Islamia (A Central University)\Desktop\plm9 project\breed_ligands-glide-dock_XP	breed_ligands-glide-dock_XP_pv.maegz	290																				breed-glide-dock_SP
	OTAVA-FRAGMENT-LIBRARY-ligprep_1-.sdf:7555_+_OTAVA-FRAGMENT-LIBRARY-ligprep_1-.sdf:3252	33767	breed-glide-dock_SP.881	2023-10-13 17:14:21	2023-10-13 17:14:21			C:\Users\Haider Thaer\OneDrive - Jamia Millia Islamia (A Central University)\Desktop\plm9 project\breed_ligands-glide-dock_XP	breed_ligands-glide-dock_XP_pv.maegz	291																				breed-glide-dock_SP
	OTAVA-FRAGMENT-LIBRARY-ligprep_1-.sdf:3338_+_OTAVA-FRAGMENT-LIBRARY-ligprep_1-.sdf:8699	33768	breed-glide-dock_SP.2860	2023-10-13 17:14:21	2023-10-13 17:14:21			C:\Users\Haider Thaer\OneDrive - Jamia Millia Islamia (A Central University)\Desktop\plm9 project\breed_ligands-glide-dock_XP	breed_ligands-glide-dock_XP_pv.maegz	292																				breed-glide-dock_SP
	OTAVA-FRAGMENT-LIBRARY-ligprep_1-.sdf:940_+_OTAVA-FRAGMENT-LIBRARY-ligprep_1-.sdf:7555	33769	breed-glide-dock_SP.1716	2023-10-13 17:14:21	2023-10-13 17:14:21			C:\Users\Haider Thaer\OneDrive - Jamia Millia Islamia (A Central University)\Desktop\plm9 project\breed_ligands-glide-dock_XP	breed_ligands-glide-dock_XP_pv.maegz	293																				breed-glide-dock_SP
	OTAVA-FRAGMENT-LIBRARY-ligprep_1-.sdf:898_+_OTAVA-FRAGMENT-LIBRARY-ligprep_1-.sdf:4417	33770	breed-glide-dock_SP.1153	2023-10-13 17:14:21	2023-10-13 17:14:21			C:\Users\Haider Thaer\OneDrive - Jamia Millia Islamia (A Central University)\Desktop\plm9 project\breed_ligands-glide-dock_XP	breed_ligands-glide-dock_XP_pv.maegz	294																				breed-glide-dock_SP
	OTAVA-FRAGMENT-LIBRARY-ligprep_1-.sdf:26_+_OTAVA-FRAGMENT-LIBRARY-ligprep_1-.sdf:5371	33771	breed-glide-dock_SP.488	2023-10-13 17:14:21	2023-10-13 17:14:21			C:\Users\Haider Thaer\OneDrive - Jamia Millia Islamia (A Central University)\Desktop\plm9 project\breed_ligands-glide-dock_XP	breed_ligands-glide-dock_XP_pv.maegz	295																				breed-glide-dock_SP
	OTAVA-FRAGMENT-LIBRARY-ligprep_1-.sdf:4417_+_OTAVA-FRAGMENT-LIBRARY-ligprep_1-.sdf:3281	33772	breed-glide-dock_SP.348	2023-10-13 17:14:21	2023-10-13 17:14:21			C:\Users\Haider Thaer\OneDrive - Jamia Millia Islamia (A Central University)\Desktop\plm9 project\breed_ligands-glide-dock_XP	breed_ligands-glide-dock_XP_pv.maegz	296																				breed-glide-dock_SP
	OTAVA-FRAGMENT-LIBRARY-ligprep_1-.sdf:4417_+_OTAVA-FRAGMENT-LIBRARY-ligprep_1-.sdf:3828	33773	breed-glide-dock_SP.418	2023-10-13 17:14:21	2023-10-13 17:14:21			C:\Users\Haider Thaer\OneDrive - Jamia Millia Islamia (A Central University)\Desktop\plm9 project\breed_ligands-glide-dock_XP	breed_ligands-glide-dock_XP_pv.maegz	297																				breed-glide-dock_SP
	OTAVA-FRAGMENT-LIBRARY-ligprep_1-.sdf:1412_+_OTAVA-FRAGMENT-LIBRARY-ligprep_1-.sdf:8818	33774	breed-glide-dock_SP.1303	2023-10-13 17:14:21	2023-10-13 17:14:21			C:\Users\Haider Thaer\OneDrive - Jamia Millia Islamia (A Central University)\Desktop\plm9 project\breed_ligands-glide-dock_XP	breed_ligands-glide-dock_XP_pv.maegz	298																				breed-glide-dock_SP
	OTAVA-FRAGMENT-LIBRARY-ligprep_1-.sdf:3338_+_OTAVA-FRAGMENT-LIBRARY-ligprep_1-.sdf:2964	33775	breed-glide-dock_SP.294	2023-10-13 17:14:21	2023-10-13 17:14:21			C:\Users\Haider Thaer\OneDrive - Jamia Millia Islamia (A Central University)\Desktop\plm9 project\breed_ligands-glide-dock_XP	breed_ligands-glide-dock_XP_pv.maegz	299																				breed-glide-dock_SP
	OTAVA-FRAGMENT-LIBRARY-ligprep_1-.sdf:1676_+_OTAVA-FRAGMENT-LIBRARY-ligprep_1-.sdf:11580	33776	breed-glide-dock_SP.299	2023-10-13 17:14:21	2023-10-13 17:14:21			C:\Users\Haider Thaer\OneDrive - Jamia Millia Islamia (A Central University)\Desktop\plm9 project\breed_ligands-glide-dock_XP	breed_ligands-glide-dock_XP_pv.maegz	300																				breed-glide-dock_SP
	OTAVA-FRAGMENT-LIBRARY-ligprep_1-.sdf:1747_+_OTAVA-FRAGMENT-LIBRARY-ligprep_1-.sdf:994	33777	breed-glide-dock_SP.62	2023-10-13 17:14:21	2023-10-13 17:14:21			C:\Users\Haider Thaer\OneDrive - Jamia Millia Islamia (A Central University)\Desktop\plm9 project\breed_ligands-glide-dock_XP	breed_ligands-glide-dock_XP_pv.maegz	301																				breed-glide-dock_SP
	OTAVA-FRAGMENT-LIBRARY-ligprep_1-.sdf:1747_+_OTAVA-FRAGMENT-LIBRARY-ligprep_1-.sdf:1959	33778	breed-glide-dock_SP.24	2023-10-13 17:14:21	2023-10-13 17:14:21			C:\Users\Haider Thaer\OneDrive - Jamia Millia Islamia (A Central University)\Desktop\plm9 project\breed_ligands-glide-dock_XP	breed_ligands-glide-dock_XP_pv.maegz	302																				breed-glide-dock_SP
	OTAVA-FRAGMENT-LIBRARY-ligprep_1-.sdf:4417_+_OTAVA-FRAGMENT-LIBRARY-ligprep_1-.sdf:3286	33779	breed-glide-dock_SP.366	2023-10-13 17:14:21	2023-10-13 17:14:21			C:\Users\Haider Thaer\OneDrive - Jamia Millia Islamia (A Central University)\Desktop\plm9 project\breed_ligands-glide-dock_XP	breed_ligands-glide-dock_XP_pv.maegz	303																				breed-glide-dock_SP
	OTAVA-FRAGMENT-LIBRARY-ligprep_1-.sdf:4517_+_OTAVA-FRAGMENT-LIBRARY-ligprep_1-.sdf:8699	33780	breed-glide-dock_SP.842	2023-10-13 17:14:21	2023-10-13 17:14:21			C:\Users\Haider Thaer\OneDrive - Jamia Millia Islamia (A Central University)\Desktop\plm9 project\breed_ligands-glide-dock_XP	breed_ligands-glide-dock_XP_pv.maegz	304																				breed-glide-dock_SP
	OTAVA-FRAGMENT-LIBRARY-ligprep_1-.sdf:694_+_OTAVA-FRAGMENT-LIBRARY-ligprep_1-.sdf:11121	33781	breed-glide-dock_SP.813	2023-10-13 17:14:21	2023-10-13 17:14:21			C:\Users\Haider Thaer\OneDrive - Jamia Millia Islamia (A Central University)\Desktop\plm9 project\breed_ligands-glide-dock_XP	breed_ligands-glide-dock_XP_pv.maegz	305																				breed-glide-dock_SP
	OTAVA-FRAGMENT-LIBRARY-ligprep_1-.sdf:3383_+_OTAVA-FRAGMENT-LIBRARY-ligprep_1-.sdf:11269	33782	breed-glide-dock_SP.533	2023-10-13 17:14:21	2023-10-13 17:14:21			C:\Users\Haider Thaer\OneDrive - Jamia Millia Islamia (A Central University)\Desktop\plm9 project\breed_ligands-glide-dock_XP	breed_ligands-glide-dock_XP_pv.maegz	306																				breed-glide-dock_SP
	OTAVA-FRAGMENT-LIBRARY-ligprep_1-.sdf:9563_+_OTAVA-FRAGMENT-LIBRARY-ligprep_1-.sdf:3811	33783	breed-glide-dock_SP.888	2023-10-13 17:14:21	2023-10-13 17:14:21			C:\Users\Haider Thaer\OneDrive - Jamia Millia Islamia (A Central University)\Desktop\plm9 project\breed_ligands-glide-dock_XP	breed_ligands-glide-dock_XP_pv.maegz	307																				breed-glide-dock_SP
	OTAVA-FRAGMENT-LIBRARY-ligprep_1-.sdf:3383_+_OTAVA-FRAGMENT-LIBRARY-ligprep_1-.sdf:139	33784	breed-glide-dock_SP.2433	2023-10-13 17:14:21	2023-10-13 17:14:21			C:\Users\Haider Thaer\OneDrive - Jamia Millia Islamia (A Central University)\Desktop\plm9 project\breed_ligands-glide-dock_XP	breed_ligands-glide-dock_XP_pv.maegz	308																				breed-glide-dock_SP
	OTAVA-FRAGMENT-LIBRARY-ligprep_1-.sdf:3902_+_OTAVA-FRAGMENT-LIBRARY-ligprep_1-.sdf:139	33785	breed-glide-dock_SP.2434	2023-10-13 17:14:21	2023-10-13 17:14:21			C:\Users\Haider Thaer\OneDrive - Jamia Millia Islamia (A Central University)\Desktop\plm9 project\breed_ligands-glide-dock_XP	breed_ligands-glide-dock_XP_pv.maegz	309																				breed-glide-dock_SP
	OTAVA-FRAGMENT-LIBRARY-ligprep_1-.sdf:2863_+_OTAVA-FRAGMENT-LIBRARY-ligprep_1-.sdf:4417	33786	breed-glide-dock_SP.161	2023-10-13 17:14:21	2023-10-13 17:14:21			C:\Users\Haider Thaer\OneDrive - Jamia Millia Islamia (A Central University)\Desktop\plm9 project\breed_ligands-glide-dock_XP	breed_ligands-glide-dock_XP_pv.maegz	310																				breed-glide-dock_SP
	OTAVA-FRAGMENT-LIBRARY-ligprep_1-.sdf:7941_+_OTAVA-FRAGMENT-LIBRARY-ligprep_1-.sdf:9455	33787	breed-glide-dock_SP.323	2023-10-13 17:14:21	2023-10-13 17:14:21			C:\Users\Haider Thaer\OneDrive - Jamia Millia Islamia (A Central University)\Desktop\plm9 project\breed_ligands-glide-dock_XP	breed_ligands-glide-dock_XP_pv.maegz	311																				breed-glide-dock_SP
	OTAVA-FRAGMENT-LIBRARY-ligprep_1-.sdf:2143_+_OTAVA-FRAGMENT-LIBRARY-ligprep_1-.sdf:8818	33788	breed-glide-dock_SP.1174	2023-10-13 17:14:21	2023-10-13 17:14:21			C:\Users\Haider Thaer\OneDrive - Jamia Millia Islamia (A Central University)\Desktop\plm9 project\breed_ligands-glide-dock_XP	breed_ligands-glide-dock_XP_pv.maegz	312																				breed-glide-dock_SP
	OTAVA-FRAGMENT-LIBRARY-ligprep_1-.sdf:8705_+_OTAVA-FRAGMENT-LIBRARY-ligprep_1-.sdf:856	33789	breed-glide-dock_SP.401	2023-10-13 17:14:21	2023-10-13 17:14:21			C:\Users\Haider Thaer\OneDrive - Jamia Millia Islamia (A Central University)\Desktop\plm9 project\breed_ligands-glide-dock_XP	breed_ligands-glide-dock_XP_pv.maegz	313																				breed-glide-dock_SP
	OTAVA-FRAGMENT-LIBRARY-ligprep_1-.sdf:10969_+_OTAVA-FRAGMENT-LIBRARY-ligprep_1-.sdf:6110	33790	breed-glide-dock_SP.197	2023-10-13 17:14:21	2023-10-13 17:14:21			C:\Users\Haider Thaer\OneDrive - Jamia Millia Islamia (A Central University)\Desktop\plm9 project\breed_ligands-glide-dock_XP	breed_ligands-glide-dock_XP_pv.maegz	314																				breed-glide-dock_SP
	OTAVA-FRAGMENT-LIBRARY-ligprep_1-.sdf:9086_+_OTAVA-FRAGMENT-LIBRARY-ligprep_1-.sdf:11081	33791	breed-glide-dock_SP.1163	2023-10-13 17:14:21	2023-10-13 17:14:21			C:\Users\Haider Thaer\OneDrive - Jamia Millia Islamia (A Central University)\Desktop\plm9 project\breed_ligands-glide-dock_XP	breed_ligands-glide-dock_XP_pv.maegz	315																				breed-glide-dock_SP
	OTAVA-FRAGMENT-LIBRARY-ligprep_1-.sdf:8287_+_OTAVA-FRAGMENT-LIBRARY-ligprep_1-.sdf:7817	33792	breed-glide-dock_SP.1466	2023-10-13 17:14:21	2023-10-13 17:14:21			C:\Users\Haider Thaer\OneDrive - Jamia Millia Islamia (A Central University)\Desktop\plm9 project\breed_ligands-glide-dock_XP	breed_ligands-glide-dock_XP_pv.maegz	316																				breed-glide-dock_SP
	OTAVA-FRAGMENT-LIBRARY-ligprep_1-.sdf:5438_+_OTAVA-FRAGMENT-LIBRARY-ligprep_1-.sdf:3811	33793	breed-glide-dock_SP.275	2023-10-13 17:14:21	2023-10-13 17:14:21			C:\Users\Haider Thaer\OneDrive - Jamia Millia Islamia (A Central University)\Desktop\plm9 project\breed_ligands-glide-dock_XP	breed_ligands-glide-dock_XP_pv.maegz	317																				breed-glide-dock_SP
	OTAVA-FRAGMENT-LIBRARY-ligprep_1-.sdf:4811_+_OTAVA-FRAGMENT-LIBRARY-ligprep_1-.sdf:856	33794	breed-glide-dock_SP.523	2023-10-13 17:14:21	2023-10-13 17:14:21			C:\Users\Haider Thaer\OneDrive - Jamia Millia Islamia (A Central University)\Desktop\plm9 project\breed_ligands-glide-dock_XP	breed_ligands-glide-dock_XP_pv.maegz	318																				breed-glide-dock_SP
	OTAVA-FRAGMENT-LIBRARY-ligprep_1-.sdf:1245_+_OTAVA-FRAGMENT-LIBRARY-ligprep_1-.sdf:1247	33795	breed-glide-dock_SP.527	2023-10-13 17:14:21	2023-10-13 17:14:21			C:\Users\Haider Thaer\OneDrive - Jamia Millia Islamia (A Central University)\Desktop\plm9 project\breed_ligands-glide-dock_XP	breed_ligands-glide-dock_XP_pv.maegz	319																				breed-glide-dock_SP
	OTAVA-FRAGMENT-LIBRARY-ligprep_1-.sdf:1328_+_OTAVA-FRAGMENT-LIBRARY-ligprep_1-.sdf:11330	33796	breed-glide-dock_SP.383	2023-10-13 17:14:21	2023-10-13 17:14:21			C:\Users\Haider Thaer\OneDrive - Jamia Millia Islamia (A Central University)\Desktop\plm9 project\breed_ligands-glide-dock_XP	breed_ligands-glide-dock_XP_pv.maegz	320																				breed-glide-dock_SP
	OTAVA-FRAGMENT-LIBRARY-ligprep_1-.sdf:625_+_OTAVA-FRAGMENT-LIBRARY-ligprep_1-.sdf:8818	33797	breed-glide-dock_SP.660	2023-10-13 17:14:21	2023-10-13 17:14:21			C:\Users\Haider Thaer\OneDrive - Jamia Millia Islamia (A Central University)\Desktop\plm9 project\breed_ligands-glide-dock_XP	breed_ligands-glide-dock_XP_pv.maegz	321																				breed-glide-dock_SP
	OTAVA-FRAGMENT-LIBRARY-ligprep_1-.sdf:2472_+_OTAVA-FRAGMENT-LIBRARY-ligprep_1-.sdf:11269	33798	breed-glide-dock_SP.1255	2023-10-13 17:14:21	2023-10-13 17:14:21			C:\Users\Haider Thaer\OneDrive - Jamia Millia Islamia (A Central University)\Desktop\plm9 project\breed_ligands-glide-dock_XP	breed_ligands-glide-dock_XP_pv.maegz	322																				breed-glide-dock_SP
	OTAVA-FRAGMENT-LIBRARY-ligprep_1-.sdf:11206_+_OTAVA-FRAGMENT-LIBRARY-ligprep_1-.sdf:11168	33799	breed-glide-dock_SP.1365	2023-10-13 17:14:21	2023-10-13 17:14:21			C:\Users\Haider Thaer\OneDrive - Jamia Millia Islamia (A Central University)\Desktop\plm9 project\breed_ligands-glide-dock_XP	breed_ligands-glide-dock_XP_pv.maegz	323																				breed-glide-dock_SP
	OTAVA-FRAGMENT-LIBRARY-ligprep_1-.sdf:3383_+_OTAVA-FRAGMENT-LIBRARY-ligprep_1-.sdf:3571	33800	breed-glide-dock_SP.429	2023-10-13 17:14:21	2023-10-13 17:14:21			C:\Users\Haider Thaer\OneDrive - Jamia Millia Islamia (A Central University)\Desktop\plm9 project\breed_ligands-glide-dock_XP	breed_ligands-glide-dock_XP_pv.maegz	324																				breed-glide-dock_SP
	OTAVA-FRAGMENT-LIBRARY-ligprep_1-.sdf:11168_+_OTAVA-FRAGMENT-LIBRARY-ligprep_1-.sdf:2034	33801	breed-glide-dock_SP.2331	2023-10-13 17:14:21	2023-10-13 17:14:21			C:\Users\Haider Thaer\OneDrive - Jamia Millia Islamia (A Central University)\Desktop\plm9 project\breed_ligands-glide-dock_XP	breed_ligands-glide-dock_XP_pv.maegz	325																				breed-glide-dock_SP
	OTAVA-FRAGMENT-LIBRARY-ligprep_1-.sdf:10995_+_OTAVA-FRAGMENT-LIBRARY-ligprep_1-.sdf:1357	33802	breed-glide-dock_SP.2314	2023-10-13 17:14:21	2023-10-13 17:14:21			C:\Users\Haider Thaer\OneDrive - Jamia Millia Islamia (A Central University)\Desktop\plm9 project\breed_ligands-glide-dock_XP	breed_ligands-glide-dock_XP_pv.maegz	326																				breed-glide-dock_SP
	OTAVA-FRAGMENT-LIBRARY-ligprep_1-.sdf:3962_+_OTAVA-FRAGMENT-LIBRARY-ligprep_1-.sdf:6031	33803	breed-glide-dock_SP.1146	2023-10-13 17:14:21	2023-10-13 17:14:21			C:\Users\Haider Thaer\OneDrive - Jamia Millia Islamia (A Central University)\Desktop\plm9 project\breed_ligands-glide-dock_XP	breed_ligands-glide-dock_XP_pv.maegz	327																				breed-glide-dock_SP
	OTAVA-FRAGMENT-LIBRARY-ligprep_1-.sdf:103_+_OTAVA-FRAGMENT-LIBRARY-ligprep_1-.sdf:8052	33804	breed-glide-dock_SP.1373	2023-10-13 17:14:21	2023-10-13 17:14:21			C:\Users\Haider Thaer\OneDrive - Jamia Millia Islamia (A Central University)\Desktop\plm9 project\breed_ligands-glide-dock_XP	breed_ligands-glide-dock_XP_pv.maegz	328																				breed-glide-dock_SP
	OTAVA-FRAGMENT-LIBRARY-ligprep_1-.sdf:3632_+_OTAVA-FRAGMENT-LIBRARY-ligprep_1-.sdf:8461	33805	breed-glide-dock_SP.1508	2023-10-13 17:14:21	2023-10-13 17:14:21			C:\Users\Haider Thaer\OneDrive - Jamia Millia Islamia (A Central University)\Desktop\plm9 project\breed_ligands-glide-dock_XP	breed_ligands-glide-dock_XP_pv.maegz	329																				breed-glide-dock_SP
	OTAVA-FRAGMENT-LIBRARY-ligprep_1-.sdf:3974_+_OTAVA-FRAGMENT-LIBRARY-ligprep_1-.sdf:4693	33806	breed-glide-dock_SP.461	2023-10-13 17:14:21	2023-10-13 17:14:21			C:\Users\Haider Thaer\OneDrive - Jamia Millia Islamia (A Central University)\Desktop\plm9 project\breed_ligands-glide-dock_XP	breed_ligands-glide-dock_XP_pv.maegz	330																				breed-glide-dock_SP
	OTAVA-FRAGMENT-LIBRARY-ligprep_1-.sdf:1247_+_OTAVA-FRAGMENT-LIBRARY-ligprep_1-.sdf:5690	33807	breed-glide-dock_SP.107	2023-10-13 17:14:21	2023-10-13 17:14:21			C:\Users\Haider Thaer\OneDrive - Jamia Millia Islamia (A Central University)\Desktop\plm9 project\breed_ligands-glide-dock_XP	breed_ligands-glide-dock_XP_pv.maegz	331																				breed-glide-dock_SP
	OTAVA-FRAGMENT-LIBRARY-ligprep_1-.sdf:10548_+_OTAVA-FRAGMENT-LIBRARY-ligprep_1-.sdf:11426	33808	breed-glide-dock_SP.356	2023-10-13 17:14:21	2023-10-13 17:14:21			C:\Users\Haider Thaer\OneDrive - Jamia Millia Islamia (A Central University)\Desktop\plm9 project\breed_ligands-glide-dock_XP	breed_ligands-glide-dock_XP_pv.maegz	332																				breed-glide-dock_SP
	OTAVA-FRAGMENT-LIBRARY-ligprep_1-.sdf:10548_+_OTAVA-FRAGMENT-LIBRARY-ligprep_1-.sdf:3760	33809	breed-glide-dock_SP.496	2023-10-13 17:14:21	2023-10-13 17:14:21			C:\Users\Haider Thaer\OneDrive - Jamia Millia Islamia (A Central University)\Desktop\plm9 project\breed_ligands-glide-dock_XP	breed_ligands-glide-dock_XP_pv.maegz	333																				breed-glide-dock_SP
	OTAVA-FRAGMENT-LIBRARY-ligprep_1-.sdf:5043_+_OTAVA-FRAGMENT-LIBRARY-ligprep_1-.sdf:8287	33810	breed-glide-dock_SP.773	2023-10-13 17:14:21	2023-10-13 17:14:21			C:\Users\Haider Thaer\OneDrive - Jamia Millia Islamia (A Central University)\Desktop\plm9 project\breed_ligands-glide-dock_XP	breed_ligands-glide-dock_XP_pv.maegz	334																				breed-glide-dock_SP
	OTAVA-FRAGMENT-LIBRARY-ligprep_1-.sdf:9259_+_OTAVA-FRAGMENT-LIBRARY-ligprep_1-.sdf:10261	33811	breed-glide-dock_SP.2110	2023-10-13 17:14:21	2023-10-13 17:14:21			C:\Users\Haider Thaer\OneDrive - Jamia Millia Islamia (A Central University)\Desktop\plm9 project\breed_ligands-glide-dock_XP	breed_ligands-glide-dock_XP_pv.maegz	335																				breed-glide-dock_SP
	OTAVA-FRAGMENT-LIBRARY-ligprep_1-.sdf:2062_+_OTAVA-FRAGMENT-LIBRARY-ligprep_1-.sdf:3828	33812	breed-glide-dock_SP.430	2023-10-13 17:14:21	2023-10-13 17:14:21			C:\Users\Haider Thaer\OneDrive - Jamia Millia Islamia (A Central University)\Desktop\plm9 project\breed_ligands-glide-dock_XP	breed_ligands-glide-dock_XP_pv.maegz	336																				breed-glide-dock_SP
	OTAVA-FRAGMENT-LIBRARY-ligprep_1-.sdf:8408_+_OTAVA-FRAGMENT-LIBRARY-ligprep_1-.sdf:578	33813	breed-glide-dock_SP.160	2023-10-13 17:14:21	2023-10-13 17:14:21			C:\Users\Haider Thaer\OneDrive - Jamia Millia Islamia (A Central University)\Desktop\plm9 project\breed_ligands-glide-dock_XP	breed_ligands-glide-dock_XP_pv.maegz	337																				breed-glide-dock_SP
	OTAVA-FRAGMENT-LIBRARY-ligprep_1-.sdf:5438_+_OTAVA-FRAGMENT-LIBRARY-ligprep_1-.sdf:5415	33814	breed-glide-dock_SP.566	2023-10-13 17:14:21	2023-10-13 17:14:21			C:\Users\Haider Thaer\OneDrive - Jamia Millia Islamia (A Central University)\Desktop\plm9 project\breed_ligands-glide-dock_XP	breed_ligands-glide-dock_XP_pv.maegz	338																				breed-glide-dock_SP
	OTAVA-FRAGMENT-LIBRARY-ligprep_1-.sdf:130_+_OTAVA-FRAGMENT-LIBRARY-ligprep_1-.sdf:694	33815	breed-glide-dock_SP.545	2023-10-13 17:14:21	2023-10-13 17:14:21			C:\Users\Haider Thaer\OneDrive - Jamia Millia Islamia (A Central University)\Desktop\plm9 project\breed_ligands-glide-dock_XP	breed_ligands-glide-dock_XP_pv.maegz	339																				breed-glide-dock_SP
	OTAVA-FRAGMENT-LIBRARY-ligprep_1-.sdf:8115_+_OTAVA-FRAGMENT-LIBRARY-ligprep_1-.sdf:10618	33816	breed-glide-dock_SP.847	2023-10-13 17:14:21	2023-10-13 17:14:21			C:\Users\Haider Thaer\OneDrive - Jamia Millia Islamia (A Central University)\Desktop\plm9 project\breed_ligands-glide-dock_XP	breed_ligands-glide-dock_XP_pv.maegz	340																				breed-glide-dock_SP
	OTAVA-FRAGMENT-LIBRARY-ligprep_1-.sdf:3338_+_OTAVA-FRAGMENT-LIBRARY-ligprep_1-.sdf:5435	33817	breed-glide-dock_SP.554	2023-10-13 17:14:21	2023-10-13 17:14:21			C:\Users\Haider Thaer\OneDrive - Jamia Millia Islamia (A Central University)\Desktop\plm9 project\breed_ligands-glide-dock_XP	breed_ligands-glide-dock_XP_pv.maegz	341																				breed-glide-dock_SP
	OTAVA-FRAGMENT-LIBRARY-ligprep_1-.sdf:4302_+_OTAVA-FRAGMENT-LIBRARY-ligprep_1-.sdf:8373	33818	breed-glide-dock_SP.529	2023-10-13 17:14:21	2023-10-13 17:14:21			C:\Users\Haider Thaer\OneDrive - Jamia Millia Islamia (A Central University)\Desktop\plm9 project\breed_ligands-glide-dock_XP	breed_ligands-glide-dock_XP_pv.maegz	342																				breed-glide-dock_SP
	OTAVA-FRAGMENT-LIBRARY-ligprep_1-.sdf:4352_+_OTAVA-FRAGMENT-LIBRARY-ligprep_1-.sdf:8289	33819	breed-glide-dock_SP.489	2023-10-13 17:14:21	2023-10-13 17:14:21			C:\Users\Haider Thaer\OneDrive - Jamia Millia Islamia (A Central University)\Desktop\plm9 project\breed_ligands-glide-dock_XP	breed_ligands-glide-dock_XP_pv.maegz	343																				breed-glide-dock_SP
	OTAVA-FRAGMENT-LIBRARY-ligprep_1-.sdf:5323_+_OTAVA-FRAGMENT-LIBRARY-ligprep_1-.sdf:6406	33820	breed-glide-dock_SP.1154	2023-10-13 17:14:21	2023-10-13 17:14:21			C:\Users\Haider Thaer\OneDrive - Jamia Millia Islamia (A Central University)\Desktop\plm9 project\breed_ligands-glide-dock_XP	breed_ligands-glide-dock_XP_pv.maegz	344																				breed-glide-dock_SP
	OTAVA-FRAGMENT-LIBRARY-ligprep_1-.sdf:5439_+_OTAVA-FRAGMENT-LIBRARY-ligprep_1-.sdf:319	33821	breed-glide-dock_SP.474	2023-10-13 17:14:21	2023-10-13 17:14:21			C:\Users\Haider Thaer\OneDrive - Jamia Millia Islamia (A Central University)\Desktop\plm9 project\breed_ligands-glide-dock_XP	breed_ligands-glide-dock_XP_pv.maegz	345																				breed-glide-dock_SP
	OTAVA-FRAGMENT-LIBRARY-ligprep_1-.sdf:10548_+_OTAVA-FRAGMENT-LIBRARY-ligprep_1-.sdf:5188	33822	breed-glide-dock_SP.859	2023-10-13 17:14:21	2023-10-13 17:14:21			C:\Users\Haider Thaer\OneDrive - Jamia Millia Islamia (A Central University)\Desktop\plm9 project\breed_ligands-glide-dock_XP	breed_ligands-glide-dock_XP_pv.maegz	346																				breed-glide-dock_SP
	OTAVA-FRAGMENT-LIBRARY-ligprep_1-.sdf:2753_+_OTAVA-FRAGMENT-LIBRARY-ligprep_1-.sdf:10969	33823	breed-glide-dock_SP.30	2023-10-13 17:14:21	2023-10-13 17:14:21			C:\Users\Haider Thaer\OneDrive - Jamia Millia Islamia (A Central University)\Desktop\plm9 project\breed_ligands-glide-dock_XP	breed_ligands-glide-dock_XP_pv.maegz	347																				breed-glide-dock_SP
	OTAVA-FRAGMENT-LIBRARY-ligprep_1-.sdf:2761_+_OTAVA-FRAGMENT-LIBRARY-ligprep_1-.sdf:9455	33824	breed-glide-dock_SP.1147	2023-10-13 17:14:21	2023-10-13 17:14:21			C:\Users\Haider Thaer\OneDrive - Jamia Millia Islamia (A Central University)\Desktop\plm9 project\breed_ligands-glide-dock_XP	breed_ligands-glide-dock_XP_pv.maegz	348																				breed-glide-dock_SP
	OTAVA-FRAGMENT-LIBRARY-ligprep_1-.sdf:1412_+_OTAVA-FRAGMENT-LIBRARY-ligprep_1-.sdf:1245	33825	breed-glide-dock_SP.856	2023-10-13 17:14:21	2023-10-13 17:14:21			C:\Users\Haider Thaer\OneDrive - Jamia Millia Islamia (A Central University)\Desktop\plm9 project\breed_ligands-glide-dock_XP	breed_ligands-glide-dock_XP_pv.maegz	349																				breed-glide-dock_SP
	OTAVA-FRAGMENT-LIBRARY-ligprep_1-.sdf:1064_+_OTAVA-FRAGMENT-LIBRARY-ligprep_1-.sdf:3472	33826	breed-glide-dock_SP.764	2023-10-13 17:14:21	2023-10-13 17:14:21			C:\Users\Haider Thaer\OneDrive - Jamia Millia Islamia (A Central University)\Desktop\plm9 project\breed_ligands-glide-dock_XP	breed_ligands-glide-dock_XP_pv.maegz	350																				breed-glide-dock_SP
	OTAVA-FRAGMENT-LIBRARY-ligprep_1-.sdf:103_+_OTAVA-FRAGMENT-LIBRARY-ligprep_1-.sdf:5108	33827	breed-glide-dock_SP.67	2023-10-13 17:14:21	2023-10-13 17:14:21			C:\Users\Haider Thaer\OneDrive - Jamia Millia Islamia (A Central University)\Desktop\plm9 project\breed_ligands-glide-dock_XP	breed_ligands-glide-dock_XP_pv.maegz	351																				breed-glide-dock_SP
	OTAVA-FRAGMENT-LIBRARY-ligprep_1-.sdf:856_+_OTAVA-FRAGMENT-LIBRARY-ligprep_1-.sdf:3760	33828	breed-glide-dock_SP.300	2023-10-13 17:14:21	2023-10-13 17:14:21			C:\Users\Haider Thaer\OneDrive - Jamia Millia Islamia (A Central University)\Desktop\plm9 project\breed_ligands-glide-dock_XP	breed_ligands-glide-dock_XP_pv.maegz	352																				breed-glide-dock_SP
	OTAVA-FRAGMENT-LIBRARY-ligprep_1-.sdf:3869_+_OTAVA-FRAGMENT-LIBRARY-ligprep_1-.sdf:9817	33829	breed-glide-dock_SP.3092	2023-10-13 17:14:21	2023-10-13 17:14:21			C:\Users\Haider Thaer\OneDrive - Jamia Millia Islamia (A Central University)\Desktop\plm9 project\breed_ligands-glide-dock_XP	breed_ligands-glide-dock_XP_pv.maegz	353																				breed-glide-dock_SP
	OTAVA-FRAGMENT-LIBRARY-ligprep_1-.sdf:3281_+_OTAVA-FRAGMENT-LIBRARY-ligprep_1-.sdf:8993	33830	breed-glide-dock_SP.765	2023-10-13 17:14:21	2023-10-13 17:14:21			C:\Users\Haider Thaer\OneDrive - Jamia Millia Islamia (A Central University)\Desktop\plm9 project\breed_ligands-glide-dock_XP	breed_ligands-glide-dock_XP_pv.maegz	354																				breed-glide-dock_SP
	OTAVA-FRAGMENT-LIBRARY-ligprep_1-.sdf:5515_+_OTAVA-FRAGMENT-LIBRARY-ligprep_1-.sdf:2753	33831	breed-glide-dock_SP.8	2023-10-13 17:14:21	2023-10-13 17:14:21			C:\Users\Haider Thaer\OneDrive - Jamia Millia Islamia (A Central University)\Desktop\plm9 project\breed_ligands-glide-dock_XP	breed_ligands-glide-dock_XP_pv.maegz	355																				breed-glide-dock_SP
	OTAVA-FRAGMENT-LIBRARY-ligprep_1-.sdf:9613_+_OTAVA-FRAGMENT-LIBRARY-ligprep_1-.sdf:4302	33832	breed-glide-dock_SP.221	2023-10-13 17:14:21	2023-10-13 17:14:21			C:\Users\Haider Thaer\OneDrive - Jamia Millia Islamia (A Central University)\Desktop\plm9 project\breed_ligands-glide-dock_XP	breed_ligands-glide-dock_XP_pv.maegz	356																				breed-glide-dock_SP
	OTAVA-FRAGMENT-LIBRARY-ligprep_1-.sdf:4417_+_OTAVA-FRAGMENT-LIBRARY-ligprep_1-.sdf:3279	33833	breed-glide-dock_SP.441	2023-10-13 17:14:21	2023-10-13 17:14:21			C:\Users\Haider Thaer\OneDrive - Jamia Millia Islamia (A Central University)\Desktop\plm9 project\breed_ligands-glide-dock_XP	breed_ligands-glide-dock_XP_pv.maegz	357																				breed-glide-dock_SP
	OTAVA-FRAGMENT-LIBRARY-ligprep_1-.sdf:9563_+_OTAVA-FRAGMENT-LIBRARY-ligprep_1-.sdf:1357	33834	breed-glide-dock_SP.839	2023-10-13 17:14:21	2023-10-13 17:14:21			C:\Users\Haider Thaer\OneDrive - Jamia Millia Islamia (A Central University)\Desktop\plm9 project\breed_ligands-glide-dock_XP	breed_ligands-glide-dock_XP_pv.maegz	358																				breed-glide-dock_SP
	OTAVA-FRAGMENT-LIBRARY-ligprep_1-.sdf:7539_+_OTAVA-FRAGMENT-LIBRARY-ligprep_1-.sdf:1048	33835	breed-glide-dock_SP.1062	2023-10-13 17:14:21	2023-10-13 17:14:21			C:\Users\Haider Thaer\OneDrive - Jamia Millia Islamia (A Central University)\Desktop\plm9 project\breed_ligands-glide-dock_XP	breed_ligands-glide-dock_XP_pv.maegz	359																				breed-glide-dock_SP
	OTAVA-FRAGMENT-LIBRARY-ligprep_1-.sdf:7816_+_OTAVA-FRAGMENT-LIBRARY-ligprep_1-.sdf:572	33836	breed-glide-dock_SP.766	2023-10-13 17:14:21	2023-10-13 17:14:21			C:\Users\Haider Thaer\OneDrive - Jamia Millia Islamia (A Central University)\Desktop\plm9 project\breed_ligands-glide-dock_XP	breed_ligands-glide-dock_XP_pv.maegz	360																				breed-glide-dock_SP
	OTAVA-FRAGMENT-LIBRARY-ligprep_1-.sdf:4829_+_OTAVA-FRAGMENT-LIBRARY-ligprep_1-.sdf:574	33837	breed-glide-dock_SP.296	2023-10-13 17:14:21	2023-10-13 17:14:21			C:\Users\Haider Thaer\OneDrive - Jamia Millia Islamia (A Central University)\Desktop\plm9 project\breed_ligands-glide-dock_XP	breed_ligands-glide-dock_XP_pv.maegz	361																				breed-glide-dock_SP
	OTAVA-FRAGMENT-LIBRARY-ligprep_1-.sdf:10548_+_OTAVA-FRAGMENT-LIBRARY-ligprep_1-.sdf:3828	33838	breed-glide-dock_SP.611	2023-10-13 17:14:21	2023-10-13 17:14:21			C:\Users\Haider Thaer\OneDrive - Jamia Millia Islamia (A Central University)\Desktop\plm9 project\breed_ligands-glide-dock_XP	breed_ligands-glide-dock_XP_pv.maegz	362																				breed-glide-dock_SP
	OTAVA-FRAGMENT-LIBRARY-ligprep_1-.sdf:5617_+_OTAVA-FRAGMENT-LIBRARY-ligprep_1-.sdf:9209	33839	breed-glide-dock_SP.926	2023-10-13 17:14:21	2023-10-13 17:14:21			C:\Users\Haider Thaer\OneDrive - Jamia Millia Islamia (A Central University)\Desktop\plm9 project\breed_ligands-glide-dock_XP	breed_ligands-glide-dock_XP_pv.maegz	363																				breed-glide-dock_SP
	OTAVA-FRAGMENT-LIBRARY-ligprep_1-.sdf:3833_+_OTAVA-FRAGMENT-LIBRARY-ligprep_1-.sdf:11330	33840	breed-glide-dock_SP.77	2023-10-13 17:14:21	2023-10-13 17:14:21			C:\Users\Haider Thaer\OneDrive - Jamia Millia Islamia (A Central University)\Desktop\plm9 project\breed_ligands-glide-dock_XP	breed_ligands-glide-dock_XP_pv.maegz	364																				breed-glide-dock_SP
	OTAVA-FRAGMENT-LIBRARY-ligprep_1-.sdf:7816_+_OTAVA-FRAGMENT-LIBRARY-ligprep_1-.sdf:10934	33841	breed-glide-dock_SP.1889	2023-10-13 17:14:21	2023-10-13 17:14:21			C:\Users\Haider Thaer\OneDrive - Jamia Millia Islamia (A Central University)\Desktop\plm9 project\breed_ligands-glide-dock_XP	breed_ligands-glide-dock_XP_pv.maegz	365																				breed-glide-dock_SP
	OTAVA-FRAGMENT-LIBRARY-ligprep_1-.sdf:5323_+_OTAVA-FRAGMENT-LIBRARY-ligprep_1-.sdf:2488	33842	breed-glide-dock_SP.460	2023-10-13 17:14:21	2023-10-13 17:14:21			C:\Users\Haider Thaer\OneDrive - Jamia Millia Islamia (A Central University)\Desktop\plm9 project\breed_ligands-glide-dock_XP	breed_ligands-glide-dock_XP_pv.maegz	366																				breed-glide-dock_SP
	OTAVA-FRAGMENT-LIBRARY-ligprep_1-.sdf:3632_+_OTAVA-FRAGMENT-LIBRARY-ligprep_1-.sdf:994	33843	breed-glide-dock_SP.2007	2023-10-13 17:14:21	2023-10-13 17:14:21			C:\Users\Haider Thaer\OneDrive - Jamia Millia Islamia (A Central University)\Desktop\plm9 project\breed_ligands-glide-dock_XP	breed_ligands-glide-dock_XP_pv.maegz	367																				breed-glide-dock_SP
	OTAVA-FRAGMENT-LIBRARY-ligprep_1-.sdf:4693_+_OTAVA-FRAGMENT-LIBRARY-ligprep_1-.sdf:3246	33844	breed-glide-dock_SP.2719	2023-10-13 17:14:21	2023-10-13 17:14:21			C:\Users\Haider Thaer\OneDrive - Jamia Millia Islamia (A Central University)\Desktop\plm9 project\breed_ligands-glide-dock_XP	breed_ligands-glide-dock_XP_pv.maegz	368																				breed-glide-dock_SP
	OTAVA-FRAGMENT-LIBRARY-ligprep_1-.sdf:7555_+_OTAVA-FRAGMENT-LIBRARY-ligprep_1-.sdf:3252	33845	breed-glide-dock_SP.2881	2023-10-13 17:14:21	2023-10-13 17:14:21			C:\Users\Haider Thaer\OneDrive - Jamia Millia Islamia (A Central University)\Desktop\plm9 project\breed_ligands-glide-dock_XP	breed_ligands-glide-dock_XP_pv.maegz	369																				breed-glide-dock_SP
	OTAVA-FRAGMENT-LIBRARY-ligprep_1-.sdf:6138_+_OTAVA-FRAGMENT-LIBRARY-ligprep_1-.sdf:3252	33846	breed-glide-dock_SP.1734	2023-10-13 17:14:21	2023-10-13 17:14:21			C:\Users\Haider Thaer\OneDrive - Jamia Millia Islamia (A Central University)\Desktop\plm9 project\breed_ligands-glide-dock_XP	breed_ligands-glide-dock_XP_pv.maegz	370																				breed-glide-dock_SP
	OTAVA-FRAGMENT-LIBRARY-ligprep_1-.sdf:4517_+_OTAVA-FRAGMENT-LIBRARY-ligprep_1-.sdf:5435	33847	breed-glide-dock_SP.994	2023-10-13 17:14:21	2023-10-13 17:14:21			C:\Users\Haider Thaer\OneDrive - Jamia Millia Islamia (A Central University)\Desktop\plm9 project\breed_ligands-glide-dock_XP	breed_ligands-glide-dock_XP_pv.maegz	371																				breed-glide-dock_SP
	OTAVA-FRAGMENT-LIBRARY-ligprep_1-.sdf:9563_+_OTAVA-FRAGMENT-LIBRARY-ligprep_1-.sdf:11330	33848	breed-glide-dock_SP.222	2023-10-13 17:14:21	2023-10-13 17:14:21			C:\Users\Haider Thaer\OneDrive - Jamia Millia Islamia (A Central University)\Desktop\plm9 project\breed_ligands-glide-dock_XP	breed_ligands-glide-dock_XP_pv.maegz	372																				breed-glide-dock_SP
	OTAVA-FRAGMENT-LIBRARY-ligprep_1-.sdf:10995_+_OTAVA-FRAGMENT-LIBRARY-ligprep_1-.sdf:5415	33849	breed-glide-dock_SP.757	2023-10-13 17:14:21	2023-10-13 17:14:21			C:\Users\Haider Thaer\OneDrive - Jamia Millia Islamia (A Central University)\Desktop\plm9 project\breed_ligands-glide-dock_XP	breed_ligands-glide-dock_XP_pv.maegz	373																				breed-glide-dock_SP
	OTAVA-FRAGMENT-LIBRARY-ligprep_1-.sdf:7355_+_OTAVA-FRAGMENT-LIBRARY-ligprep_1-.sdf:3811	33850	breed-glide-dock_SP.1012	2023-10-13 17:14:21	2023-10-13 17:14:21			C:\Users\Haider Thaer\OneDrive - Jamia Millia Islamia (A Central University)\Desktop\plm9 project\breed_ligands-glide-dock_XP	breed_ligands-glide-dock_XP_pv.maegz	374																				breed-glide-dock_SP
	OTAVA-FRAGMENT-LIBRARY-ligprep_1-.sdf:898_+_OTAVA-FRAGMENT-LIBRARY-ligprep_1-.sdf:139	33851	breed-glide-dock_SP.991	2023-10-13 17:14:21	2023-10-13 17:14:21			C:\Users\Haider Thaer\OneDrive - Jamia Millia Islamia (A Central University)\Desktop\plm9 project\breed_ligands-glide-dock_XP	breed_ligands-glide-dock_XP_pv.maegz	375																				breed-glide-dock_SP
	OTAVA-FRAGMENT-LIBRARY-ligprep_1-.sdf:8320_+_OTAVA-FRAGMENT-LIBRARY-ligprep_1-.sdf:326	33852	breed-glide-dock_SP.1212	2023-10-13 17:14:21	2023-10-13 17:14:21			C:\Users\Haider Thaer\OneDrive - Jamia Millia Islamia (A Central University)\Desktop\plm9 project\breed_ligands-glide-dock_XP	breed_ligands-glide-dock_XP_pv.maegz	376																				breed-glide-dock_SP
	OTAVA-FRAGMENT-LIBRARY-ligprep_1-.sdf:6620_+_OTAVA-FRAGMENT-LIBRARY-ligprep_1-.sdf:11168	33853	breed-glide-dock_SP.2137	2023-10-13 17:14:21	2023-10-13 17:14:21			C:\Users\Haider Thaer\OneDrive - Jamia Millia Islamia (A Central University)\Desktop\plm9 project\breed_ligands-glide-dock_XP	breed_ligands-glide-dock_XP_pv.maegz	377																				breed-glide-dock_SP
	OTAVA-FRAGMENT-LIBRARY-ligprep_1-.sdf:10588_+_OTAVA-FRAGMENT-LIBRARY-ligprep_1-.sdf:9103	33854	breed-glide-dock_SP.1696	2023-10-13 17:14:21	2023-10-13 17:14:21			C:\Users\Haider Thaer\OneDrive - Jamia Millia Islamia (A Central University)\Desktop\plm9 project\breed_ligands-glide-dock_XP	breed_ligands-glide-dock_XP_pv.maegz	378																				breed-glide-dock_SP
	OTAVA-FRAGMENT-LIBRARY-ligprep_1-.sdf:3724_+_OTAVA-FRAGMENT-LIBRARY-ligprep_1-.sdf:6950	33855	breed-glide-dock_SP.1300	2023-10-13 17:14:21	2023-10-13 17:14:21			C:\Users\Haider Thaer\OneDrive - Jamia Millia Islamia (A Central University)\Desktop\plm9 project\breed_ligands-glide-dock_XP	breed_ligands-glide-dock_XP_pv.maegz	379																				breed-glide-dock_SP
	OTAVA-FRAGMENT-LIBRARY-ligprep_1-.sdf:6197_+_OTAVA-FRAGMENT-LIBRARY-ligprep_1-.sdf:5195	33856	breed-glide-dock_SP.2031	2023-10-13 17:14:21	2023-10-13 17:14:21			C:\Users\Haider Thaer\OneDrive - Jamia Millia Islamia (A Central University)\Desktop\plm9 project\breed_ligands-glide-dock_XP	breed_ligands-glide-dock_XP_pv.maegz	380																				breed-glide-dock_SP
	OTAVA-FRAGMENT-LIBRARY-ligprep_1-.sdf:7917_+_OTAVA-FRAGMENT-LIBRARY-ligprep_1-.sdf:139	33857	breed-glide-dock_SP.1397	2023-10-13 17:14:21	2023-10-13 17:14:21			C:\Users\Haider Thaer\OneDrive - Jamia Millia Islamia (A Central University)\Desktop\plm9 project\breed_ligands-glide-dock_XP	breed_ligands-glide-dock_XP_pv.maegz	381																				breed-glide-dock_SP
	OTAVA-FRAGMENT-LIBRARY-ligprep_1-.sdf:5439_+_OTAVA-FRAGMENT-LIBRARY-ligprep_1-.sdf:1924	33858	breed-glide-dock_SP.768	2023-10-13 17:14:21	2023-10-13 17:14:21			C:\Users\Haider Thaer\OneDrive - Jamia Millia Islamia (A Central University)\Desktop\plm9 project\breed_ligands-glide-dock_XP	breed_ligands-glide-dock_XP_pv.maegz	382																				breed-glide-dock_SP
	OTAVA-FRAGMENT-LIBRARY-ligprep_1-.sdf:10174_+_OTAVA-FRAGMENT-LIBRARY-ligprep_1-.sdf:8993	33859	breed-glide-dock_SP.1196	2023-10-13 17:14:21	2023-10-13 17:14:21			C:\Users\Haider Thaer\OneDrive - Jamia Millia Islamia (A Central University)\Desktop\plm9 project\breed_ligands-glide-dock_XP	breed_ligands-glide-dock_XP_pv.maegz	383																				breed-glide-dock_SP
	OTAVA-FRAGMENT-LIBRARY-ligprep_1-.sdf:10880_+_OTAVA-FRAGMENT-LIBRARY-ligprep_1-.sdf:3763	33860	breed-glide-dock_SP.2105	2023-10-13 17:14:21	2023-10-13 17:14:21			C:\Users\Haider Thaer\OneDrive - Jamia Millia Islamia (A Central University)\Desktop\plm9 project\breed_ligands-glide-dock_XP	breed_ligands-glide-dock_XP_pv.maegz	384																				breed-glide-dock_SP
	OTAVA-FRAGMENT-LIBRARY-ligprep_1-.sdf:1245_+_OTAVA-FRAGMENT-LIBRARY-ligprep_1-.sdf:4385	33861	breed-glide-dock_SP.329	2023-10-13 17:14:21	2023-10-13 17:14:21			C:\Users\Haider Thaer\OneDrive - Jamia Millia Islamia (A Central University)\Desktop\plm9 project\breed_ligands-glide-dock_XP	breed_ligands-glide-dock_XP_pv.maegz	385																				breed-glide-dock_SP
	OTAVA-FRAGMENT-LIBRARY-ligprep_1-.sdf:3911_+_OTAVA-FRAGMENT-LIBRARY-ligprep_1-.sdf:1521	33862	breed-glide-dock_SP.1035	2023-10-13 17:14:21	2023-10-13 17:14:21			C:\Users\Haider Thaer\OneDrive - Jamia Millia Islamia (A Central University)\Desktop\plm9 project\breed_ligands-glide-dock_XP	breed_ligands-glide-dock_XP_pv.maegz	386																				breed-glide-dock_SP
	OTAVA-FRAGMENT-LIBRARY-ligprep_1-.sdf:7941_+_OTAVA-FRAGMENT-LIBRARY-ligprep_1-.sdf:4008	33863	breed-glide-dock_SP.265	2023-10-13 17:14:21	2023-10-13 17:14:21			C:\Users\Haider Thaer\OneDrive - Jamia Millia Islamia (A Central University)\Desktop\plm9 project\breed_ligands-glide-dock_XP	breed_ligands-glide-dock_XP_pv.maegz	387																				breed-glide-dock_SP
	OTAVA-FRAGMENT-LIBRARY-ligprep_1-.sdf:3379_+_OTAVA-FRAGMENT-LIBRARY-ligprep_1-.sdf:8818	33864	breed-glide-dock_SP.1273	2023-10-13 17:14:21	2023-10-13 17:14:21			C:\Users\Haider Thaer\OneDrive - Jamia Millia Islamia (A Central University)\Desktop\plm9 project\breed_ligands-glide-dock_XP	breed_ligands-glide-dock_XP_pv.maegz	388																				breed-glide-dock_SP
	OTAVA-FRAGMENT-LIBRARY-ligprep_1-.sdf:9229_+_OTAVA-FRAGMENT-LIBRARY-ligprep_1-.sdf:1328	33865	breed-glide-dock_SP.148	2023-10-13 17:14:21	2023-10-13 17:14:21			C:\Users\Haider Thaer\OneDrive - Jamia Millia Islamia (A Central University)\Desktop\plm9 project\breed_ligands-glide-dock_XP	breed_ligands-glide-dock_XP_pv.maegz	389																				breed-glide-dock_SP
	OTAVA-FRAGMENT-LIBRARY-ligprep_1-.sdf:11516_+_OTAVA-FRAGMENT-LIBRARY-ligprep_1-.sdf:9111	33866	breed-glide-dock_SP.375	2023-10-13 17:14:21	2023-10-13 17:14:21			C:\Users\Haider Thaer\OneDrive - Jamia Millia Islamia (A Central University)\Desktop\plm9 project\breed_ligands-glide-dock_XP	breed_ligands-glide-dock_XP_pv.maegz	390																				breed-glide-dock_SP
	OTAVA-FRAGMENT-LIBRARY-ligprep_1-.sdf:3632_+_OTAVA-FRAGMENT-LIBRARY-ligprep_1-.sdf:2037	33867	breed-glide-dock_SP.1158	2023-10-13 17:14:21	2023-10-13 17:14:21			C:\Users\Haider Thaer\OneDrive - Jamia Millia Islamia (A Central University)\Desktop\plm9 project\breed_ligands-glide-dock_XP	breed_ligands-glide-dock_XP_pv.maegz	391																				breed-glide-dock_SP
	OTAVA-FRAGMENT-LIBRARY-ligprep_1-.sdf:3367_+_OTAVA-FRAGMENT-LIBRARY-ligprep_1-.sdf:619	33868	breed-glide-dock_SP.774	2023-10-13 17:14:21	2023-10-13 17:14:21			C:\Users\Haider Thaer\OneDrive - Jamia Millia Islamia (A Central University)\Desktop\plm9 project\breed_ligands-glide-dock_XP	breed_ligands-glide-dock_XP_pv.maegz	392																				breed-glide-dock_SP
	OTAVA-FRAGMENT-LIBRARY-ligprep_1-.sdf:7555_+_OTAVA-FRAGMENT-LIBRARY-ligprep_1-.sdf:8818	33869	breed-glide-dock_SP.1391	2023-10-13 17:14:21	2023-10-13 17:14:21			C:\Users\Haider Thaer\OneDrive - Jamia Millia Islamia (A Central University)\Desktop\plm9 project\breed_ligands-glide-dock_XP	breed_ligands-glide-dock_XP_pv.maegz	393																				breed-glide-dock_SP
	OTAVA-FRAGMENT-LIBRARY-ligprep_1-.sdf:6950_+_OTAVA-FRAGMENT-LIBRARY-ligprep_1-.sdf:4138	33870	breed-glide-dock_SP.111	2023-10-13 17:14:21	2023-10-13 17:14:21			C:\Users\Haider Thaer\OneDrive - Jamia Millia Islamia (A Central University)\Desktop\plm9 project\breed_ligands-glide-dock_XP	breed_ligands-glide-dock_XP_pv.maegz	394																				breed-glide-dock_SP
	OTAVA-FRAGMENT-LIBRARY-ligprep_1-.sdf:3379_+_OTAVA-FRAGMENT-LIBRARY-ligprep_1-.sdf:5926	33871	breed-glide-dock_SP.1647	2023-10-13 17:14:21	2023-10-13 17:14:21			C:\Users\Haider Thaer\OneDrive - Jamia Millia Islamia (A Central University)\Desktop\plm9 project\breed_ligands-glide-dock_XP	breed_ligands-glide-dock_XP_pv.maegz	395																				breed-glide-dock_SP
	OTAVA-FRAGMENT-LIBRARY-ligprep_1-.sdf:3383_+_OTAVA-FRAGMENT-LIBRARY-ligprep_1-.sdf:11426	33872	breed-glide-dock_SP.456	2023-10-13 17:14:21	2023-10-13 17:14:21			C:\Users\Haider Thaer\OneDrive - Jamia Millia Islamia (A Central University)\Desktop\plm9 project\breed_ligands-glide-dock_XP	breed_ligands-glide-dock_XP_pv.maegz	396																				breed-glide-dock_SP
	OTAVA-FRAGMENT-LIBRARY-ligprep_1-.sdf:8294_+_OTAVA-FRAGMENT-LIBRARY-ligprep_1-.sdf:4296	33873	breed-glide-dock_SP.731	2023-10-13 17:14:21	2023-10-13 17:14:21			C:\Users\Haider Thaer\OneDrive - Jamia Millia Islamia (A Central University)\Desktop\plm9 project\breed_ligands-glide-dock_XP	breed_ligands-glide-dock_XP_pv.maegz	397																				breed-glide-dock_SP
	OTAVA-FRAGMENT-LIBRARY-ligprep_1-.sdf:5237_+_OTAVA-FRAGMENT-LIBRARY-ligprep_1-.sdf:2692	33874	breed-glide-dock_SP.1718	2023-10-13 17:14:21	2023-10-13 17:14:21			C:\Users\Haider Thaer\OneDrive - Jamia Millia Islamia (A Central University)\Desktop\plm9 project\breed_ligands-glide-dock_XP	breed_ligands-glide-dock_XP_pv.maegz	398																				breed-glide-dock_SP
	OTAVA-FRAGMENT-LIBRARY-ligprep_1-.sdf:3833_+_OTAVA-FRAGMENT-LIBRARY-ligprep_1-.sdf:11269	33875	breed-glide-dock_SP.303	2023-10-13 17:14:21	2023-10-13 17:14:21			C:\Users\Haider Thaer\OneDrive - Jamia Millia Islamia (A Central University)\Desktop\plm9 project\breed_ligands-glide-dock_XP	breed_ligands-glide-dock_XP_pv.maegz	399																				breed-glide-dock_SP
	OTAVA-FRAGMENT-LIBRARY-ligprep_1-.sdf:11723_+_OTAVA-FRAGMENT-LIBRARY-ligprep_1-.sdf:2034	33876	breed-glide-dock_SP.1701	2023-10-13 17:14:21	2023-10-13 17:14:21			C:\Users\Haider Thaer\OneDrive - Jamia Millia Islamia (A Central University)\Desktop\plm9 project\breed_ligands-glide-dock_XP	breed_ligands-glide-dock_XP_pv.maegz	400																				breed-glide-dock_SP
	OTAVA-FRAGMENT-LIBRARY-ligprep_1-.sdf:8705_+_OTAVA-FRAGMENT-LIBRARY-ligprep_1-.sdf:10954	33877	breed-glide-dock_SP.2217	2023-10-13 17:14:21	2023-10-13 17:14:21			C:\Users\Haider Thaer\OneDrive - Jamia Millia Islamia (A Central University)\Desktop\plm9 project\breed_ligands-glide-dock_XP	breed_ligands-glide-dock_XP_pv.maegz	401																				breed-glide-dock_SP
	OTAVA-FRAGMENT-LIBRARY-ligprep_1-.sdf:7539_+_OTAVA-FRAGMENT-LIBRARY-ligprep_1-.sdf:10595	33878	breed-glide-dock_SP.633	2023-10-13 17:14:21	2023-10-13 17:14:21			C:\Users\Haider Thaer\OneDrive - Jamia Millia Islamia (A Central University)\Desktop\plm9 project\breed_ligands-glide-dock_XP	breed_ligands-glide-dock_XP_pv.maegz	402																				breed-glide-dock_SP
	OTAVA-FRAGMENT-LIBRARY-ligprep_1-.sdf:26_+_OTAVA-FRAGMENT-LIBRARY-ligprep_1-.sdf:9111	33879	breed-glide-dock_SP.932	2023-10-13 17:14:21	2023-10-13 17:14:21			C:\Users\Haider Thaer\OneDrive - Jamia Millia Islamia (A Central University)\Desktop\plm9 project\breed_ligands-glide-dock_XP	breed_ligands-glide-dock_XP_pv.maegz	403																				breed-glide-dock_SP
	OTAVA-FRAGMENT-LIBRARY-ligprep_1-.sdf:10548_+_OTAVA-FRAGMENT-LIBRARY-ligprep_1-.sdf:11330	33880	breed-glide-dock_SP.238	2023-10-13 17:14:21	2023-10-13 17:14:21			C:\Users\Haider Thaer\OneDrive - Jamia Millia Islamia (A Central University)\Desktop\plm9 project\breed_ligands-glide-dock_XP	breed_ligands-glide-dock_XP_pv.maegz	404																				breed-glide-dock_SP
	OTAVA-FRAGMENT-LIBRARY-ligprep_1-.sdf:3252_+_OTAVA-FRAGMENT-LIBRARY-ligprep_1-.sdf:9696	33881	breed-glide-dock_SP.1106	2023-10-13 17:14:21	2023-10-13 17:14:21			C:\Users\Haider Thaer\OneDrive - Jamia Millia Islamia (A Central University)\Desktop\plm9 project\breed_ligands-glide-dock_XP	breed_ligands-glide-dock_XP_pv.maegz	405																				breed-glide-dock_SP
	OTAVA-FRAGMENT-LIBRARY-ligprep_1-.sdf:3631_+_OTAVA-FRAGMENT-LIBRARY-ligprep_1-.sdf:1523	33882	breed-glide-dock_SP.156	2023-10-13 17:14:21	2023-10-13 17:14:21			C:\Users\Haider Thaer\OneDrive - Jamia Millia Islamia (A Central University)\Desktop\plm9 project\breed_ligands-glide-dock_XP	breed_ligands-glide-dock_XP_pv.maegz	406																				breed-glide-dock_SP
	OTAVA-FRAGMENT-LIBRARY-ligprep_1-.sdf:5898_+_OTAVA-FRAGMENT-LIBRARY-ligprep_1-.sdf:10934	33883	breed-glide-dock_SP.1417	2023-10-13 17:14:21	2023-10-13 17:14:21			C:\Users\Haider Thaer\OneDrive - Jamia Millia Islamia (A Central University)\Desktop\plm9 project\breed_ligands-glide-dock_XP	breed_ligands-glide-dock_XP_pv.maegz	407																				breed-glide-dock_SP
	OTAVA-FRAGMENT-LIBRARY-ligprep_1-.sdf:3833_+_OTAVA-FRAGMENT-LIBRARY-ligprep_1-.sdf:8993	33884	breed-glide-dock_SP.1165	2023-10-13 17:14:21	2023-10-13 17:14:21			C:\Users\Haider Thaer\OneDrive - Jamia Millia Islamia (A Central University)\Desktop\plm9 project\breed_ligands-glide-dock_XP	breed_ligands-glide-dock_XP_pv.maegz	408																				breed-glide-dock_SP
	OTAVA-FRAGMENT-LIBRARY-ligprep_1-.sdf:8705_+_OTAVA-FRAGMENT-LIBRARY-ligprep_1-.sdf:856	33885	breed-glide-dock_SP.1676	2023-10-13 17:14:21	2023-10-13 17:14:21			C:\Users\Haider Thaer\OneDrive - Jamia Millia Islamia (A Central University)\Desktop\plm9 project\breed_ligands-glide-dock_XP	breed_ligands-glide-dock_XP_pv.maegz	409																				breed-glide-dock_SP
	OTAVA-FRAGMENT-LIBRARY-ligprep_1-.sdf:11206_+_OTAVA-FRAGMENT-LIBRARY-ligprep_1-.sdf:4302	33886	breed-glide-dock_SP.812	2023-10-13 17:14:21	2023-10-13 17:14:21			C:\Users\Haider Thaer\OneDrive - Jamia Millia Islamia (A Central University)\Desktop\plm9 project\breed_ligands-glide-dock_XP	breed_ligands-glide-dock_XP_pv.maegz	410																				breed-glide-dock_SP
	OTAVA-FRAGMENT-LIBRARY-ligprep_1-.sdf:393_+_OTAVA-FRAGMENT-LIBRARY-ligprep_1-.sdf:4479	33887	breed-glide-dock_SP.752	2023-10-13 17:14:21	2023-10-13 17:14:21			C:\Users\Haider Thaer\OneDrive - Jamia Millia Islamia (A Central University)\Desktop\plm9 project\breed_ligands-glide-dock_XP	breed_ligands-glide-dock_XP_pv.maegz	411																				breed-glide-dock_SP
	OTAVA-FRAGMENT-LIBRARY-ligprep_1-.sdf:10174_+_OTAVA-FRAGMENT-LIBRARY-ligprep_1-.sdf:4417	33888	breed-glide-dock_SP.308	2023-10-13 17:14:21	2023-10-13 17:14:21			C:\Users\Haider Thaer\OneDrive - Jamia Millia Islamia (A Central University)\Desktop\plm9 project\breed_ligands-glide-dock_XP	breed_ligands-glide-dock_XP_pv.maegz	412																				breed-glide-dock_SP
	OTAVA-FRAGMENT-LIBRARY-ligprep_1-.sdf:8287_+_OTAVA-FRAGMENT-LIBRARY-ligprep_1-.sdf:3571	33889	breed-glide-dock_SP.498	2023-10-13 17:14:21	2023-10-13 17:14:21			C:\Users\Haider Thaer\OneDrive - Jamia Millia Islamia (A Central University)\Desktop\plm9 project\breed_ligands-glide-dock_XP	breed_ligands-glide-dock_XP_pv.maegz	413																				breed-glide-dock_SP
	OTAVA-FRAGMENT-LIBRARY-ligprep_1-.sdf:11673_+_OTAVA-FRAGMENT-LIBRARY-ligprep_1-.sdf:1196	33890	breed-glide-dock_SP.2465	2023-10-13 17:14:21	2023-10-13 17:14:21			C:\Users\Haider Thaer\OneDrive - Jamia Millia Islamia (A Central University)\Desktop\plm9 project\breed_ligands-glide-dock_XP	breed_ligands-glide-dock_XP_pv.maegz	414																				breed-glide-dock_SP
	OTAVA-FRAGMENT-LIBRARY-ligprep_1-.sdf:8705_+_OTAVA-FRAGMENT-LIBRARY-ligprep_1-.sdf:9103	33891	breed-glide-dock_SP.858	2023-10-13 17:14:21	2023-10-13 17:14:21			C:\Users\Haider Thaer\OneDrive - Jamia Millia Islamia (A Central University)\Desktop\plm9 project\breed_ligands-glide-dock_XP	breed_ligands-glide-dock_XP_pv.maegz	415																				breed-glide-dock_SP
	OTAVA-FRAGMENT-LIBRARY-ligprep_1-.sdf:3974_+_OTAVA-FRAGMENT-LIBRARY-ligprep_1-.sdf:4829	33892	breed-glide-dock_SP.1781	2023-10-13 17:14:21	2023-10-13 17:14:21			C:\Users\Haider Thaer\OneDrive - Jamia Millia Islamia (A Central University)\Desktop\plm9 project\breed_ligands-glide-dock_XP	breed_ligands-glide-dock_XP_pv.maegz	416																				breed-glide-dock_SP
	OTAVA-FRAGMENT-LIBRARY-ligprep_1-.sdf:9761_+_OTAVA-FRAGMENT-LIBRARY-ligprep_1-.sdf:1240	33893	breed-glide-dock_SP.2329	2023-10-13 17:14:21	2023-10-13 17:14:21			C:\Users\Haider Thaer\OneDrive - Jamia Millia Islamia (A Central University)\Desktop\plm9 project\breed_ligands-glide-dock_XP	breed_ligands-glide-dock_XP_pv.maegz	417																				breed-glide-dock_SP
	OTAVA-FRAGMENT-LIBRARY-ligprep_1-.sdf:10174_+_OTAVA-FRAGMENT-LIBRARY-ligprep_1-.sdf:11121	33894	breed-glide-dock_SP.607	2023-10-13 17:14:21	2023-10-13 17:14:21			C:\Users\Haider Thaer\OneDrive - Jamia Millia Islamia (A Central University)\Desktop\plm9 project\breed_ligands-glide-dock_XP	breed_ligands-glide-dock_XP_pv.maegz	418																				breed-glide-dock_SP
	OTAVA-FRAGMENT-LIBRARY-ligprep_1-.sdf:10174_+_OTAVA-FRAGMENT-LIBRARY-ligprep_1-.sdf:11121	33895	breed-glide-dock_SP.608	2023-10-13 17:14:21	2023-10-13 17:14:21			C:\Users\Haider Thaer\OneDrive - Jamia Millia Islamia (A Central University)\Desktop\plm9 project\breed_ligands-glide-dock_XP	breed_ligands-glide-dock_XP_pv.maegz	419																				breed-glide-dock_SP
	OTAVA-FRAGMENT-LIBRARY-ligprep_1-.sdf:26_+_OTAVA-FRAGMENT-LIBRARY-ligprep_1-.sdf:1521	33896	breed-glide-dock_SP.2384	2023-10-13 17:14:21	2023-10-13 17:14:21			C:\Users\Haider Thaer\OneDrive - Jamia Millia Islamia (A Central University)\Desktop\plm9 project\breed_ligands-glide-dock_XP	breed_ligands-glide-dock_XP_pv.maegz	420																				breed-glide-dock_SP
	OTAVA-FRAGMENT-LIBRARY-ligprep_1-.sdf:11167_+_OTAVA-FRAGMENT-LIBRARY-ligprep_1-.sdf:11426	33897	breed-glide-dock_SP.944	2023-10-13 17:14:21	2023-10-13 17:14:21			C:\Users\Haider Thaer\OneDrive - Jamia Millia Islamia (A Central University)\Desktop\plm9 project\breed_ligands-glide-dock_XP	breed_ligands-glide-dock_XP_pv.maegz	421																				breed-glide-dock_SP
	OTAVA-FRAGMENT-LIBRARY-ligprep_1-.sdf:694_+_OTAVA-FRAGMENT-LIBRARY-ligprep_1-.sdf:1521	33898	breed-glide-dock_SP.1078	2023-10-13 17:14:21	2023-10-13 17:14:21			C:\Users\Haider Thaer\OneDrive - Jamia Millia Islamia (A Central University)\Desktop\plm9 project\breed_ligands-glide-dock_XP	breed_ligands-glide-dock_XP_pv.maegz	422																				breed-glide-dock_SP
	OTAVA-FRAGMENT-LIBRARY-ligprep_1-.sdf:1779_+_OTAVA-FRAGMENT-LIBRARY-ligprep_1-.sdf:3247	33899	breed-glide-dock_SP.1559	2023-10-13 17:14:21	2023-10-13 17:14:21			C:\Users\Haider Thaer\OneDrive - Jamia Millia Islamia (A Central University)\Desktop\plm9 project\breed_ligands-glide-dock_XP	breed_ligands-glide-dock_XP_pv.maegz	423																				breed-glide-dock_SP
	OTAVA-FRAGMENT-LIBRARY-ligprep_1-.sdf:3571_+_OTAVA-FRAGMENT-LIBRARY-ligprep_1-.sdf:426	33900	breed-glide-dock_SP.1349	2023-10-13 17:14:21	2023-10-13 17:14:21			C:\Users\Haider Thaer\OneDrive - Jamia Millia Islamia (A Central University)\Desktop\plm9 project\breed_ligands-glide-dock_XP	breed_ligands-glide-dock_XP_pv.maegz	424																				breed-glide-dock_SP
	OTAVA-FRAGMENT-LIBRARY-ligprep_1-.sdf:3338_+_OTAVA-FRAGMENT-LIBRARY-ligprep_1-.sdf:1240	33901	breed-glide-dock_SP.3005	2023-10-13 17:14:21	2023-10-13 17:14:21			C:\Users\Haider Thaer\OneDrive - Jamia Millia Islamia (A Central University)\Desktop\plm9 project\breed_ligands-glide-dock_XP	breed_ligands-glide-dock_XP_pv.maegz	425																				breed-glide-dock_SP
	OTAVA-FRAGMENT-LIBRARY-ligprep_1-.sdf:9259_+_OTAVA-FRAGMENT-LIBRARY-ligprep_1-.sdf:10261	33902	breed-glide-dock_SP.1666	2023-10-13 17:14:21	2023-10-13 17:14:21			C:\Users\Haider Thaer\OneDrive - Jamia Millia Islamia (A Central University)\Desktop\plm9 project\breed_ligands-glide-dock_XP	breed_ligands-glide-dock_XP_pv.maegz	426																				breed-glide-dock_SP
	OTAVA-FRAGMENT-LIBRARY-ligprep_1-.sdf:7941_+_OTAVA-FRAGMENT-LIBRARY-ligprep_1-.sdf:574	33903	breed-glide-dock_SP.396	2023-10-13 17:14:21	2023-10-13 17:14:21			C:\Users\Haider Thaer\OneDrive - Jamia Millia Islamia (A Central University)\Desktop\plm9 project\breed_ligands-glide-dock_XP	breed_ligands-glide-dock_XP_pv.maegz	427																				breed-glide-dock_SP
	OTAVA-FRAGMENT-LIBRARY-ligprep_1-.sdf:1745_+_OTAVA-FRAGMENT-LIBRARY-ligprep_1-.sdf:10142	33904	breed-glide-dock_SP.2891	2023-10-13 17:14:21	2023-10-13 17:14:21			C:\Users\Haider Thaer\OneDrive - Jamia Millia Islamia (A Central University)\Desktop\plm9 project\breed_ligands-glide-dock_XP	breed_ligands-glide-dock_XP_pv.maegz	428																				breed-glide-dock_SP
	OTAVA-FRAGMENT-LIBRARY-ligprep_1-.sdf:3758_+_OTAVA-FRAGMENT-LIBRARY-ligprep_1-.sdf:3244	33905	breed-glide-dock_SP.2966	2023-10-13 17:14:21	2023-10-13 17:14:21			C:\Users\Haider Thaer\OneDrive - Jamia Millia Islamia (A Central University)\Desktop\plm9 project\breed_ligands-glide-dock_XP	breed_ligands-glide-dock_XP_pv.maegz	429																				breed-glide-dock_SP
	OTAVA-FRAGMENT-LIBRARY-ligprep_1-.sdf:6197_+_OTAVA-FRAGMENT-LIBRARY-ligprep_1-.sdf:1779	33906	breed-glide-dock_SP.3063	2023-10-13 17:14:21	2023-10-13 17:14:21			C:\Users\Haider Thaer\OneDrive - Jamia Millia Islamia (A Central University)\Desktop\plm9 project\breed_ligands-glide-dock_XP	breed_ligands-glide-dock_XP_pv.maegz	430																				breed-glide-dock_SP
	OTAVA-FRAGMENT-LIBRARY-ligprep_1-.sdf:9213_+_OTAVA-FRAGMENT-LIBRARY-ligprep_1-.sdf:4417	33907	breed-glide-dock_SP.128	2023-10-13 17:14:21	2023-10-13 17:14:21			C:\Users\Haider Thaer\OneDrive - Jamia Millia Islamia (A Central University)\Desktop\plm9 project\breed_ligands-glide-dock_XP	breed_ligands-glide-dock_XP_pv.maegz	431																				breed-glide-dock_SP
	OTAVA-FRAGMENT-LIBRARY-ligprep_1-.sdf:9563_+_OTAVA-FRAGMENT-LIBRARY-ligprep_1-.sdf:11426	33908	breed-glide-dock_SP.423	2023-10-13 17:14:21	2023-10-13 17:14:21			C:\Users\Haider Thaer\OneDrive - Jamia Millia Islamia (A Central University)\Desktop\plm9 project\breed_ligands-glide-dock_XP	breed_ligands-glide-dock_XP_pv.maegz	432																				breed-glide-dock_SP
	OTAVA-FRAGMENT-LIBRARY-ligprep_1-.sdf:3631_+_OTAVA-FRAGMENT-LIBRARY-ligprep_1-.sdf:393	33909	breed-glide-dock_SP.363	2023-10-13 17:14:21	2023-10-13 17:14:21			C:\Users\Haider Thaer\OneDrive - Jamia Millia Islamia (A Central University)\Desktop\plm9 project\breed_ligands-glide-dock_XP	breed_ligands-glide-dock_XP_pv.maegz	433																				breed-glide-dock_SP
	OTAVA-FRAGMENT-LIBRARY-ligprep_1-.sdf:7680_+_OTAVA-FRAGMENT-LIBRARY-ligprep_1-.sdf:5435	33910	breed-glide-dock_SP.193	2023-10-13 17:14:21	2023-10-13 17:14:21			C:\Users\Haider Thaer\OneDrive - Jamia Millia Islamia (A Central University)\Desktop\plm9 project\breed_ligands-glide-dock_XP	breed_ligands-glide-dock_XP_pv.maegz	434																				breed-glide-dock_SP
	OTAVA-FRAGMENT-LIBRARY-ligprep_1-.sdf:7817_+_OTAVA-FRAGMENT-LIBRARY-ligprep_1-.sdf:10999	33911	breed-glide-dock_SP.1113	2023-10-13 17:14:21	2023-10-13 17:14:21			C:\Users\Haider Thaer\OneDrive - Jamia Millia Islamia (A Central University)\Desktop\plm9 project\breed_ligands-glide-dock_XP	breed_ligands-glide-dock_XP_pv.maegz	435																				breed-glide-dock_SP
	OTAVA-FRAGMENT-LIBRARY-ligprep_1-.sdf:856_+_OTAVA-FRAGMENT-LIBRARY-ligprep_1-.sdf:2912	33912	breed-glide-dock_SP.2583	2023-10-13 17:14:21	2023-10-13 17:14:21			C:\Users\Haider Thaer\OneDrive - Jamia Millia Islamia (A Central University)\Desktop\plm9 project\breed_ligands-glide-dock_XP	breed_ligands-glide-dock_XP_pv.maegz	436																				breed-glide-dock_SP
	OTAVA-FRAGMENT-LIBRARY-ligprep_1-.sdf:3902_+_OTAVA-FRAGMENT-LIBRARY-ligprep_1-.sdf:7817	33913	breed-glide-dock_SP.475	2023-10-13 17:14:21	2023-10-13 17:14:21			C:\Users\Haider Thaer\OneDrive - Jamia Millia Islamia (A Central University)\Desktop\plm9 project\breed_ligands-glide-dock_XP	breed_ligands-glide-dock_XP_pv.maegz	437																				breed-glide-dock_SP
	OTAVA-FRAGMENT-LIBRARY-ligprep_1-.sdf:3270_+_OTAVA-FRAGMENT-LIBRARY-ligprep_1-.sdf:1779	33914	breed-glide-dock_SP.1443	2023-10-13 17:14:21	2023-10-13 17:14:21			C:\Users\Haider Thaer\OneDrive - Jamia Millia Islamia (A Central University)\Desktop\plm9 project\breed_ligands-glide-dock_XP	breed_ligands-glide-dock_XP_pv.maegz	438																				breed-glide-dock_SP
	OTAVA-FRAGMENT-LIBRARY-ligprep_1-.sdf:3367_+_OTAVA-FRAGMENT-LIBRARY-ligprep_1-.sdf:8818	33915	breed-glide-dock_SP.577	2023-10-13 17:14:21	2023-10-13 17:14:21			C:\Users\Haider Thaer\OneDrive - Jamia Millia Islamia (A Central University)\Desktop\plm9 project\breed_ligands-glide-dock_XP	breed_ligands-glide-dock_XP_pv.maegz	439																				breed-glide-dock_SP
	OTAVA-FRAGMENT-LIBRARY-ligprep_1-.sdf:6138_+_OTAVA-FRAGMENT-LIBRARY-ligprep_1-.sdf:10882	33916	breed-glide-dock_SP.504	2023-10-13 17:14:21	2023-10-13 17:14:21			C:\Users\Haider Thaer\OneDrive - Jamia Millia Islamia (A Central University)\Desktop\plm9 project\breed_ligands-glide-dock_XP	breed_ligands-glide-dock_XP_pv.maegz	440																				breed-glide-dock_SP
	OTAVA-FRAGMENT-LIBRARY-ligprep_1-.sdf:10595_+_OTAVA-FRAGMENT-LIBRARY-ligprep_1-.sdf:1521	33917	breed-glide-dock_SP.689	2023-10-13 17:14:21	2023-10-13 17:14:21			C:\Users\Haider Thaer\OneDrive - Jamia Millia Islamia (A Central University)\Desktop\plm9 project\breed_ligands-glide-dock_XP	breed_ligands-glide-dock_XP_pv.maegz	441																				breed-glide-dock_SP
	OTAVA-FRAGMENT-LIBRARY-ligprep_1-.sdf:3833_+_OTAVA-FRAGMENT-LIBRARY-ligprep_1-.sdf:1522	33918	breed-glide-dock_SP.1713	2023-10-13 17:14:21	2023-10-13 17:14:21			C:\Users\Haider Thaer\OneDrive - Jamia Millia Islamia (A Central University)\Desktop\plm9 project\breed_ligands-glide-dock_XP	breed_ligands-glide-dock_XP_pv.maegz	442																				breed-glide-dock_SP
	OTAVA-FRAGMENT-LIBRARY-ligprep_1-.sdf:10548_+_OTAVA-FRAGMENT-LIBRARY-ligprep_1-.sdf:1522	33919	breed-glide-dock_SP.589	2023-10-13 17:14:21	2023-10-13 17:14:21			C:\Users\Haider Thaer\OneDrive - Jamia Millia Islamia (A Central University)\Desktop\plm9 project\breed_ligands-glide-dock_XP	breed_ligands-glide-dock_XP_pv.maegz	443																				breed-glide-dock_SP
	OTAVA-FRAGMENT-LIBRARY-ligprep_1-.sdf:3379_+_OTAVA-FRAGMENT-LIBRARY-ligprep_1-.sdf:9400	33920	breed-glide-dock_SP.602	2023-10-13 17:14:21	2023-10-13 17:14:21			C:\Users\Haider Thaer\OneDrive - Jamia Millia Islamia (A Central University)\Desktop\plm9 project\breed_ligands-glide-dock_XP	breed_ligands-glide-dock_XP_pv.maegz	444																				breed-glide-dock_SP
	OTAVA-FRAGMENT-LIBRARY-ligprep_1-.sdf:986_+_OTAVA-FRAGMENT-LIBRARY-ligprep_1-.sdf:2912	33921	breed-glide-dock_SP.440	2023-10-13 17:14:21	2023-10-13 17:14:21			C:\Users\Haider Thaer\OneDrive - Jamia Millia Islamia (A Central University)\Desktop\plm9 project\breed_ligands-glide-dock_XP	breed_ligands-glide-dock_XP_pv.maegz	445																				breed-glide-dock_SP
	OTAVA-FRAGMENT-LIBRARY-ligprep_1-.sdf:8052_+_OTAVA-FRAGMENT-LIBRARY-ligprep_1-.sdf:6138	33922	breed-glide-dock_SP.2593	2023-10-13 17:14:21	2023-10-13 17:14:21			C:\Users\Haider Thaer\OneDrive - Jamia Millia Islamia (A Central University)\Desktop\plm9 project\breed_ligands-glide-dock_XP	breed_ligands-glide-dock_XP_pv.maegz	446																				breed-glide-dock_SP
	OTAVA-FRAGMENT-LIBRARY-ligprep_1-.sdf:3902_+_OTAVA-FRAGMENT-LIBRARY-ligprep_1-.sdf:393	33923	breed-glide-dock_SP.224	2023-10-13 17:14:21	2023-10-13 17:14:21			C:\Users\Haider Thaer\OneDrive - Jamia Millia Islamia (A Central University)\Desktop\plm9 project\breed_ligands-glide-dock_XP	breed_ligands-glide-dock_XP_pv.maegz	447																				breed-glide-dock_SP
	OTAVA-FRAGMENT-LIBRARY-ligprep_1-.sdf:1941_+_OTAVA-FRAGMENT-LIBRARY-ligprep_1-.sdf:6110	33924	breed-glide-dock_SP.478	2023-10-13 17:14:21	2023-10-13 17:14:21			C:\Users\Haider Thaer\OneDrive - Jamia Millia Islamia (A Central University)\Desktop\plm9 project\breed_ligands-glide-dock_XP	breed_ligands-glide-dock_XP_pv.maegz	448																				breed-glide-dock_SP
	OTAVA-FRAGMENT-LIBRARY-ligprep_1-.sdf:11681_+_OTAVA-FRAGMENT-LIBRARY-ligprep_1-.sdf:5878	33925	breed-glide-dock_SP.865	2023-10-13 17:14:21	2023-10-13 17:14:21			C:\Users\Haider Thaer\OneDrive - Jamia Millia Islamia (A Central University)\Desktop\plm9 project\breed_ligands-glide-dock_XP	breed_ligands-glide-dock_XP_pv.maegz	449																				breed-glide-dock_SP
	OTAVA-FRAGMENT-LIBRARY-ligprep_1-.sdf:3338_+_OTAVA-FRAGMENT-LIBRARY-ligprep_1-.sdf:2488	33926	breed-glide-dock_SP.872	2023-10-13 17:14:21	2023-10-13 17:14:21			C:\Users\Haider Thaer\OneDrive - Jamia Millia Islamia (A Central University)\Desktop\plm9 project\breed_ligands-glide-dock_XP	breed_ligands-glide-dock_XP_pv.maegz	450																				breed-glide-dock_SP
	OTAVA-FRAGMENT-LIBRARY-ligprep_1-.sdf:8818_+_OTAVA-FRAGMENT-LIBRARY-ligprep_1-.sdf:2912	33927	breed-glide-dock_SP.712	2023-10-13 17:14:21	2023-10-13 17:14:21			C:\Users\Haider Thaer\OneDrive - Jamia Millia Islamia (A Central University)\Desktop\plm9 project\breed_ligands-glide-dock_XP	breed_ligands-glide-dock_XP_pv.maegz	451																				breed-glide-dock_SP
	OTAVA-FRAGMENT-LIBRARY-ligprep_1-.sdf:11342_+_OTAVA-FRAGMENT-LIBRARY-ligprep_1-.sdf:7817	33928	breed-glide-dock_SP.624	2023-10-13 17:14:21	2023-10-13 17:14:21			C:\Users\Haider Thaer\OneDrive - Jamia Millia Islamia (A Central University)\Desktop\plm9 project\breed_ligands-glide-dock_XP	breed_ligands-glide-dock_XP_pv.maegz	452																				breed-glide-dock_SP
	OTAVA-FRAGMENT-LIBRARY-ligprep_1-.sdf:6197_+_OTAVA-FRAGMENT-LIBRARY-ligprep_1-.sdf:5371	33929	breed-glide-dock_SP.1116	2023-10-13 17:14:21	2023-10-13 17:14:21			C:\Users\Haider Thaer\OneDrive - Jamia Millia Islamia (A Central University)\Desktop\plm9 project\breed_ligands-glide-dock_XP	breed_ligands-glide-dock_XP_pv.maegz	453																				breed-glide-dock_SP
	OTAVA-FRAGMENT-LIBRARY-ligprep_1-.sdf:11168_+_OTAVA-FRAGMENT-LIBRARY-ligprep_1-.sdf:1568	33930	breed-glide-dock_SP.2853	2023-10-13 17:14:21	2023-10-13 17:14:21			C:\Users\Haider Thaer\OneDrive - Jamia Millia Islamia (A Central University)\Desktop\plm9 project\breed_ligands-glide-dock_XP	breed_ligands-glide-dock_XP_pv.maegz	454																				breed-glide-dock_SP
	OTAVA-FRAGMENT-LIBRARY-ligprep_1-.sdf:5323_+_OTAVA-FRAGMENT-LIBRARY-ligprep_1-.sdf:8716	33931	breed-glide-dock_SP.138	2023-10-13 17:14:21	2023-10-13 17:14:21			C:\Users\Haider Thaer\OneDrive - Jamia Millia Islamia (A Central University)\Desktop\plm9 project\breed_ligands-glide-dock_XP	breed_ligands-glide-dock_XP_pv.maegz	455																				breed-glide-dock_SP
	OTAVA-FRAGMENT-LIBRARY-ligprep_1-.sdf:1412_+_OTAVA-FRAGMENT-LIBRARY-ligprep_1-.sdf:856	33932	breed-glide-dock_SP.3084	2023-10-13 17:14:21	2023-10-13 17:14:21			C:\Users\Haider Thaer\OneDrive - Jamia Millia Islamia (A Central University)\Desktop\plm9 project\breed_ligands-glide-dock_XP	breed_ligands-glide-dock_XP_pv.maegz	456																				breed-glide-dock_SP
	OTAVA-FRAGMENT-LIBRARY-ligprep_1-.sdf:1258_+_OTAVA-FRAGMENT-LIBRARY-ligprep_1-.sdf:1240	33933	breed-glide-dock_SP.1754	2023-10-13 17:14:21	2023-10-13 17:14:21			C:\Users\Haider Thaer\OneDrive - Jamia Millia Islamia (A Central University)\Desktop\plm9 project\breed_ligands-glide-dock_XP	breed_ligands-glide-dock_XP_pv.maegz	457																				breed-glide-dock_SP
	OTAVA-FRAGMENT-LIBRARY-ligprep_1-.sdf:6270_+_OTAVA-FRAGMENT-LIBRARY-ligprep_1-.sdf:1521	33934	breed-glide-dock_SP.1733	2023-10-13 17:14:21	2023-10-13 17:14:21			C:\Users\Haider Thaer\OneDrive - Jamia Millia Islamia (A Central University)\Desktop\plm9 project\breed_ligands-glide-dock_XP	breed_ligands-glide-dock_XP_pv.maegz	458																				breed-glide-dock_SP
	OTAVA-FRAGMENT-LIBRARY-ligprep_1-.sdf:1756_+_OTAVA-FRAGMENT-LIBRARY-ligprep_1-.sdf:994	33935	breed-glide-dock_SP.37	2023-10-13 17:14:21	2023-10-13 17:14:21			C:\Users\Haider Thaer\OneDrive - Jamia Millia Islamia (A Central University)\Desktop\plm9 project\breed_ligands-glide-dock_XP	breed_ligands-glide-dock_XP_pv.maegz	459																				breed-glide-dock_SP
	OTAVA-FRAGMENT-LIBRARY-ligprep_1-.sdf:5617_+_OTAVA-FRAGMENT-LIBRARY-ligprep_1-.sdf:2755	33936	breed-glide-dock_SP.1638	2023-10-13 17:14:21	2023-10-13 17:14:21			C:\Users\Haider Thaer\OneDrive - Jamia Millia Islamia (A Central University)\Desktop\plm9 project\breed_ligands-glide-dock_XP	breed_ligands-glide-dock_XP_pv.maegz	460																				breed-glide-dock_SP
	OTAVA-FRAGMENT-LIBRARY-ligprep_1-.sdf:3082_+_OTAVA-FRAGMENT-LIBRARY-ligprep_1-.sdf:3024	33937	breed-glide-dock_SP.2066	2023-10-13 17:14:21	2023-10-13 17:14:21			C:\Users\Haider Thaer\OneDrive - Jamia Millia Islamia (A Central University)\Desktop\plm9 project\breed_ligands-glide-dock_XP	breed_ligands-glide-dock_XP_pv.maegz	461																				breed-glide-dock_SP
	OTAVA-FRAGMENT-LIBRARY-ligprep_1-.sdf:2761_+_OTAVA-FRAGMENT-LIBRARY-ligprep_1-.sdf:3833	33938	breed-glide-dock_SP.74	2023-10-13 17:14:21	2023-10-13 17:14:21			C:\Users\Haider Thaer\OneDrive - Jamia Millia Islamia (A Central University)\Desktop\plm9 project\breed_ligands-glide-dock_XP	breed_ligands-glide-dock_XP_pv.maegz	462																				breed-glide-dock_SP
	OTAVA-FRAGMENT-LIBRARY-ligprep_1-.sdf:9102_+_OTAVA-FRAGMENT-LIBRARY-ligprep_1-.sdf:10729	33939	breed-glide-dock_SP.2484	2023-10-13 17:14:21	2023-10-13 17:14:21			C:\Users\Haider Thaer\OneDrive - Jamia Millia Islamia (A Central University)\Desktop\plm9 project\breed_ligands-glide-dock_XP	breed_ligands-glide-dock_XP_pv.maegz	463																				breed-glide-dock_SP
	OTAVA-FRAGMENT-LIBRARY-ligprep_1-.sdf:3367_+_OTAVA-FRAGMENT-LIBRARY-ligprep_1-.sdf:139	33940	breed-glide-dock_SP.2574	2023-10-13 17:14:21	2023-10-13 17:14:21			C:\Users\Haider Thaer\OneDrive - Jamia Millia Islamia (A Central University)\Desktop\plm9 project\breed_ligands-glide-dock_XP	breed_ligands-glide-dock_XP_pv.maegz	464																				breed-glide-dock_SP
	OTAVA-FRAGMENT-LIBRARY-ligprep_1-.sdf:2472_+_OTAVA-FRAGMENT-LIBRARY-ligprep_1-.sdf:4417	33941	breed-glide-dock_SP.1220	2023-10-13 17:14:21	2023-10-13 17:14:21			C:\Users\Haider Thaer\OneDrive - Jamia Millia Islamia (A Central University)\Desktop\plm9 project\breed_ligands-glide-dock_XP	breed_ligands-glide-dock_XP_pv.maegz	465																				breed-glide-dock_SP
	OTAVA-FRAGMENT-LIBRARY-ligprep_1-.sdf:2338_+_OTAVA-FRAGMENT-LIBRARY-ligprep_1-.sdf:10976	33942	breed-glide-dock_SP.1911	2023-10-13 17:14:21	2023-10-13 17:14:21			C:\Users\Haider Thaer\OneDrive - Jamia Millia Islamia (A Central University)\Desktop\plm9 project\breed_ligands-glide-dock_XP	breed_ligands-glide-dock_XP_pv.maegz	466																				breed-glide-dock_SP
	OTAVA-FRAGMENT-LIBRARY-ligprep_1-.sdf:9208_+_OTAVA-FRAGMENT-LIBRARY-ligprep_1-.sdf:2755	33943	breed-glide-dock_SP.1799	2023-10-13 17:14:21	2023-10-13 17:14:21			C:\Users\Haider Thaer\OneDrive - Jamia Millia Islamia (A Central University)\Desktop\plm9 project\breed_ligands-glide-dock_XP	breed_ligands-glide-dock_XP_pv.maegz	467																				breed-glide-dock_SP
	OTAVA-FRAGMENT-LIBRARY-ligprep_1-.sdf:8884_+_OTAVA-FRAGMENT-LIBRARY-ligprep_1-.sdf:2753	33944	breed-glide-dock_SP.7	2023-10-13 17:14:21	2023-10-13 17:14:21			C:\Users\Haider Thaer\OneDrive - Jamia Millia Islamia (A Central University)\Desktop\plm9 project\breed_ligands-glide-dock_XP	breed_ligands-glide-dock_XP_pv.maegz	468																				breed-glide-dock_SP
	OTAVA-FRAGMENT-LIBRARY-ligprep_1-.sdf:11426_+_OTAVA-FRAGMENT-LIBRARY-ligprep_1-.sdf:3279	33945	breed-glide-dock_SP.648	2023-10-13 17:14:21	2023-10-13 17:14:21			C:\Users\Haider Thaer\OneDrive - Jamia Millia Islamia (A Central University)\Desktop\plm9 project\breed_ligands-glide-dock_XP	breed_ligands-glide-dock_XP_pv.maegz	469																				breed-glide-dock_SP
	OTAVA-FRAGMENT-LIBRARY-ligprep_1-.sdf:11330_+_OTAVA-FRAGMENT-LIBRARY-ligprep_1-.sdf:10746	33946	breed-glide-dock_SP.463	2023-10-13 17:14:21	2023-10-13 17:14:21			C:\Users\Haider Thaer\OneDrive - Jamia Millia Islamia (A Central University)\Desktop\plm9 project\breed_ligands-glide-dock_XP	breed_ligands-glide-dock_XP_pv.maegz	470																				breed-glide-dock_SP
	OTAVA-FRAGMENT-LIBRARY-ligprep_1-.sdf:11168_+_OTAVA-FRAGMENT-LIBRARY-ligprep_1-.sdf:4302	33947	breed-glide-dock_SP.364	2023-10-13 17:14:21	2023-10-13 17:14:21			C:\Users\Haider Thaer\OneDrive - Jamia Millia Islamia (A Central University)\Desktop\plm9 project\breed_ligands-glide-dock_XP	breed_ligands-glide-dock_XP_pv.maegz	471																				breed-glide-dock_SP
	OTAVA-FRAGMENT-LIBRARY-ligprep_1-.sdf:7960_+_OTAVA-FRAGMENT-LIBRARY-ligprep_1-.sdf:4302	33948	breed-glide-dock_SP.868	2023-10-13 17:14:21	2023-10-13 17:14:21			C:\Users\Haider Thaer\OneDrive - Jamia Millia Islamia (A Central University)\Desktop\plm9 project\breed_ligands-glide-dock_XP	breed_ligands-glide-dock_XP_pv.maegz	472																				breed-glide-dock_SP
	OTAVA-FRAGMENT-LIBRARY-ligprep_1-.sdf:8408_+_OTAVA-FRAGMENT-LIBRARY-ligprep_1-.sdf:578	33949	breed-glide-dock_SP.302	2023-10-13 17:14:21	2023-10-13 17:14:21			C:\Users\Haider Thaer\OneDrive - Jamia Millia Islamia (A Central University)\Desktop\plm9 project\breed_ligands-glide-dock_XP	breed_ligands-glide-dock_XP_pv.maegz	473																				breed-glide-dock_SP
	OTAVA-FRAGMENT-LIBRARY-ligprep_1-.sdf:9364_+_OTAVA-FRAGMENT-LIBRARY-ligprep_1-.sdf:11330	33950	breed-glide-dock_SP.236	2023-10-13 17:14:21	2023-10-13 17:14:21			C:\Users\Haider Thaer\OneDrive - Jamia Millia Islamia (A Central University)\Desktop\plm9 project\breed_ligands-glide-dock_XP	breed_ligands-glide-dock_XP_pv.maegz	474																				breed-glide-dock_SP
	OTAVA-FRAGMENT-LIBRARY-ligprep_1-.sdf:9761_+_OTAVA-FRAGMENT-LIBRARY-ligprep_1-.sdf:9464	33951	breed-glide-dock_SP.598	2023-10-13 17:14:21	2023-10-13 17:14:21			C:\Users\Haider Thaer\OneDrive - Jamia Millia Islamia (A Central University)\Desktop\plm9 project\breed_ligands-glide-dock_XP	breed_ligands-glide-dock_XP_pv.maegz	475																				breed-glide-dock_SP
	OTAVA-FRAGMENT-LIBRARY-ligprep_1-.sdf:2761_+_OTAVA-FRAGMENT-LIBRARY-ligprep_1-.sdf:1522	33952	breed-glide-dock_SP.2400	2023-10-13 17:14:21	2023-10-13 17:14:21			C:\Users\Haider Thaer\OneDrive - Jamia Millia Islamia (A Central University)\Desktop\plm9 project\breed_ligands-glide-dock_XP	breed_ligands-glide-dock_XP_pv.maegz	476																				breed-glide-dock_SP
	OTAVA-FRAGMENT-LIBRARY-ligprep_1-.sdf:3902_+_OTAVA-FRAGMENT-LIBRARY-ligprep_1-.sdf:8818	33953	breed-glide-dock_SP.1036	2023-10-13 17:14:21	2023-10-13 17:14:21			C:\Users\Haider Thaer\OneDrive - Jamia Millia Islamia (A Central University)\Desktop\plm9 project\breed_ligands-glide-dock_XP	breed_ligands-glide-dock_XP_pv.maegz	477																				breed-glide-dock_SP
	OTAVA-FRAGMENT-LIBRARY-ligprep_1-.sdf:3281_+_OTAVA-FRAGMENT-LIBRARY-ligprep_1-.sdf:1779	33954	breed-glide-dock_SP.1852	2023-10-13 17:14:21	2023-10-13 17:14:21			C:\Users\Haider Thaer\OneDrive - Jamia Millia Islamia (A Central University)\Desktop\plm9 project\breed_ligands-glide-dock_XP	breed_ligands-glide-dock_XP_pv.maegz	478																				breed-glide-dock_SP
	OTAVA-FRAGMENT-LIBRARY-ligprep_1-.sdf:9290_+_OTAVA-FRAGMENT-LIBRARY-ligprep_1-.sdf:9419	33955	breed-glide-dock_SP.2481	2023-10-13 17:14:21	2023-10-13 17:14:21			C:\Users\Haider Thaer\OneDrive - Jamia Millia Islamia (A Central University)\Desktop\plm9 project\breed_ligands-glide-dock_XP	breed_ligands-glide-dock_XP_pv.maegz	479																				breed-glide-dock_SP
	OTAVA-FRAGMENT-LIBRARY-ligprep_1-.sdf:5515_+_OTAVA-FRAGMENT-LIBRARY-ligprep_1-.sdf:2755	33956	breed-glide-dock_SP.447	2023-10-13 17:14:21	2023-10-13 17:14:21			C:\Users\Haider Thaer\OneDrive - Jamia Millia Islamia (A Central University)\Desktop\plm9 project\breed_ligands-glide-dock_XP	breed_ligands-glide-dock_XP_pv.maegz	480																				breed-glide-dock_SP
	OTAVA-FRAGMENT-LIBRARY-ligprep_1-.sdf:1921_+_OTAVA-FRAGMENT-LIBRARY-ligprep_1-.sdf:4182	33957	breed-glide-dock_SP.1016	2023-10-13 17:14:21	2023-10-13 17:14:21			C:\Users\Haider Thaer\OneDrive - Jamia Millia Islamia (A Central University)\Desktop\plm9 project\breed_ligands-glide-dock_XP	breed_ligands-glide-dock_XP_pv.maegz	481																				breed-glide-dock_SP
	OTAVA-FRAGMENT-LIBRARY-ligprep_1-.sdf:11114_+_OTAVA-FRAGMENT-LIBRARY-ligprep_1-.sdf:966	33958	breed-glide-dock_SP.1496	2023-10-13 17:14:21	2023-10-13 17:14:21			C:\Users\Haider Thaer\OneDrive - Jamia Millia Islamia (A Central University)\Desktop\plm9 project\breed_ligands-glide-dock_XP	breed_ligands-glide-dock_XP_pv.maegz	482																				breed-glide-dock_SP
	OTAVA-FRAGMENT-LIBRARY-ligprep_1-.sdf:2863_+_OTAVA-FRAGMENT-LIBRARY-ligprep_1-.sdf:1924	33959	breed-glide-dock_SP.682	2023-10-13 17:14:21	2023-10-13 17:14:21			C:\Users\Haider Thaer\OneDrive - Jamia Millia Islamia (A Central University)\Desktop\plm9 project\breed_ligands-glide-dock_XP	breed_ligands-glide-dock_XP_pv.maegz	483																				breed-glide-dock_SP
	OTAVA-FRAGMENT-LIBRARY-ligprep_1-.sdf:2629_+_OTAVA-FRAGMENT-LIBRARY-ligprep_1-.sdf:2753	33960	breed-glide-dock_SP.17	2023-10-13 17:14:21	2023-10-13 17:14:21			C:\Users\Haider Thaer\OneDrive - Jamia Millia Islamia (A Central University)\Desktop\plm9 project\breed_ligands-glide-dock_XP	breed_ligands-glide-dock_XP_pv.maegz	484																				breed-glide-dock_SP
	OTAVA-FRAGMENT-LIBRARY-ligprep_1-.sdf:9208_+_OTAVA-FRAGMENT-LIBRARY-ligprep_1-.sdf:9290	33961	breed-glide-dock_SP.1659	2023-10-13 17:14:21	2023-10-13 17:14:21			C:\Users\Haider Thaer\OneDrive - Jamia Millia Islamia (A Central University)\Desktop\plm9 project\breed_ligands-glide-dock_XP	breed_ligands-glide-dock_XP_pv.maegz	485																				breed-glide-dock_SP
	OTAVA-FRAGMENT-LIBRARY-ligprep_1-.sdf:1941_+_OTAVA-FRAGMENT-LIBRARY-ligprep_1-.sdf:3338	33962	breed-glide-dock_SP.470	2023-10-13 17:14:21	2023-10-13 17:14:21			C:\Users\Haider Thaer\OneDrive - Jamia Millia Islamia (A Central University)\Desktop\plm9 project\breed_ligands-glide-dock_XP	breed_ligands-glide-dock_XP_pv.maegz	486																				breed-glide-dock_SP
	OTAVA-FRAGMENT-LIBRARY-ligprep_1-.sdf:3413_+_OTAVA-FRAGMENT-LIBRARY-ligprep_1-.sdf:3974	33963	breed-glide-dock_SP.2638	2023-10-13 17:14:21	2023-10-13 17:14:21			C:\Users\Haider Thaer\OneDrive - Jamia Millia Islamia (A Central University)\Desktop\plm9 project\breed_ligands-glide-dock_XP	breed_ligands-glide-dock_XP_pv.maegz	487																				breed-glide-dock_SP
	OTAVA-FRAGMENT-LIBRARY-ligprep_1-.sdf:9514_+_OTAVA-FRAGMENT-LIBRARY-ligprep_1-.sdf:4385	33964	breed-glide-dock_SP.2521	2023-10-13 17:14:21	2023-10-13 17:14:21			C:\Users\Haider Thaer\OneDrive - Jamia Millia Islamia (A Central University)\Desktop\plm9 project\breed_ligands-glide-dock_XP	breed_ligands-glide-dock_XP_pv.maegz	488																				breed-glide-dock_SP
	OTAVA-FRAGMENT-LIBRARY-ligprep_1-.sdf:990_+_OTAVA-FRAGMENT-LIBRARY-ligprep_1-.sdf:1064	33965	breed-glide-dock_SP.793	2023-10-13 17:14:21	2023-10-13 17:14:21			C:\Users\Haider Thaer\OneDrive - Jamia Millia Islamia (A Central University)\Desktop\plm9 project\breed_ligands-glide-dock_XP	breed_ligands-glide-dock_XP_pv.maegz	489																				breed-glide-dock_SP
	OTAVA-FRAGMENT-LIBRARY-ligprep_1-.sdf:11167_+_OTAVA-FRAGMENT-LIBRARY-ligprep_1-.sdf:11404	33966	breed-glide-dock_SP.1065	2023-10-13 17:14:21	2023-10-13 17:14:21			C:\Users\Haider Thaer\OneDrive - Jamia Millia Islamia (A Central University)\Desktop\plm9 project\breed_ligands-glide-dock_XP	breed_ligands-glide-dock_XP_pv.maegz	490																				breed-glide-dock_SP
	OTAVA-FRAGMENT-LIBRARY-ligprep_1-.sdf:9557_+_OTAVA-FRAGMENT-LIBRARY-ligprep_1-.sdf:10745	33967	breed-glide-dock_SP.2784	2023-10-13 17:14:21	2023-10-13 17:14:21			C:\Users\Haider Thaer\OneDrive - Jamia Millia Islamia (A Central University)\Desktop\plm9 project\breed_ligands-glide-dock_XP	breed_ligands-glide-dock_XP_pv.maegz	491																				breed-glide-dock_SP
	OTAVA-FRAGMENT-LIBRARY-ligprep_1-.sdf:5438_+_OTAVA-FRAGMENT-LIBRARY-ligprep_1-.sdf:10971	33968	breed-glide-dock_SP.1632	2023-10-13 17:14:21	2023-10-13 17:14:21			C:\Users\Haider Thaer\OneDrive - Jamia Millia Islamia (A Central University)\Desktop\plm9 project\breed_ligands-glide-dock_XP	breed_ligands-glide-dock_XP_pv.maegz	492																				breed-glide-dock_SP
	OTAVA-FRAGMENT-LIBRARY-ligprep_1-.sdf:1568_+_OTAVA-FRAGMENT-LIBRARY-ligprep_1-.sdf:9985	33969	breed-glide-dock_SP.2104	2023-10-13 17:14:21	2023-10-13 17:14:21			C:\Users\Haider Thaer\OneDrive - Jamia Millia Islamia (A Central University)\Desktop\plm9 project\breed_ligands-glide-dock_XP	breed_ligands-glide-dock_XP_pv.maegz	493																				breed-glide-dock_SP
	OTAVA-FRAGMENT-LIBRARY-ligprep_1-.sdf:5515_+_OTAVA-FRAGMENT-LIBRARY-ligprep_1-.sdf:4417	33970	breed-glide-dock_SP.1164	2023-10-13 17:14:21	2023-10-13 17:14:21			C:\Users\Haider Thaer\OneDrive - Jamia Millia Islamia (A Central University)\Desktop\plm9 project\breed_ligands-glide-dock_XP	breed_ligands-glide-dock_XP_pv.maegz	494																				breed-glide-dock_SP
	OTAVA-FRAGMENT-LIBRARY-ligprep_1-.sdf:11168_+_OTAVA-FRAGMENT-LIBRARY-ligprep_1-.sdf:2284	33971	breed-glide-dock_SP.1770	2023-10-13 17:14:21	2023-10-13 17:14:21			C:\Users\Haider Thaer\OneDrive - Jamia Millia Islamia (A Central University)\Desktop\plm9 project\breed_ligands-glide-dock_XP	breed_ligands-glide-dock_XP_pv.maegz	495																				breed-glide-dock_SP
	OTAVA-FRAGMENT-LIBRARY-ligprep_1-.sdf:9815_+_OTAVA-FRAGMENT-LIBRARY-ligprep_1-.sdf:5940	33972	breed-glide-dock_SP.2141	2023-10-13 17:14:21	2023-10-13 17:14:21			C:\Users\Haider Thaer\OneDrive - Jamia Millia Islamia (A Central University)\Desktop\plm9 project\breed_ligands-glide-dock_XP	breed_ligands-glide-dock_XP_pv.maegz	496																				breed-glide-dock_SP
	OTAVA-FRAGMENT-LIBRARY-ligprep_1-.sdf:7917_+_OTAVA-FRAGMENT-LIBRARY-ligprep_1-.sdf:4417	33973	breed-glide-dock_SP.205	2023-10-13 17:14:21	2023-10-13 17:14:21			C:\Users\Haider Thaer\OneDrive - Jamia Millia Islamia (A Central University)\Desktop\plm9 project\breed_ligands-glide-dock_XP	breed_ligands-glide-dock_XP_pv.maegz	497																				breed-glide-dock_SP
	OTAVA-FRAGMENT-LIBRARY-ligprep_1-.sdf:9209_+_OTAVA-FRAGMENT-LIBRARY-ligprep_1-.sdf:2488	33974	breed-glide-dock_SP.2097	2023-10-13 17:14:21	2023-10-13 17:14:21			C:\Users\Haider Thaer\OneDrive - Jamia Millia Islamia (A Central University)\Desktop\plm9 project\breed_ligands-glide-dock_XP	breed_ligands-glide-dock_XP_pv.maegz	498																				breed-glide-dock_SP
	OTAVA-FRAGMENT-LIBRARY-ligprep_1-.sdf:11426_+_OTAVA-FRAGMENT-LIBRARY-ligprep_1-.sdf:3286	33975	breed-glide-dock_SP.618	2023-10-13 17:14:21	2023-10-13 17:14:21			C:\Users\Haider Thaer\OneDrive - Jamia Millia Islamia (A Central University)\Desktop\plm9 project\breed_ligands-glide-dock_XP	breed_ligands-glide-dock_XP_pv.maegz	499																				breed-glide-dock_SP
	OTAVA-FRAGMENT-LIBRARY-ligprep_1-.sdf:10548_+_OTAVA-FRAGMENT-LIBRARY-ligprep_1-.sdf:3763	33976	breed-glide-dock_SP.591	2023-10-13 17:14:21	2023-10-13 17:14:21			C:\Users\Haider Thaer\OneDrive - Jamia Millia Islamia (A Central University)\Desktop\plm9 project\breed_ligands-glide-dock_XP	breed_ligands-glide-dock_XP_pv.maegz	500																				breed-glide-dock_SP
	OTAVA-FRAGMENT-LIBRARY-ligprep_1-.sdf:572_+_OTAVA-FRAGMENT-LIBRARY-ligprep_1-.sdf:7816	33977	breed-glide-dock_SP.2633	2023-10-13 17:14:21	2023-10-13 17:14:21			C:\Users\Haider Thaer\OneDrive - Jamia Millia Islamia (A Central University)\Desktop\plm9 project\breed_ligands-glide-dock_XP	breed_ligands-glide-dock_XP_pv.maegz	501																				breed-glide-dock_SP
	OTAVA-FRAGMENT-LIBRARY-ligprep_1-.sdf:4668_+_OTAVA-FRAGMENT-LIBRARY-ligprep_1-.sdf:6516	33978	breed-glide-dock_SP.2679	2023-10-13 17:14:21	2023-10-13 17:14:21			C:\Users\Haider Thaer\OneDrive - Jamia Millia Islamia (A Central University)\Desktop\plm9 project\breed_ligands-glide-dock_XP	breed_ligands-glide-dock_XP_pv.maegz	502																				breed-glide-dock_SP
	OTAVA-FRAGMENT-LIBRARY-ligprep_1-.sdf:3877_+_OTAVA-FRAGMENT-LIBRARY-ligprep_1-.sdf:3474	33979	breed-glide-dock_SP.64	2023-10-13 17:14:21	2023-10-13 17:14:21			C:\Users\Haider Thaer\OneDrive - Jamia Millia Islamia (A Central University)\Desktop\plm9 project\breed_ligands-glide-dock_XP	breed_ligands-glide-dock_XP_pv.maegz	503																				breed-glide-dock_SP
	OTAVA-FRAGMENT-LIBRARY-ligprep_1-.sdf:1921_+_OTAVA-FRAGMENT-LIBRARY-ligprep_1-.sdf:1412	33980	breed-glide-dock_SP.803	2023-10-13 17:14:21	2023-10-13 17:14:21			C:\Users\Haider Thaer\OneDrive - Jamia Millia Islamia (A Central University)\Desktop\plm9 project\breed_ligands-glide-dock_XP	breed_ligands-glide-dock_XP_pv.maegz	504																				breed-glide-dock_SP
	OTAVA-FRAGMENT-LIBRARY-ligprep_1-.sdf:1523_+_OTAVA-FRAGMENT-LIBRARY-ligprep_1-.sdf:10174	33981	breed-glide-dock_SP.643	2023-10-13 17:14:21	2023-10-13 17:14:21			C:\Users\Haider Thaer\OneDrive - Jamia Millia Islamia (A Central University)\Desktop\plm9 project\breed_ligands-glide-dock_XP	breed_ligands-glide-dock_XP_pv.maegz	505																				breed-glide-dock_SP
	OTAVA-FRAGMENT-LIBRARY-ligprep_1-.sdf:10548_+_OTAVA-FRAGMENT-LIBRARY-ligprep_1-.sdf:8818	33982	breed-glide-dock_SP.705	2023-10-13 17:14:21	2023-10-13 17:14:21			C:\Users\Haider Thaer\OneDrive - Jamia Millia Islamia (A Central University)\Desktop\plm9 project\breed_ligands-glide-dock_XP	breed_ligands-glide-dock_XP_pv.maegz	506																				breed-glide-dock_SP
	OTAVA-FRAGMENT-LIBRARY-ligprep_1-.sdf:3758_+_OTAVA-FRAGMENT-LIBRARY-ligprep_1-.sdf:2761	33983	breed-glide-dock_SP.1592	2023-10-13 17:14:21	2023-10-13 17:14:21			C:\Users\Haider Thaer\OneDrive - Jamia Millia Islamia (A Central University)\Desktop\plm9 project\breed_ligands-glide-dock_XP	breed_ligands-glide-dock_XP_pv.maegz	507																				breed-glide-dock_SP
	OTAVA-FRAGMENT-LIBRARY-ligprep_1-.sdf:5438_+_OTAVA-FRAGMENT-LIBRARY-ligprep_1-.sdf:3811	33984	breed-glide-dock_SP.1705	2023-10-13 17:14:21	2023-10-13 17:14:21			C:\Users\Haider Thaer\OneDrive - Jamia Millia Islamia (A Central University)\Desktop\plm9 project\breed_ligands-glide-dock_XP	breed_ligands-glide-dock_XP_pv.maegz	508																				breed-glide-dock_SP
	OTAVA-FRAGMENT-LIBRARY-ligprep_1-.sdf:10882_+_OTAVA-FRAGMENT-LIBRARY-ligprep_1-.sdf:9696	33985	breed-glide-dock_SP.512	2023-10-13 17:14:21	2023-10-13 17:14:21			C:\Users\Haider Thaer\OneDrive - Jamia Millia Islamia (A Central University)\Desktop\plm9 project\breed_ligands-glide-dock_XP	breed_ligands-glide-dock_XP_pv.maegz	509																				breed-glide-dock_SP
	OTAVA-FRAGMENT-LIBRARY-ligprep_1-.sdf:5359_+_OTAVA-FRAGMENT-LIBRARY-ligprep_1-.sdf:189	33986	breed-glide-dock_SP.359	2023-10-13 17:14:21	2023-10-13 17:14:21			C:\Users\Haider Thaer\OneDrive - Jamia Millia Islamia (A Central University)\Desktop\plm9 project\breed_ligands-glide-dock_XP	breed_ligands-glide-dock_XP_pv.maegz	510																				breed-glide-dock_SP
	OTAVA-FRAGMENT-LIBRARY-ligprep_1-.sdf:856_+_OTAVA-FRAGMENT-LIBRARY-ligprep_1-.sdf:3828	33987	breed-glide-dock_SP.468	2023-10-13 17:14:21	2023-10-13 17:14:21			C:\Users\Haider Thaer\OneDrive - Jamia Millia Islamia (A Central University)\Desktop\plm9 project\breed_ligands-glide-dock_XP	breed_ligands-glide-dock_XP_pv.maegz	511																				breed-glide-dock_SP
	OTAVA-FRAGMENT-LIBRARY-ligprep_1-.sdf:8052_+_OTAVA-FRAGMENT-LIBRARY-ligprep_1-.sdf:6138	33988	breed-glide-dock_SP.1440	2023-10-13 17:14:21	2023-10-13 17:14:21			C:\Users\Haider Thaer\OneDrive - Jamia Millia Islamia (A Central University)\Desktop\plm9 project\breed_ligands-glide-dock_XP	breed_ligands-glide-dock_XP_pv.maegz	512																				breed-glide-dock_SP
	OTAVA-FRAGMENT-LIBRARY-ligprep_1-.sdf:4171_+_OTAVA-FRAGMENT-LIBRARY-ligprep_1-.sdf:3256	33989	breed-glide-dock_SP.1337	2023-10-13 17:14:21	2023-10-13 17:14:21			C:\Users\Haider Thaer\OneDrive - Jamia Millia Islamia (A Central University)\Desktop\plm9 project\breed_ligands-glide-dock_XP	breed_ligands-glide-dock_XP_pv.maegz	513																				breed-glide-dock_SP
	OTAVA-FRAGMENT-LIBRARY-ligprep_1-.sdf:6197_+_OTAVA-FRAGMENT-LIBRARY-ligprep_1-.sdf:11330	33990	breed-glide-dock_SP.673	2023-10-13 17:14:21	2023-10-13 17:14:21			C:\Users\Haider Thaer\OneDrive - Jamia Millia Islamia (A Central University)\Desktop\plm9 project\breed_ligands-glide-dock_XP	breed_ligands-glide-dock_XP_pv.maegz	514																				breed-glide-dock_SP
	OTAVA-FRAGMENT-LIBRARY-ligprep_1-.sdf:11269_+_OTAVA-FRAGMENT-LIBRARY-ligprep_1-.sdf:10174	33991	breed-glide-dock_SP.706	2023-10-13 17:14:21	2023-10-13 17:14:21			C:\Users\Haider Thaer\OneDrive - Jamia Millia Islamia (A Central University)\Desktop\plm9 project\breed_ligands-glide-dock_XP	breed_ligands-glide-dock_XP_pv.maegz	515																				breed-glide-dock_SP
	OTAVA-FRAGMENT-LIBRARY-ligprep_1-.sdf:10174_+_OTAVA-FRAGMENT-LIBRARY-ligprep_1-.sdf:11269	33992	breed-glide-dock_SP.707	2023-10-13 17:14:21	2023-10-13 17:14:21			C:\Users\Haider Thaer\OneDrive - Jamia Millia Islamia (A Central University)\Desktop\plm9 project\breed_ligands-glide-dock_XP	breed_ligands-glide-dock_XP_pv.maegz	516																				breed-glide-dock_SP
	OTAVA-FRAGMENT-LIBRARY-ligprep_1-.sdf:8699_+_OTAVA-FRAGMENT-LIBRARY-ligprep_1-.sdf:5926	33993	breed-glide-dock_SP.1687	2023-10-13 17:14:21	2023-10-13 17:14:21			C:\Users\Haider Thaer\OneDrive - Jamia Millia Islamia (A Central University)\Desktop\plm9 project\breed_ligands-glide-dock_XP	breed_ligands-glide-dock_XP_pv.maegz	517																				breed-glide-dock_SP
	OTAVA-FRAGMENT-LIBRARY-ligprep_1-.sdf:10745_+_OTAVA-FRAGMENT-LIBRARY-ligprep_1-.sdf:11404	33994	breed-glide-dock_SP.2822	2023-10-13 17:14:21	2023-10-13 17:14:21			C:\Users\Haider Thaer\OneDrive - Jamia Millia Islamia (A Central University)\Desktop\plm9 project\breed_ligands-glide-dock_XP	breed_ligands-glide-dock_XP_pv.maegz	518																				breed-glide-dock_SP
	OTAVA-FRAGMENT-LIBRARY-ligprep_1-.sdf:10429_+_OTAVA-FRAGMENT-LIBRARY-ligprep_1-.sdf:4417	33995	breed-glide-dock_SP.173	2023-10-13 17:14:21	2023-10-13 17:14:21			C:\Users\Haider Thaer\OneDrive - Jamia Millia Islamia (A Central University)\Desktop\plm9 project\breed_ligands-glide-dock_XP	breed_ligands-glide-dock_XP_pv.maegz	519																				breed-glide-dock_SP
	OTAVA-FRAGMENT-LIBRARY-ligprep_1-.sdf:1004_+_OTAVA-FRAGMENT-LIBRARY-ligprep_1-.sdf:3379	33996	breed-glide-dock_SP.2787	2023-10-13 17:14:21	2023-10-13 17:14:21			C:\Users\Haider Thaer\OneDrive - Jamia Millia Islamia (A Central University)\Desktop\plm9 project\breed_ligands-glide-dock_XP	breed_ligands-glide-dock_XP_pv.maegz	520																				breed-glide-dock_SP
	OTAVA-FRAGMENT-LIBRARY-ligprep_1-.sdf:9563_+_OTAVA-FRAGMENT-LIBRARY-ligprep_1-.sdf:10746	33997	breed-glide-dock_SP.588	2023-10-13 17:14:21	2023-10-13 17:14:21			C:\Users\Haider Thaer\OneDrive - Jamia Millia Islamia (A Central University)\Desktop\plm9 project\breed_ligands-glide-dock_XP	breed_ligands-glide-dock_XP_pv.maegz	521																				breed-glide-dock_SP
	OTAVA-FRAGMENT-LIBRARY-ligprep_1-.sdf:4829_+_OTAVA-FRAGMENT-LIBRARY-ligprep_1-.sdf:4008	33998	breed-glide-dock_SP.188	2023-10-13 17:14:21	2023-10-13 17:14:21			C:\Users\Haider Thaer\OneDrive - Jamia Millia Islamia (A Central University)\Desktop\plm9 project\breed_ligands-glide-dock_XP	breed_ligands-glide-dock_XP_pv.maegz	522																				breed-glide-dock_SP
	OTAVA-FRAGMENT-LIBRARY-ligprep_1-.sdf:11723_+_OTAVA-FRAGMENT-LIBRARY-ligprep_1-.sdf:1334	33999	breed-glide-dock_SP.2435	2023-10-13 17:14:21	2023-10-13 17:14:21			C:\Users\Haider Thaer\OneDrive - Jamia Millia Islamia (A Central University)\Desktop\plm9 project\breed_ligands-glide-dock_XP	breed_ligands-glide-dock_XP_pv.maegz	523																				breed-glide-dock_SP
	OTAVA-FRAGMENT-LIBRARY-ligprep_1-.sdf:1247_+_OTAVA-FRAGMENT-LIBRARY-ligprep_1-.sdf:9290	34000	breed-glide-dock_SP.115	2023-10-13 17:14:21	2023-10-13 17:14:21			C:\Users\Haider Thaer\OneDrive - Jamia Millia Islamia (A Central University)\Desktop\plm9 project\breed_ligands-glide-dock_XP	breed_ligands-glide-dock_XP_pv.maegz	524																				breed-glide-dock_SP
	OTAVA-FRAGMENT-LIBRARY-ligprep_1-.sdf:426_+_OTAVA-FRAGMENT-LIBRARY-ligprep_1-.sdf:11269	34001	breed-glide-dock_SP.1182	2023-10-13 17:14:21	2023-10-13 17:14:21			C:\Users\Haider Thaer\OneDrive - Jamia Millia Islamia (A Central University)\Desktop\plm9 project\breed_ligands-glide-dock_XP	breed_ligands-glide-dock_XP_pv.maegz	525																				breed-glide-dock_SP
	OTAVA-FRAGMENT-LIBRARY-ligprep_1-.sdf:3758_+_OTAVA-FRAGMENT-LIBRARY-ligprep_1-.sdf:671	34002	breed-glide-dock_SP.1463	2023-10-13 17:14:21	2023-10-13 17:14:21			C:\Users\Haider Thaer\OneDrive - Jamia Millia Islamia (A Central University)\Desktop\plm9 project\breed_ligands-glide-dock_XP	breed_ligands-glide-dock_XP_pv.maegz	526																				breed-glide-dock_SP
	OTAVA-FRAGMENT-LIBRARY-ligprep_1-.sdf:6620_+_OTAVA-FRAGMENT-LIBRARY-ligprep_1-.sdf:4302	34003	breed-glide-dock_SP.2617	2023-10-13 17:14:21	2023-10-13 17:14:21			C:\Users\Haider Thaer\OneDrive - Jamia Millia Islamia (A Central University)\Desktop\plm9 project\breed_ligands-glide-dock_XP	breed_ligands-glide-dock_XP_pv.maegz	527																				breed-glide-dock_SP
	OTAVA-FRAGMENT-LIBRARY-ligprep_1-.sdf:9563_+_OTAVA-FRAGMENT-LIBRARY-ligprep_1-.sdf:9259	34004	breed-glide-dock_SP.1514	2023-10-13 17:14:21	2023-10-13 17:14:21			C:\Users\Haider Thaer\OneDrive - Jamia Millia Islamia (A Central University)\Desktop\plm9 project\breed_ligands-glide-dock_XP	breed_ligands-glide-dock_XP_pv.maegz	528																				breed-glide-dock_SP
	OTAVA-FRAGMENT-LIBRARY-ligprep_1-.sdf:6416_+_OTAVA-FRAGMENT-LIBRARY-ligprep_1-.sdf:9455	34005	breed-glide-dock_SP.36	2023-10-13 17:14:21	2023-10-13 17:14:21			C:\Users\Haider Thaer\OneDrive - Jamia Millia Islamia (A Central University)\Desktop\plm9 project\breed_ligands-glide-dock_XP	breed_ligands-glide-dock_XP_pv.maegz	529																				breed-glide-dock_SP
	OTAVA-FRAGMENT-LIBRARY-ligprep_1-.sdf:4517_+_OTAVA-FRAGMENT-LIBRARY-ligprep_1-.sdf:4829	34006	breed-glide-dock_SP.1090	2023-10-13 17:14:21	2023-10-13 17:14:21			C:\Users\Haider Thaer\OneDrive - Jamia Millia Islamia (A Central University)\Desktop\plm9 project\breed_ligands-glide-dock_XP	breed_ligands-glide-dock_XP_pv.maegz	530																				breed-glide-dock_SP
	OTAVA-FRAGMENT-LIBRARY-ligprep_1-.sdf:1821_+_OTAVA-FRAGMENT-LIBRARY-ligprep_1-.sdf:5359	34007	breed-glide-dock_SP.2939	2023-10-13 17:14:21	2023-10-13 17:14:21			C:\Users\Haider Thaer\OneDrive - Jamia Millia Islamia (A Central University)\Desktop\plm9 project\breed_ligands-glide-dock_XP	breed_ligands-glide-dock_XP_pv.maegz	531																				breed-glide-dock_SP
	OTAVA-FRAGMENT-LIBRARY-ligprep_1-.sdf:3632_+_OTAVA-FRAGMENT-LIBRARY-ligprep_1-.sdf:4578	34008	breed-glide-dock_SP.471	2023-10-13 17:14:21	2023-10-13 17:14:21			C:\Users\Haider Thaer\OneDrive - Jamia Millia Islamia (A Central University)\Desktop\plm9 project\breed_ligands-glide-dock_XP	breed_ligands-glide-dock_XP_pv.maegz	532																				breed-glide-dock_SP
	OTAVA-FRAGMENT-LIBRARY-ligprep_1-.sdf:8699_+_OTAVA-FRAGMENT-LIBRARY-ligprep_1-.sdf:3974	34009	breed-glide-dock_SP.2596	2023-10-13 17:14:21	2023-10-13 17:14:21			C:\Users\Haider Thaer\OneDrive - Jamia Millia Islamia (A Central University)\Desktop\plm9 project\breed_ligands-glide-dock_XP	breed_ligands-glide-dock_XP_pv.maegz	533																				breed-glide-dock_SP
	OTAVA-FRAGMENT-LIBRARY-ligprep_1-.sdf:3632_+_OTAVA-FRAGMENT-LIBRARY-ligprep_1-.sdf:8725	34010	breed-glide-dock_SP.2340	2023-10-13 17:14:21	2023-10-13 17:14:21			C:\Users\Haider Thaer\OneDrive - Jamia Millia Islamia (A Central University)\Desktop\plm9 project\breed_ligands-glide-dock_XP	breed_ligands-glide-dock_XP_pv.maegz	534																				breed-glide-dock_SP
	OTAVA-FRAGMENT-LIBRARY-ligprep_1-.sdf:4687_+_OTAVA-FRAGMENT-LIBRARY-ligprep_1-.sdf:4102	34011	breed-glide-dock_SP.419	2023-10-13 17:14:21	2023-10-13 17:14:21			C:\Users\Haider Thaer\OneDrive - Jamia Millia Islamia (A Central University)\Desktop\plm9 project\breed_ligands-glide-dock_XP	breed_ligands-glide-dock_XP_pv.maegz	535																				breed-glide-dock_SP
	OTAVA-FRAGMENT-LIBRARY-ligprep_1-.sdf:5359_+_OTAVA-FRAGMENT-LIBRARY-ligprep_1-.sdf:6481	34012	breed-glide-dock_SP.445	2023-10-13 17:14:21	2023-10-13 17:14:21			C:\Users\Haider Thaer\OneDrive - Jamia Millia Islamia (A Central University)\Desktop\plm9 project\breed_ligands-glide-dock_XP	breed_ligands-glide-dock_XP_pv.maegz	536																				breed-glide-dock_SP
	OTAVA-FRAGMENT-LIBRARY-ligprep_1-.sdf:9273_+_OTAVA-FRAGMENT-LIBRARY-ligprep_1-.sdf:1413	34013	breed-glide-dock_SP.1986	2023-10-13 17:14:21	2023-10-13 17:14:21			C:\Users\Haider Thaer\OneDrive - Jamia Millia Islamia (A Central University)\Desktop\plm9 project\breed_ligands-glide-dock_XP	breed_ligands-glide-dock_XP_pv.maegz	537																				breed-glide-dock_SP
	OTAVA-FRAGMENT-LIBRARY-ligprep_1-.sdf:3413_+_OTAVA-FRAGMENT-LIBRARY-ligprep_1-.sdf:9455	34014	breed-glide-dock_SP.2504	2023-10-13 17:14:21	2023-10-13 17:14:21			C:\Users\Haider Thaer\OneDrive - Jamia Millia Islamia (A Central University)\Desktop\plm9 project\breed_ligands-glide-dock_XP	breed_ligands-glide-dock_XP_pv.maegz	538																				breed-glide-dock_SP
	OTAVA-FRAGMENT-LIBRARY-ligprep_1-.sdf:1247_+_OTAVA-FRAGMENT-LIBRARY-ligprep_1-.sdf:1245	34015	breed-glide-dock_SP.692	2023-10-13 17:14:21	2023-10-13 17:14:21			C:\Users\Haider Thaer\OneDrive - Jamia Millia Islamia (A Central University)\Desktop\plm9 project\breed_ligands-glide-dock_XP	breed_ligands-glide-dock_XP_pv.maegz	539																				breed-glide-dock_SP
	OTAVA-FRAGMENT-LIBRARY-ligprep_1-.sdf:5438_+_OTAVA-FRAGMENT-LIBRARY-ligprep_1-.sdf:9111	34016	breed-glide-dock_SP.1985	2023-10-13 17:14:21	2023-10-13 17:14:21			C:\Users\Haider Thaer\OneDrive - Jamia Millia Islamia (A Central University)\Desktop\plm9 project\breed_ligands-glide-dock_XP	breed_ligands-glide-dock_XP_pv.maegz	540																				breed-glide-dock_SP
	OTAVA-FRAGMENT-LIBRARY-ligprep_1-.sdf:11580_+_OTAVA-FRAGMENT-LIBRARY-ligprep_1-.sdf:632	34017	breed-glide-dock_SP.895	2023-10-13 17:14:21	2023-10-13 17:14:21			C:\Users\Haider Thaer\OneDrive - Jamia Millia Islamia (A Central University)\Desktop\plm9 project\breed_ligands-glide-dock_XP	breed_ligands-glide-dock_XP_pv.maegz	541																				breed-glide-dock_SP
	OTAVA-FRAGMENT-LIBRARY-ligprep_1-.sdf:2912_+_OTAVA-FRAGMENT-LIBRARY-ligprep_1-.sdf:4395	34018	breed-glide-dock_SP.96	2023-10-13 17:14:21	2023-10-13 17:14:21			C:\Users\Haider Thaer\OneDrive - Jamia Millia Islamia (A Central University)\Desktop\plm9 project\breed_ligands-glide-dock_XP	breed_ligands-glide-dock_XP_pv.maegz	542																				breed-glide-dock_SP
	OTAVA-FRAGMENT-LIBRARY-ligprep_1-.sdf:1522_+_OTAVA-FRAGMENT-LIBRARY-ligprep_1-.sdf:694	34019	breed-glide-dock_SP.718	2023-10-13 17:14:21	2023-10-13 17:14:21			C:\Users\Haider Thaer\OneDrive - Jamia Millia Islamia (A Central University)\Desktop\plm9 project\breed_ligands-glide-dock_XP	breed_ligands-glide-dock_XP_pv.maegz	543																				breed-glide-dock_SP
	OTAVA-FRAGMENT-LIBRARY-ligprep_1-.sdf:3833_+_OTAVA-FRAGMENT-LIBRARY-ligprep_1-.sdf:3252	34020	breed-glide-dock_SP.2977	2023-10-13 17:14:21	2023-10-13 17:14:21			C:\Users\Haider Thaer\OneDrive - Jamia Millia Islamia (A Central University)\Desktop\plm9 project\breed_ligands-glide-dock_XP	breed_ligands-glide-dock_XP_pv.maegz	544																				breed-glide-dock_SP
	OTAVA-FRAGMENT-LIBRARY-ligprep_1-.sdf:4417_+_OTAVA-FRAGMENT-LIBRARY-ligprep_1-.sdf:3760	34021	breed-glide-dock_SP.400	2023-10-13 17:14:21	2023-10-13 17:14:21			C:\Users\Haider Thaer\OneDrive - Jamia Millia Islamia (A Central University)\Desktop\plm9 project\breed_ligands-glide-dock_XP	breed_ligands-glide-dock_XP_pv.maegz	545																				breed-glide-dock_SP
	OTAVA-FRAGMENT-LIBRARY-ligprep_1-.sdf:9290_+_OTAVA-FRAGMENT-LIBRARY-ligprep_1-.sdf:8294	34022	breed-glide-dock_SP.762	2023-10-13 17:14:21	2023-10-13 17:14:21			C:\Users\Haider Thaer\OneDrive - Jamia Millia Islamia (A Central University)\Desktop\plm9 project\breed_ligands-glide-dock_XP	breed_ligands-glide-dock_XP_pv.maegz	546																				breed-glide-dock_SP
	OTAVA-FRAGMENT-LIBRARY-ligprep_1-.sdf:3758_+_OTAVA-FRAGMENT-LIBRARY-ligprep_1-.sdf:3252	34023	breed-glide-dock_SP.590	2023-10-13 17:14:21	2023-10-13 17:14:21			C:\Users\Haider Thaer\OneDrive - Jamia Millia Islamia (A Central University)\Desktop\plm9 project\breed_ligands-glide-dock_XP	breed_ligands-glide-dock_XP_pv.maegz	547																				breed-glide-dock_SP
	OTAVA-FRAGMENT-LIBRARY-ligprep_1-.sdf:9566_+_OTAVA-FRAGMENT-LIBRARY-ligprep_1-.sdf:9259	34024	breed-glide-dock_SP.1628	2023-10-13 17:14:21	2023-10-13 17:14:21			C:\Users\Haider Thaer\OneDrive - Jamia Millia Islamia (A Central University)\Desktop\plm9 project\breed_ligands-glide-dock_XP	breed_ligands-glide-dock_XP_pv.maegz	548																				breed-glide-dock_SP
	OTAVA-FRAGMENT-LIBRARY-ligprep_1-.sdf:10271_+_OTAVA-FRAGMENT-LIBRARY-ligprep_1-.sdf:2860	34025	breed-glide-dock_SP.556	2023-10-13 17:14:21	2023-10-13 17:14:21			C:\Users\Haider Thaer\OneDrive - Jamia Millia Islamia (A Central University)\Desktop\plm9 project\breed_ligands-glide-dock_XP	breed_ligands-glide-dock_XP_pv.maegz	549																				breed-glide-dock_SP
	OTAVA-FRAGMENT-LIBRARY-ligprep_1-.sdf:5108_+_OTAVA-FRAGMENT-LIBRARY-ligprep_1-.sdf:8335	34026	breed-glide-dock_SP.848	2023-10-13 17:14:21	2023-10-13 17:14:21			C:\Users\Haider Thaer\OneDrive - Jamia Millia Islamia (A Central University)\Desktop\plm9 project\breed_ligands-glide-dock_XP	breed_ligands-glide-dock_XP_pv.maegz	550																				breed-glide-dock_SP
	OTAVA-FRAGMENT-LIBRARY-ligprep_1-.sdf:940_+_OTAVA-FRAGMENT-LIBRARY-ligprep_1-.sdf:2910	34027	breed-glide-dock_SP.1162	2023-10-13 17:14:21	2023-10-13 17:14:21			C:\Users\Haider Thaer\OneDrive - Jamia Millia Islamia (A Central University)\Desktop\plm9 project\breed_ligands-glide-dock_XP	breed_ligands-glide-dock_XP_pv.maegz	551																				breed-glide-dock_SP
	OTAVA-FRAGMENT-LIBRARY-ligprep_1-.sdf:1799_+_OTAVA-FRAGMENT-LIBRARY-ligprep_1-.sdf:4491	34028	breed-glide-dock_SP.1943	2023-10-13 17:14:21	2023-10-13 17:14:21			C:\Users\Haider Thaer\OneDrive - Jamia Millia Islamia (A Central University)\Desktop\plm9 project\breed_ligands-glide-dock_XP	breed_ligands-glide-dock_XP_pv.maegz	552																				breed-glide-dock_SP
	OTAVA-FRAGMENT-LIBRARY-ligprep_1-.sdf:774_+_OTAVA-FRAGMENT-LIBRARY-ligprep_1-.sdf:6004	34029	breed-glide-dock_SP.373	2023-10-13 17:14:21	2023-10-13 17:14:21			C:\Users\Haider Thaer\OneDrive - Jamia Millia Islamia (A Central University)\Desktop\plm9 project\breed_ligands-glide-dock_XP	breed_ligands-glide-dock_XP_pv.maegz	553																				breed-glide-dock_SP
	OTAVA-FRAGMENT-LIBRARY-ligprep_1-.sdf:9229_+_OTAVA-FRAGMENT-LIBRARY-ligprep_1-.sdf:103	34030	breed-glide-dock_SP.56	2023-10-13 17:14:21	2023-10-13 17:14:21			C:\Users\Haider Thaer\OneDrive - Jamia Millia Islamia (A Central University)\Desktop\plm9 project\breed_ligands-glide-dock_XP	breed_ligands-glide-dock_XP_pv.maegz	554																				breed-glide-dock_SP
	OTAVA-FRAGMENT-LIBRARY-ligprep_1-.sdf:11330_+_OTAVA-FRAGMENT-LIBRARY-ligprep_1-.sdf:1521	34031	breed-glide-dock_SP.1087	2023-10-13 17:14:21	2023-10-13 17:14:21			C:\Users\Haider Thaer\OneDrive - Jamia Millia Islamia (A Central University)\Desktop\plm9 project\breed_ligands-glide-dock_XP	breed_ligands-glide-dock_XP_pv.maegz	555																				breed-glide-dock_SP
	OTAVA-FRAGMENT-LIBRARY-ligprep_1-.sdf:774_+_OTAVA-FRAGMENT-LIBRARY-ligprep_1-.sdf:8474	34032	breed-glide-dock_SP.209	2023-10-13 17:14:21	2023-10-13 17:14:21			C:\Users\Haider Thaer\OneDrive - Jamia Millia Islamia (A Central University)\Desktop\plm9 project\breed_ligands-glide-dock_XP	breed_ligands-glide-dock_XP_pv.maegz	556																				breed-glide-dock_SP
	OTAVA-FRAGMENT-LIBRARY-ligprep_1-.sdf:898_+_OTAVA-FRAGMENT-LIBRARY-ligprep_1-.sdf:3828	34033	breed-glide-dock_SP.1547	2023-10-13 17:14:21	2023-10-13 17:14:21			C:\Users\Haider Thaer\OneDrive - Jamia Millia Islamia (A Central University)\Desktop\plm9 project\breed_ligands-glide-dock_XP	breed_ligands-glide-dock_XP_pv.maegz	557																				breed-glide-dock_SP
	OTAVA-FRAGMENT-LIBRARY-ligprep_1-.sdf:3383_+_OTAVA-FRAGMENT-LIBRARY-ligprep_1-.sdf:9259	34034	breed-glide-dock_SP.1348	2023-10-13 17:14:21	2023-10-13 17:14:21			C:\Users\Haider Thaer\OneDrive - Jamia Millia Islamia (A Central University)\Desktop\plm9 project\breed_ligands-glide-dock_XP	breed_ligands-glide-dock_XP_pv.maegz	558																				breed-glide-dock_SP
	OTAVA-FRAGMENT-LIBRARY-ligprep_1-.sdf:3082_+_OTAVA-FRAGMENT-LIBRARY-ligprep_1-.sdf:10632	34035	breed-glide-dock_SP.2751	2023-10-13 17:14:21	2023-10-13 17:14:21			C:\Users\Haider Thaer\OneDrive - Jamia Millia Islamia (A Central University)\Desktop\plm9 project\breed_ligands-glide-dock_XP	breed_ligands-glide-dock_XP_pv.maegz	559																				breed-glide-dock_SP
	OTAVA-FRAGMENT-LIBRARY-ligprep_1-.sdf:4184_+_OTAVA-FRAGMENT-LIBRARY-ligprep_1-.sdf:2206	34036	breed-glide-dock_SP.1563	2023-10-13 17:14:21	2023-10-13 17:14:21			C:\Users\Haider Thaer\OneDrive - Jamia Millia Islamia (A Central University)\Desktop\plm9 project\breed_ligands-glide-dock_XP	breed_ligands-glide-dock_XP_pv.maegz	560																				breed-glide-dock_SP
	OTAVA-FRAGMENT-LIBRARY-ligprep_1-.sdf:2296_+_OTAVA-FRAGMENT-LIBRARY-ligprep_1-.sdf:3631	34037	breed-glide-dock_SP.1173	2023-10-13 17:14:21	2023-10-13 17:14:21			C:\Users\Haider Thaer\OneDrive - Jamia Millia Islamia (A Central University)\Desktop\plm9 project\breed_ligands-glide-dock_XP	breed_ligands-glide-dock_XP_pv.maegz	561																				breed-glide-dock_SP
	OTAVA-FRAGMENT-LIBRARY-ligprep_1-.sdf:7680_+_OTAVA-FRAGMENT-LIBRARY-ligprep_1-.sdf:5435	34038	breed-glide-dock_SP.3073	2023-10-13 17:14:21	2023-10-13 17:14:21			C:\Users\Haider Thaer\OneDrive - Jamia Millia Islamia (A Central University)\Desktop\plm9 project\breed_ligands-glide-dock_XP	breed_ligands-glide-dock_XP_pv.maegz	562																				breed-glide-dock_SP
	OTAVA-FRAGMENT-LIBRARY-ligprep_1-.sdf:3367_+_OTAVA-FRAGMENT-LIBRARY-ligprep_1-.sdf:9259	34039	breed-glide-dock_SP.1282	2023-10-13 17:14:21	2023-10-13 17:14:21			C:\Users\Haider Thaer\OneDrive - Jamia Millia Islamia (A Central University)\Desktop\plm9 project\breed_ligands-glide-dock_XP	breed_ligands-glide-dock_XP_pv.maegz	563																				breed-glide-dock_SP
	OTAVA-FRAGMENT-LIBRARY-ligprep_1-.sdf:545_+_OTAVA-FRAGMENT-LIBRARY-ligprep_1-.sdf:9707	34040	breed-glide-dock_SP.2901	2023-10-13 17:14:21	2023-10-13 17:14:21			C:\Users\Haider Thaer\OneDrive - Jamia Millia Islamia (A Central University)\Desktop\plm9 project\breed_ligands-glide-dock_XP	breed_ligands-glide-dock_XP_pv.maegz	564																				breed-glide-dock_SP
	OTAVA-FRAGMENT-LIBRARY-ligprep_1-.sdf:2198_+_OTAVA-FRAGMENT-LIBRARY-ligprep_1-.sdf:2421	34041	breed-glide-dock_SP.878	2023-10-13 17:14:21	2023-10-13 17:14:21			C:\Users\Haider Thaer\OneDrive - Jamia Millia Islamia (A Central University)\Desktop\plm9 project\breed_ligands-glide-dock_XP	breed_ligands-glide-dock_XP_pv.maegz	565																				breed-glide-dock_SP
	OTAVA-FRAGMENT-LIBRARY-ligprep_1-.sdf:5855_+_OTAVA-FRAGMENT-LIBRARY-ligprep_1-.sdf:3285	34042	breed-glide-dock_SP.247	2023-10-13 17:14:21	2023-10-13 17:14:21			C:\Users\Haider Thaer\OneDrive - Jamia Millia Islamia (A Central University)\Desktop\plm9 project\breed_ligands-glide-dock_XP	breed_ligands-glide-dock_XP_pv.maegz	566																				breed-glide-dock_SP
	OTAVA-FRAGMENT-LIBRARY-ligprep_1-.sdf:10976_+_OTAVA-FRAGMENT-LIBRARY-ligprep_1-.sdf:9103	34043	breed-glide-dock_SP.1848	2023-10-13 17:14:21	2023-10-13 17:14:21			C:\Users\Haider Thaer\OneDrive - Jamia Millia Islamia (A Central University)\Desktop\plm9 project\breed_ligands-glide-dock_XP	breed_ligands-glide-dock_XP_pv.maegz	567																				breed-glide-dock_SP
	OTAVA-FRAGMENT-LIBRARY-ligprep_1-.sdf:4302_+_OTAVA-FRAGMENT-LIBRARY-ligprep_1-.sdf:11168	34044	breed-glide-dock_SP.971	2023-10-13 17:14:21	2023-10-13 17:14:21			C:\Users\Haider Thaer\OneDrive - Jamia Millia Islamia (A Central University)\Desktop\plm9 project\breed_ligands-glide-dock_XP	breed_ligands-glide-dock_XP_pv.maegz	568																				breed-glide-dock_SP
	OTAVA-FRAGMENT-LIBRARY-ligprep_1-.sdf:7539_+_OTAVA-FRAGMENT-LIBRARY-ligprep_1-.sdf:11305	34045	breed-glide-dock_SP.966	2023-10-13 17:14:21	2023-10-13 17:14:21			C:\Users\Haider Thaer\OneDrive - Jamia Millia Islamia (A Central University)\Desktop\plm9 project\breed_ligands-glide-dock_XP	breed_ligands-glide-dock_XP_pv.maegz	569																				breed-glide-dock_SP
	OTAVA-FRAGMENT-LIBRARY-ligprep_1-.sdf:3477_+_OTAVA-FRAGMENT-LIBRARY-ligprep_1-.sdf:1054	34046	breed-glide-dock_SP.279	2023-10-13 17:14:21	2023-10-13 17:14:21			C:\Users\Haider Thaer\OneDrive - Jamia Millia Islamia (A Central University)\Desktop\plm9 project\breed_ligands-glide-dock_XP	breed_ligands-glide-dock_XP_pv.maegz	570																				breed-glide-dock_SP
	OTAVA-FRAGMENT-LIBRARY-ligprep_1-.sdf:774_+_OTAVA-FRAGMENT-LIBRARY-ligprep_1-.sdf:791	34047	breed-glide-dock_SP.1381	2023-10-13 17:14:21	2023-10-13 17:14:21			C:\Users\Haider Thaer\OneDrive - Jamia Millia Islamia (A Central University)\Desktop\plm9 project\breed_ligands-glide-dock_XP	breed_ligands-glide-dock_XP_pv.maegz	571																				breed-glide-dock_SP
	OTAVA-FRAGMENT-LIBRARY-ligprep_1-.sdf:10478_+_OTAVA-FRAGMENT-LIBRARY-ligprep_1-.sdf:5065	34048	breed-glide-dock_SP.656	2023-10-13 17:14:21	2023-10-13 17:14:21			C:\Users\Haider Thaer\OneDrive - Jamia Millia Islamia (A Central University)\Desktop\plm9 project\breed_ligands-glide-dock_XP	breed_ligands-glide-dock_XP_pv.maegz	572																				breed-glide-dock_SP
	OTAVA-FRAGMENT-LIBRARY-ligprep_1-.sdf:5237_+_OTAVA-FRAGMENT-LIBRARY-ligprep_1-.sdf:9745	34049	breed-glide-dock_SP.789	2023-10-13 17:14:21	2023-10-13 17:14:21			C:\Users\Haider Thaer\OneDrive - Jamia Millia Islamia (A Central University)\Desktop\plm9 project\breed_ligands-glide-dock_XP	breed_ligands-glide-dock_XP_pv.maegz	573																				breed-glide-dock_SP
	OTAVA-FRAGMENT-LIBRARY-ligprep_1-.sdf:1245_+_OTAVA-FRAGMENT-LIBRARY-ligprep_1-.sdf:5690	34050	breed-glide-dock_SP.141	2023-10-13 17:14:21	2023-10-13 17:14:21			C:\Users\Haider Thaer\OneDrive - Jamia Millia Islamia (A Central University)\Desktop\plm9 project\breed_ligands-glide-dock_XP	breed_ligands-glide-dock_XP_pv.maegz	574																				breed-glide-dock_SP
	OTAVA-FRAGMENT-LIBRARY-ligprep_1-.sdf:2296_+_OTAVA-FRAGMENT-LIBRARY-ligprep_1-.sdf:1521	34051	breed-glide-dock_SP.371	2023-10-13 17:14:21	2023-10-13 17:14:21			C:\Users\Haider Thaer\OneDrive - Jamia Millia Islamia (A Central University)\Desktop\plm9 project\breed_ligands-glide-dock_XP	breed_ligands-glide-dock_XP_pv.maegz	575																				breed-glide-dock_SP
	OTAVA-FRAGMENT-LIBRARY-ligprep_1-.sdf:7680_+_OTAVA-FRAGMENT-LIBRARY-ligprep_1-.sdf:574	34052	breed-glide-dock_SP.870	2023-10-13 17:14:21	2023-10-13 17:14:21			C:\Users\Haider Thaer\OneDrive - Jamia Millia Islamia (A Central University)\Desktop\plm9 project\breed_ligands-glide-dock_XP	breed_ligands-glide-dock_XP_pv.maegz	576																				breed-glide-dock_SP
	OTAVA-FRAGMENT-LIBRARY-ligprep_1-.sdf:2761_+_OTAVA-FRAGMENT-LIBRARY-ligprep_1-.sdf:9455	34053	breed-glide-dock_SP.1148	2023-10-13 17:14:21	2023-10-13 17:14:21			C:\Users\Haider Thaer\OneDrive - Jamia Millia Islamia (A Central University)\Desktop\plm9 project\breed_ligands-glide-dock_XP	breed_ligands-glide-dock_XP_pv.maegz	577																				breed-glide-dock_SP
	OTAVA-FRAGMENT-LIBRARY-ligprep_1-.sdf:9213_+_OTAVA-FRAGMENT-LIBRARY-ligprep_1-.sdf:11426	34054	breed-glide-dock_SP.403	2023-10-13 17:14:21	2023-10-13 17:14:21			C:\Users\Haider Thaer\OneDrive - Jamia Millia Islamia (A Central University)\Desktop\plm9 project\breed_ligands-glide-dock_XP	breed_ligands-glide-dock_XP_pv.maegz	578																				breed-glide-dock_SP
	OTAVA-FRAGMENT-LIBRARY-ligprep_1-.sdf:3477_+_OTAVA-FRAGMENT-LIBRARY-ligprep_1-.sdf:1054	34055	breed-glide-dock_SP.203	2023-10-13 17:14:21	2023-10-13 17:14:21			C:\Users\Haider Thaer\OneDrive - Jamia Millia Islamia (A Central University)\Desktop\plm9 project\breed_ligands-glide-dock_XP	breed_ligands-glide-dock_XP_pv.maegz	579																				breed-glide-dock_SP
	OTAVA-FRAGMENT-LIBRARY-ligprep_1-.sdf:3480_+_OTAVA-FRAGMENT-LIBRARY-ligprep_1-.sdf:11269	34056	breed-glide-dock_SP.40	2023-10-13 17:14:21	2023-10-13 17:14:21			C:\Users\Haider Thaer\OneDrive - Jamia Millia Islamia (A Central University)\Desktop\plm9 project\breed_ligands-glide-dock_XP	breed_ligands-glide-dock_XP_pv.maegz	580																				breed-glide-dock_SP
	OTAVA-FRAGMENT-LIBRARY-ligprep_1-.sdf:11206_+_OTAVA-FRAGMENT-LIBRARY-ligprep_1-.sdf:11168	34057	breed-glide-dock_SP.1474	2023-10-13 17:14:21	2023-10-13 17:14:21			C:\Users\Haider Thaer\OneDrive - Jamia Millia Islamia (A Central University)\Desktop\plm9 project\breed_ligands-glide-dock_XP	breed_ligands-glide-dock_XP_pv.maegz	581																				breed-glide-dock_SP
	OTAVA-FRAGMENT-LIBRARY-ligprep_1-.sdf:7917_+_OTAVA-FRAGMENT-LIBRARY-ligprep_1-.sdf:1523	34058	breed-glide-dock_SP.181	2023-10-13 17:14:21	2023-10-13 17:14:21			C:\Users\Haider Thaer\OneDrive - Jamia Millia Islamia (A Central University)\Desktop\plm9 project\breed_ligands-glide-dock_XP	breed_ligands-glide-dock_XP_pv.maegz	582																				breed-glide-dock_SP
	OTAVA-FRAGMENT-LIBRARY-ligprep_1-.sdf:3477_+_OTAVA-FRAGMENT-LIBRARY-ligprep_1-.sdf:10880	34059	breed-glide-dock_SP.821	2023-10-13 17:14:21	2023-10-13 17:14:21			C:\Users\Haider Thaer\OneDrive - Jamia Millia Islamia (A Central University)\Desktop\plm9 project\breed_ligands-glide-dock_XP	breed_ligands-glide-dock_XP_pv.maegz	583																				breed-glide-dock_SP
	OTAVA-FRAGMENT-LIBRARY-ligprep_1-.sdf:10174_+_OTAVA-FRAGMENT-LIBRARY-ligprep_1-.sdf:10595	34060	breed-glide-dock_SP.1591	2023-10-13 17:14:21	2023-10-13 17:14:21			C:\Users\Haider Thaer\OneDrive - Jamia Millia Islamia (A Central University)\Desktop\plm9 project\breed_ligands-glide-dock_XP	breed_ligands-glide-dock_XP_pv.maegz	584																				breed-glide-dock_SP
	OTAVA-FRAGMENT-LIBRARY-ligprep_1-.sdf:9471_+_OTAVA-FRAGMENT-LIBRARY-ligprep_1-.sdf:4302	34061	breed-glide-dock_SP.1840	2023-10-13 17:14:21	2023-10-13 17:14:21			C:\Users\Haider Thaer\OneDrive - Jamia Millia Islamia (A Central University)\Desktop\plm9 project\breed_ligands-glide-dock_XP	breed_ligands-glide-dock_XP_pv.maegz	585																				breed-glide-dock_SP
	OTAVA-FRAGMENT-LIBRARY-ligprep_1-.sdf:5515_+_OTAVA-FRAGMENT-LIBRARY-ligprep_1-.sdf:9111	34062	breed-glide-dock_SP.1307	2023-10-13 17:14:21	2023-10-13 17:14:21			C:\Users\Haider Thaer\OneDrive - Jamia Millia Islamia (A Central University)\Desktop\plm9 project\breed_ligands-glide-dock_XP	breed_ligands-glide-dock_XP_pv.maegz	586																				breed-glide-dock_SP
	OTAVA-FRAGMENT-LIBRARY-ligprep_1-.sdf:5515_+_OTAVA-FRAGMENT-LIBRARY-ligprep_1-.sdf:5690	34063	breed-glide-dock_SP.1503	2023-10-13 17:14:21	2023-10-13 17:14:21			C:\Users\Haider Thaer\OneDrive - Jamia Millia Islamia (A Central University)\Desktop\plm9 project\breed_ligands-glide-dock_XP	breed_ligands-glide-dock_XP_pv.maegz	587																				breed-glide-dock_SP
	OTAVA-FRAGMENT-LIBRARY-ligprep_1-.sdf:963_+_OTAVA-FRAGMENT-LIBRARY-ligprep_1-.sdf:9817	34064	breed-glide-dock_SP.2748	2023-10-13 17:14:21	2023-10-13 17:14:21			C:\Users\Haider Thaer\OneDrive - Jamia Millia Islamia (A Central University)\Desktop\plm9 project\breed_ligands-glide-dock_XP	breed_ligands-glide-dock_XP_pv.maegz	588																				breed-glide-dock_SP
	OTAVA-FRAGMENT-LIBRARY-ligprep_1-.sdf:5515_+_OTAVA-FRAGMENT-LIBRARY-ligprep_1-.sdf:9111	34065	breed-glide-dock_SP.268	2023-10-13 17:14:21	2023-10-13 17:14:21			C:\Users\Haider Thaer\OneDrive - Jamia Millia Islamia (A Central University)\Desktop\plm9 project\breed_ligands-glide-dock_XP	breed_ligands-glide-dock_XP_pv.maegz	589																				breed-glide-dock_SP
	OTAVA-FRAGMENT-LIBRARY-ligprep_1-.sdf:11168_+_OTAVA-FRAGMENT-LIBRARY-ligprep_1-.sdf:10594	34066	breed-glide-dock_SP.1680	2023-10-13 17:14:21	2023-10-13 17:14:21			C:\Users\Haider Thaer\OneDrive - Jamia Millia Islamia (A Central University)\Desktop\plm9 project\breed_ligands-glide-dock_XP	breed_ligands-glide-dock_XP_pv.maegz	590																				breed-glide-dock_SP
	OTAVA-FRAGMENT-LIBRARY-ligprep_1-.sdf:3632_+_OTAVA-FRAGMENT-LIBRARY-ligprep_1-.sdf:10583	34067	breed-glide-dock_SP.1681	2023-10-13 17:14:21	2023-10-13 17:14:21			C:\Users\Haider Thaer\OneDrive - Jamia Millia Islamia (A Central University)\Desktop\plm9 project\breed_ligands-glide-dock_XP	breed_ligands-glide-dock_XP_pv.maegz	591																				breed-glide-dock_SP
	OTAVA-FRAGMENT-LIBRARY-ligprep_1-.sdf:10215_+_OTAVA-FRAGMENT-LIBRARY-ligprep_1-.sdf:3763	34068	breed-glide-dock_SP.1127	2023-10-13 17:14:21	2023-10-13 17:14:21			C:\Users\Haider Thaer\OneDrive - Jamia Millia Islamia (A Central University)\Desktop\plm9 project\breed_ligands-glide-dock_XP	breed_ligands-glide-dock_XP_pv.maegz	592																				breed-glide-dock_SP
	OTAVA-FRAGMENT-LIBRARY-ligprep_1-.sdf:3480_+_OTAVA-FRAGMENT-LIBRARY-ligprep_1-.sdf:11426	34069	breed-glide-dock_SP.45	2023-10-13 17:14:21	2023-10-13 17:14:21			C:\Users\Haider Thaer\OneDrive - Jamia Millia Islamia (A Central University)\Desktop\plm9 project\breed_ligands-glide-dock_XP	breed_ligands-glide-dock_XP_pv.maegz	593																				breed-glide-dock_SP
	OTAVA-FRAGMENT-LIBRARY-ligprep_1-.sdf:9563_+_OTAVA-FRAGMENT-LIBRARY-ligprep_1-.sdf:9259	34070	breed-glide-dock_SP.1457	2023-10-13 17:14:21	2023-10-13 17:14:21			C:\Users\Haider Thaer\OneDrive - Jamia Millia Islamia (A Central University)\Desktop\plm9 project\breed_ligands-glide-dock_XP	breed_ligands-glide-dock_XP_pv.maegz	594																				breed-glide-dock_SP
	OTAVA-FRAGMENT-LIBRARY-ligprep_1-.sdf:7817_+_OTAVA-FRAGMENT-LIBRARY-ligprep_1-.sdf:11404	34071	breed-glide-dock_SP.2440	2023-10-13 17:14:21	2023-10-13 17:14:21			C:\Users\Haider Thaer\OneDrive - Jamia Millia Islamia (A Central University)\Desktop\plm9 project\breed_ligands-glide-dock_XP	breed_ligands-glide-dock_XP_pv.maegz	595																				breed-glide-dock_SP
	OTAVA-FRAGMENT-LIBRARY-ligprep_1-.sdf:2296_+_OTAVA-FRAGMENT-LIBRARY-ligprep_1-.sdf:1523	34072	breed-glide-dock_SP.200	2023-10-13 17:14:21	2023-10-13 17:14:21			C:\Users\Haider Thaer\OneDrive - Jamia Millia Islamia (A Central University)\Desktop\plm9 project\breed_ligands-glide-dock_XP	breed_ligands-glide-dock_XP_pv.maegz	596																				breed-glide-dock_SP
	OTAVA-FRAGMENT-LIBRARY-ligprep_1-.sdf:940_+_OTAVA-FRAGMENT-LIBRARY-ligprep_1-.sdf:10969	34073	breed-glide-dock_SP.613	2023-10-13 17:14:21	2023-10-13 17:14:21			C:\Users\Haider Thaer\OneDrive - Jamia Millia Islamia (A Central University)\Desktop\plm9 project\breed_ligands-glide-dock_XP	breed_ligands-glide-dock_XP_pv.maegz	597																				breed-glide-dock_SP
	OTAVA-FRAGMENT-LIBRARY-ligprep_1-.sdf:10475_+_OTAVA-FRAGMENT-LIBRARY-ligprep_1-.sdf:5065	34074	breed-glide-dock_SP.668	2023-10-13 17:14:21	2023-10-13 17:14:21			C:\Users\Haider Thaer\OneDrive - Jamia Millia Islamia (A Central University)\Desktop\plm9 project\breed_ligands-glide-dock_XP	breed_ligands-glide-dock_XP_pv.maegz	598																				breed-glide-dock_SP
	OTAVA-FRAGMENT-LIBRARY-ligprep_1-.sdf:2284_+_OTAVA-FRAGMENT-LIBRARY-ligprep_1-.sdf:8320	34075	breed-glide-dock_SP.1359	2023-10-13 17:14:21	2023-10-13 17:14:21			C:\Users\Haider Thaer\OneDrive - Jamia Millia Islamia (A Central University)\Desktop\plm9 project\breed_ligands-glide-dock_XP	breed_ligands-glide-dock_XP_pv.maegz	599																				breed-glide-dock_SP
	OTAVA-FRAGMENT-LIBRARY-ligprep_1-.sdf:5878_+_OTAVA-FRAGMENT-LIBRARY-ligprep_1-.sdf:6868	34076	breed-glide-dock_SP.432	2023-10-13 17:14:21	2023-10-13 17:14:21			C:\Users\Haider Thaer\OneDrive - Jamia Millia Islamia (A Central University)\Desktop\plm9 project\breed_ligands-glide-dock_XP	breed_ligands-glide-dock_XP_pv.maegz	600																				breed-glide-dock_SP
	OTAVA-FRAGMENT-LIBRARY-ligprep_1-.sdf:7917_+_OTAVA-FRAGMENT-LIBRARY-ligprep_1-.sdf:3571	34077	breed-glide-dock_SP.283	2023-10-13 17:14:21	2023-10-13 17:14:21			C:\Users\Haider Thaer\OneDrive - Jamia Millia Islamia (A Central University)\Desktop\plm9 project\breed_ligands-glide-dock_XP	breed_ligands-glide-dock_XP_pv.maegz	601																				breed-glide-dock_SP
	OTAVA-FRAGMENT-LIBRARY-ligprep_1-.sdf:2472_+_OTAVA-FRAGMENT-LIBRARY-ligprep_1-.sdf:11330	34078	breed-glide-dock_SP.1954	2023-10-13 17:14:21	2023-10-13 17:14:21			C:\Users\Haider Thaer\OneDrive - Jamia Millia Islamia (A Central University)\Desktop\plm9 project\breed_ligands-glide-dock_XP	breed_ligands-glide-dock_XP_pv.maegz	602																				breed-glide-dock_SP
	OTAVA-FRAGMENT-LIBRARY-ligprep_1-.sdf:2755_+_OTAVA-FRAGMENT-LIBRARY-ligprep_1-.sdf:2692	34079	breed-glide-dock_SP.84	2023-10-13 17:14:21	2023-10-13 17:14:21			C:\Users\Haider Thaer\OneDrive - Jamia Millia Islamia (A Central University)\Desktop\plm9 project\breed_ligands-glide-dock_XP	breed_ligands-glide-dock_XP_pv.maegz	603																				breed-glide-dock_SP
	OTAVA-FRAGMENT-LIBRARY-ligprep_1-.sdf:3632_+_OTAVA-FRAGMENT-LIBRARY-ligprep_1-.sdf:5878	34080	breed-glide-dock_SP.261	2023-10-13 17:14:21	2023-10-13 17:14:21			C:\Users\Haider Thaer\OneDrive - Jamia Millia Islamia (A Central University)\Desktop\plm9 project\breed_ligands-glide-dock_XP	breed_ligands-glide-dock_XP_pv.maegz	604																				breed-glide-dock_SP
	OTAVA-FRAGMENT-LIBRARY-ligprep_1-.sdf:7199_+_OTAVA-FRAGMENT-LIBRARY-ligprep_1-.sdf:11344	34081	breed-glide-dock_SP.2716	2023-10-13 17:14:21	2023-10-13 17:14:21			C:\Users\Haider Thaer\OneDrive - Jamia Millia Islamia (A Central University)\Desktop\plm9 project\breed_ligands-glide-dock_XP	breed_ligands-glide-dock_XP_pv.maegz	605																				breed-glide-dock_SP
	OTAVA-FRAGMENT-LIBRARY-ligprep_1-.sdf:4829_+_OTAVA-FRAGMENT-LIBRARY-ligprep_1-.sdf:4352	34082	breed-glide-dock_SP.335	2023-10-13 17:14:21	2023-10-13 17:14:21			C:\Users\Haider Thaer\OneDrive - Jamia Millia Islamia (A Central University)\Desktop\plm9 project\breed_ligands-glide-dock_XP	breed_ligands-glide-dock_XP_pv.maegz	606																				breed-glide-dock_SP
	OTAVA-FRAGMENT-LIBRARY-ligprep_1-.sdf:10174_+_OTAVA-FRAGMENT-LIBRARY-ligprep_1-.sdf:11121	34083	breed-glide-dock_SP.1265	2023-10-13 17:14:21	2023-10-13 17:14:21			C:\Users\Haider Thaer\OneDrive - Jamia Millia Islamia (A Central University)\Desktop\plm9 project\breed_ligands-glide-dock_XP	breed_ligands-glide-dock_XP_pv.maegz	607																				breed-glide-dock_SP
	OTAVA-FRAGMENT-LIBRARY-ligprep_1-.sdf:9345_+_OTAVA-FRAGMENT-LIBRARY-ligprep_1-.sdf:11330	34084	breed-glide-dock_SP.2494	2023-10-13 17:14:21	2023-10-13 17:14:21			C:\Users\Haider Thaer\OneDrive - Jamia Millia Islamia (A Central University)\Desktop\plm9 project\breed_ligands-glide-dock_XP	breed_ligands-glide-dock_XP_pv.maegz	608																				breed-glide-dock_SP
	OTAVA-FRAGMENT-LIBRARY-ligprep_1-.sdf:4181_+_OTAVA-FRAGMENT-LIBRARY-ligprep_1-.sdf:694	34085	breed-glide-dock_SP.543	2023-10-13 17:14:21	2023-10-13 17:14:21			C:\Users\Haider Thaer\OneDrive - Jamia Millia Islamia (A Central University)\Desktop\plm9 project\breed_ligands-glide-dock_XP	breed_ligands-glide-dock_XP_pv.maegz	609																				breed-glide-dock_SP
	OTAVA-FRAGMENT-LIBRARY-ligprep_1-.sdf:9745_+_OTAVA-FRAGMENT-LIBRARY-ligprep_1-.sdf:10969	34086	breed-glide-dock_SP.655	2023-10-13 17:14:21	2023-10-13 17:14:21			C:\Users\Haider Thaer\OneDrive - Jamia Millia Islamia (A Central University)\Desktop\plm9 project\breed_ligands-glide-dock_XP	breed_ligands-glide-dock_XP_pv.maegz	610																				breed-glide-dock_SP
	OTAVA-FRAGMENT-LIBRARY-ligprep_1-.sdf:10976_+_OTAVA-FRAGMENT-LIBRARY-ligprep_1-.sdf:103	34087	breed-glide-dock_SP.69	2023-10-13 17:14:21	2023-10-13 17:14:21			C:\Users\Haider Thaer\OneDrive - Jamia Millia Islamia (A Central University)\Desktop\plm9 project\breed_ligands-glide-dock_XP	breed_ligands-glide-dock_XP_pv.maegz	611																				breed-glide-dock_SP
	OTAVA-FRAGMENT-LIBRARY-ligprep_1-.sdf:3632_+_OTAVA-FRAGMENT-LIBRARY-ligprep_1-.sdf:994	34088	breed-glide-dock_SP.1698	2023-10-13 17:14:21	2023-10-13 17:14:21			C:\Users\Haider Thaer\OneDrive - Jamia Millia Islamia (A Central University)\Desktop\plm9 project\breed_ligands-glide-dock_XP	breed_ligands-glide-dock_XP_pv.maegz	612																				breed-glide-dock_SP
	OTAVA-FRAGMENT-LIBRARY-ligprep_1-.sdf:3632_+_OTAVA-FRAGMENT-LIBRARY-ligprep_1-.sdf:4911	34089	breed-glide-dock_SP.2138	2023-10-13 17:14:21	2023-10-13 17:14:21			C:\Users\Haider Thaer\OneDrive - Jamia Millia Islamia (A Central University)\Desktop\plm9 project\breed_ligands-glide-dock_XP	breed_ligands-glide-dock_XP_pv.maegz	613																				breed-glide-dock_SP
	OTAVA-FRAGMENT-LIBRARY-ligprep_1-.sdf:8337_+_OTAVA-FRAGMENT-LIBRARY-ligprep_1-.sdf:2753	34090	breed-glide-dock_SP.14	2023-10-13 17:14:21	2023-10-13 17:14:21			C:\Users\Haider Thaer\OneDrive - Jamia Millia Islamia (A Central University)\Desktop\plm9 project\breed_ligands-glide-dock_XP	breed_ligands-glide-dock_XP_pv.maegz	614																				breed-glide-dock_SP
	OTAVA-FRAGMENT-LIBRARY-ligprep_1-.sdf:3480_+_OTAVA-FRAGMENT-LIBRARY-ligprep_1-.sdf:1521	34091	breed-glide-dock_SP.769	2023-10-13 17:14:21	2023-10-13 17:14:21			C:\Users\Haider Thaer\OneDrive - Jamia Millia Islamia (A Central University)\Desktop\plm9 project\breed_ligands-glide-dock_XP	breed_ligands-glide-dock_XP_pv.maegz	615																				breed-glide-dock_SP
	OTAVA-FRAGMENT-LIBRARY-ligprep_1-.sdf:2338_+_OTAVA-FRAGMENT-LIBRARY-ligprep_1-.sdf:4395	34092	breed-glide-dock_SP.108	2023-10-13 17:14:21	2023-10-13 17:14:21			C:\Users\Haider Thaer\OneDrive - Jamia Millia Islamia (A Central University)\Desktop\plm9 project\breed_ligands-glide-dock_XP	breed_ligands-glide-dock_XP_pv.maegz	616																				breed-glide-dock_SP
	OTAVA-FRAGMENT-LIBRARY-ligprep_1-.sdf:5237_+_OTAVA-FRAGMENT-LIBRARY-ligprep_1-.sdf:2755	34093	breed-glide-dock_SP.1051	2023-10-13 17:14:21	2023-10-13 17:14:21			C:\Users\Haider Thaer\OneDrive - Jamia Millia Islamia (A Central University)\Desktop\plm9 project\breed_ligands-glide-dock_XP	breed_ligands-glide-dock_XP_pv.maegz	617																				breed-glide-dock_SP
	OTAVA-FRAGMENT-LIBRARY-ligprep_1-.sdf:8335_+_OTAVA-FRAGMENT-LIBRARY-ligprep_1-.sdf:2910	34094	breed-glide-dock_SP.922	2023-10-13 17:14:21	2023-10-13 17:14:21			C:\Users\Haider Thaer\OneDrive - Jamia Millia Islamia (A Central University)\Desktop\plm9 project\breed_ligands-glide-dock_XP	breed_ligands-glide-dock_XP_pv.maegz	618																				breed-glide-dock_SP
	OTAVA-FRAGMENT-LIBRARY-ligprep_1-.sdf:1328_+_OTAVA-FRAGMENT-LIBRARY-ligprep_1-.sdf:9111	34095	breed-glide-dock_SP.1366	2023-10-13 17:14:21	2023-10-13 17:14:21			C:\Users\Haider Thaer\OneDrive - Jamia Millia Islamia (A Central University)\Desktop\plm9 project\breed_ligands-glide-dock_XP	breed_ligands-glide-dock_XP_pv.maegz	619																				breed-glide-dock_SP
	OTAVA-FRAGMENT-LIBRARY-ligprep_1-.sdf:3253_+_OTAVA-FRAGMENT-LIBRARY-ligprep_1-.sdf:10882	34096	breed-glide-dock_SP.827	2023-10-13 17:14:21	2023-10-13 17:14:21			C:\Users\Haider Thaer\OneDrive - Jamia Millia Islamia (A Central University)\Desktop\plm9 project\breed_ligands-glide-dock_XP	breed_ligands-glide-dock_XP_pv.maegz	620																				breed-glide-dock_SP
	OTAVA-FRAGMENT-LIBRARY-ligprep_1-.sdf:2863_+_OTAVA-FRAGMENT-LIBRARY-ligprep_1-.sdf:4654	34097	breed-glide-dock_SP.41	2023-10-13 17:14:21	2023-10-13 17:14:21			C:\Users\Haider Thaer\OneDrive - Jamia Millia Islamia (A Central University)\Desktop\plm9 project\breed_ligands-glide-dock_XP	breed_ligands-glide-dock_XP_pv.maegz	621																				breed-glide-dock_SP
	OTAVA-FRAGMENT-LIBRARY-ligprep_1-.sdf:2338_+_OTAVA-FRAGMENT-LIBRARY-ligprep_1-.sdf:2753	34098	breed-glide-dock_SP.20	2023-10-13 17:14:21	2023-10-13 17:14:21			C:\Users\Haider Thaer\OneDrive - Jamia Millia Islamia (A Central University)\Desktop\plm9 project\breed_ligands-glide-dock_XP	breed_ligands-glide-dock_XP_pv.maegz	622																				breed-glide-dock_SP
	OTAVA-FRAGMENT-LIBRARY-ligprep_1-.sdf:5065_+_OTAVA-FRAGMENT-LIBRARY-ligprep_1-.sdf:3228	34099	breed-glide-dock_SP.2148	2023-10-13 17:14:21	2023-10-13 17:14:21			C:\Users\Haider Thaer\OneDrive - Jamia Millia Islamia (A Central University)\Desktop\plm9 project\breed_ligands-glide-dock_XP	breed_ligands-glide-dock_XP_pv.maegz	623																				breed-glide-dock_SP
	OTAVA-FRAGMENT-LIBRARY-ligprep_1-.sdf:10174_+_OTAVA-FRAGMENT-LIBRARY-ligprep_1-.sdf:4417	34100	breed-glide-dock_SP.1221	2023-10-13 17:14:21	2023-10-13 17:14:21			C:\Users\Haider Thaer\OneDrive - Jamia Millia Islamia (A Central University)\Desktop\plm9 project\breed_ligands-glide-dock_XP	breed_ligands-glide-dock_XP_pv.maegz	624																				breed-glide-dock_SP
	OTAVA-FRAGMENT-LIBRARY-ligprep_1-.sdf:9506_+_OTAVA-FRAGMENT-LIBRARY-ligprep_1-.sdf:8279	34101	breed-glide-dock_SP.749	2023-10-13 17:14:21	2023-10-13 17:14:21			C:\Users\Haider Thaer\OneDrive - Jamia Millia Islamia (A Central University)\Desktop\plm9 project\breed_ligands-glide-dock_XP	breed_ligands-glide-dock_XP_pv.maegz	625																				breed-glide-dock_SP
	OTAVA-FRAGMENT-LIBRARY-ligprep_1-.sdf:5417_+_OTAVA-FRAGMENT-LIBRARY-ligprep_1-.sdf:1924	34102	breed-glide-dock_SP.1473	2023-10-13 17:14:21	2023-10-13 17:14:21			C:\Users\Haider Thaer\OneDrive - Jamia Millia Islamia (A Central University)\Desktop\plm9 project\breed_ligands-glide-dock_XP	breed_ligands-glide-dock_XP_pv.maegz	626																				breed-glide-dock_SP
	OTAVA-FRAGMENT-LIBRARY-ligprep_1-.sdf:774_+_OTAVA-FRAGMENT-LIBRARY-ligprep_1-.sdf:11699	34103	breed-glide-dock_SP.404	2023-10-13 17:14:21	2023-10-13 17:14:21			C:\Users\Haider Thaer\OneDrive - Jamia Millia Islamia (A Central University)\Desktop\plm9 project\breed_ligands-glide-dock_XP	breed_ligands-glide-dock_XP_pv.maegz	627																				breed-glide-dock_SP
	OTAVA-FRAGMENT-LIBRARY-ligprep_1-.sdf:3632_+_OTAVA-FRAGMENT-LIBRARY-ligprep_1-.sdf:11723	34104	breed-glide-dock_SP.528	2023-10-13 17:14:21	2023-10-13 17:14:21			C:\Users\Haider Thaer\OneDrive - Jamia Millia Islamia (A Central University)\Desktop\plm9 project\breed_ligands-glide-dock_XP	breed_ligands-glide-dock_XP_pv.maegz	628																				breed-glide-dock_SP
	OTAVA-FRAGMENT-LIBRARY-ligprep_1-.sdf:625_+_OTAVA-FRAGMENT-LIBRARY-ligprep_1-.sdf:9515	34105	breed-glide-dock_SP.614	2023-10-13 17:14:21	2023-10-13 17:14:21			C:\Users\Haider Thaer\OneDrive - Jamia Millia Islamia (A Central University)\Desktop\plm9 project\breed_ligands-glide-dock_XP	breed_ligands-glide-dock_XP_pv.maegz	629																				breed-glide-dock_SP
	OTAVA-FRAGMENT-LIBRARY-ligprep_1-.sdf:7555_+_OTAVA-FRAGMENT-LIBRARY-ligprep_1-.sdf:3763	34106	breed-glide-dock_SP.2292	2023-10-13 17:14:21	2023-10-13 17:14:21			C:\Users\Haider Thaer\OneDrive - Jamia Millia Islamia (A Central University)\Desktop\plm9 project\breed_ligands-glide-dock_XP	breed_ligands-glide-dock_XP_pv.maegz	630																				breed-glide-dock_SP
	OTAVA-FRAGMENT-LIBRARY-ligprep_1-.sdf:4302_+_OTAVA-FRAGMENT-LIBRARY-ligprep_1-.sdf:8489	34107	breed-glide-dock_SP.93	2023-10-13 17:14:21	2023-10-13 17:14:21			C:\Users\Haider Thaer\OneDrive - Jamia Millia Islamia (A Central University)\Desktop\plm9 project\breed_ligands-glide-dock_XP	breed_ligands-glide-dock_XP_pv.maegz	631																				breed-glide-dock_SP
	OTAVA-FRAGMENT-LIBRARY-ligprep_1-.sdf:2143_+_OTAVA-FRAGMENT-LIBRARY-ligprep_1-.sdf:5567	34108	breed-glide-dock_SP.1334	2023-10-13 17:14:21	2023-10-13 17:14:21			C:\Users\Haider Thaer\OneDrive - Jamia Millia Islamia (A Central University)\Desktop\plm9 project\breed_ligands-glide-dock_XP	breed_ligands-glide-dock_XP_pv.maegz	632																				breed-glide-dock_SP
	OTAVA-FRAGMENT-LIBRARY-ligprep_1-.sdf:4102_+_OTAVA-FRAGMENT-LIBRARY-ligprep_1-.sdf:8683	34109	breed-glide-dock_SP.1526	2023-10-13 17:14:21	2023-10-13 17:14:21			C:\Users\Haider Thaer\OneDrive - Jamia Millia Islamia (A Central University)\Desktop\plm9 project\breed_ligands-glide-dock_XP	breed_ligands-glide-dock_XP_pv.maegz	633																				breed-glide-dock_SP
	OTAVA-FRAGMENT-LIBRARY-ligprep_1-.sdf:6823_+_OTAVA-FRAGMENT-LIBRARY-ligprep_1-.sdf:1242	34110	breed-glide-dock_SP.2979	2023-10-13 17:14:21	2023-10-13 17:14:21			C:\Users\Haider Thaer\OneDrive - Jamia Millia Islamia (A Central University)\Desktop\plm9 project\breed_ligands-glide-dock_XP	breed_ligands-glide-dock_XP_pv.maegz	634																				breed-glide-dock_SP
	OTAVA-FRAGMENT-LIBRARY-ligprep_1-.sdf:4811_+_OTAVA-FRAGMENT-LIBRARY-ligprep_1-.sdf:8335	34111	breed-glide-dock_SP.220	2023-10-13 17:14:21	2023-10-13 17:14:21			C:\Users\Haider Thaer\OneDrive - Jamia Millia Islamia (A Central University)\Desktop\plm9 project\breed_ligands-glide-dock_XP	breed_ligands-glide-dock_XP_pv.maegz	635																				breed-glide-dock_SP
	OTAVA-FRAGMENT-LIBRARY-ligprep_1-.sdf:5438_+_OTAVA-FRAGMENT-LIBRARY-ligprep_1-.sdf:9220	34112	breed-glide-dock_SP.3016	2023-10-13 17:14:21	2023-10-13 17:14:21			C:\Users\Haider Thaer\OneDrive - Jamia Millia Islamia (A Central University)\Desktop\plm9 project\breed_ligands-glide-dock_XP	breed_ligands-glide-dock_XP_pv.maegz	636																				breed-glide-dock_SP
	OTAVA-FRAGMENT-LIBRARY-ligprep_1-.sdf:4181_+_OTAVA-FRAGMENT-LIBRARY-ligprep_1-.sdf:10174	34113	breed-glide-dock_SP.1193	2023-10-13 17:14:21	2023-10-13 17:14:21			C:\Users\Haider Thaer\OneDrive - Jamia Millia Islamia (A Central University)\Desktop\plm9 project\breed_ligands-glide-dock_XP	breed_ligands-glide-dock_XP_pv.maegz	637																				breed-glide-dock_SP
	OTAVA-FRAGMENT-LIBRARY-ligprep_1-.sdf:11167_+_OTAVA-FRAGMENT-LIBRARY-ligprep_1-.sdf:142	34114	breed-glide-dock_SP.1258	2023-10-13 17:14:21	2023-10-13 17:14:21			C:\Users\Haider Thaer\OneDrive - Jamia Millia Islamia (A Central University)\Desktop\plm9 project\breed_ligands-glide-dock_XP	breed_ligands-glide-dock_XP_pv.maegz	638																				breed-glide-dock_SP
	OTAVA-FRAGMENT-LIBRARY-ligprep_1-.sdf:1258_+_OTAVA-FRAGMENT-LIBRARY-ligprep_1-.sdf:6442	34115	breed-glide-dock_SP.95	2023-10-13 17:14:21	2023-10-13 17:14:21			C:\Users\Haider Thaer\OneDrive - Jamia Millia Islamia (A Central University)\Desktop\plm9 project\breed_ligands-glide-dock_XP	breed_ligands-glide-dock_XP_pv.maegz	639																				breed-glide-dock_SP
	OTAVA-FRAGMENT-LIBRARY-ligprep_1-.sdf:6197_+_OTAVA-FRAGMENT-LIBRARY-ligprep_1-.sdf:2761	34116	breed-glide-dock_SP.1994	2023-10-13 17:14:21	2023-10-13 17:14:21			C:\Users\Haider Thaer\OneDrive - Jamia Millia Islamia (A Central University)\Desktop\plm9 project\breed_ligands-glide-dock_XP	breed_ligands-glide-dock_XP_pv.maegz	640																				breed-glide-dock_SP
	OTAVA-FRAGMENT-LIBRARY-ligprep_1-.sdf:7539_+_OTAVA-FRAGMENT-LIBRARY-ligprep_1-.sdf:5690	34117	breed-glide-dock_SP.481	2023-10-13 17:14:21	2023-10-13 17:14:21			C:\Users\Haider Thaer\OneDrive - Jamia Millia Islamia (A Central University)\Desktop\plm9 project\breed_ligands-glide-dock_XP	breed_ligands-glide-dock_XP_pv.maegz	641																				breed-glide-dock_SP
	OTAVA-FRAGMENT-LIBRARY-ligprep_1-.sdf:1247_+_OTAVA-FRAGMENT-LIBRARY-ligprep_1-.sdf:9209	34118	breed-glide-dock_SP.86	2023-10-13 17:14:21	2023-10-13 17:14:21			C:\Users\Haider Thaer\OneDrive - Jamia Millia Islamia (A Central University)\Desktop\plm9 project\breed_ligands-glide-dock_XP	breed_ligands-glide-dock_XP_pv.maegz	642																				breed-glide-dock_SP
	OTAVA-FRAGMENT-LIBRARY-ligprep_1-.sdf:7555_+_OTAVA-FRAGMENT-LIBRARY-ligprep_1-.sdf:8337	34119	breed-glide-dock_SP.1125	2023-10-13 17:14:21	2023-10-13 17:14:21			C:\Users\Haider Thaer\OneDrive - Jamia Millia Islamia (A Central University)\Desktop\plm9 project\breed_ligands-glide-dock_XP	breed_ligands-glide-dock_XP_pv.maegz	643																				breed-glide-dock_SP
	OTAVA-FRAGMENT-LIBRARY-ligprep_1-.sdf:10049_+_OTAVA-FRAGMENT-LIBRARY-ligprep_1-.sdf:4302	34120	breed-glide-dock_SP.2854	2023-10-13 17:14:21	2023-10-13 17:14:21			C:\Users\Haider Thaer\OneDrive - Jamia Millia Islamia (A Central University)\Desktop\plm9 project\breed_ligands-glide-dock_XP	breed_ligands-glide-dock_XP_pv.maegz	644																				breed-glide-dock_SP
	OTAVA-FRAGMENT-LIBRARY-ligprep_1-.sdf:9761_+_OTAVA-FRAGMENT-LIBRARY-ligprep_1-.sdf:1240	34121	breed-glide-dock_SP.1000	2023-10-13 17:14:21	2023-10-13 17:14:21			C:\Users\Haider Thaer\OneDrive - Jamia Millia Islamia (A Central University)\Desktop\plm9 project\breed_ligands-glide-dock_XP	breed_ligands-glide-dock_XP_pv.maegz	645																				breed-glide-dock_SP
	OTAVA-FRAGMENT-LIBRARY-ligprep_1-.sdf:9209_+_OTAVA-FRAGMENT-LIBRARY-ligprep_1-.sdf:9360	34122	breed-glide-dock_SP.285	2023-10-13 17:14:21	2023-10-13 17:14:21			C:\Users\Haider Thaer\OneDrive - Jamia Millia Islamia (A Central University)\Desktop\plm9 project\breed_ligands-glide-dock_XP	breed_ligands-glide-dock_XP_pv.maegz	646																				breed-glide-dock_SP
	OTAVA-FRAGMENT-LIBRARY-ligprep_1-.sdf:11580_+_OTAVA-FRAGMENT-LIBRARY-ligprep_1-.sdf:3632	34123	breed-glide-dock_SP.1798	2023-10-13 17:14:21	2023-10-13 17:14:21			C:\Users\Haider Thaer\OneDrive - Jamia Millia Islamia (A Central University)\Desktop\plm9 project\breed_ligands-glide-dock_XP	breed_ligands-glide-dock_XP_pv.maegz	647																				breed-glide-dock_SP
	OTAVA-FRAGMENT-LIBRARY-ligprep_1-.sdf:1522_+_OTAVA-FRAGMENT-LIBRARY-ligprep_1-.sdf:1258	34124	breed-glide-dock_SP.2772	2023-10-13 17:14:21	2023-10-13 17:14:21			C:\Users\Haider Thaer\OneDrive - Jamia Millia Islamia (A Central University)\Desktop\plm9 project\breed_ligands-glide-dock_XP	breed_ligands-glide-dock_XP_pv.maegz	648																				breed-glide-dock_SP
	OTAVA-FRAGMENT-LIBRARY-ligprep_1-.sdf:1412_+_OTAVA-FRAGMENT-LIBRARY-ligprep_1-.sdf:940	34125	breed-glide-dock_SP.1928	2023-10-13 17:14:21	2023-10-13 17:14:21			C:\Users\Haider Thaer\OneDrive - Jamia Millia Islamia (A Central University)\Desktop\plm9 project\breed_ligands-glide-dock_XP	breed_ligands-glide-dock_XP_pv.maegz	649																				breed-glide-dock_SP
	OTAVA-FRAGMENT-LIBRARY-ligprep_1-.sdf:8718_+_OTAVA-FRAGMENT-LIBRARY-ligprep_1-.sdf:5690	34126	breed-glide-dock_SP.213	2023-10-13 17:14:21	2023-10-13 17:14:21			C:\Users\Haider Thaer\OneDrive - Jamia Millia Islamia (A Central University)\Desktop\plm9 project\breed_ligands-glide-dock_XP	breed_ligands-glide-dock_XP_pv.maegz	650																				breed-glide-dock_SP
	OTAVA-FRAGMENT-LIBRARY-ligprep_1-.sdf:5417_+_OTAVA-FRAGMENT-LIBRARY-ligprep_1-.sdf:11081	34127	breed-glide-dock_SP.1655	2023-10-13 17:14:21	2023-10-13 17:14:21			C:\Users\Haider Thaer\OneDrive - Jamia Millia Islamia (A Central University)\Desktop\plm9 project\breed_ligands-glide-dock_XP	breed_ligands-glide-dock_XP_pv.maegz	651																				breed-glide-dock_SP
	OTAVA-FRAGMENT-LIBRARY-ligprep_1-.sdf:7917_+_OTAVA-FRAGMENT-LIBRARY-ligprep_1-.sdf:1521	34128	breed-glide-dock_SP.912	2023-10-13 17:14:21	2023-10-13 17:14:21			C:\Users\Haider Thaer\OneDrive - Jamia Millia Islamia (A Central University)\Desktop\plm9 project\breed_ligands-glide-dock_XP	breed_ligands-glide-dock_XP_pv.maegz	652																				breed-glide-dock_SP
	OTAVA-FRAGMENT-LIBRARY-ligprep_1-.sdf:8287_+_OTAVA-FRAGMENT-LIBRARY-ligprep_1-.sdf:966	34129	breed-glide-dock_SP.558	2023-10-13 17:14:21	2023-10-13 17:14:21			C:\Users\Haider Thaer\OneDrive - Jamia Millia Islamia (A Central University)\Desktop\plm9 project\breed_ligands-glide-dock_XP	breed_ligands-glide-dock_XP_pv.maegz	653																				breed-glide-dock_SP
	OTAVA-FRAGMENT-LIBRARY-ligprep_1-.sdf:2407_+_OTAVA-FRAGMENT-LIBRARY-ligprep_1-.sdf:8289	34130	breed-glide-dock_SP.1296	2023-10-13 17:14:21	2023-10-13 17:14:21			C:\Users\Haider Thaer\OneDrive - Jamia Millia Islamia (A Central University)\Desktop\plm9 project\breed_ligands-glide-dock_XP	breed_ligands-glide-dock_XP_pv.maegz	654																				breed-glide-dock_SP
	OTAVA-FRAGMENT-LIBRARY-ligprep_1-.sdf:6092_+_OTAVA-FRAGMENT-LIBRARY-ligprep_1-.sdf:9259	34131	breed-glide-dock_SP.1736	2023-10-13 17:14:21	2023-10-13 17:14:21			C:\Users\Haider Thaer\OneDrive - Jamia Millia Islamia (A Central University)\Desktop\plm9 project\breed_ligands-glide-dock_XP	breed_ligands-glide-dock_XP_pv.maegz	655																				breed-glide-dock_SP
	OTAVA-FRAGMENT-LIBRARY-ligprep_1-.sdf:9547_+_OTAVA-FRAGMENT-LIBRARY-ligprep_1-.sdf:4179	34132	breed-glide-dock_SP.1858	2023-10-13 17:14:21	2023-10-13 17:14:21			C:\Users\Haider Thaer\OneDrive - Jamia Millia Islamia (A Central University)\Desktop\plm9 project\breed_ligands-glide-dock_XP	breed_ligands-glide-dock_XP_pv.maegz	656																				breed-glide-dock_SP
	OTAVA-FRAGMENT-LIBRARY-ligprep_1-.sdf:9481_+_OTAVA-FRAGMENT-LIBRARY-ligprep_1-.sdf:103	34133	breed-glide-dock_SP.88	2023-10-13 17:14:21	2023-10-13 17:14:21			C:\Users\Haider Thaer\OneDrive - Jamia Millia Islamia (A Central University)\Desktop\plm9 project\breed_ligands-glide-dock_XP	breed_ligands-glide-dock_XP_pv.maegz	657																				breed-glide-dock_SP
	OTAVA-FRAGMENT-LIBRARY-ligprep_1-.sdf:5359_+_OTAVA-FRAGMENT-LIBRARY-ligprep_1-.sdf:995	34134	breed-glide-dock_SP.29	2023-10-13 17:14:21	2023-10-13 17:14:21			C:\Users\Haider Thaer\OneDrive - Jamia Millia Islamia (A Central University)\Desktop\plm9 project\breed_ligands-glide-dock_XP	breed_ligands-glide-dock_XP_pv.maegz	658																				breed-glide-dock_SP
	OTAVA-FRAGMENT-LIBRARY-ligprep_1-.sdf:7917_+_OTAVA-FRAGMENT-LIBRARY-ligprep_1-.sdf:10746	34135	breed-glide-dock_SP.664	2023-10-13 17:14:21	2023-10-13 17:14:21			C:\Users\Haider Thaer\OneDrive - Jamia Millia Islamia (A Central University)\Desktop\plm9 project\breed_ligands-glide-dock_XP	breed_ligands-glide-dock_XP_pv.maegz	659																				breed-glide-dock_SP
	OTAVA-FRAGMENT-LIBRARY-ligprep_1-.sdf:6620_+_OTAVA-FRAGMENT-LIBRARY-ligprep_1-.sdf:11168	34136	breed-glide-dock_SP.2684	2023-10-13 17:14:21	2023-10-13 17:14:21			C:\Users\Haider Thaer\OneDrive - Jamia Millia Islamia (A Central University)\Desktop\plm9 project\breed_ligands-glide-dock_XP	breed_ligands-glide-dock_XP_pv.maegz	660																				breed-glide-dock_SP
	OTAVA-FRAGMENT-LIBRARY-ligprep_1-.sdf:3050_+_OTAVA-FRAGMENT-LIBRARY-ligprep_1-.sdf:10882	34137	breed-glide-dock_SP.910	2023-10-13 17:14:21	2023-10-13 17:14:21			C:\Users\Haider Thaer\OneDrive - Jamia Millia Islamia (A Central University)\Desktop\plm9 project\breed_ligands-glide-dock_XP	breed_ligands-glide-dock_XP_pv.maegz	661																				breed-glide-dock_SP
	OTAVA-FRAGMENT-LIBRARY-ligprep_1-.sdf:1245_+_OTAVA-FRAGMENT-LIBRARY-ligprep_1-.sdf:130	34138	breed-glide-dock_SP.1277	2023-10-13 17:14:21	2023-10-13 17:14:21			C:\Users\Haider Thaer\OneDrive - Jamia Millia Islamia (A Central University)\Desktop\plm9 project\breed_ligands-glide-dock_XP	breed_ligands-glide-dock_XP_pv.maegz	662																				breed-glide-dock_SP
	OTAVA-FRAGMENT-LIBRARY-ligprep_1-.sdf:2761_+_OTAVA-FRAGMENT-LIBRARY-ligprep_1-.sdf:2964	34139	breed-glide-dock_SP.2000	2023-10-13 17:14:21	2023-10-13 17:14:21			C:\Users\Haider Thaer\OneDrive - Jamia Millia Islamia (A Central University)\Desktop\plm9 project\breed_ligands-glide-dock_XP	breed_ligands-glide-dock_XP_pv.maegz	663																				breed-glide-dock_SP
	OTAVA-FRAGMENT-LIBRARY-ligprep_1-.sdf:8279_+_OTAVA-FRAGMENT-LIBRARY-ligprep_1-.sdf:1650	34140	breed-glide-dock_SP.505	2023-10-13 17:14:21	2023-10-13 17:14:21			C:\Users\Haider Thaer\OneDrive - Jamia Millia Islamia (A Central University)\Desktop\plm9 project\breed_ligands-glide-dock_XP	breed_ligands-glide-dock_XP_pv.maegz	664																				breed-glide-dock_SP
	OTAVA-FRAGMENT-LIBRARY-ligprep_1-.sdf:2860_+_OTAVA-FRAGMENT-LIBRARY-ligprep_1-.sdf:3011	34141	breed-glide-dock_SP.255	2023-10-13 17:14:21	2023-10-13 17:14:21			C:\Users\Haider Thaer\OneDrive - Jamia Millia Islamia (A Central University)\Desktop\plm9 project\breed_ligands-glide-dock_XP	breed_ligands-glide-dock_XP_pv.maegz	665																				breed-glide-dock_SP
	OTAVA-FRAGMENT-LIBRARY-ligprep_1-.sdf:9563_+_OTAVA-FRAGMENT-LIBRARY-ligprep_1-.sdf:8818	34142	breed-glide-dock_SP.851	2023-10-13 17:14:21	2023-10-13 17:14:21			C:\Users\Haider Thaer\OneDrive - Jamia Millia Islamia (A Central University)\Desktop\plm9 project\breed_ligands-glide-dock_XP	breed_ligands-glide-dock_XP_pv.maegz	666																				breed-glide-dock_SP
	OTAVA-FRAGMENT-LIBRARY-ligprep_1-.sdf:3755_+_OTAVA-FRAGMENT-LIBRARY-ligprep_1-.sdf:3244	34143	breed-glide-dock_SP.2227	2023-10-13 17:14:21	2023-10-13 17:14:21			C:\Users\Haider Thaer\OneDrive - Jamia Millia Islamia (A Central University)\Desktop\plm9 project\breed_ligands-glide-dock_XP	breed_ligands-glide-dock_XP_pv.maegz	667																				breed-glide-dock_SP
	OTAVA-FRAGMENT-LIBRARY-ligprep_1-.sdf:1522_+_OTAVA-FRAGMENT-LIBRARY-ligprep_1-.sdf:1941	34144	breed-glide-dock_SP.2457	2023-10-13 17:14:21	2023-10-13 17:14:21			C:\Users\Haider Thaer\OneDrive - Jamia Millia Islamia (A Central University)\Desktop\plm9 project\breed_ligands-glide-dock_XP	breed_ligands-glide-dock_XP_pv.maegz	668																				breed-glide-dock_SP
	OTAVA-FRAGMENT-LIBRARY-ligprep_1-.sdf:572_+_OTAVA-FRAGMENT-LIBRARY-ligprep_1-.sdf:4829	34145	breed-glide-dock_SP.1345	2023-10-13 17:14:21	2023-10-13 17:14:21			C:\Users\Haider Thaer\OneDrive - Jamia Millia Islamia (A Central University)\Desktop\plm9 project\breed_ligands-glide-dock_XP	breed_ligands-glide-dock_XP_pv.maegz	669																				breed-glide-dock_SP
	OTAVA-FRAGMENT-LIBRARY-ligprep_1-.sdf:577_+_OTAVA-FRAGMENT-LIBRARY-ligprep_1-.sdf:4829	34146	breed-glide-dock_SP.1346	2023-10-13 17:14:21	2023-10-13 17:14:21			C:\Users\Haider Thaer\OneDrive - Jamia Millia Islamia (A Central University)\Desktop\plm9 project\breed_ligands-glide-dock_XP	breed_ligands-glide-dock_XP_pv.maegz	670																				breed-glide-dock_SP
	OTAVA-FRAGMENT-LIBRARY-ligprep_1-.sdf:9506_+_OTAVA-FRAGMENT-LIBRARY-ligprep_1-.sdf:5587	34147	breed-glide-dock_SP.819	2023-10-13 17:14:21	2023-10-13 17:14:21			C:\Users\Haider Thaer\OneDrive - Jamia Millia Islamia (A Central University)\Desktop\plm9 project\breed_ligands-glide-dock_XP	breed_ligands-glide-dock_XP_pv.maegz	671																				breed-glide-dock_SP
	OTAVA-FRAGMENT-LIBRARY-ligprep_1-.sdf:1924_+_OTAVA-FRAGMENT-LIBRARY-ligprep_1-.sdf:1522	34148	breed-glide-dock_SP.1831	2023-10-13 17:14:21	2023-10-13 17:14:21			C:\Users\Haider Thaer\OneDrive - Jamia Millia Islamia (A Central University)\Desktop\plm9 project\breed_ligands-glide-dock_XP	breed_ligands-glide-dock_XP_pv.maegz	672																				breed-glide-dock_SP
	OTAVA-FRAGMENT-LIBRARY-ligprep_1-.sdf:5999_+_OTAVA-FRAGMENT-LIBRARY-ligprep_1-.sdf:1521	34149	breed-glide-dock_SP.501	2023-10-13 17:14:21	2023-10-13 17:14:21			C:\Users\Haider Thaer\OneDrive - Jamia Millia Islamia (A Central University)\Desktop\plm9 project\breed_ligands-glide-dock_XP	breed_ligands-glide-dock_XP_pv.maegz	673																				breed-glide-dock_SP
	OTAVA-FRAGMENT-LIBRARY-ligprep_1-.sdf:8289_+_OTAVA-FRAGMENT-LIBRARY-ligprep_1-.sdf:1712	34150	breed-glide-dock_SP.724	2023-10-13 17:14:21	2023-10-13 17:14:21			C:\Users\Haider Thaer\OneDrive - Jamia Millia Islamia (A Central University)\Desktop\plm9 project\breed_ligands-glide-dock_XP	breed_ligands-glide-dock_XP_pv.maegz	674																				breed-glide-dock_SP
	OTAVA-FRAGMENT-LIBRARY-ligprep_1-.sdf:393_+_OTAVA-FRAGMENT-LIBRARY-ligprep_1-.sdf:2488	34151	breed-glide-dock_SP.1104	2023-10-13 17:14:21	2023-10-13 17:14:21			C:\Users\Haider Thaer\OneDrive - Jamia Millia Islamia (A Central University)\Desktop\plm9 project\breed_ligands-glide-dock_XP	breed_ligands-glide-dock_XP_pv.maegz	675																				breed-glide-dock_SP
	OTAVA-FRAGMENT-LIBRARY-ligprep_1-.sdf:10269_+_OTAVA-FRAGMENT-LIBRARY-ligprep_1-.sdf:9419	34152	breed-glide-dock_SP.555	2023-10-13 17:14:21	2023-10-13 17:14:21			C:\Users\Haider Thaer\OneDrive - Jamia Millia Islamia (A Central University)\Desktop\plm9 project\breed_ligands-glide-dock_XP	breed_ligands-glide-dock_XP_pv.maegz	676																				breed-glide-dock_SP
	OTAVA-FRAGMENT-LIBRARY-ligprep_1-.sdf:8699_+_OTAVA-FRAGMENT-LIBRARY-ligprep_1-.sdf:1418	34153	breed-glide-dock_SP.2785	2023-10-13 17:14:21	2023-10-13 17:14:21			C:\Users\Haider Thaer\OneDrive - Jamia Millia Islamia (A Central University)\Desktop\plm9 project\breed_ligands-glide-dock_XP	breed_ligands-glide-dock_XP_pv.maegz	677																				breed-glide-dock_SP
	OTAVA-FRAGMENT-LIBRARY-ligprep_1-.sdf:1412_+_OTAVA-FRAGMENT-LIBRARY-ligprep_1-.sdf:1240	34154	breed-glide-dock_SP.733	2023-10-13 17:14:21	2023-10-13 17:14:21			C:\Users\Haider Thaer\OneDrive - Jamia Millia Islamia (A Central University)\Desktop\plm9 project\breed_ligands-glide-dock_XP	breed_ligands-glide-dock_XP_pv.maegz	678																				breed-glide-dock_SP
	OTAVA-FRAGMENT-LIBRARY-ligprep_1-.sdf:11602_+_OTAVA-FRAGMENT-LIBRARY-ligprep_1-.sdf:2855	34155	breed-glide-dock_SP.150	2023-10-13 17:14:21	2023-10-13 17:14:21			C:\Users\Haider Thaer\OneDrive - Jamia Millia Islamia (A Central University)\Desktop\plm9 project\breed_ligands-glide-dock_XP	breed_ligands-glide-dock_XP_pv.maegz	679																				breed-glide-dock_SP
	OTAVA-FRAGMENT-LIBRARY-ligprep_1-.sdf:26_+_OTAVA-FRAGMENT-LIBRARY-ligprep_1-.sdf:9111	34156	breed-glide-dock_SP.1418	2023-10-13 17:14:21	2023-10-13 17:14:21			C:\Users\Haider Thaer\OneDrive - Jamia Millia Islamia (A Central University)\Desktop\plm9 project\breed_ligands-glide-dock_XP	breed_ligands-glide-dock_XP_pv.maegz	680																				breed-glide-dock_SP
	OTAVA-FRAGMENT-LIBRARY-ligprep_1-.sdf:10746_+_OTAVA-FRAGMENT-LIBRARY-ligprep_1-.sdf:3279	34157	breed-glide-dock_SP.2902	2023-10-13 17:14:21	2023-10-13 17:14:21			C:\Users\Haider Thaer\OneDrive - Jamia Millia Islamia (A Central University)\Desktop\plm9 project\breed_ligands-glide-dock_XP	breed_ligands-glide-dock_XP_pv.maegz	681																				breed-glide-dock_SP
	OTAVA-FRAGMENT-LIBRARY-ligprep_1-.sdf:5848_+_OTAVA-FRAGMENT-LIBRARY-ligprep_1-.sdf:10746	34158	breed-glide-dock_SP.1010	2023-10-13 17:14:21	2023-10-13 17:14:21			C:\Users\Haider Thaer\OneDrive - Jamia Millia Islamia (A Central University)\Desktop\plm9 project\breed_ligands-glide-dock_XP	breed_ligands-glide-dock_XP_pv.maegz	682																				breed-glide-dock_SP
	OTAVA-FRAGMENT-LIBRARY-ligprep_1-.sdf:3961_+_OTAVA-FRAGMENT-LIBRARY-ligprep_1-.sdf:6491	34159	breed-glide-dock_SP.1332	2023-10-13 17:14:21	2023-10-13 17:14:21			C:\Users\Haider Thaer\OneDrive - Jamia Millia Islamia (A Central University)\Desktop\plm9 project\breed_ligands-glide-dock_XP	breed_ligands-glide-dock_XP_pv.maegz	683																				breed-glide-dock_SP
	OTAVA-FRAGMENT-LIBRARY-ligprep_1-.sdf:8884_+_OTAVA-FRAGMENT-LIBRARY-ligprep_1-.sdf:9111	34160	breed-glide-dock_SP.212	2023-10-13 17:14:21	2023-10-13 17:14:21			C:\Users\Haider Thaer\OneDrive - Jamia Millia Islamia (A Central University)\Desktop\plm9 project\breed_ligands-glide-dock_XP	breed_ligands-glide-dock_XP_pv.maegz	684																				breed-glide-dock_SP
	OTAVA-FRAGMENT-LIBRARY-ligprep_1-.sdf:2456_+_OTAVA-FRAGMENT-LIBRARY-ligprep_1-.sdf:139	34161	breed-glide-dock_SP.2350	2023-10-13 17:14:21	2023-10-13 17:14:21			C:\Users\Haider Thaer\OneDrive - Jamia Millia Islamia (A Central University)\Desktop\plm9 project\breed_ligands-glide-dock_XP	breed_ligands-glide-dock_XP_pv.maegz	685																				breed-glide-dock_SP
	OTAVA-FRAGMENT-LIBRARY-ligprep_1-.sdf:4302_+_OTAVA-FRAGMENT-LIBRARY-ligprep_1-.sdf:1676	34162	breed-glide-dock_SP.1551	2023-10-13 17:14:21	2023-10-13 17:14:21			C:\Users\Haider Thaer\OneDrive - Jamia Millia Islamia (A Central University)\Desktop\plm9 project\breed_ligands-glide-dock_XP	breed_ligands-glide-dock_XP_pv.maegz	686																				breed-glide-dock_SP
	OTAVA-FRAGMENT-LIBRARY-ligprep_1-.sdf:1522_+_OTAVA-FRAGMENT-LIBRARY-ligprep_1-.sdf:11714	34163	breed-glide-dock_SP.2126	2023-10-13 17:14:21	2023-10-13 17:14:21			C:\Users\Haider Thaer\OneDrive - Jamia Millia Islamia (A Central University)\Desktop\plm9 project\breed_ligands-glide-dock_XP	breed_ligands-glide-dock_XP_pv.maegz	687																				breed-glide-dock_SP
	OTAVA-FRAGMENT-LIBRARY-ligprep_1-.sdf:2863_+_OTAVA-FRAGMENT-LIBRARY-ligprep_1-.sdf:9259	34164	breed-glide-dock_SP.1984	2023-10-13 17:14:21	2023-10-13 17:14:21			C:\Users\Haider Thaer\OneDrive - Jamia Millia Islamia (A Central University)\Desktop\plm9 project\breed_ligands-glide-dock_XP	breed_ligands-glide-dock_XP_pv.maegz	688																				breed-glide-dock_SP
	OTAVA-FRAGMENT-LIBRARY-ligprep_1-.sdf:8408_+_OTAVA-FRAGMENT-LIBRARY-ligprep_1-.sdf:11426	34165	breed-glide-dock_SP.1190	2023-10-13 17:14:21	2023-10-13 17:14:21			C:\Users\Haider Thaer\OneDrive - Jamia Millia Islamia (A Central University)\Desktop\plm9 project\breed_ligands-glide-dock_XP	breed_ligands-glide-dock_XP_pv.maegz	689																				breed-glide-dock_SP
	OTAVA-FRAGMENT-LIBRARY-ligprep_1-.sdf:1871_+_OTAVA-FRAGMENT-LIBRARY-ligprep_1-.sdf:993	34166	breed-glide-dock_SP.50	2023-10-13 17:14:21	2023-10-13 17:14:21			C:\Users\Haider Thaer\OneDrive - Jamia Millia Islamia (A Central University)\Desktop\plm9 project\breed_ligands-glide-dock_XP	breed_ligands-glide-dock_XP_pv.maegz	690																				breed-glide-dock_SP
	OTAVA-FRAGMENT-LIBRARY-ligprep_1-.sdf:11168_+_OTAVA-FRAGMENT-LIBRARY-ligprep_1-.sdf:2034	34167	breed-glide-dock_SP.1699	2023-10-13 17:14:21	2023-10-13 17:14:21			C:\Users\Haider Thaer\OneDrive - Jamia Millia Islamia (A Central University)\Desktop\plm9 project\breed_ligands-glide-dock_XP	breed_ligands-glide-dock_XP_pv.maegz	691																				breed-glide-dock_SP
	OTAVA-FRAGMENT-LIBRARY-ligprep_1-.sdf:9972_+_OTAVA-FRAGMENT-LIBRARY-ligprep_1-.sdf:4102	34168	breed-glide-dock_SP.1511	2023-10-13 17:14:21	2023-10-13 17:14:21			C:\Users\Haider Thaer\OneDrive - Jamia Millia Islamia (A Central University)\Desktop\plm9 project\breed_ligands-glide-dock_XP	breed_ligands-glide-dock_XP_pv.maegz	692																				breed-glide-dock_SP
	OTAVA-FRAGMENT-LIBRARY-ligprep_1-.sdf:5439_+_OTAVA-FRAGMENT-LIBRARY-ligprep_1-.sdf:9103	34169	breed-glide-dock_SP.1478	2023-10-13 17:14:21	2023-10-13 17:14:21			C:\Users\Haider Thaer\OneDrive - Jamia Millia Islamia (A Central University)\Desktop\plm9 project\breed_ligands-glide-dock_XP	breed_ligands-glide-dock_XP_pv.maegz	693																				breed-glide-dock_SP
	OTAVA-FRAGMENT-LIBRARY-ligprep_1-.sdf:1258_+_OTAVA-FRAGMENT-LIBRARY-ligprep_1-.sdf:5542	34170	breed-glide-dock_SP.1870	2023-10-13 17:14:21	2023-10-13 17:14:21			C:\Users\Haider Thaer\OneDrive - Jamia Millia Islamia (A Central University)\Desktop\plm9 project\breed_ligands-glide-dock_XP	breed_ligands-glide-dock_XP_pv.maegz	694																				breed-glide-dock_SP
	OTAVA-FRAGMENT-LIBRARY-ligprep_1-.sdf:5237_+_OTAVA-FRAGMENT-LIBRARY-ligprep_1-.sdf:319	34171	breed-glide-dock_SP.1089	2023-10-13 17:14:21	2023-10-13 17:14:21			C:\Users\Haider Thaer\OneDrive - Jamia Millia Islamia (A Central University)\Desktop\plm9 project\breed_ligands-glide-dock_XP	breed_ligands-glide-dock_XP_pv.maegz	695																				breed-glide-dock_SP
	OTAVA-FRAGMENT-LIBRARY-ligprep_1-.sdf:2753_+_OTAVA-FRAGMENT-LIBRARY-ligprep_1-.sdf:9273	34172	breed-glide-dock_SP.11	2023-10-13 17:14:21	2023-10-13 17:14:21			C:\Users\Haider Thaer\OneDrive - Jamia Millia Islamia (A Central University)\Desktop\plm9 project\breed_ligands-glide-dock_XP	breed_ligands-glide-dock_XP_pv.maegz	696																				breed-glide-dock_SP
	OTAVA-FRAGMENT-LIBRARY-ligprep_1-.sdf:3338_+_OTAVA-FRAGMENT-LIBRARY-ligprep_1-.sdf:3010	34173	breed-glide-dock_SP.604	2023-10-13 17:14:21	2023-10-13 17:14:21			C:\Users\Haider Thaer\OneDrive - Jamia Millia Islamia (A Central University)\Desktop\plm9 project\breed_ligands-glide-dock_XP	breed_ligands-glide-dock_XP_pv.maegz	697																				breed-glide-dock_SP
	OTAVA-FRAGMENT-LIBRARY-ligprep_1-.sdf:5878_+_OTAVA-FRAGMENT-LIBRARY-ligprep_1-.sdf:2031	34174	breed-glide-dock_SP.152	2023-10-13 17:14:21	2023-10-13 17:14:21			C:\Users\Haider Thaer\OneDrive - Jamia Millia Islamia (A Central University)\Desktop\plm9 project\breed_ligands-glide-dock_XP	breed_ligands-glide-dock_XP_pv.maegz	698																				breed-glide-dock_SP
	OTAVA-FRAGMENT-LIBRARY-ligprep_1-.sdf:10720_+_OTAVA-FRAGMENT-LIBRARY-ligprep_1-.sdf:4385	34175	breed-glide-dock_SP.1521	2023-10-13 17:14:21	2023-10-13 17:14:21			C:\Users\Haider Thaer\OneDrive - Jamia Millia Islamia (A Central University)\Desktop\plm9 project\breed_ligands-glide-dock_XP	breed_ligands-glide-dock_XP_pv.maegz	699																				breed-glide-dock_SP
	OTAVA-FRAGMENT-LIBRARY-ligprep_1-.sdf:10329_+_OTAVA-FRAGMENT-LIBRARY-ligprep_1-.sdf:5661	34176	breed-glide-dock_SP.2698	2023-10-13 17:14:21	2023-10-13 17:14:21			C:\Users\Haider Thaer\OneDrive - Jamia Millia Islamia (A Central University)\Desktop\plm9 project\breed_ligands-glide-dock_XP	breed_ligands-glide-dock_XP_pv.maegz	700																				breed-glide-dock_SP
	OTAVA-FRAGMENT-LIBRARY-ligprep_1-.sdf:11167_+_OTAVA-FRAGMENT-LIBRARY-ligprep_1-.sdf:8818	34177	breed-glide-dock_SP.282	2023-10-13 17:14:21	2023-10-13 17:14:21			C:\Users\Haider Thaer\OneDrive - Jamia Millia Islamia (A Central University)\Desktop\plm9 project\breed_ligands-glide-dock_XP	breed_ligands-glide-dock_XP_pv.maegz	701																				breed-glide-dock_SP
	OTAVA-FRAGMENT-LIBRARY-ligprep_1-.sdf:8335_+_OTAVA-FRAGMENT-LIBRARY-ligprep_1-.sdf:940	34178	breed-glide-dock_SP.1267	2023-10-13 17:14:21	2023-10-13 17:14:21			C:\Users\Haider Thaer\OneDrive - Jamia Millia Islamia (A Central University)\Desktop\plm9 project\breed_ligands-glide-dock_XP	breed_ligands-glide-dock_XP_pv.maegz	702																				breed-glide-dock_SP
	OTAVA-FRAGMENT-LIBRARY-ligprep_1-.sdf:10971_+_OTAVA-FRAGMENT-LIBRARY-ligprep_1-.sdf:2296	34179	breed-glide-dock_SP.312	2023-10-13 17:14:21	2023-10-13 17:14:21			C:\Users\Haider Thaer\OneDrive - Jamia Millia Islamia (A Central University)\Desktop\plm9 project\breed_ligands-glide-dock_XP	breed_ligands-glide-dock_XP_pv.maegz	703																				breed-glide-dock_SP
	OTAVA-FRAGMENT-LIBRARY-ligprep_1-.sdf:2910_+_OTAVA-FRAGMENT-LIBRARY-ligprep_1-.sdf:8884	34180	breed-glide-dock_SP.153	2023-10-13 17:14:21	2023-10-13 17:14:21			C:\Users\Haider Thaer\OneDrive - Jamia Millia Islamia (A Central University)\Desktop\plm9 project\breed_ligands-glide-dock_XP	breed_ligands-glide-dock_XP_pv.maegz	704																				breed-glide-dock_SP
	OTAVA-FRAGMENT-LIBRARY-ligprep_1-.sdf:8744_+_OTAVA-FRAGMENT-LIBRARY-ligprep_1-.sdf:2761	34181	breed-glide-dock_SP.1940	2023-10-13 17:14:21	2023-10-13 17:14:21			C:\Users\Haider Thaer\OneDrive - Jamia Millia Islamia (A Central University)\Desktop\plm9 project\breed_ligands-glide-dock_XP	breed_ligands-glide-dock_XP_pv.maegz	705																				breed-glide-dock_SP
	OTAVA-FRAGMENT-LIBRARY-ligprep_1-.sdf:5438_+_OTAVA-FRAGMENT-LIBRARY-ligprep_1-.sdf:940	34182	breed-glide-dock_SP.343	2023-10-13 17:14:21	2023-10-13 17:14:21			C:\Users\Haider Thaer\OneDrive - Jamia Millia Islamia (A Central University)\Desktop\plm9 project\breed_ligands-glide-dock_XP	breed_ligands-glide-dock_XP_pv.maegz	706																				breed-glide-dock_SP
	OTAVA-FRAGMENT-LIBRARY-ligprep_1-.sdf:8696_+_OTAVA-FRAGMENT-LIBRARY-ligprep_1-.sdf:9103	34183	breed-glide-dock_SP.2660	2023-10-13 17:14:21	2023-10-13 17:14:21			C:\Users\Haider Thaer\OneDrive - Jamia Millia Islamia (A Central University)\Desktop\plm9 project\breed_ligands-glide-dock_XP	breed_ligands-glide-dock_XP_pv.maegz	707																				breed-glide-dock_SP
	OTAVA-FRAGMENT-LIBRARY-ligprep_1-.sdf:2629_+_OTAVA-FRAGMENT-LIBRARY-ligprep_1-.sdf:9817	34184	breed-glide-dock_SP.723	2023-10-13 17:14:21	2023-10-13 17:14:21			C:\Users\Haider Thaer\OneDrive - Jamia Millia Islamia (A Central University)\Desktop\plm9 project\breed_ligands-glide-dock_XP	breed_ligands-glide-dock_XP_pv.maegz	708																				breed-glide-dock_SP
	OTAVA-FRAGMENT-LIBRARY-ligprep_1-.sdf:11168_+_OTAVA-FRAGMENT-LIBRARY-ligprep_1-.sdf:1568	34185	breed-glide-dock_SP.1455	2023-10-13 17:14:21	2023-10-13 17:14:21			C:\Users\Haider Thaer\OneDrive - Jamia Millia Islamia (A Central University)\Desktop\plm9 project\breed_ligands-glide-dock_XP	breed_ligands-glide-dock_XP_pv.maegz	709																				breed-glide-dock_SP
	OTAVA-FRAGMENT-LIBRARY-ligprep_1-.sdf:5855_+_OTAVA-FRAGMENT-LIBRARY-ligprep_1-.sdf:5065	34186	breed-glide-dock_SP.101	2023-10-13 17:14:21	2023-10-13 17:14:21			C:\Users\Haider Thaer\OneDrive - Jamia Millia Islamia (A Central University)\Desktop\plm9 project\breed_ligands-glide-dock_XP	breed_ligands-glide-dock_XP_pv.maegz	710																				breed-glide-dock_SP
	OTAVA-FRAGMENT-LIBRARY-ligprep_1-.sdf:1258_+_OTAVA-FRAGMENT-LIBRARY-ligprep_1-.sdf:4008	34187	breed-glide-dock_SP.346	2023-10-13 17:14:21	2023-10-13 17:14:21			C:\Users\Haider Thaer\OneDrive - Jamia Millia Islamia (A Central University)\Desktop\plm9 project\breed_ligands-glide-dock_XP	breed_ligands-glide-dock_XP_pv.maegz	711																				breed-glide-dock_SP
	OTAVA-FRAGMENT-LIBRARY-ligprep_1-.sdf:5515_+_OTAVA-FRAGMENT-LIBRARY-ligprep_1-.sdf:5690	34188	breed-glide-dock_SP.195	2023-10-13 17:14:21	2023-10-13 17:14:21			C:\Users\Haider Thaer\OneDrive - Jamia Millia Islamia (A Central University)\Desktop\plm9 project\breed_ligands-glide-dock_XP	breed_ligands-glide-dock_XP_pv.maegz	712																				breed-glide-dock_SP
	OTAVA-FRAGMENT-LIBRARY-ligprep_1-.sdf:5323_+_OTAVA-FRAGMENT-LIBRARY-ligprep_1-.sdf:574	34189	breed-glide-dock_SP.675	2023-10-13 17:14:21	2023-10-13 17:14:21			C:\Users\Haider Thaer\OneDrive - Jamia Millia Islamia (A Central University)\Desktop\plm9 project\breed_ligands-glide-dock_XP	breed_ligands-glide-dock_XP_pv.maegz	713																				breed-glide-dock_SP
	OTAVA-FRAGMENT-LIBRARY-ligprep_1-.sdf:4138_+_OTAVA-FRAGMENT-LIBRARY-ligprep_1-.sdf:139	34190	breed-glide-dock_SP.2188	2023-10-13 17:14:21	2023-10-13 17:14:21			C:\Users\Haider Thaer\OneDrive - Jamia Millia Islamia (A Central University)\Desktop\plm9 project\breed_ligands-glide-dock_XP	breed_ligands-glide-dock_XP_pv.maegz	714																				breed-glide-dock_SP
	OTAVA-FRAGMENT-LIBRARY-ligprep_1-.sdf:3950_+_OTAVA-FRAGMENT-LIBRARY-ligprep_1-.sdf:4417	34191	breed-glide-dock_SP.1435	2023-10-13 17:14:21	2023-10-13 17:14:21			C:\Users\Haider Thaer\OneDrive - Jamia Millia Islamia (A Central University)\Desktop\plm9 project\breed_ligands-glide-dock_XP	breed_ligands-glide-dock_XP_pv.maegz	715																				breed-glide-dock_SP
	OTAVA-FRAGMENT-LIBRARY-ligprep_1-.sdf:2383_+_OTAVA-FRAGMENT-LIBRARY-ligprep_1-.sdf:4302	34192	breed-glide-dock_SP.1312	2023-10-13 17:14:21	2023-10-13 17:14:21			C:\Users\Haider Thaer\OneDrive - Jamia Millia Islamia (A Central University)\Desktop\plm9 project\breed_ligands-glide-dock_XP	breed_ligands-glide-dock_XP_pv.maegz	716																				breed-glide-dock_SP
	OTAVA-FRAGMENT-LIBRARY-ligprep_1-.sdf:9515_+_OTAVA-FRAGMENT-LIBRARY-ligprep_1-.sdf:9103	34193	breed-glide-dock_SP.1812	2023-10-13 17:14:21	2023-10-13 17:14:21			C:\Users\Haider Thaer\OneDrive - Jamia Millia Islamia (A Central University)\Desktop\plm9 project\breed_ligands-glide-dock_XP	breed_ligands-glide-dock_XP_pv.maegz	717																				breed-glide-dock_SP
	OTAVA-FRAGMENT-LIBRARY-ligprep_1-.sdf:11269_+_OTAVA-FRAGMENT-LIBRARY-ligprep_1-.sdf:3474	34194	breed-glide-dock_SP.560	2023-10-13 17:14:21	2023-10-13 17:14:21			C:\Users\Haider Thaer\OneDrive - Jamia Millia Islamia (A Central University)\Desktop\plm9 project\breed_ligands-glide-dock_XP	breed_ligands-glide-dock_XP_pv.maegz	718																				breed-glide-dock_SP
	OTAVA-FRAGMENT-LIBRARY-ligprep_1-.sdf:1941_+_OTAVA-FRAGMENT-LIBRARY-ligprep_1-.sdf:10595	34195	breed-glide-dock_SP.339	2023-10-13 17:14:21	2023-10-13 17:14:21			C:\Users\Haider Thaer\OneDrive - Jamia Millia Islamia (A Central University)\Desktop\plm9 project\breed_ligands-glide-dock_XP	breed_ligands-glide-dock_XP_pv.maegz	719																				breed-glide-dock_SP
	OTAVA-FRAGMENT-LIBRARY-ligprep_1-.sdf:7680_+_OTAVA-FRAGMENT-LIBRARY-ligprep_1-.sdf:4829	34196	breed-glide-dock_SP.532	2023-10-13 17:14:21	2023-10-13 17:14:21			C:\Users\Haider Thaer\OneDrive - Jamia Millia Islamia (A Central University)\Desktop\plm9 project\breed_ligands-glide-dock_XP	breed_ligands-glide-dock_XP_pv.maegz	720																				breed-glide-dock_SP
	OTAVA-FRAGMENT-LIBRARY-ligprep_1-.sdf:6157_+_OTAVA-FRAGMENT-LIBRARY-ligprep_1-.sdf:10579	34197	breed-glide-dock_SP.2154	2023-10-13 17:14:21	2023-10-13 17:14:21			C:\Users\Haider Thaer\OneDrive - Jamia Millia Islamia (A Central University)\Desktop\plm9 project\breed_ligands-glide-dock_XP	breed_ligands-glide-dock_XP_pv.maegz	721																				breed-glide-dock_SP
	OTAVA-FRAGMENT-LIBRARY-ligprep_1-.sdf:5237_+_OTAVA-FRAGMENT-LIBRARY-ligprep_1-.sdf:11389	34198	breed-glide-dock_SP.235	2023-10-13 17:14:21	2023-10-13 17:14:21			C:\Users\Haider Thaer\OneDrive - Jamia Millia Islamia (A Central University)\Desktop\plm9 project\breed_ligands-glide-dock_XP	breed_ligands-glide-dock_XP_pv.maegz	722																				breed-glide-dock_SP
	OTAVA-FRAGMENT-LIBRARY-ligprep_1-.sdf:898_+_OTAVA-FRAGMENT-LIBRARY-ligprep_1-.sdf:2761	34199	breed-glide-dock_SP.1152	2023-10-13 17:14:21	2023-10-13 17:14:21			C:\Users\Haider Thaer\OneDrive - Jamia Millia Islamia (A Central University)\Desktop\plm9 project\breed_ligands-glide-dock_XP	breed_ligands-glide-dock_XP_pv.maegz	723																				breed-glide-dock_SP
	OTAVA-FRAGMENT-LIBRARY-ligprep_1-.sdf:623_+_OTAVA-FRAGMENT-LIBRARY-ligprep_1-.sdf:940	34200	breed-glide-dock_SP.601	2023-10-13 17:14:21	2023-10-13 17:14:21			C:\Users\Haider Thaer\OneDrive - Jamia Millia Islamia (A Central University)\Desktop\plm9 project\breed_ligands-glide-dock_XP	breed_ligands-glide-dock_XP_pv.maegz	724																				breed-glide-dock_SP
	OTAVA-FRAGMENT-LIBRARY-ligprep_1-.sdf:5999_+_OTAVA-FRAGMENT-LIBRARY-ligprep_1-.sdf:2761	34201	breed-glide-dock_SP.158	2023-10-13 17:14:21	2023-10-13 17:14:21			C:\Users\Haider Thaer\OneDrive - Jamia Millia Islamia (A Central University)\Desktop\plm9 project\breed_ligands-glide-dock_XP	breed_ligands-glide-dock_XP_pv.maegz	725																				breed-glide-dock_SP
	OTAVA-FRAGMENT-LIBRARY-ligprep_1-.sdf:940_+_OTAVA-FRAGMENT-LIBRARY-ligprep_1-.sdf:11389	34202	breed-glide-dock_SP.2713	2023-10-13 17:14:21	2023-10-13 17:14:21			C:\Users\Haider Thaer\OneDrive - Jamia Millia Islamia (A Central University)\Desktop\plm9 project\breed_ligands-glide-dock_XP	breed_ligands-glide-dock_XP_pv.maegz	726																				breed-glide-dock_SP
	OTAVA-FRAGMENT-LIBRARY-ligprep_1-.sdf:1257_+_OTAVA-FRAGMENT-LIBRARY-ligprep_1-.sdf:9707	34203	breed-glide-dock_SP.2688	2023-10-13 17:14:21	2023-10-13 17:14:21			C:\Users\Haider Thaer\OneDrive - Jamia Millia Islamia (A Central University)\Desktop\plm9 project\breed_ligands-glide-dock_XP	breed_ligands-glide-dock_XP_pv.maegz	727																				breed-glide-dock_SP
	OTAVA-FRAGMENT-LIBRARY-ligprep_1-.sdf:3379_+_OTAVA-FRAGMENT-LIBRARY-ligprep_1-.sdf:8716	34204	breed-glide-dock_SP.2659	2023-10-13 17:14:21	2023-10-13 17:14:21			C:\Users\Haider Thaer\OneDrive - Jamia Millia Islamia (A Central University)\Desktop\plm9 project\breed_ligands-glide-dock_XP	breed_ligands-glide-dock_XP_pv.maegz	728																				breed-glide-dock_SP
	OTAVA-FRAGMENT-LIBRARY-ligprep_1-.sdf:426_+_OTAVA-FRAGMENT-LIBRARY-ligprep_1-.sdf:4417	34205	breed-glide-dock_SP.742	2023-10-13 17:14:21	2023-10-13 17:14:21			C:\Users\Haider Thaer\OneDrive - Jamia Millia Islamia (A Central University)\Desktop\plm9 project\breed_ligands-glide-dock_XP	breed_ligands-glide-dock_XP_pv.maegz	729																				breed-glide-dock_SP
	OTAVA-FRAGMENT-LIBRARY-ligprep_1-.sdf:3042_+_OTAVA-FRAGMENT-LIBRARY-ligprep_1-.sdf:3960	34206	breed-glide-dock_SP.2444	2023-10-13 17:14:21	2023-10-13 17:14:21			C:\Users\Haider Thaer\OneDrive - Jamia Millia Islamia (A Central University)\Desktop\plm9 project\breed_ligands-glide-dock_XP	breed_ligands-glide-dock_XP_pv.maegz	730																				breed-glide-dock_SP
	OTAVA-FRAGMENT-LIBRARY-ligprep_1-.sdf:7943_+_OTAVA-FRAGMENT-LIBRARY-ligprep_1-.sdf:1413	34207	breed-glide-dock_SP.1758	2023-10-13 17:14:21	2023-10-13 17:14:21			C:\Users\Haider Thaer\OneDrive - Jamia Millia Islamia (A Central University)\Desktop\plm9 project\breed_ligands-glide-dock_XP	breed_ligands-glide-dock_XP_pv.maegz	731																				breed-glide-dock_SP
	OTAVA-FRAGMENT-LIBRARY-ligprep_1-.sdf:1357_+_OTAVA-FRAGMENT-LIBRARY-ligprep_1-.sdf:4170	34208	breed-glide-dock_SP.1280	2023-10-13 17:14:21	2023-10-13 17:14:21			C:\Users\Haider Thaer\OneDrive - Jamia Millia Islamia (A Central University)\Desktop\plm9 project\breed_ligands-glide-dock_XP	breed_ligands-glide-dock_XP_pv.maegz	732																				breed-glide-dock_SP
	OTAVA-FRAGMENT-LIBRARY-ligprep_1-.sdf:4184_+_OTAVA-FRAGMENT-LIBRARY-ligprep_1-.sdf:8563	34209	breed-glide-dock_SP.480	2023-10-13 17:14:21	2023-10-13 17:14:21			C:\Users\Haider Thaer\OneDrive - Jamia Millia Islamia (A Central University)\Desktop\plm9 project\breed_ligands-glide-dock_XP	breed_ligands-glide-dock_XP_pv.maegz	733																				breed-glide-dock_SP
	OTAVA-FRAGMENT-LIBRARY-ligprep_1-.sdf:9102_+_OTAVA-FRAGMENT-LIBRARY-ligprep_1-.sdf:4395	34210	breed-glide-dock_SP.54	2023-10-13 17:14:21	2023-10-13 17:14:21			C:\Users\Haider Thaer\OneDrive - Jamia Millia Islamia (A Central University)\Desktop\plm9 project\breed_ligands-glide-dock_XP	breed_ligands-glide-dock_XP_pv.maegz	734																				breed-glide-dock_SP
	OTAVA-FRAGMENT-LIBRARY-ligprep_1-.sdf:7917_+_OTAVA-FRAGMENT-LIBRARY-ligprep_1-.sdf:11269	34211	breed-glide-dock_SP.494	2023-10-13 17:14:21	2023-10-13 17:14:21			C:\Users\Haider Thaer\OneDrive - Jamia Millia Islamia (A Central University)\Desktop\plm9 project\breed_ligands-glide-dock_XP	breed_ligands-glide-dock_XP_pv.maegz	735																				breed-glide-dock_SP
	OTAVA-FRAGMENT-LIBRARY-ligprep_1-.sdf:1568_+_OTAVA-FRAGMENT-LIBRARY-ligprep_1-.sdf:11081	34212	breed-glide-dock_SP.1838	2023-10-13 17:14:21	2023-10-13 17:14:21			C:\Users\Haider Thaer\OneDrive - Jamia Millia Islamia (A Central University)\Desktop\plm9 project\breed_ligands-glide-dock_XP	breed_ligands-glide-dock_XP_pv.maegz	736																				breed-glide-dock_SP
	OTAVA-FRAGMENT-LIBRARY-ligprep_1-.sdf:5999_+_OTAVA-FRAGMENT-LIBRARY-ligprep_1-.sdf:11269	34213	breed-glide-dock_SP.435	2023-10-13 17:14:21	2023-10-13 17:14:21			C:\Users\Haider Thaer\OneDrive - Jamia Millia Islamia (A Central University)\Desktop\plm9 project\breed_ligands-glide-dock_XP	breed_ligands-glide-dock_XP_pv.maegz	737																				breed-glide-dock_SP
	OTAVA-FRAGMENT-LIBRARY-ligprep_1-.sdf:2338_+_OTAVA-FRAGMENT-LIBRARY-ligprep_1-.sdf:8338	34214	breed-glide-dock_SP.257	2023-10-13 17:14:21	2023-10-13 17:14:21			C:\Users\Haider Thaer\OneDrive - Jamia Millia Islamia (A Central University)\Desktop\plm9 project\breed_ligands-glide-dock_XP	breed_ligands-glide-dock_XP_pv.maegz	738																				breed-glide-dock_SP
	OTAVA-FRAGMENT-LIBRARY-ligprep_1-.sdf:7941_+_OTAVA-FRAGMENT-LIBRARY-ligprep_1-.sdf:5470	34215	breed-glide-dock_SP.1205	2023-10-13 17:14:21	2023-10-13 17:14:21			C:\Users\Haider Thaer\OneDrive - Jamia Millia Islamia (A Central University)\Desktop\plm9 project\breed_ligands-glide-dock_XP	breed_ligands-glide-dock_XP_pv.maegz	739																				breed-glide-dock_SP
	OTAVA-FRAGMENT-LIBRARY-ligprep_1-.sdf:4102_+_OTAVA-FRAGMENT-LIBRARY-ligprep_1-.sdf:9972	34216	breed-glide-dock_SP.1486	2023-10-13 17:14:21	2023-10-13 17:14:21			C:\Users\Haider Thaer\OneDrive - Jamia Millia Islamia (A Central University)\Desktop\plm9 project\breed_ligands-glide-dock_XP	breed_ligands-glide-dock_XP_pv.maegz	740																				breed-glide-dock_SP
	OTAVA-FRAGMENT-LIBRARY-ligprep_1-.sdf:364_+_OTAVA-FRAGMENT-LIBRARY-ligprep_1-.sdf:8279	34217	breed-glide-dock_SP.2146	2023-10-13 17:14:21	2023-10-13 17:14:21			C:\Users\Haider Thaer\OneDrive - Jamia Millia Islamia (A Central University)\Desktop\plm9 project\breed_ligands-glide-dock_XP	breed_ligands-glide-dock_XP_pv.maegz	741																				breed-glide-dock_SP
	OTAVA-FRAGMENT-LIBRARY-ligprep_1-.sdf:10976_+_OTAVA-FRAGMENT-LIBRARY-ligprep_1-.sdf:1924	34218	breed-glide-dock_SP.986	2023-10-13 17:14:21	2023-10-13 17:14:21			C:\Users\Haider Thaer\OneDrive - Jamia Millia Islamia (A Central University)\Desktop\plm9 project\breed_ligands-glide-dock_XP	breed_ligands-glide-dock_XP_pv.maegz	742																				breed-glide-dock_SP
	OTAVA-FRAGMENT-LIBRARY-ligprep_1-.sdf:2863_+_OTAVA-FRAGMENT-LIBRARY-ligprep_1-.sdf:103	34219	breed-glide-dock_SP.51	2023-10-13 17:14:21	2023-10-13 17:14:21			C:\Users\Haider Thaer\OneDrive - Jamia Millia Islamia (A Central University)\Desktop\plm9 project\breed_ligands-glide-dock_XP	breed_ligands-glide-dock_XP_pv.maegz	743																				breed-glide-dock_SP
	OTAVA-FRAGMENT-LIBRARY-ligprep_1-.sdf:1328_+_OTAVA-FRAGMENT-LIBRARY-ligprep_1-.sdf:10588	34220	breed-glide-dock_SP.116	2023-10-13 17:14:21	2023-10-13 17:14:21			C:\Users\Haider Thaer\OneDrive - Jamia Millia Islamia (A Central University)\Desktop\plm9 project\breed_ligands-glide-dock_XP	breed_ligands-glide-dock_XP_pv.maegz	744																				breed-glide-dock_SP
	OTAVA-FRAGMENT-LIBRARY-ligprep_1-.sdf:7555_+_OTAVA-FRAGMENT-LIBRARY-ligprep_1-.sdf:8818	34221	breed-glide-dock_SP.2345	2023-10-13 17:14:21	2023-10-13 17:14:21			C:\Users\Haider Thaer\OneDrive - Jamia Millia Islamia (A Central University)\Desktop\plm9 project\breed_ligands-glide-dock_XP	breed_ligands-glide-dock_XP_pv.maegz	745																				breed-glide-dock_SP
	OTAVA-FRAGMENT-LIBRARY-ligprep_1-.sdf:3011_+_OTAVA-FRAGMENT-LIBRARY-ligprep_1-.sdf:9842	34222	breed-glide-dock_SP.1876	2023-10-13 17:14:21	2023-10-13 17:14:21			C:\Users\Haider Thaer\OneDrive - Jamia Millia Islamia (A Central University)\Desktop\plm9 project\breed_ligands-glide-dock_XP	breed_ligands-glide-dock_XP_pv.maegz	746																				breed-glide-dock_SP
	OTAVA-FRAGMENT-LIBRARY-ligprep_1-.sdf:5043_+_OTAVA-FRAGMENT-LIBRARY-ligprep_1-.sdf:4829	34223	breed-glide-dock_SP.1527	2023-10-13 17:14:21	2023-10-13 17:14:21			C:\Users\Haider Thaer\OneDrive - Jamia Millia Islamia (A Central University)\Desktop\plm9 project\breed_ligands-glide-dock_XP	breed_ligands-glide-dock_XP_pv.maegz	747																				breed-glide-dock_SP
	OTAVA-FRAGMENT-LIBRARY-ligprep_1-.sdf:2456_+_OTAVA-FRAGMENT-LIBRARY-ligprep_1-.sdf:3367	34224	breed-glide-dock_SP.1663	2023-10-13 17:14:21	2023-10-13 17:14:21			C:\Users\Haider Thaer\OneDrive - Jamia Millia Islamia (A Central University)\Desktop\plm9 project\breed_ligands-glide-dock_XP	breed_ligands-glide-dock_XP_pv.maegz	748																				breed-glide-dock_SP
	OTAVA-FRAGMENT-LIBRARY-ligprep_1-.sdf:393_+_OTAVA-FRAGMENT-LIBRARY-ligprep_1-.sdf:4829	34225	breed-glide-dock_SP.1918	2023-10-13 17:14:21	2023-10-13 17:14:21			C:\Users\Haider Thaer\OneDrive - Jamia Millia Islamia (A Central University)\Desktop\plm9 project\breed_ligands-glide-dock_XP	breed_ligands-glide-dock_XP_pv.maegz	749																				breed-glide-dock_SP
	OTAVA-FRAGMENT-LIBRARY-ligprep_1-.sdf:9213_+_OTAVA-FRAGMENT-LIBRARY-ligprep_1-.sdf:139	34226	breed-glide-dock_SP.801	2023-10-13 17:14:21	2023-10-13 17:14:21			C:\Users\Haider Thaer\OneDrive - Jamia Millia Islamia (A Central University)\Desktop\plm9 project\breed_ligands-glide-dock_XP	breed_ligands-glide-dock_XP_pv.maegz	750																				breed-glide-dock_SP
	OTAVA-FRAGMENT-LIBRARY-ligprep_1-.sdf:5438_+_OTAVA-FRAGMENT-LIBRARY-ligprep_1-.sdf:1328	34227	breed-glide-dock_SP.1693	2023-10-13 17:14:21	2023-10-13 17:14:21			C:\Users\Haider Thaer\OneDrive - Jamia Millia Islamia (A Central University)\Desktop\plm9 project\breed_ligands-glide-dock_XP	breed_ligands-glide-dock_XP_pv.maegz	751																				breed-glide-dock_SP
	OTAVA-FRAGMENT-LIBRARY-ligprep_1-.sdf:3571_+_OTAVA-FRAGMENT-LIBRARY-ligprep_1-.sdf:1522	34228	breed-glide-dock_SP.2437	2023-10-13 17:14:21	2023-10-13 17:14:21			C:\Users\Haider Thaer\OneDrive - Jamia Millia Islamia (A Central University)\Desktop\plm9 project\breed_ligands-glide-dock_XP	breed_ligands-glide-dock_XP_pv.maegz	752																				breed-glide-dock_SP
	OTAVA-FRAGMENT-LIBRARY-ligprep_1-.sdf:4170_+_OTAVA-FRAGMENT-LIBRARY-ligprep_1-.sdf:5848	34229	breed-glide-dock_SP.2207	2023-10-13 17:14:21	2023-10-13 17:14:21			C:\Users\Haider Thaer\OneDrive - Jamia Millia Islamia (A Central University)\Desktop\plm9 project\breed_ligands-glide-dock_XP	breed_ligands-glide-dock_XP_pv.maegz	753																				breed-glide-dock_SP
	OTAVA-FRAGMENT-LIBRARY-ligprep_1-.sdf:4417_+_OTAVA-FRAGMENT-LIBRARY-ligprep_1-.sdf:3260	34230	breed-glide-dock_SP.580	2023-10-13 17:14:21	2023-10-13 17:14:21			C:\Users\Haider Thaer\OneDrive - Jamia Millia Islamia (A Central University)\Desktop\plm9 project\breed_ligands-glide-dock_XP	breed_ligands-glide-dock_XP_pv.maegz	754																				breed-glide-dock_SP
	OTAVA-FRAGMENT-LIBRARY-ligprep_1-.sdf:990_+_OTAVA-FRAGMENT-LIBRARY-ligprep_1-.sdf:9605	34231	breed-glide-dock_SP.2473	2023-10-13 17:14:21	2023-10-13 17:14:21			C:\Users\Haider Thaer\OneDrive - Jamia Millia Islamia (A Central University)\Desktop\plm9 project\breed_ligands-glide-dock_XP	breed_ligands-glide-dock_XP_pv.maegz	755																				breed-glide-dock_SP
	OTAVA-FRAGMENT-LIBRARY-ligprep_1-.sdf:9111_+_OTAVA-FRAGMENT-LIBRARY-ligprep_1-.sdf:4619	34232	breed-glide-dock_SP.1389	2023-10-13 17:14:21	2023-10-13 17:14:21			C:\Users\Haider Thaer\OneDrive - Jamia Millia Islamia (A Central University)\Desktop\plm9 project\breed_ligands-glide-dock_XP	breed_ligands-glide-dock_XP_pv.maegz	756																				breed-glide-dock_SP
	OTAVA-FRAGMENT-LIBRARY-ligprep_1-.sdf:6110_+_OTAVA-FRAGMENT-LIBRARY-ligprep_1-.sdf:8818	34233	breed-glide-dock_SP.1323	2023-10-13 17:14:21	2023-10-13 17:14:21			C:\Users\Haider Thaer\OneDrive - Jamia Millia Islamia (A Central University)\Desktop\plm9 project\breed_ligands-glide-dock_XP	breed_ligands-glide-dock_XP_pv.maegz	757																				breed-glide-dock_SP
	OTAVA-FRAGMENT-LIBRARY-ligprep_1-.sdf:3477_+_OTAVA-FRAGMENT-LIBRARY-ligprep_1-.sdf:10880	34234	breed-glide-dock_SP.411	2023-10-13 17:14:21	2023-10-13 17:14:21			C:\Users\Haider Thaer\OneDrive - Jamia Millia Islamia (A Central University)\Desktop\plm9 project\breed_ligands-glide-dock_XP	breed_ligands-glide-dock_XP_pv.maegz	758																				breed-glide-dock_SP
	OTAVA-FRAGMENT-LIBRARY-ligprep_1-.sdf:10745_+_OTAVA-FRAGMENT-LIBRARY-ligprep_1-.sdf:3973	34235	breed-glide-dock_SP.2003	2023-10-13 17:14:21	2023-10-13 17:14:21			C:\Users\Haider Thaer\OneDrive - Jamia Millia Islamia (A Central University)\Desktop\plm9 project\breed_ligands-glide-dock_XP	breed_ligands-glide-dock_XP_pv.maegz	759																				breed-glide-dock_SP
	OTAVA-FRAGMENT-LIBRARY-ligprep_1-.sdf:4811_+_OTAVA-FRAGMENT-LIBRARY-ligprep_1-.sdf:8818	34236	breed-glide-dock_SP.522	2023-10-13 17:14:21	2023-10-13 17:14:21			C:\Users\Haider Thaer\OneDrive - Jamia Millia Islamia (A Central University)\Desktop\plm9 project\breed_ligands-glide-dock_XP	breed_ligands-glide-dock_XP_pv.maegz	760																				breed-glide-dock_SP
	OTAVA-FRAGMENT-LIBRARY-ligprep_1-.sdf:4106_+_OTAVA-FRAGMENT-LIBRARY-ligprep_1-.sdf:1427	34237	breed-glide-dock_SP.2643	2023-10-13 17:14:21	2023-10-13 17:14:21			C:\Users\Haider Thaer\OneDrive - Jamia Millia Islamia (A Central University)\Desktop\plm9 project\breed_ligands-glide-dock_XP	breed_ligands-glide-dock_XP_pv.maegz	761																				breed-glide-dock_SP
	OTAVA-FRAGMENT-LIBRARY-ligprep_1-.sdf:3450_+_OTAVA-FRAGMENT-LIBRARY-ligprep_1-.sdf:8788	34238	breed-glide-dock_SP.2140	2023-10-13 17:14:21	2023-10-13 17:14:21			C:\Users\Haider Thaer\OneDrive - Jamia Millia Islamia (A Central University)\Desktop\plm9 project\breed_ligands-glide-dock_XP	breed_ligands-glide-dock_XP_pv.maegz	762																				breed-glide-dock_SP
	OTAVA-FRAGMENT-LIBRARY-ligprep_1-.sdf:1521_+_OTAVA-FRAGMENT-LIBRARY-ligprep_1-.sdf:9410	34239	breed-glide-dock_SP.686	2023-10-13 17:14:21	2023-10-13 17:14:21			C:\Users\Haider Thaer\OneDrive - Jamia Millia Islamia (A Central University)\Desktop\plm9 project\breed_ligands-glide-dock_XP	breed_ligands-glide-dock_XP_pv.maegz	763																				breed-glide-dock_SP
	OTAVA-FRAGMENT-LIBRARY-ligprep_1-.sdf:5065_+_OTAVA-FRAGMENT-LIBRARY-ligprep_1-.sdf:3951	34240	breed-glide-dock_SP.1111	2023-10-13 17:14:21	2023-10-13 17:14:21			C:\Users\Haider Thaer\OneDrive - Jamia Millia Islamia (A Central University)\Desktop\plm9 project\breed_ligands-glide-dock_XP	breed_ligands-glide-dock_XP_pv.maegz	764																				breed-glide-dock_SP
	OTAVA-FRAGMENT-LIBRARY-ligprep_1-.sdf:7680_+_OTAVA-FRAGMENT-LIBRARY-ligprep_1-.sdf:4479	34241	breed-glide-dock_SP.690	2023-10-13 17:14:21	2023-10-13 17:14:21			C:\Users\Haider Thaer\OneDrive - Jamia Millia Islamia (A Central University)\Desktop\plm9 project\breed_ligands-glide-dock_XP	breed_ligands-glide-dock_XP_pv.maegz	765																				breed-glide-dock_SP
	OTAVA-FRAGMENT-LIBRARY-ligprep_1-.sdf:3902_+_OTAVA-FRAGMENT-LIBRARY-ligprep_1-.sdf:4417	34242	breed-glide-dock_SP.1416	2023-10-13 17:14:21	2023-10-13 17:14:21			C:\Users\Haider Thaer\OneDrive - Jamia Millia Islamia (A Central University)\Desktop\plm9 project\breed_ligands-glide-dock_XP	breed_ligands-glide-dock_XP_pv.maegz	766																				breed-glide-dock_SP
	OTAVA-FRAGMENT-LIBRARY-ligprep_1-.sdf:5898_+_OTAVA-FRAGMENT-LIBRARY-ligprep_1-.sdf:5542	34243	breed-glide-dock_SP.458	2023-10-13 17:14:21	2023-10-13 17:14:21			C:\Users\Haider Thaer\OneDrive - Jamia Millia Islamia (A Central University)\Desktop\plm9 project\breed_ligands-glide-dock_XP	breed_ligands-glide-dock_XP_pv.maegz	767																				breed-glide-dock_SP
	OTAVA-FRAGMENT-LIBRARY-ligprep_1-.sdf:3322_+_OTAVA-FRAGMENT-LIBRARY-ligprep_1-.sdf:9259	34244	breed-glide-dock_SP.1740	2023-10-13 17:14:21	2023-10-13 17:14:21			C:\Users\Haider Thaer\OneDrive - Jamia Millia Islamia (A Central University)\Desktop\plm9 project\breed_ligands-glide-dock_XP	breed_ligands-glide-dock_XP_pv.maegz	768																				breed-glide-dock_SP
	OTAVA-FRAGMENT-LIBRARY-ligprep_1-.sdf:8320_+_OTAVA-FRAGMENT-LIBRARY-ligprep_1-.sdf:3450	34245	breed-glide-dock_SP.1143	2023-10-13 17:14:21	2023-10-13 17:14:21			C:\Users\Haider Thaer\OneDrive - Jamia Millia Islamia (A Central University)\Desktop\plm9 project\breed_ligands-glide-dock_XP	breed_ligands-glide-dock_XP_pv.maegz	769																				breed-glide-dock_SP
	OTAVA-FRAGMENT-LIBRARY-ligprep_1-.sdf:4302_+_OTAVA-FRAGMENT-LIBRARY-ligprep_1-.sdf:11168	34246	breed-glide-dock_SP.1052	2023-10-13 17:14:21	2023-10-13 17:14:21			C:\Users\Haider Thaer\OneDrive - Jamia Millia Islamia (A Central University)\Desktop\plm9 project\breed_ligands-glide-dock_XP	breed_ligands-glide-dock_XP_pv.maegz	770																				breed-glide-dock_SP
	OTAVA-FRAGMENT-LIBRARY-ligprep_1-.sdf:8337_+_OTAVA-FRAGMENT-LIBRARY-ligprep_1-.sdf:103	34247	breed-glide-dock_SP.38	2023-10-13 17:14:21	2023-10-13 17:14:21			C:\Users\Haider Thaer\OneDrive - Jamia Millia Islamia (A Central University)\Desktop\plm9 project\breed_ligands-glide-dock_XP	breed_ligands-glide-dock_XP_pv.maegz	771																				breed-glide-dock_SP
	OTAVA-FRAGMENT-LIBRARY-ligprep_1-.sdf:8696_+_OTAVA-FRAGMENT-LIBRARY-ligprep_1-.sdf:9111	34248	breed-glide-dock_SP.410	2023-10-13 17:14:21	2023-10-13 17:14:21			C:\Users\Haider Thaer\OneDrive - Jamia Millia Islamia (A Central University)\Desktop\plm9 project\breed_ligands-glide-dock_XP	breed_ligands-glide-dock_XP_pv.maegz	772																				breed-glide-dock_SP
	OTAVA-FRAGMENT-LIBRARY-ligprep_1-.sdf:9366_+_OTAVA-FRAGMENT-LIBRARY-ligprep_1-.sdf:7850	34249	breed-glide-dock_SP.898	2023-10-13 17:14:21	2023-10-13 17:14:21			C:\Users\Haider Thaer\OneDrive - Jamia Millia Islamia (A Central University)\Desktop\plm9 project\breed_ligands-glide-dock_XP	breed_ligands-glide-dock_XP_pv.maegz	773																				breed-glide-dock_SP
	OTAVA-FRAGMENT-LIBRARY-ligprep_1-.sdf:3954_+_OTAVA-FRAGMENT-LIBRARY-ligprep_1-.sdf:9259	34250	breed-glide-dock_SP.1686	2023-10-13 17:14:21	2023-10-13 17:14:21			C:\Users\Haider Thaer\OneDrive - Jamia Millia Islamia (A Central University)\Desktop\plm9 project\breed_ligands-glide-dock_XP	breed_ligands-glide-dock_XP_pv.maegz	774																				breed-glide-dock_SP
	OTAVA-FRAGMENT-LIBRARY-ligprep_1-.sdf:6138_+_OTAVA-FRAGMENT-LIBRARY-ligprep_1-.sdf:8818	34251	breed-glide-dock_SP.1469	2023-10-13 17:14:21	2023-10-13 17:14:21			C:\Users\Haider Thaer\OneDrive - Jamia Millia Islamia (A Central University)\Desktop\plm9 project\breed_ligands-glide-dock_XP	breed_ligands-glide-dock_XP_pv.maegz	775																				breed-glide-dock_SP
	OTAVA-FRAGMENT-LIBRARY-ligprep_1-.sdf:10174_+_OTAVA-FRAGMENT-LIBRARY-ligprep_1-.sdf:5371	34252	breed-glide-dock_SP.563	2023-10-13 17:14:21	2023-10-13 17:14:21			C:\Users\Haider Thaer\OneDrive - Jamia Millia Islamia (A Central University)\Desktop\plm9 project\breed_ligands-glide-dock_XP	breed_ligands-glide-dock_XP_pv.maegz	776																				breed-glide-dock_SP
	OTAVA-FRAGMENT-LIBRARY-ligprep_1-.sdf:11516_+_OTAVA-FRAGMENT-LIBRARY-ligprep_1-.sdf:1048	34253	breed-glide-dock_SP.670	2023-10-13 17:14:21	2023-10-13 17:14:21			C:\Users\Haider Thaer\OneDrive - Jamia Millia Islamia (A Central University)\Desktop\plm9 project\breed_ligands-glide-dock_XP	breed_ligands-glide-dock_XP_pv.maegz	777																				breed-glide-dock_SP
	OTAVA-FRAGMENT-LIBRARY-ligprep_1-.sdf:10588_+_OTAVA-FRAGMENT-LIBRARY-ligprep_1-.sdf:3811	34254	breed-glide-dock_SP.2224	2023-10-13 17:14:21	2023-10-13 17:14:21			C:\Users\Haider Thaer\OneDrive - Jamia Millia Islamia (A Central University)\Desktop\plm9 project\breed_ligands-glide-dock_XP	breed_ligands-glide-dock_XP_pv.maegz	778																				breed-glide-dock_SP
	OTAVA-FRAGMENT-LIBRARY-ligprep_1-.sdf:5999_+_OTAVA-FRAGMENT-LIBRARY-ligprep_1-.sdf:1779	34255	breed-glide-dock_SP.1403	2023-10-13 17:14:21	2023-10-13 17:14:21			C:\Users\Haider Thaer\OneDrive - Jamia Millia Islamia (A Central University)\Desktop\plm9 project\breed_ligands-glide-dock_XP	breed_ligands-glide-dock_XP_pv.maegz	779																				breed-glide-dock_SP
	OTAVA-FRAGMENT-LIBRARY-ligprep_1-.sdf:9817_+_OTAVA-FRAGMENT-LIBRARY-ligprep_1-.sdf:1921	34256	breed-glide-dock_SP.92	2023-10-13 17:14:21	2023-10-13 17:14:21			C:\Users\Haider Thaer\OneDrive - Jamia Millia Islamia (A Central University)\Desktop\plm9 project\breed_ligands-glide-dock_XP	breed_ligands-glide-dock_XP_pv.maegz	780																				breed-glide-dock_SP
	OTAVA-FRAGMENT-LIBRARY-ligprep_1-.sdf:5617_+_OTAVA-FRAGMENT-LIBRARY-ligprep_1-.sdf:1245	34257	breed-glide-dock_SP.2707	2023-10-13 17:14:21	2023-10-13 17:14:21			C:\Users\Haider Thaer\OneDrive - Jamia Millia Islamia (A Central University)\Desktop\plm9 project\breed_ligands-glide-dock_XP	breed_ligands-glide-dock_XP_pv.maegz	781																				breed-glide-dock_SP
	OTAVA-FRAGMENT-LIBRARY-ligprep_1-.sdf:8884_+_OTAVA-FRAGMENT-LIBRARY-ligprep_1-.sdf:9220	34258	breed-glide-dock_SP.550	2023-10-13 17:14:21	2023-10-13 17:14:21			C:\Users\Haider Thaer\OneDrive - Jamia Millia Islamia (A Central University)\Desktop\plm9 project\breed_ligands-glide-dock_XP	breed_ligands-glide-dock_XP_pv.maegz	782																				breed-glide-dock_SP
	OTAVA-FRAGMENT-LIBRARY-ligprep_1-.sdf:9276_+_OTAVA-FRAGMENT-LIBRARY-ligprep_1-.sdf:4008	34259	breed-glide-dock_SP.1536	2023-10-13 17:14:21	2023-10-13 17:14:21			C:\Users\Haider Thaer\OneDrive - Jamia Millia Islamia (A Central University)\Desktop\plm9 project\breed_ligands-glide-dock_XP	breed_ligands-glide-dock_XP_pv.maegz	783																				breed-glide-dock_SP
	OTAVA-FRAGMENT-LIBRARY-ligprep_1-.sdf:4170_+_OTAVA-FRAGMENT-LIBRARY-ligprep_1-.sdf:2753	34260	breed-glide-dock_SP.3095	2023-10-13 17:14:21	2023-10-13 17:14:21			C:\Users\Haider Thaer\OneDrive - Jamia Millia Islamia (A Central University)\Desktop\plm9 project\breed_ligands-glide-dock_XP	breed_ligands-glide-dock_XP_pv.maegz	784																				breed-glide-dock_SP
	OTAVA-FRAGMENT-LIBRARY-ligprep_1-.sdf:5371_+_OTAVA-FRAGMENT-LIBRARY-ligprep_1-.sdf:394	34261	breed-glide-dock_SP.290	2023-10-13 17:14:21	2023-10-13 17:14:21			C:\Users\Haider Thaer\OneDrive - Jamia Millia Islamia (A Central University)\Desktop\plm9 project\breed_ligands-glide-dock_XP	breed_ligands-glide-dock_XP_pv.maegz	785																				breed-glide-dock_SP
	OTAVA-FRAGMENT-LIBRARY-ligprep_1-.sdf:898_+_OTAVA-FRAGMENT-LIBRARY-ligprep_1-.sdf:3760	34262	breed-glide-dock_SP.1364	2023-10-13 17:14:21	2023-10-13 17:14:21			C:\Users\Haider Thaer\OneDrive - Jamia Millia Islamia (A Central University)\Desktop\plm9 project\breed_ligands-glide-dock_XP	breed_ligands-glide-dock_XP_pv.maegz	786																				breed-glide-dock_SP
	OTAVA-FRAGMENT-LIBRARY-ligprep_1-.sdf:139_+_OTAVA-FRAGMENT-LIBRARY-ligprep_1-.sdf:4417	34263	breed-glide-dock_SP.825	2023-10-13 17:14:21	2023-10-13 17:14:21			C:\Users\Haider Thaer\OneDrive - Jamia Millia Islamia (A Central University)\Desktop\plm9 project\breed_ligands-glide-dock_XP	breed_ligands-glide-dock_XP_pv.maegz	787																				breed-glide-dock_SP
	OTAVA-FRAGMENT-LIBRARY-ligprep_1-.sdf:11167_+_OTAVA-FRAGMENT-LIBRARY-ligprep_1-.sdf:856	34264	breed-glide-dock_SP.1546	2023-10-13 17:14:21	2023-10-13 17:14:21			C:\Users\Haider Thaer\OneDrive - Jamia Millia Islamia (A Central University)\Desktop\plm9 project\breed_ligands-glide-dock_XP	breed_ligands-glide-dock_XP_pv.maegz	788																				breed-glide-dock_SP
	OTAVA-FRAGMENT-LIBRARY-ligprep_1-.sdf:4441_+_OTAVA-FRAGMENT-LIBRARY-ligprep_1-.sdf:1418	34265	breed-glide-dock_SP.2726	2023-10-13 17:14:21	2023-10-13 17:14:21			C:\Users\Haider Thaer\OneDrive - Jamia Millia Islamia (A Central University)\Desktop\plm9 project\breed_ligands-glide-dock_XP	breed_ligands-glide-dock_XP_pv.maegz	789																				breed-glide-dock_SP
	OTAVA-FRAGMENT-LIBRARY-ligprep_1-.sdf:9563_+_OTAVA-FRAGMENT-LIBRARY-ligprep_1-.sdf:9259	34266	breed-glide-dock_SP.1959	2023-10-13 17:14:21	2023-10-13 17:14:21			C:\Users\Haider Thaer\OneDrive - Jamia Millia Islamia (A Central University)\Desktop\plm9 project\breed_ligands-glide-dock_XP	breed_ligands-glide-dock_XP_pv.maegz	790																				breed-glide-dock_SP
	OTAVA-FRAGMENT-LIBRARY-ligprep_1-.sdf:11580_+_OTAVA-FRAGMENT-LIBRARY-ligprep_1-.sdf:632	34267	breed-glide-dock_SP.1927	2023-10-13 17:14:21	2023-10-13 17:14:21			C:\Users\Haider Thaer\OneDrive - Jamia Millia Islamia (A Central University)\Desktop\plm9 project\breed_ligands-glide-dock_XP	breed_ligands-glide-dock_XP_pv.maegz	791																				breed-glide-dock_SP
	OTAVA-FRAGMENT-LIBRARY-ligprep_1-.sdf:3253_+_OTAVA-FRAGMENT-LIBRARY-ligprep_1-.sdf:3477	34268	breed-glide-dock_SP.1623	2023-10-13 17:14:21	2023-10-13 17:14:21			C:\Users\Haider Thaer\OneDrive - Jamia Millia Islamia (A Central University)\Desktop\plm9 project\breed_ligands-glide-dock_XP	breed_ligands-glide-dock_XP_pv.maegz	792																				breed-glide-dock_SP
	OTAVA-FRAGMENT-LIBRARY-ligprep_1-.sdf:4302_+_OTAVA-FRAGMENT-LIBRARY-ligprep_1-.sdf:11277	34269	breed-glide-dock_SP.1031	2023-10-13 17:14:21	2023-10-13 17:14:21			C:\Users\Haider Thaer\OneDrive - Jamia Millia Islamia (A Central University)\Desktop\plm9 project\breed_ligands-glide-dock_XP	breed_ligands-glide-dock_XP_pv.maegz	793																				breed-glide-dock_SP
	OTAVA-FRAGMENT-LIBRARY-ligprep_1-.sdf:1712_+_OTAVA-FRAGMENT-LIBRARY-ligprep_1-.sdf:139	34270	breed-glide-dock_SP.1098	2023-10-13 17:14:21	2023-10-13 17:14:21			C:\Users\Haider Thaer\OneDrive - Jamia Millia Islamia (A Central University)\Desktop\plm9 project\breed_ligands-glide-dock_XP	breed_ligands-glide-dock_XP_pv.maegz	794																				breed-glide-dock_SP
	OTAVA-FRAGMENT-LIBRARY-ligprep_1-.sdf:3632_+_OTAVA-FRAGMENT-LIBRARY-ligprep_1-.sdf:3143	34271	breed-glide-dock_SP.1674	2023-10-13 17:14:21	2023-10-13 17:14:21			C:\Users\Haider Thaer\OneDrive - Jamia Millia Islamia (A Central University)\Desktop\plm9 project\breed_ligands-glide-dock_XP	breed_ligands-glide-dock_XP_pv.maegz	795																				breed-glide-dock_SP
	OTAVA-FRAGMENT-LIBRARY-ligprep_1-.sdf:9557_+_OTAVA-FRAGMENT-LIBRARY-ligprep_1-.sdf:103	34272	breed-glide-dock_SP.546	2023-10-13 17:14:21	2023-10-13 17:14:21			C:\Users\Haider Thaer\OneDrive - Jamia Millia Islamia (A Central University)\Desktop\plm9 project\breed_ligands-glide-dock_XP	breed_ligands-glide-dock_XP_pv.maegz	796																				breed-glide-dock_SP
	OTAVA-FRAGMENT-LIBRARY-ligprep_1-.sdf:5292_+_OTAVA-FRAGMENT-LIBRARY-ligprep_1-.sdf:9506	34273	breed-glide-dock_SP.852	2023-10-13 17:14:21	2023-10-13 17:14:21			C:\Users\Haider Thaer\OneDrive - Jamia Millia Islamia (A Central University)\Desktop\plm9 project\breed_ligands-glide-dock_XP	breed_ligands-glide-dock_XP_pv.maegz	797																				breed-glide-dock_SP
	OTAVA-FRAGMENT-LIBRARY-ligprep_1-.sdf:9444_+_OTAVA-FRAGMENT-LIBRARY-ligprep_1-.sdf:10971	34274	breed-glide-dock_SP.1942	2023-10-13 17:14:21	2023-10-13 17:14:21			C:\Users\Haider Thaer\OneDrive - Jamia Millia Islamia (A Central University)\Desktop\plm9 project\breed_ligands-glide-dock_XP	breed_ligands-glide-dock_XP_pv.maegz	798																				breed-glide-dock_SP
	OTAVA-FRAGMENT-LIBRARY-ligprep_1-.sdf:3902_+_OTAVA-FRAGMENT-LIBRARY-ligprep_1-.sdf:10745	34275	breed-glide-dock_SP.1335	2023-10-13 17:14:21	2023-10-13 17:14:21			C:\Users\Haider Thaer\OneDrive - Jamia Millia Islamia (A Central University)\Desktop\plm9 project\breed_ligands-glide-dock_XP	breed_ligands-glide-dock_XP_pv.maegz	799																				breed-glide-dock_SP
	OTAVA-FRAGMENT-LIBRARY-ligprep_1-.sdf:1872_+_OTAVA-FRAGMENT-LIBRARY-ligprep_1-.sdf:1418	34276	breed-glide-dock_SP.1034	2023-10-13 17:14:21	2023-10-13 17:14:21			C:\Users\Haider Thaer\OneDrive - Jamia Millia Islamia (A Central University)\Desktop\plm9 project\breed_ligands-glide-dock_XP	breed_ligands-glide-dock_XP_pv.maegz	800																				breed-glide-dock_SP
	OTAVA-FRAGMENT-LIBRARY-ligprep_1-.sdf:1413_+_OTAVA-FRAGMENT-LIBRARY-ligprep_1-.sdf:6888	34277	breed-glide-dock_SP.949	2023-10-13 17:14:21	2023-10-13 17:14:21			C:\Users\Haider Thaer\OneDrive - Jamia Millia Islamia (A Central University)\Desktop\plm9 project\breed_ligands-glide-dock_XP	breed_ligands-glide-dock_XP_pv.maegz	801																				breed-glide-dock_SP
	OTAVA-FRAGMENT-LIBRARY-ligprep_1-.sdf:2385_+_OTAVA-FRAGMENT-LIBRARY-ligprep_1-.sdf:1568	34278	breed-glide-dock_SP.2414	2023-10-13 17:14:21	2023-10-13 17:14:21			C:\Users\Haider Thaer\OneDrive - Jamia Millia Islamia (A Central University)\Desktop\plm9 project\breed_ligands-glide-dock_XP	breed_ligands-glide-dock_XP_pv.maegz	802																				breed-glide-dock_SP
	OTAVA-FRAGMENT-LIBRARY-ligprep_1-.sdf:10745_+_OTAVA-FRAGMENT-LIBRARY-ligprep_1-.sdf:1240	34279	breed-glide-dock_SP.2195	2023-10-13 17:14:21	2023-10-13 17:14:21			C:\Users\Haider Thaer\OneDrive - Jamia Millia Islamia (A Central University)\Desktop\plm9 project\breed_ligands-glide-dock_XP	breed_ligands-glide-dock_XP_pv.maegz	803																				breed-glide-dock_SP
	OTAVA-FRAGMENT-LIBRARY-ligprep_1-.sdf:2421_+_OTAVA-FRAGMENT-LIBRARY-ligprep_1-.sdf:3241	34280	breed-glide-dock_SP.476	2023-10-13 17:14:21	2023-10-13 17:14:21			C:\Users\Haider Thaer\OneDrive - Jamia Millia Islamia (A Central University)\Desktop\plm9 project\breed_ligands-glide-dock_XP	breed_ligands-glide-dock_XP_pv.maegz	804																				breed-glide-dock_SP
	OTAVA-FRAGMENT-LIBRARY-ligprep_1-.sdf:3911_+_OTAVA-FRAGMENT-LIBRARY-ligprep_1-.sdf:1523	34281	breed-glide-dock_SP.253	2023-10-13 17:14:21	2023-10-13 17:14:21			C:\Users\Haider Thaer\OneDrive - Jamia Millia Islamia (A Central University)\Desktop\plm9 project\breed_ligands-glide-dock_XP	breed_ligands-glide-dock_XP_pv.maegz	805																				breed-glide-dock_SP
	OTAVA-FRAGMENT-LIBRARY-ligprep_1-.sdf:26_+_OTAVA-FRAGMENT-LIBRARY-ligprep_1-.sdf:8818	34282	breed-glide-dock_SP.625	2023-10-13 17:14:21	2023-10-13 17:14:21			C:\Users\Haider Thaer\OneDrive - Jamia Millia Islamia (A Central University)\Desktop\plm9 project\breed_ligands-glide-dock_XP	breed_ligands-glide-dock_XP_pv.maegz	806																				breed-glide-dock_SP
	OTAVA-FRAGMENT-LIBRARY-ligprep_1-.sdf:4184_+_OTAVA-FRAGMENT-LIBRARY-ligprep_1-.sdf:11408	34283	breed-glide-dock_SP.854	2023-10-13 17:14:21	2023-10-13 17:14:21			C:\Users\Haider Thaer\OneDrive - Jamia Millia Islamia (A Central University)\Desktop\plm9 project\breed_ligands-glide-dock_XP	breed_ligands-glide-dock_XP_pv.maegz	807																				breed-glide-dock_SP
	OTAVA-FRAGMENT-LIBRARY-ligprep_1-.sdf:3960_+_OTAVA-FRAGMENT-LIBRARY-ligprep_1-.sdf:3275	34284	breed-glide-dock_SP.2356	2023-10-13 17:14:21	2023-10-13 17:14:21			C:\Users\Haider Thaer\OneDrive - Jamia Millia Islamia (A Central University)\Desktop\plm9 project\breed_ligands-glide-dock_XP	breed_ligands-glide-dock_XP_pv.maegz	808																				breed-glide-dock_SP
	OTAVA-FRAGMENT-LIBRARY-ligprep_1-.sdf:10081_+_OTAVA-FRAGMENT-LIBRARY-ligprep_1-.sdf:7981	34285	breed-glide-dock_SP.239	2023-10-13 17:14:21	2023-10-13 17:14:21			C:\Users\Haider Thaer\OneDrive - Jamia Millia Islamia (A Central University)\Desktop\plm9 project\breed_ligands-glide-dock_XP	breed_ligands-glide-dock_XP_pv.maegz	809																				breed-glide-dock_SP
	OTAVA-FRAGMENT-LIBRARY-ligprep_1-.sdf:2855_+_OTAVA-FRAGMENT-LIBRARY-ligprep_1-.sdf:234	34286	breed-glide-dock_SP.365	2023-10-13 17:14:21	2023-10-13 17:14:21			C:\Users\Haider Thaer\OneDrive - Jamia Millia Islamia (A Central University)\Desktop\plm9 project\breed_ligands-glide-dock_XP	breed_ligands-glide-dock_XP_pv.maegz	810																				breed-glide-dock_SP
	OTAVA-FRAGMENT-LIBRARY-ligprep_1-.sdf:977_+_OTAVA-FRAGMENT-LIBRARY-ligprep_1-.sdf:10884	34287	breed-glide-dock_SP.995	2023-10-13 17:14:21	2023-10-13 17:14:21			C:\Users\Haider Thaer\OneDrive - Jamia Millia Islamia (A Central University)\Desktop\plm9 project\breed_ligands-glide-dock_XP	breed_ligands-glide-dock_XP_pv.maegz	811																				breed-glide-dock_SP
	OTAVA-FRAGMENT-LIBRARY-ligprep_1-.sdf:9213_+_OTAVA-FRAGMENT-LIBRARY-ligprep_1-.sdf:11269	34288	breed-glide-dock_SP.397	2023-10-13 17:14:21	2023-10-13 17:14:21			C:\Users\Haider Thaer\OneDrive - Jamia Millia Islamia (A Central University)\Desktop\plm9 project\breed_ligands-glide-dock_XP	breed_ligands-glide-dock_XP_pv.maegz	812																				breed-glide-dock_SP
	OTAVA-FRAGMENT-LIBRARY-ligprep_1-.sdf:3050_+_OTAVA-FRAGMENT-LIBRARY-ligprep_1-.sdf:3477	34289	breed-glide-dock_SP.2514	2023-10-13 17:14:21	2023-10-13 17:14:21			C:\Users\Haider Thaer\OneDrive - Jamia Millia Islamia (A Central University)\Desktop\plm9 project\breed_ligands-glide-dock_XP	breed_ligands-glide-dock_XP_pv.maegz	813																				breed-glide-dock_SP
	OTAVA-FRAGMENT-LIBRARY-ligprep_1-.sdf:2761_+_OTAVA-FRAGMENT-LIBRARY-ligprep_1-.sdf:3477	34290	breed-glide-dock_SP.756	2023-10-13 17:14:21	2023-10-13 17:14:21			C:\Users\Haider Thaer\OneDrive - Jamia Millia Islamia (A Central University)\Desktop\plm9 project\breed_ligands-glide-dock_XP	breed_ligands-glide-dock_XP_pv.maegz	814																				breed-glide-dock_SP
	OTAVA-FRAGMENT-LIBRARY-ligprep_1-.sdf:632_+_OTAVA-FRAGMENT-LIBRARY-ligprep_1-.sdf:4188	34291	breed-glide-dock_SP.578	2023-10-13 17:14:21	2023-10-13 17:14:21			C:\Users\Haider Thaer\OneDrive - Jamia Millia Islamia (A Central University)\Desktop\plm9 project\breed_ligands-glide-dock_XP	breed_ligands-glide-dock_XP_pv.maegz	815																				breed-glide-dock_SP
	OTAVA-FRAGMENT-LIBRARY-ligprep_1-.sdf:10215_+_OTAVA-FRAGMENT-LIBRARY-ligprep_1-.sdf:2761	34292	breed-glide-dock_SP.763	2023-10-13 17:14:21	2023-10-13 17:14:21			C:\Users\Haider Thaer\OneDrive - Jamia Millia Islamia (A Central University)\Desktop\plm9 project\breed_ligands-glide-dock_XP	breed_ligands-glide-dock_XP_pv.maegz	816																				breed-glide-dock_SP
	OTAVA-FRAGMENT-LIBRARY-ligprep_1-.sdf:11714_+_OTAVA-FRAGMENT-LIBRARY-ligprep_1-.sdf:1522	34293	breed-glide-dock_SP.2806	2023-10-13 17:14:21	2023-10-13 17:14:21			C:\Users\Haider Thaer\OneDrive - Jamia Millia Islamia (A Central University)\Desktop\plm9 project\breed_ligands-glide-dock_XP	breed_ligands-glide-dock_XP_pv.maegz	817																				breed-glide-dock_SP
	OTAVA-FRAGMENT-LIBRARY-ligprep_1-.sdf:10174_+_OTAVA-FRAGMENT-LIBRARY-ligprep_1-.sdf:5415	34294	breed-glide-dock_SP.2082	2023-10-13 17:14:21	2023-10-13 17:14:21			C:\Users\Haider Thaer\OneDrive - Jamia Millia Islamia (A Central University)\Desktop\plm9 project\breed_ligands-glide-dock_XP	breed_ligands-glide-dock_XP_pv.maegz	818																				breed-glide-dock_SP
	OTAVA-FRAGMENT-LIBRARY-ligprep_1-.sdf:3632_+_OTAVA-FRAGMENT-LIBRARY-ligprep_1-.sdf:6004	34295	breed-glide-dock_SP.1642	2023-10-13 17:14:21	2023-10-13 17:14:21			C:\Users\Haider Thaer\OneDrive - Jamia Millia Islamia (A Central University)\Desktop\plm9 project\breed_ligands-glide-dock_XP	breed_ligands-glide-dock_XP_pv.maegz	819																				breed-glide-dock_SP
	OTAVA-FRAGMENT-LIBRARY-ligprep_1-.sdf:2360_+_OTAVA-FRAGMENT-LIBRARY-ligprep_1-.sdf:3068	34296	breed-glide-dock_SP.2225	2023-10-13 17:14:21	2023-10-13 17:14:21			C:\Users\Haider Thaer\OneDrive - Jamia Millia Islamia (A Central University)\Desktop\plm9 project\breed_ligands-glide-dock_XP	breed_ligands-glide-dock_XP_pv.maegz	820																				breed-glide-dock_SP
	OTAVA-FRAGMENT-LIBRARY-ligprep_1-.sdf:2761_+_OTAVA-FRAGMENT-LIBRARY-ligprep_1-.sdf:9053	34297	breed-glide-dock_SP.1385	2023-10-13 17:14:21	2023-10-13 17:14:21			C:\Users\Haider Thaer\OneDrive - Jamia Millia Islamia (A Central University)\Desktop\plm9 project\breed_ligands-glide-dock_XP	breed_ligands-glide-dock_XP_pv.maegz	821																				breed-glide-dock_SP
	OTAVA-FRAGMENT-LIBRARY-ligprep_1-.sdf:3831_+_OTAVA-FRAGMENT-LIBRARY-ligprep_1-.sdf:616	34298	breed-glide-dock_SP.2301	2023-10-13 17:14:21	2023-10-13 17:14:21			C:\Users\Haider Thaer\OneDrive - Jamia Millia Islamia (A Central University)\Desktop\plm9 project\breed_ligands-glide-dock_XP	breed_ligands-glide-dock_XP_pv.maegz	822																				breed-glide-dock_SP
	OTAVA-FRAGMENT-LIBRARY-ligprep_1-.sdf:9481_+_OTAVA-FRAGMENT-LIBRARY-ligprep_1-.sdf:2753	34299	breed-glide-dock_SP.55	2023-10-13 17:14:21	2023-10-13 17:14:21			C:\Users\Haider Thaer\OneDrive - Jamia Millia Islamia (A Central University)\Desktop\plm9 project\breed_ligands-glide-dock_XP	breed_ligands-glide-dock_XP_pv.maegz	823																				breed-glide-dock_SP
	OTAVA-FRAGMENT-LIBRARY-ligprep_1-.sdf:2062_+_OTAVA-FRAGMENT-LIBRARY-ligprep_1-.sdf:11269	34300	breed-glide-dock_SP.416	2023-10-13 17:14:21	2023-10-13 17:14:21			C:\Users\Haider Thaer\OneDrive - Jamia Millia Islamia (A Central University)\Desktop\plm9 project\breed_ligands-glide-dock_XP	breed_ligands-glide-dock_XP_pv.maegz	824																				breed-glide-dock_SP
	OTAVA-FRAGMENT-LIBRARY-ligprep_1-.sdf:8052_+_OTAVA-FRAGMENT-LIBRARY-ligprep_1-.sdf:1054	34301	breed-glide-dock_SP.576	2023-10-13 17:14:21	2023-10-13 17:14:21			C:\Users\Haider Thaer\OneDrive - Jamia Millia Islamia (A Central University)\Desktop\plm9 project\breed_ligands-glide-dock_XP	breed_ligands-glide-dock_XP_pv.maegz	825																				breed-glide-dock_SP
	OTAVA-FRAGMENT-LIBRARY-ligprep_1-.sdf:6612_+_OTAVA-FRAGMENT-LIBRARY-ligprep_1-.sdf:2760	34302	breed-glide-dock_SP.1445	2023-10-13 17:14:21	2023-10-13 17:14:21			C:\Users\Haider Thaer\OneDrive - Jamia Millia Islamia (A Central University)\Desktop\plm9 project\breed_ligands-glide-dock_XP	breed_ligands-glide-dock_XP_pv.maegz	826																				breed-glide-dock_SP
	OTAVA-FRAGMENT-LIBRARY-ligprep_1-.sdf:3379_+_OTAVA-FRAGMENT-LIBRARY-ligprep_1-.sdf:2964	34303	breed-glide-dock_SP.1056	2023-10-13 17:14:21	2023-10-13 17:14:21			C:\Users\Haider Thaer\OneDrive - Jamia Millia Islamia (A Central University)\Desktop\plm9 project\breed_ligands-glide-dock_XP	breed_ligands-glide-dock_XP_pv.maegz	827																				breed-glide-dock_SP
	OTAVA-FRAGMENT-LIBRARY-ligprep_1-.sdf:632_+_OTAVA-FRAGMENT-LIBRARY-ligprep_1-.sdf:4188	34304	breed-glide-dock_SP.1275	2023-10-13 17:14:21	2023-10-13 17:14:21			C:\Users\Haider Thaer\OneDrive - Jamia Millia Islamia (A Central University)\Desktop\plm9 project\breed_ligands-glide-dock_XP	breed_ligands-glide-dock_XP_pv.maegz	828																				breed-glide-dock_SP
	OTAVA-FRAGMENT-LIBRARY-ligprep_1-.sdf:1258_+_OTAVA-FRAGMENT-LIBRARY-ligprep_1-.sdf:5926	34305	breed-glide-dock_SP.407	2023-10-13 17:14:21	2023-10-13 17:14:21			C:\Users\Haider Thaer\OneDrive - Jamia Millia Islamia (A Central University)\Desktop\plm9 project\breed_ligands-glide-dock_XP	breed_ligands-glide-dock_XP_pv.maegz	829																				breed-glide-dock_SP
	OTAVA-FRAGMENT-LIBRARY-ligprep_1-.sdf:11168_+_OTAVA-FRAGMENT-LIBRARY-ligprep_1-.sdf:1568	34306	breed-glide-dock_SP.2448	2023-10-13 17:14:21	2023-10-13 17:14:21			C:\Users\Haider Thaer\OneDrive - Jamia Millia Islamia (A Central University)\Desktop\plm9 project\breed_ligands-glide-dock_XP	breed_ligands-glide-dock_XP_pv.maegz	830																				breed-glide-dock_SP
	OTAVA-FRAGMENT-LIBRARY-ligprep_1-.sdf:3632_+_OTAVA-FRAGMENT-LIBRARY-ligprep_1-.sdf:1518	34307	breed-glide-dock_SP.893	2023-10-13 17:14:21	2023-10-13 17:14:21			C:\Users\Haider Thaer\OneDrive - Jamia Millia Islamia (A Central University)\Desktop\plm9 project\breed_ligands-glide-dock_XP	breed_ligands-glide-dock_XP_pv.maegz	831																				breed-glide-dock_SP
	OTAVA-FRAGMENT-LIBRARY-ligprep_1-.sdf:10174_+_OTAVA-FRAGMENT-LIBRARY-ligprep_1-.sdf:9111	34308	breed-glide-dock_SP.796	2023-10-13 17:14:21	2023-10-13 17:14:21			C:\Users\Haider Thaer\OneDrive - Jamia Millia Islamia (A Central University)\Desktop\plm9 project\breed_ligands-glide-dock_XP	breed_ligands-glide-dock_XP_pv.maegz	832																				breed-glide-dock_SP
	OTAVA-FRAGMENT-LIBRARY-ligprep_1-.sdf:3379_+_OTAVA-FRAGMENT-LIBRARY-ligprep_1-.sdf:6442	34309	breed-glide-dock_SP.1243	2023-10-13 17:14:21	2023-10-13 17:14:21			C:\Users\Haider Thaer\OneDrive - Jamia Millia Islamia (A Central University)\Desktop\plm9 project\breed_ligands-glide-dock_XP	breed_ligands-glide-dock_XP_pv.maegz	833																				breed-glide-dock_SP
	OTAVA-FRAGMENT-LIBRARY-ligprep_1-.sdf:11248_+_OTAVA-FRAGMENT-LIBRARY-ligprep_1-.sdf:8279	34310	breed-glide-dock_SP.519	2023-10-13 17:14:21	2023-10-13 17:14:21			C:\Users\Haider Thaer\OneDrive - Jamia Millia Islamia (A Central University)\Desktop\plm9 project\breed_ligands-glide-dock_XP	breed_ligands-glide-dock_XP_pv.maegz	834																				breed-glide-dock_SP
	OTAVA-FRAGMENT-LIBRARY-ligprep_1-.sdf:5999_+_OTAVA-FRAGMENT-LIBRARY-ligprep_1-.sdf:3763	34311	breed-glide-dock_SP.112	2023-10-13 17:14:21	2023-10-13 17:14:21			C:\Users\Haider Thaer\OneDrive - Jamia Millia Islamia (A Central University)\Desktop\plm9 project\breed_ligands-glide-dock_XP	breed_ligands-glide-dock_XP_pv.maegz	835																				breed-glide-dock_SP
	OTAVA-FRAGMENT-LIBRARY-ligprep_1-.sdf:3631_+_OTAVA-FRAGMENT-LIBRARY-ligprep_1-.sdf:393	34312	breed-glide-dock_SP.1057	2023-10-13 17:14:21	2023-10-13 17:14:21			C:\Users\Haider Thaer\OneDrive - Jamia Millia Islamia (A Central University)\Desktop\plm9 project\breed_ligands-glide-dock_XP	breed_ligands-glide-dock_XP_pv.maegz	836																				breed-glide-dock_SP
	OTAVA-FRAGMENT-LIBRARY-ligprep_1-.sdf:5438_+_OTAVA-FRAGMENT-LIBRARY-ligprep_1-.sdf:4417	34313	breed-glide-dock_SP.157	2023-10-13 17:14:21	2023-10-13 17:14:21			C:\Users\Haider Thaer\OneDrive - Jamia Millia Islamia (A Central University)\Desktop\plm9 project\breed_ligands-glide-dock_XP	breed_ligands-glide-dock_XP_pv.maegz	837																				breed-glide-dock_SP
	OTAVA-FRAGMENT-LIBRARY-ligprep_1-.sdf:990_+_OTAVA-FRAGMENT-LIBRARY-ligprep_1-.sdf:9623	34314	breed-glide-dock_SP.1746	2023-10-13 17:14:21	2023-10-13 17:14:21			C:\Users\Haider Thaer\OneDrive - Jamia Millia Islamia (A Central University)\Desktop\plm9 project\breed_ligands-glide-dock_XP	breed_ligands-glide-dock_XP_pv.maegz	838																				breed-glide-dock_SP
	OTAVA-FRAGMENT-LIBRARY-ligprep_1-.sdf:3322_+_OTAVA-FRAGMENT-LIBRARY-ligprep_1-.sdf:9111	34315	breed-glide-dock_SP.665	2023-10-13 17:14:21	2023-10-13 17:14:21			C:\Users\Haider Thaer\OneDrive - Jamia Millia Islamia (A Central University)\Desktop\plm9 project\breed_ligands-glide-dock_XP	breed_ligands-glide-dock_XP_pv.maegz	839																				breed-glide-dock_SP
	OTAVA-FRAGMENT-LIBRARY-ligprep_1-.sdf:1240_+_OTAVA-FRAGMENT-LIBRARY-ligprep_1-.sdf:4160	34316	breed-glide-dock_SP.1378	2023-10-13 17:14:21	2023-10-13 17:14:21			C:\Users\Haider Thaer\OneDrive - Jamia Millia Islamia (A Central University)\Desktop\plm9 project\breed_ligands-glide-dock_XP	breed_ligands-glide-dock_XP_pv.maegz	840																				breed-glide-dock_SP
	OTAVA-FRAGMENT-LIBRARY-ligprep_1-.sdf:1245_+_OTAVA-FRAGMENT-LIBRARY-ligprep_1-.sdf:1260	34317	breed-glide-dock_SP.1502	2023-10-13 17:14:21	2023-10-13 17:14:21			C:\Users\Haider Thaer\OneDrive - Jamia Millia Islamia (A Central University)\Desktop\plm9 project\breed_ligands-glide-dock_XP	breed_ligands-glide-dock_XP_pv.maegz	841																				breed-glide-dock_SP
	OTAVA-FRAGMENT-LIBRARY-ligprep_1-.sdf:1357_+_OTAVA-FRAGMENT-LIBRARY-ligprep_1-.sdf:4110	34318	breed-glide-dock_SP.1159	2023-10-13 17:14:21	2023-10-13 17:14:21			C:\Users\Haider Thaer\OneDrive - Jamia Millia Islamia (A Central University)\Desktop\plm9 project\breed_ligands-glide-dock_XP	breed_ligands-glide-dock_XP_pv.maegz	842																				breed-glide-dock_SP
	OTAVA-FRAGMENT-LIBRARY-ligprep_1-.sdf:5519_+_OTAVA-FRAGMENT-LIBRARY-ligprep_1-.sdf:3253	34319	breed-glide-dock_SP.1869	2023-10-13 17:14:21	2023-10-13 17:14:21			C:\Users\Haider Thaer\OneDrive - Jamia Millia Islamia (A Central University)\Desktop\plm9 project\breed_ligands-glide-dock_XP	breed_ligands-glide-dock_XP_pv.maegz	843																				breed-glide-dock_SP
	OTAVA-FRAGMENT-LIBRARY-ligprep_1-.sdf:5999_+_OTAVA-FRAGMENT-LIBRARY-ligprep_1-.sdf:11330	34320	breed-glide-dock_SP.2682	2023-10-13 17:14:21	2023-10-13 17:14:21			C:\Users\Haider Thaer\OneDrive - Jamia Millia Islamia (A Central University)\Desktop\plm9 project\breed_ligands-glide-dock_XP	breed_ligands-glide-dock_XP_pv.maegz	844																				breed-glide-dock_SP
	OTAVA-FRAGMENT-LIBRARY-ligprep_1-.sdf:11269_+_OTAVA-FRAGMENT-LIBRARY-ligprep_1-.sdf:2296	34321	breed-glide-dock_SP.1484	2023-10-13 17:14:21	2023-10-13 17:14:21			C:\Users\Haider Thaer\OneDrive - Jamia Millia Islamia (A Central University)\Desktop\plm9 project\breed_ligands-glide-dock_XP	breed_ligands-glide-dock_XP_pv.maegz	845																				breed-glide-dock_SP
	OTAVA-FRAGMENT-LIBRARY-ligprep_1-.sdf:26_+_OTAVA-FRAGMENT-LIBRARY-ligprep_1-.sdf:3828	34322	breed-glide-dock_SP.636	2023-10-13 17:14:21	2023-10-13 17:14:21			C:\Users\Haider Thaer\OneDrive - Jamia Millia Islamia (A Central University)\Desktop\plm9 project\breed_ligands-glide-dock_XP	breed_ligands-glide-dock_XP_pv.maegz	846																				breed-glide-dock_SP
	OTAVA-FRAGMENT-LIBRARY-ligprep_1-.sdf:3843_+_OTAVA-FRAGMENT-LIBRARY-ligprep_1-.sdf:103	34323	breed-glide-dock_SP.284	2023-10-13 17:14:21	2023-10-13 17:14:21			C:\Users\Haider Thaer\OneDrive - Jamia Millia Islamia (A Central University)\Desktop\plm9 project\breed_ligands-glide-dock_XP	breed_ligands-glide-dock_XP_pv.maegz	847																				breed-glide-dock_SP
	OTAVA-FRAGMENT-LIBRARY-ligprep_1-.sdf:3404_+_OTAVA-FRAGMENT-LIBRARY-ligprep_1-.sdf:4296	34324	breed-glide-dock_SP.2441	2023-10-13 17:14:21	2023-10-13 17:14:21			C:\Users\Haider Thaer\OneDrive - Jamia Millia Islamia (A Central University)\Desktop\plm9 project\breed_ligands-glide-dock_XP	breed_ligands-glide-dock_XP_pv.maegz	848																				breed-glide-dock_SP
	OTAVA-FRAGMENT-LIBRARY-ligprep_1-.sdf:574_+_OTAVA-FRAGMENT-LIBRARY-ligprep_1-.sdf:8716	34325	breed-glide-dock_SP.81	2023-10-13 17:14:21	2023-10-13 17:14:21			C:\Users\Haider Thaer\OneDrive - Jamia Millia Islamia (A Central University)\Desktop\plm9 project\breed_ligands-glide-dock_XP	breed_ligands-glide-dock_XP_pv.maegz	849																				breed-glide-dock_SP
	OTAVA-FRAGMENT-LIBRARY-ligprep_1-.sdf:7533_+_OTAVA-FRAGMENT-LIBRARY-ligprep_1-.sdf:2031	34326	breed-glide-dock_SP.1650	2023-10-13 17:14:21	2023-10-13 17:14:21			C:\Users\Haider Thaer\OneDrive - Jamia Millia Islamia (A Central University)\Desktop\plm9 project\breed_ligands-glide-dock_XP	breed_ligands-glide-dock_XP_pv.maegz	850																				breed-glide-dock_SP
	OTAVA-FRAGMENT-LIBRARY-ligprep_1-.sdf:4390_+_OTAVA-FRAGMENT-LIBRARY-ligprep_1-.sdf:4184	34327	breed-glide-dock_SP.1168	2023-10-13 17:14:21	2023-10-13 17:14:21			C:\Users\Haider Thaer\OneDrive - Jamia Millia Islamia (A Central University)\Desktop\plm9 project\breed_ligands-glide-dock_XP	breed_ligands-glide-dock_XP_pv.maegz	851																				breed-glide-dock_SP
	OTAVA-FRAGMENT-LIBRARY-ligprep_1-.sdf:6416_+_OTAVA-FRAGMENT-LIBRARY-ligprep_1-.sdf:5689	34328	breed-glide-dock_SP.420	2023-10-13 17:14:21	2023-10-13 17:14:21			C:\Users\Haider Thaer\OneDrive - Jamia Millia Islamia (A Central University)\Desktop\plm9 project\breed_ligands-glide-dock_XP	breed_ligands-glide-dock_XP_pv.maegz	852																				breed-glide-dock_SP
	OTAVA-FRAGMENT-LIBRARY-ligprep_1-.sdf:9745_+_OTAVA-FRAGMENT-LIBRARY-ligprep_1-.sdf:10073	34329	breed-glide-dock_SP.117	2023-10-13 17:14:21	2023-10-13 17:14:21			C:\Users\Haider Thaer\OneDrive - Jamia Millia Islamia (A Central University)\Desktop\plm9 project\breed_ligands-glide-dock_XP	breed_ligands-glide-dock_XP_pv.maegz	853																				breed-glide-dock_SP
	OTAVA-FRAGMENT-LIBRARY-ligprep_1-.sdf:11604_+_OTAVA-FRAGMENT-LIBRARY-ligprep_1-.sdf:1568	34330	breed-glide-dock_SP.1937	2023-10-13 17:14:21	2023-10-13 17:14:21			C:\Users\Haider Thaer\OneDrive - Jamia Millia Islamia (A Central University)\Desktop\plm9 project\breed_ligands-glide-dock_XP	breed_ligands-glide-dock_XP_pv.maegz	854																				breed-glide-dock_SP
	OTAVA-FRAGMENT-LIBRARY-ligprep_1-.sdf:4184_+_OTAVA-FRAGMENT-LIBRARY-ligprep_1-.sdf:8057	34331	breed-glide-dock_SP.349	2023-10-13 17:14:21	2023-10-13 17:14:21			C:\Users\Haider Thaer\OneDrive - Jamia Millia Islamia (A Central University)\Desktop\plm9 project\breed_ligands-glide-dock_XP	breed_ligands-glide-dock_XP_pv.maegz	855																				breed-glide-dock_SP
	OTAVA-FRAGMENT-LIBRARY-ligprep_1-.sdf:6574_+_OTAVA-FRAGMENT-LIBRARY-ligprep_1-.sdf:1748	34332	breed-glide-dock_SP.1118	2023-10-13 17:14:21	2023-10-13 17:14:21			C:\Users\Haider Thaer\OneDrive - Jamia Millia Islamia (A Central University)\Desktop\plm9 project\breed_ligands-glide-dock_XP	breed_ligands-glide-dock_XP_pv.maegz	856																				breed-glide-dock_SP
	OTAVA-FRAGMENT-LIBRARY-ligprep_1-.sdf:2863_+_OTAVA-FRAGMENT-LIBRARY-ligprep_1-.sdf:9103	34333	breed-glide-dock_SP.2041	2023-10-13 17:14:21	2023-10-13 17:14:21			C:\Users\Haider Thaer\OneDrive - Jamia Millia Islamia (A Central University)\Desktop\plm9 project\breed_ligands-glide-dock_XP	breed_ligands-glide-dock_XP_pv.maegz	857																				breed-glide-dock_SP
	OTAVA-FRAGMENT-LIBRARY-ligprep_1-.sdf:5323_+_OTAVA-FRAGMENT-LIBRARY-ligprep_1-.sdf:5542	34334	breed-glide-dock_SP.1842	2023-10-13 17:14:21	2023-10-13 17:14:21			C:\Users\Haider Thaer\OneDrive - Jamia Millia Islamia (A Central University)\Desktop\plm9 project\breed_ligands-glide-dock_XP	breed_ligands-glide-dock_XP_pv.maegz	858																				breed-glide-dock_SP
	OTAVA-FRAGMENT-LIBRARY-ligprep_1-.sdf:9481_+_OTAVA-FRAGMENT-LIBRARY-ligprep_1-.sdf:940	34335	breed-glide-dock_SP.616	2023-10-13 17:14:21	2023-10-13 17:14:21			C:\Users\Haider Thaer\OneDrive - Jamia Millia Islamia (A Central University)\Desktop\plm9 project\breed_ligands-glide-dock_XP	breed_ligands-glide-dock_XP_pv.maegz	859																				breed-glide-dock_SP
	OTAVA-FRAGMENT-LIBRARY-ligprep_1-.sdf:1522_+_OTAVA-FRAGMENT-LIBRARY-ligprep_1-.sdf:11344	34336	breed-glide-dock_SP.569	2023-10-13 17:14:21	2023-10-13 17:14:21			C:\Users\Haider Thaer\OneDrive - Jamia Millia Islamia (A Central University)\Desktop\plm9 project\breed_ligands-glide-dock_XP	breed_ligands-glide-dock_XP_pv.maegz	860																				breed-glide-dock_SP
	OTAVA-FRAGMENT-LIBRARY-ligprep_1-.sdf:3244_+_OTAVA-FRAGMENT-LIBRARY-ligprep_1-.sdf:10880	34337	breed-glide-dock_SP.127	2023-10-13 17:14:21	2023-10-13 17:14:21			C:\Users\Haider Thaer\OneDrive - Jamia Millia Islamia (A Central University)\Desktop\plm9 project\breed_ligands-glide-dock_XP	breed_ligands-glide-dock_XP_pv.maegz	861																				breed-glide-dock_SP
	OTAVA-FRAGMENT-LIBRARY-ligprep_1-.sdf:4079_+_OTAVA-FRAGMENT-LIBRARY-ligprep_1-.sdf:11705	34338	breed-glide-dock_SP.1540	2023-10-13 17:14:21	2023-10-13 17:14:21			C:\Users\Haider Thaer\OneDrive - Jamia Millia Islamia (A Central University)\Desktop\plm9 project\breed_ligands-glide-dock_XP	breed_ligands-glide-dock_XP_pv.maegz	862																				breed-glide-dock_SP
	OTAVA-FRAGMENT-LIBRARY-ligprep_1-.sdf:11125_+_OTAVA-FRAGMENT-LIBRARY-ligprep_1-.sdf:7649	34339	breed-glide-dock_SP.1022	2023-10-13 17:14:21	2023-10-13 17:14:21			C:\Users\Haider Thaer\OneDrive - Jamia Millia Islamia (A Central University)\Desktop\plm9 project\breed_ligands-glide-dock_XP	breed_ligands-glide-dock_XP_pv.maegz	863																				breed-glide-dock_SP
	OTAVA-FRAGMENT-LIBRARY-ligprep_1-.sdf:10895_+_OTAVA-FRAGMENT-LIBRARY-ligprep_1-.sdf:10969	34340	breed-glide-dock_SP.1008	2023-10-13 17:14:21	2023-10-13 17:14:21			C:\Users\Haider Thaer\OneDrive - Jamia Millia Islamia (A Central University)\Desktop\plm9 project\breed_ligands-glide-dock_XP	breed_ligands-glide-dock_XP_pv.maegz	864																				breed-glide-dock_SP
	OTAVA-FRAGMENT-LIBRARY-ligprep_1-.sdf:8474_+_OTAVA-FRAGMENT-LIBRARY-ligprep_1-.sdf:4987	34341	breed-glide-dock_SP.2162	2023-10-13 17:14:21	2023-10-13 17:14:21			C:\Users\Haider Thaer\OneDrive - Jamia Millia Islamia (A Central University)\Desktop\plm9 project\breed_ligands-glide-dock_XP	breed_ligands-glide-dock_XP_pv.maegz	865																				breed-glide-dock_SP
	OTAVA-FRAGMENT-LIBRARY-ligprep_1-.sdf:3632_+_OTAVA-FRAGMENT-LIBRARY-ligprep_1-.sdf:632	34342	breed-glide-dock_SP.904	2023-10-13 17:14:21	2023-10-13 17:14:21			C:\Users\Haider Thaer\OneDrive - Jamia Millia Islamia (A Central University)\Desktop\plm9 project\breed_ligands-glide-dock_XP	breed_ligands-glide-dock_XP_pv.maegz	866																				breed-glide-dock_SP
	OTAVA-FRAGMENT-LIBRARY-ligprep_1-.sdf:7555_+_OTAVA-FRAGMENT-LIBRARY-ligprep_1-.sdf:8337	34343	breed-glide-dock_SP.1427	2023-10-13 17:14:21	2023-10-13 17:14:21			C:\Users\Haider Thaer\OneDrive - Jamia Millia Islamia (A Central University)\Desktop\plm9 project\breed_ligands-glide-dock_XP	breed_ligands-glide-dock_XP_pv.maegz	867																				breed-glide-dock_SP
	OTAVA-FRAGMENT-LIBRARY-ligprep_1-.sdf:11653_+_OTAVA-FRAGMENT-LIBRARY-ligprep_1-.sdf:1306	34344	breed-glide-dock_SP.1135	2023-10-13 17:14:21	2023-10-13 17:14:21			C:\Users\Haider Thaer\OneDrive - Jamia Millia Islamia (A Central University)\Desktop\plm9 project\breed_ligands-glide-dock_XP	breed_ligands-glide-dock_XP_pv.maegz	868																				breed-glide-dock_SP
	OTAVA-FRAGMENT-LIBRARY-ligprep_1-.sdf:7539_+_OTAVA-FRAGMENT-LIBRARY-ligprep_1-.sdf:5690	34345	breed-glide-dock_SP.136	2023-10-13 17:14:21	2023-10-13 17:14:21			C:\Users\Haider Thaer\OneDrive - Jamia Millia Islamia (A Central University)\Desktop\plm9 project\breed_ligands-glide-dock_XP	breed_ligands-glide-dock_XP_pv.maegz	869																				breed-glide-dock_SP
	OTAVA-FRAGMENT-LIBRARY-ligprep_1-.sdf:4390_+_OTAVA-FRAGMENT-LIBRARY-ligprep_1-.sdf:4184	34346	breed-glide-dock_SP.1157	2023-10-13 17:14:21	2023-10-13 17:14:21			C:\Users\Haider Thaer\OneDrive - Jamia Millia Islamia (A Central University)\Desktop\plm9 project\breed_ligands-glide-dock_XP	breed_ligands-glide-dock_XP_pv.maegz	870																				breed-glide-dock_SP
	OTAVA-FRAGMENT-LIBRARY-ligprep_1-.sdf:7744_+_OTAVA-FRAGMENT-LIBRARY-ligprep_1-.sdf:10576	34347	breed-glide-dock_SP.831	2023-10-13 17:14:21	2023-10-13 17:14:21			C:\Users\Haider Thaer\OneDrive - Jamia Millia Islamia (A Central University)\Desktop\plm9 project\breed_ligands-glide-dock_XP	breed_ligands-glide-dock_XP_pv.maegz	871																				breed-glide-dock_SP
	OTAVA-FRAGMENT-LIBRARY-ligprep_1-.sdf:671_+_OTAVA-FRAGMENT-LIBRARY-ligprep_1-.sdf:10745	34348	breed-glide-dock_SP.386	2023-10-13 17:14:21	2023-10-13 17:14:21			C:\Users\Haider Thaer\OneDrive - Jamia Millia Islamia (A Central University)\Desktop\plm9 project\breed_ligands-glide-dock_XP	breed_ligands-glide-dock_XP_pv.maegz	872																				breed-glide-dock_SP
	OTAVA-FRAGMENT-LIBRARY-ligprep_1-.sdf:1245_+_OTAVA-FRAGMENT-LIBRARY-ligprep_1-.sdf:9290	34349	breed-glide-dock_SP.151	2023-10-13 17:14:21	2023-10-13 17:14:21			C:\Users\Haider Thaer\OneDrive - Jamia Millia Islamia (A Central University)\Desktop\plm9 project\breed_ligands-glide-dock_XP	breed_ligands-glide-dock_XP_pv.maegz	873																				breed-glide-dock_SP
	OTAVA-FRAGMENT-LIBRARY-ligprep_1-.sdf:6416_+_OTAVA-FRAGMENT-LIBRARY-ligprep_1-.sdf:2488	34350	breed-glide-dock_SP.58	2023-10-13 17:14:21	2023-10-13 17:14:21			C:\Users\Haider Thaer\OneDrive - Jamia Millia Islamia (A Central University)\Desktop\plm9 project\breed_ligands-glide-dock_XP	breed_ligands-glide-dock_XP_pv.maegz	874																				breed-glide-dock_SP
	OTAVA-FRAGMENT-LIBRARY-ligprep_1-.sdf:774_+_OTAVA-FRAGMENT-LIBRARY-ligprep_1-.sdf:4917	34351	breed-glide-dock_SP.2518	2023-10-13 17:14:21	2023-10-13 17:14:21			C:\Users\Haider Thaer\OneDrive - Jamia Millia Islamia (A Central University)\Desktop\plm9 project\breed_ligands-glide-dock_XP	breed_ligands-glide-dock_XP_pv.maegz	875																				breed-glide-dock_SP
	OTAVA-FRAGMENT-LIBRARY-ligprep_1-.sdf:4922_+_OTAVA-FRAGMENT-LIBRARY-ligprep_1-.sdf:1242	34352	breed-glide-dock_SP.3048	2023-10-13 17:14:21	2023-10-13 17:14:21			C:\Users\Haider Thaer\OneDrive - Jamia Millia Islamia (A Central University)\Desktop\plm9 project\breed_ligands-glide-dock_XP	breed_ligands-glide-dock_XP_pv.maegz	876																				breed-glide-dock_SP
	OTAVA-FRAGMENT-LIBRARY-ligprep_1-.sdf:9103_+_OTAVA-FRAGMENT-LIBRARY-ligprep_1-.sdf:10683	34353	breed-glide-dock_SP.1750	2023-10-13 17:14:21	2023-10-13 17:14:21			C:\Users\Haider Thaer\OneDrive - Jamia Millia Islamia (A Central University)\Desktop\plm9 project\breed_ligands-glide-dock_XP	breed_ligands-glide-dock_XP_pv.maegz	877																				breed-glide-dock_SP
	OTAVA-FRAGMENT-LIBRARY-ligprep_1-.sdf:3383_+_OTAVA-FRAGMENT-LIBRARY-ligprep_1-.sdf:9111	34354	breed-glide-dock_SP.338	2023-10-13 17:14:21	2023-10-13 17:14:21			C:\Users\Haider Thaer\OneDrive - Jamia Millia Islamia (A Central University)\Desktop\plm9 project\breed_ligands-glide-dock_XP	breed_ligands-glide-dock_XP_pv.maegz	878																				breed-glide-dock_SP
	OTAVA-FRAGMENT-LIBRARY-ligprep_1-.sdf:10976_+_OTAVA-FRAGMENT-LIBRARY-ligprep_1-.sdf:9259	34355	breed-glide-dock_SP.1285	2023-10-13 17:14:21	2023-10-13 17:14:21			C:\Users\Haider Thaer\OneDrive - Jamia Millia Islamia (A Central University)\Desktop\plm9 project\breed_ligands-glide-dock_XP	breed_ligands-glide-dock_XP_pv.maegz	879																				breed-glide-dock_SP
	OTAVA-FRAGMENT-LIBRARY-ligprep_1-.sdf:9972_+_OTAVA-FRAGMENT-LIBRARY-ligprep_1-.sdf:11080	34356	breed-glide-dock_SP.1430	2023-10-13 17:14:21	2023-10-13 17:14:21			C:\Users\Haider Thaer\OneDrive - Jamia Millia Islamia (A Central University)\Desktop\plm9 project\breed_ligands-glide-dock_XP	breed_ligands-glide-dock_XP_pv.maegz	880																				breed-glide-dock_SP
	OTAVA-FRAGMENT-LIBRARY-ligprep_1-.sdf:5083_+_OTAVA-FRAGMENT-LIBRARY-ligprep_1-.sdf:3254	34357	breed-glide-dock_SP.2460	2023-10-13 17:14:21	2023-10-13 17:14:21			C:\Users\Haider Thaer\OneDrive - Jamia Millia Islamia (A Central University)\Desktop\plm9 project\breed_ligands-glide-dock_XP	breed_ligands-glide-dock_XP_pv.maegz	881																				breed-glide-dock_SP
	OTAVA-FRAGMENT-LIBRARY-ligprep_1-.sdf:10853_+_OTAVA-FRAGMENT-LIBRARY-ligprep_1-.sdf:11161	34358	breed-glide-dock_SP.993	2023-10-13 17:14:21	2023-10-13 17:14:21			C:\Users\Haider Thaer\OneDrive - Jamia Millia Islamia (A Central University)\Desktop\plm9 project\breed_ligands-glide-dock_XP	breed_ligands-glide-dock_XP_pv.maegz	882																				breed-glide-dock_SP
	OTAVA-FRAGMENT-LIBRARY-ligprep_1-.sdf:1234_+_OTAVA-FRAGMENT-LIBRARY-ligprep_1-.sdf:1048	34359	breed-glide-dock_SP.2220	2023-10-13 17:14:21	2023-10-13 17:14:21			C:\Users\Haider Thaer\OneDrive - Jamia Millia Islamia (A Central University)\Desktop\plm9 project\breed_ligands-glide-dock_XP	breed_ligands-glide-dock_XP_pv.maegz	883																				breed-glide-dock_SP
	OTAVA-FRAGMENT-LIBRARY-ligprep_1-.sdf:9208_+_OTAVA-FRAGMENT-LIBRARY-ligprep_1-.sdf:1412	34360	breed-glide-dock_SP.2793	2023-10-13 17:14:21	2023-10-13 17:14:21			C:\Users\Haider Thaer\OneDrive - Jamia Millia Islamia (A Central University)\Desktop\plm9 project\breed_ligands-glide-dock_XP	breed_ligands-glide-dock_XP_pv.maegz	884																				breed-glide-dock_SP
	OTAVA-FRAGMENT-LIBRARY-ligprep_1-.sdf:10267_+_OTAVA-FRAGMENT-LIBRARY-ligprep_1-.sdf:3478	34361	breed-glide-dock_SP.1047	2023-10-13 17:14:21	2023-10-13 17:14:21			C:\Users\Haider Thaer\OneDrive - Jamia Millia Islamia (A Central University)\Desktop\plm9 project\breed_ligands-glide-dock_XP	breed_ligands-glide-dock_XP_pv.maegz	885																				breed-glide-dock_SP
	OTAVA-FRAGMENT-LIBRARY-ligprep_1-.sdf:10429_+_OTAVA-FRAGMENT-LIBRARY-ligprep_1-.sdf:1924	34362	breed-glide-dock_SP.978	2023-10-13 17:14:21	2023-10-13 17:14:21			C:\Users\Haider Thaer\OneDrive - Jamia Millia Islamia (A Central University)\Desktop\plm9 project\breed_ligands-glide-dock_XP	breed_ligands-glide-dock_XP_pv.maegz	886																				breed-glide-dock_SP
	OTAVA-FRAGMENT-LIBRARY-ligprep_1-.sdf:3338_+_OTAVA-FRAGMENT-LIBRARY-ligprep_1-.sdf:5926	34363	breed-glide-dock_SP.1074	2023-10-13 17:14:21	2023-10-13 17:14:21			C:\Users\Haider Thaer\OneDrive - Jamia Millia Islamia (A Central University)\Desktop\plm9 project\breed_ligands-glide-dock_XP	breed_ligands-glide-dock_XP_pv.maegz	887																				breed-glide-dock_SP
	OTAVA-FRAGMENT-LIBRARY-ligprep_1-.sdf:6004_+_OTAVA-FRAGMENT-LIBRARY-ligprep_1-.sdf:5359	34364	breed-glide-dock_SP.594	2023-10-13 17:14:21	2023-10-13 17:14:21			C:\Users\Haider Thaer\OneDrive - Jamia Millia Islamia (A Central University)\Desktop\plm9 project\breed_ligands-glide-dock_XP	breed_ligands-glide-dock_XP_pv.maegz	888																				breed-glide-dock_SP
	OTAVA-FRAGMENT-LIBRARY-ligprep_1-.sdf:5292_+_OTAVA-FRAGMENT-LIBRARY-ligprep_1-.sdf:9506	34365	breed-glide-dock_SP.2153	2023-10-13 17:14:21	2023-10-13 17:14:21			C:\Users\Haider Thaer\OneDrive - Jamia Millia Islamia (A Central University)\Desktop\plm9 project\breed_ligands-glide-dock_XP	breed_ligands-glide-dock_XP_pv.maegz	889																				breed-glide-dock_SP
	OTAVA-FRAGMENT-LIBRARY-ligprep_1-.sdf:6653_+_OTAVA-FRAGMENT-LIBRARY-ligprep_1-.sdf:2760	34366	breed-glide-dock_SP.413	2023-10-13 17:14:21	2023-10-13 17:14:21			C:\Users\Haider Thaer\OneDrive - Jamia Millia Islamia (A Central University)\Desktop\plm9 project\breed_ligands-glide-dock_XP	breed_ligands-glide-dock_XP_pv.maegz	890																				breed-glide-dock_SP
	OTAVA-FRAGMENT-LIBRARY-ligprep_1-.sdf:3614_+_OTAVA-FRAGMENT-LIBRARY-ligprep_1-.sdf:9535	34367	breed-glide-dock_SP.306	2023-10-13 17:14:21	2023-10-13 17:14:21			C:\Users\Haider Thaer\OneDrive - Jamia Millia Islamia (A Central University)\Desktop\plm9 project\breed_ligands-glide-dock_XP	breed_ligands-glide-dock_XP_pv.maegz	891																				breed-glide-dock_SP
	OTAVA-FRAGMENT-LIBRARY-ligprep_1-.sdf:103_+_OTAVA-FRAGMENT-LIBRARY-ligprep_1-.sdf:2910	34368	breed-glide-dock_SP.385	2023-10-13 17:14:21	2023-10-13 17:14:21			C:\Users\Haider Thaer\OneDrive - Jamia Millia Islamia (A Central University)\Desktop\plm9 project\breed_ligands-glide-dock_XP	breed_ligands-glide-dock_XP_pv.maegz	892																				breed-glide-dock_SP
	OTAVA-FRAGMENT-LIBRARY-ligprep_1-.sdf:2062_+_OTAVA-FRAGMENT-LIBRARY-ligprep_1-.sdf:10746	34369	breed-glide-dock_SP.1837	2023-10-13 17:14:21	2023-10-13 17:14:21			C:\Users\Haider Thaer\OneDrive - Jamia Millia Islamia (A Central University)\Desktop\plm9 project\breed_ligands-glide-dock_XP	breed_ligands-glide-dock_XP_pv.maegz	893																				breed-glide-dock_SP
	OTAVA-FRAGMENT-LIBRARY-ligprep_1-.sdf:1747_+_OTAVA-FRAGMENT-LIBRARY-ligprep_1-.sdf:1926	34370	breed-glide-dock_SP.2630	2023-10-13 17:14:21	2023-10-13 17:14:21			C:\Users\Haider Thaer\OneDrive - Jamia Millia Islamia (A Central University)\Desktop\plm9 project\breed_ligands-glide-dock_XP	breed_ligands-glide-dock_XP_pv.maegz	894																				breed-glide-dock_SP
	OTAVA-FRAGMENT-LIBRARY-ligprep_1-.sdf:10548_+_OTAVA-FRAGMENT-LIBRARY-ligprep_1-.sdf:103	34371	breed-glide-dock_SP.1257	2023-10-13 17:14:21	2023-10-13 17:14:21			C:\Users\Haider Thaer\OneDrive - Jamia Millia Islamia (A Central University)\Desktop\plm9 project\breed_ligands-glide-dock_XP	breed_ligands-glide-dock_XP_pv.maegz	895																				breed-glide-dock_SP
	OTAVA-FRAGMENT-LIBRARY-ligprep_1-.sdf:2472_+_OTAVA-FRAGMENT-LIBRARY-ligprep_1-.sdf:9259	34372	breed-glide-dock_SP.2120	2023-10-13 17:14:21	2023-10-13 17:14:21			C:\Users\Haider Thaer\OneDrive - Jamia Millia Islamia (A Central University)\Desktop\plm9 project\breed_ligands-glide-dock_XP	breed_ligands-glide-dock_XP_pv.maegz	896																				breed-glide-dock_SP
	OTAVA-FRAGMENT-LIBRARY-ligprep_1-.sdf:7817_+_OTAVA-FRAGMENT-LIBRARY-ligprep_1-.sdf:9761	34373	breed-glide-dock_SP.1779	2023-10-13 17:14:21	2023-10-13 17:14:21			C:\Users\Haider Thaer\OneDrive - Jamia Millia Islamia (A Central University)\Desktop\plm9 project\breed_ligands-glide-dock_XP	breed_ligands-glide-dock_XP_pv.maegz	897																				breed-glide-dock_SP
	OTAVA-FRAGMENT-LIBRARY-ligprep_1-.sdf:7539_+_OTAVA-FRAGMENT-LIBRARY-ligprep_1-.sdf:11081	34374	breed-glide-dock_SP.446	2023-10-13 17:14:21	2023-10-13 17:14:21			C:\Users\Haider Thaer\OneDrive - Jamia Millia Islamia (A Central University)\Desktop\plm9 project\breed_ligands-glide-dock_XP	breed_ligands-glide-dock_XP_pv.maegz	898																				breed-glide-dock_SP
	OTAVA-FRAGMENT-LIBRARY-ligprep_1-.sdf:11269_+_OTAVA-FRAGMENT-LIBRARY-ligprep_1-.sdf:10174	34375	breed-glide-dock_SP.2038	2023-10-13 17:14:21	2023-10-13 17:14:21			C:\Users\Haider Thaer\OneDrive - Jamia Millia Islamia (A Central University)\Desktop\plm9 project\breed_ligands-glide-dock_XP	breed_ligands-glide-dock_XP_pv.maegz	899																				breed-glide-dock_SP
	OTAVA-FRAGMENT-LIBRARY-ligprep_1-.sdf:1522_+_OTAVA-FRAGMENT-LIBRARY-ligprep_1-.sdf:5848	34376	breed-glide-dock_SP.1322	2023-10-13 17:14:21	2023-10-13 17:14:21			C:\Users\Haider Thaer\OneDrive - Jamia Millia Islamia (A Central University)\Desktop\plm9 project\breed_ligands-glide-dock_XP	breed_ligands-glide-dock_XP_pv.maegz	900																				breed-glide-dock_SP
	OTAVA-FRAGMENT-LIBRARY-ligprep_1-.sdf:3410_+_OTAVA-FRAGMENT-LIBRARY-ligprep_1-.sdf:9842	34377	breed-glide-dock_SP.3044	2023-10-13 17:14:21	2023-10-13 17:14:21			C:\Users\Haider Thaer\OneDrive - Jamia Millia Islamia (A Central University)\Desktop\plm9 project\breed_ligands-glide-dock_XP	breed_ligands-glide-dock_XP_pv.maegz	901																				breed-glide-dock_SP
	OTAVA-FRAGMENT-LIBRARY-ligprep_1-.sdf:2863_+_OTAVA-FRAGMENT-LIBRARY-ligprep_1-.sdf:9259	34378	breed-glide-dock_SP.1160	2023-10-13 17:14:21	2023-10-13 17:14:21			C:\Users\Haider Thaer\OneDrive - Jamia Millia Islamia (A Central University)\Desktop\plm9 project\breed_ligands-glide-dock_XP	breed_ligands-glide-dock_XP_pv.maegz	902																				breed-glide-dock_SP
	OTAVA-FRAGMENT-LIBRARY-ligprep_1-.sdf:10261_+_OTAVA-FRAGMENT-LIBRARY-ligprep_1-.sdf:1011	34379	breed-glide-dock_SP.2269	2023-10-13 17:14:21	2023-10-13 17:14:21			C:\Users\Haider Thaer\OneDrive - Jamia Millia Islamia (A Central University)\Desktop\plm9 project\breed_ligands-glide-dock_XP	breed_ligands-glide-dock_XP_pv.maegz	903																				breed-glide-dock_SP
	OTAVA-FRAGMENT-LIBRARY-ligprep_1-.sdf:11330_+_OTAVA-FRAGMENT-LIBRARY-ligprep_1-.sdf:963	34380	breed-glide-dock_SP.298	2023-10-13 17:14:21	2023-10-13 17:14:21			C:\Users\Haider Thaer\OneDrive - Jamia Millia Islamia (A Central University)\Desktop\plm9 project\breed_ligands-glide-dock_XP	breed_ligands-glide-dock_XP_pv.maegz	904																				breed-glide-dock_SP
	OTAVA-FRAGMENT-LIBRARY-ligprep_1-.sdf:10267_+_OTAVA-FRAGMENT-LIBRARY-ligprep_1-.sdf:8369	34381	breed-glide-dock_SP.1538	2023-10-13 17:14:21	2023-10-13 17:14:21			C:\Users\Haider Thaer\OneDrive - Jamia Millia Islamia (A Central University)\Desktop\plm9 project\breed_ligands-glide-dock_XP	breed_ligands-glide-dock_XP_pv.maegz	905																				breed-glide-dock_SP
	OTAVA-FRAGMENT-LIBRARY-ligprep_1-.sdf:9972_+_OTAVA-FRAGMENT-LIBRARY-ligprep_1-.sdf:11389	34382	breed-glide-dock_SP.2823	2023-10-13 17:14:21	2023-10-13 17:14:21			C:\Users\Haider Thaer\OneDrive - Jamia Millia Islamia (A Central University)\Desktop\plm9 project\breed_ligands-glide-dock_XP	breed_ligands-glide-dock_XP_pv.maegz	906																				breed-glide-dock_SP
	OTAVA-FRAGMENT-LIBRARY-ligprep_1-.sdf:3755_+_OTAVA-FRAGMENT-LIBRARY-ligprep_1-.sdf:3978	34383	breed-glide-dock_SP.345	2023-10-13 17:14:21	2023-10-13 17:14:21			C:\Users\Haider Thaer\OneDrive - Jamia Millia Islamia (A Central University)\Desktop\plm9 project\breed_ligands-glide-dock_XP	breed_ligands-glide-dock_XP_pv.maegz	907																				breed-glide-dock_SP
	OTAVA-FRAGMENT-LIBRARY-ligprep_1-.sdf:9991_+_OTAVA-FRAGMENT-LIBRARY-ligprep_1-.sdf:11330	34384	breed-glide-dock_SP.182	2023-10-13 17:14:21	2023-10-13 17:14:21			C:\Users\Haider Thaer\OneDrive - Jamia Millia Islamia (A Central University)\Desktop\plm9 project\breed_ligands-glide-dock_XP	breed_ligands-glide-dock_XP_pv.maegz	908																				breed-glide-dock_SP
	OTAVA-FRAGMENT-LIBRARY-ligprep_1-.sdf:7535_+_OTAVA-FRAGMENT-LIBRARY-ligprep_1-.sdf:2699	34385	breed-glide-dock_SP.1053	2023-10-13 17:14:21	2023-10-13 17:14:21			C:\Users\Haider Thaer\OneDrive - Jamia Millia Islamia (A Central University)\Desktop\plm9 project\breed_ligands-glide-dock_XP	breed_ligands-glide-dock_XP_pv.maegz	909																				breed-glide-dock_SP
	OTAVA-FRAGMENT-LIBRARY-ligprep_1-.sdf:9213_+_OTAVA-FRAGMENT-LIBRARY-ligprep_1-.sdf:1523	34386	breed-glide-dock_SP.130	2023-10-13 17:14:21	2023-10-13 17:14:21			C:\Users\Haider Thaer\OneDrive - Jamia Millia Islamia (A Central University)\Desktop\plm9 project\breed_ligands-glide-dock_XP	breed_ligands-glide-dock_XP_pv.maegz	910																				breed-glide-dock_SP
	OTAVA-FRAGMENT-LIBRARY-ligprep_1-.sdf:10548_+_OTAVA-FRAGMENT-LIBRARY-ligprep_1-.sdf:10882	34387	breed-glide-dock_SP.131	2023-10-13 17:14:21	2023-10-13 17:14:21			C:\Users\Haider Thaer\OneDrive - Jamia Millia Islamia (A Central University)\Desktop\plm9 project\breed_ligands-glide-dock_XP	breed_ligands-glide-dock_XP_pv.maegz	911																				breed-glide-dock_SP
	OTAVA-FRAGMENT-LIBRARY-ligprep_1-.sdf:9817_+_OTAVA-FRAGMENT-LIBRARY-ligprep_1-.sdf:1253	34388	breed-glide-dock_SP.787	2023-10-13 17:14:21	2023-10-13 17:14:21			C:\Users\Haider Thaer\OneDrive - Jamia Millia Islamia (A Central University)\Desktop\plm9 project\breed_ligands-glide-dock_XP	breed_ligands-glide-dock_XP_pv.maegz	912																				breed-glide-dock_SP
	OTAVA-FRAGMENT-LIBRARY-ligprep_1-.sdf:5415_+_OTAVA-FRAGMENT-LIBRARY-ligprep_1-.sdf:3223	34389	breed-glide-dock_SP.2186	2023-10-13 17:14:21	2023-10-13 17:14:21			C:\Users\Haider Thaer\OneDrive - Jamia Millia Islamia (A Central University)\Desktop\plm9 project\breed_ligands-glide-dock_XP	breed_ligands-glide-dock_XP_pv.maegz	913																				breed-glide-dock_SP
	OTAVA-FRAGMENT-LIBRARY-ligprep_1-.sdf:8818_+_OTAVA-FRAGMENT-LIBRARY-ligprep_1-.sdf:3477	34390	breed-glide-dock_SP.2231	2023-10-13 17:14:21	2023-10-13 17:14:21			C:\Users\Haider Thaer\OneDrive - Jamia Millia Islamia (A Central University)\Desktop\plm9 project\breed_ligands-glide-dock_XP	breed_ligands-glide-dock_XP_pv.maegz	914																				breed-glide-dock_SP
	OTAVA-FRAGMENT-LIBRARY-ligprep_1-.sdf:7849_+_OTAVA-FRAGMENT-LIBRARY-ligprep_1-.sdf:1959	34391	breed-glide-dock_SP.68	2023-10-13 17:14:21	2023-10-13 17:14:21			C:\Users\Haider Thaer\OneDrive - Jamia Millia Islamia (A Central University)\Desktop\plm9 project\breed_ligands-glide-dock_XP	breed_ligands-glide-dock_XP_pv.maegz	915																				breed-glide-dock_SP
	OTAVA-FRAGMENT-LIBRARY-ligprep_1-.sdf:9756_+_OTAVA-FRAGMENT-LIBRARY-ligprep_1-.sdf:4417	34392	breed-glide-dock_SP.3007	2023-10-13 17:14:21	2023-10-13 17:14:21			C:\Users\Haider Thaer\OneDrive - Jamia Millia Islamia (A Central University)\Desktop\plm9 project\breed_ligands-glide-dock_XP	breed_ligands-glide-dock_XP_pv.maegz	916																				breed-glide-dock_SP
	OTAVA-FRAGMENT-LIBRARY-ligprep_1-.sdf:11723_+_OTAVA-FRAGMENT-LIBRARY-ligprep_1-.sdf:1663	34393	breed-glide-dock_SP.60	2023-10-13 17:14:21	2023-10-13 17:14:21			C:\Users\Haider Thaer\OneDrive - Jamia Millia Islamia (A Central University)\Desktop\plm9 project\breed_ligands-glide-dock_XP	breed_ligands-glide-dock_XP_pv.maegz	917																				breed-glide-dock_SP
	OTAVA-FRAGMENT-LIBRARY-ligprep_1-.sdf:3632_+_OTAVA-FRAGMENT-LIBRARY-ligprep_1-.sdf:8937	34394	breed-glide-dock_SP.376	2023-10-13 17:14:21	2023-10-13 17:14:21			C:\Users\Haider Thaer\OneDrive - Jamia Millia Islamia (A Central University)\Desktop\plm9 project\breed_ligands-glide-dock_XP	breed_ligands-glide-dock_XP_pv.maegz	918																				breed-glide-dock_SP
	OTAVA-FRAGMENT-LIBRARY-ligprep_1-.sdf:7125_+_OTAVA-FRAGMENT-LIBRARY-ligprep_1-.sdf:11330	34395	breed-glide-dock_SP.568	2023-10-13 17:14:21	2023-10-13 17:14:21			C:\Users\Haider Thaer\OneDrive - Jamia Millia Islamia (A Central University)\Desktop\plm9 project\breed_ligands-glide-dock_XP	breed_ligands-glide-dock_XP_pv.maegz	919																				breed-glide-dock_SP
	OTAVA-FRAGMENT-LIBRARY-ligprep_1-.sdf:9213_+_OTAVA-FRAGMENT-LIBRARY-ligprep_1-.sdf:9259	34396	breed-glide-dock_SP.984	2023-10-13 17:14:21	2023-10-13 17:14:21			C:\Users\Haider Thaer\OneDrive - Jamia Millia Islamia (A Central University)\Desktop\plm9 project\breed_ligands-glide-dock_XP	breed_ligands-glide-dock_XP_pv.maegz	920																				breed-glide-dock_SP
	OTAVA-FRAGMENT-LIBRARY-ligprep_1-.sdf:2421_+_OTAVA-FRAGMENT-LIBRARY-ligprep_1-.sdf:3259	34397	breed-glide-dock_SP.332	2023-10-13 17:14:21	2023-10-13 17:14:21			C:\Users\Haider Thaer\OneDrive - Jamia Millia Islamia (A Central University)\Desktop\plm9 project\breed_ligands-glide-dock_XP	breed_ligands-glide-dock_XP_pv.maegz	921																				breed-glide-dock_SP
	OTAVA-FRAGMENT-LIBRARY-ligprep_1-.sdf:3833_+_OTAVA-FRAGMENT-LIBRARY-ligprep_1-.sdf:11121	34398	breed-glide-dock_SP.866	2023-10-13 17:14:21	2023-10-13 17:14:21			C:\Users\Haider Thaer\OneDrive - Jamia Millia Islamia (A Central University)\Desktop\plm9 project\breed_ligands-glide-dock_XP	breed_ligands-glide-dock_XP_pv.maegz	922																				breed-glide-dock_SP
	OTAVA-FRAGMENT-LIBRARY-ligprep_1-.sdf:130_+_OTAVA-FRAGMENT-LIBRARY-ligprep_1-.sdf:4442	34399	breed-glide-dock_SP.1945	2023-10-13 17:14:21	2023-10-13 17:14:21			C:\Users\Haider Thaer\OneDrive - Jamia Millia Islamia (A Central University)\Desktop\plm9 project\breed_ligands-glide-dock_XP	breed_ligands-glide-dock_XP_pv.maegz	923																				breed-glide-dock_SP
	OTAVA-FRAGMENT-LIBRARY-ligprep_1-.sdf:623_+_OTAVA-FRAGMENT-LIBRARY-ligprep_1-.sdf:9103	34400	breed-glide-dock_SP.2065	2023-10-13 17:14:21	2023-10-13 17:14:21			C:\Users\Haider Thaer\OneDrive - Jamia Millia Islamia (A Central University)\Desktop\plm9 project\breed_ligands-glide-dock_XP	breed_ligands-glide-dock_XP_pv.maegz	924																				breed-glide-dock_SP
	OTAVA-FRAGMENT-LIBRARY-ligprep_1-.sdf:774_+_OTAVA-FRAGMENT-LIBRARY-ligprep_1-.sdf:1064	34401	breed-glide-dock_SP.487	2023-10-13 17:14:21	2023-10-13 17:14:21			C:\Users\Haider Thaer\OneDrive - Jamia Millia Islamia (A Central University)\Desktop\plm9 project\breed_ligands-glide-dock_XP	breed_ligands-glide-dock_XP_pv.maegz	925																				breed-glide-dock_SP
	OTAVA-FRAGMENT-LIBRARY-ligprep_1-.sdf:26_+_OTAVA-FRAGMENT-LIBRARY-ligprep_1-.sdf:1779	34402	breed-glide-dock_SP.634	2023-10-13 17:14:21	2023-10-13 17:14:21			C:\Users\Haider Thaer\OneDrive - Jamia Millia Islamia (A Central University)\Desktop\plm9 project\breed_ligands-glide-dock_XP	breed_ligands-glide-dock_XP_pv.maegz	926																				breed-glide-dock_SP
	OTAVA-FRAGMENT-LIBRARY-ligprep_1-.sdf:26_+_OTAVA-FRAGMENT-LIBRARY-ligprep_1-.sdf:11269	34403	breed-glide-dock_SP.800	2023-10-13 17:14:21	2023-10-13 17:14:21			C:\Users\Haider Thaer\OneDrive - Jamia Millia Islamia (A Central University)\Desktop\plm9 project\breed_ligands-glide-dock_XP	breed_ligands-glide-dock_XP_pv.maegz	927																				breed-glide-dock_SP
	OTAVA-FRAGMENT-LIBRARY-ligprep_1-.sdf:7473_+_OTAVA-FRAGMENT-LIBRARY-ligprep_1-.sdf:3235	34404	breed-glide-dock_SP.1271	2023-10-13 17:14:21	2023-10-13 17:14:21			C:\Users\Haider Thaer\OneDrive - Jamia Millia Islamia (A Central University)\Desktop\plm9 project\breed_ligands-glide-dock_XP	breed_ligands-glide-dock_XP_pv.maegz	928																				breed-glide-dock_SP
	OTAVA-FRAGMENT-LIBRARY-ligprep_1-.sdf:216_+_OTAVA-FRAGMENT-LIBRARY-ligprep_1-.sdf:1568	34405	breed-glide-dock_SP.2468	2023-10-13 17:14:21	2023-10-13 17:14:21			C:\Users\Haider Thaer\OneDrive - Jamia Millia Islamia (A Central University)\Desktop\plm9 project\breed_ligands-glide-dock_XP	breed_ligands-glide-dock_XP_pv.maegz	929																				breed-glide-dock_SP
	OTAVA-FRAGMENT-LIBRARY-ligprep_1-.sdf:2038_+_OTAVA-FRAGMENT-LIBRARY-ligprep_1-.sdf:4987	34406	breed-glide-dock_SP.667	2023-10-13 17:14:21	2023-10-13 17:14:21			C:\Users\Haider Thaer\OneDrive - Jamia Millia Islamia (A Central University)\Desktop\plm9 project\breed_ligands-glide-dock_XP	breed_ligands-glide-dock_XP_pv.maegz	930																				breed-glide-dock_SP
	OTAVA-FRAGMENT-LIBRARY-ligprep_1-.sdf:10579_+_OTAVA-FRAGMENT-LIBRARY-ligprep_1-.sdf:3831	34407	breed-glide-dock_SP.2100	2023-10-13 17:14:21	2023-10-13 17:14:21			C:\Users\Haider Thaer\OneDrive - Jamia Millia Islamia (A Central University)\Desktop\plm9 project\breed_ligands-glide-dock_XP	breed_ligands-glide-dock_XP_pv.maegz	931																				breed-glide-dock_SP
	OTAVA-FRAGMENT-LIBRARY-ligprep_1-.sdf:1258_+_OTAVA-FRAGMENT-LIBRARY-ligprep_1-.sdf:4154	34408	breed-glide-dock_SP.3043	2023-10-13 17:14:21	2023-10-13 17:14:21			C:\Users\Haider Thaer\OneDrive - Jamia Millia Islamia (A Central University)\Desktop\plm9 project\breed_ligands-glide-dock_XP	breed_ligands-glide-dock_XP_pv.maegz	932																				breed-glide-dock_SP
	OTAVA-FRAGMENT-LIBRARY-ligprep_1-.sdf:1941_+_OTAVA-FRAGMENT-LIBRARY-ligprep_1-.sdf:10588	34409	breed-glide-dock_SP.792	2023-10-13 17:14:21	2023-10-13 17:14:21			C:\Users\Haider Thaer\OneDrive - Jamia Millia Islamia (A Central University)\Desktop\plm9 project\breed_ligands-glide-dock_XP	breed_ligands-glide-dock_XP_pv.maegz	933																				breed-glide-dock_SP
	OTAVA-FRAGMENT-LIBRARY-ligprep_1-.sdf:9991_+_OTAVA-FRAGMENT-LIBRARY-ligprep_1-.sdf:8289	34410	breed-glide-dock_SP.1107	2023-10-13 17:14:21	2023-10-13 17:14:21			C:\Users\Haider Thaer\OneDrive - Jamia Millia Islamia (A Central University)\Desktop\plm9 project\breed_ligands-glide-dock_XP	breed_ligands-glide-dock_XP_pv.maegz	934																				breed-glide-dock_SP
	OTAVA-FRAGMENT-LIBRARY-ligprep_1-.sdf:7817_+_OTAVA-FRAGMENT-LIBRARY-ligprep_1-.sdf:9761	34411	breed-glide-dock_SP.2561	2023-10-13 17:14:21	2023-10-13 17:14:21			C:\Users\Haider Thaer\OneDrive - Jamia Millia Islamia (A Central University)\Desktop\plm9 project\breed_ligands-glide-dock_XP	breed_ligands-glide-dock_XP_pv.maegz	935																				breed-glide-dock_SP
	OTAVA-FRAGMENT-LIBRARY-ligprep_1-.sdf:3082_+_OTAVA-FRAGMENT-LIBRARY-ligprep_1-.sdf:3832	34412	breed-glide-dock_SP.1530	2023-10-13 17:14:21	2023-10-13 17:14:21			C:\Users\Haider Thaer\OneDrive - Jamia Millia Islamia (A Central University)\Desktop\plm9 project\breed_ligands-glide-dock_XP	breed_ligands-glide-dock_XP_pv.maegz	936																				breed-glide-dock_SP
	OTAVA-FRAGMENT-LIBRARY-ligprep_1-.sdf:10995_+_OTAVA-FRAGMENT-LIBRARY-ligprep_1-.sdf:3974	34413	breed-glide-dock_SP.1192	2023-10-13 17:14:21	2023-10-13 17:14:21			C:\Users\Haider Thaer\OneDrive - Jamia Millia Islamia (A Central University)\Desktop\plm9 project\breed_ligands-glide-dock_XP	breed_ligands-glide-dock_XP_pv.maegz	937																				breed-glide-dock_SP
	OTAVA-FRAGMENT-LIBRARY-ligprep_1-.sdf:10548_+_OTAVA-FRAGMENT-LIBRARY-ligprep_1-.sdf:3246	34414	breed-glide-dock_SP.326	2023-10-13 17:14:21	2023-10-13 17:14:21			C:\Users\Haider Thaer\OneDrive - Jamia Millia Islamia (A Central University)\Desktop\plm9 project\breed_ligands-glide-dock_XP	breed_ligands-glide-dock_XP_pv.maegz	938																				breed-glide-dock_SP
	OTAVA-FRAGMENT-LIBRARY-ligprep_1-.sdf:11125_+_OTAVA-FRAGMENT-LIBRARY-ligprep_1-.sdf:1663	34415	breed-glide-dock_SP.2402	2023-10-13 17:14:21	2023-10-13 17:14:21			C:\Users\Haider Thaer\OneDrive - Jamia Millia Islamia (A Central University)\Desktop\plm9 project\breed_ligands-glide-dock_XP	breed_ligands-glide-dock_XP_pv.maegz	939																				breed-glide-dock_SP
	OTAVA-FRAGMENT-LIBRARY-ligprep_1-.sdf:6907_+_OTAVA-FRAGMENT-LIBRARY-ligprep_1-.sdf:4160	34416	breed-glide-dock_SP.1023	2023-10-13 17:14:21	2023-10-13 17:14:21			C:\Users\Haider Thaer\OneDrive - Jamia Millia Islamia (A Central University)\Desktop\plm9 project\breed_ligands-glide-dock_XP	breed_ligands-glide-dock_XP_pv.maegz	940																				breed-glide-dock_SP
	OTAVA-FRAGMENT-LIBRARY-ligprep_1-.sdf:6157_+_OTAVA-FRAGMENT-LIBRARY-ligprep_1-.sdf:10576	34417	breed-glide-dock_SP.672	2023-10-13 17:14:21	2023-10-13 17:14:21			C:\Users\Haider Thaer\OneDrive - Jamia Millia Islamia (A Central University)\Desktop\plm9 project\breed_ligands-glide-dock_XP	breed_ligands-glide-dock_XP_pv.maegz	941																				breed-glide-dock_SP
	OTAVA-FRAGMENT-LIBRARY-ligprep_1-.sdf:8696_+_OTAVA-FRAGMENT-LIBRARY-ligprep_1-.sdf:1924	34418	breed-glide-dock_SP.2025	2023-10-13 17:14:21	2023-10-13 17:14:21			C:\Users\Haider Thaer\OneDrive - Jamia Millia Islamia (A Central University)\Desktop\plm9 project\breed_ligands-glide-dock_XP	breed_ligands-glide-dock_XP_pv.maegz	942																				breed-glide-dock_SP
	OTAVA-FRAGMENT-LIBRARY-ligprep_1-.sdf:1521_+_OTAVA-FRAGMENT-LIBRARY-ligprep_1-.sdf:3260	34419	breed-glide-dock_SP.2490	2023-10-13 17:14:21	2023-10-13 17:14:21			C:\Users\Haider Thaer\OneDrive - Jamia Millia Islamia (A Central University)\Desktop\plm9 project\breed_ligands-glide-dock_XP	breed_ligands-glide-dock_XP_pv.maegz	943																				breed-glide-dock_SP
	OTAVA-FRAGMENT-LIBRARY-ligprep_1-.sdf:10174_+_OTAVA-FRAGMENT-LIBRARY-ligprep_1-.sdf:11121	34420	breed-glide-dock_SP.1264	2023-10-13 17:14:21	2023-10-13 17:14:21			C:\Users\Haider Thaer\OneDrive - Jamia Millia Islamia (A Central University)\Desktop\plm9 project\breed_ligands-glide-dock_XP	breed_ligands-glide-dock_XP_pv.maegz	944																				breed-glide-dock_SP
	OTAVA-FRAGMENT-LIBRARY-ligprep_1-.sdf:3082_+_OTAVA-FRAGMENT-LIBRARY-ligprep_1-.sdf:4188	34421	breed-glide-dock_SP.1058	2023-10-13 17:14:21	2023-10-13 17:14:21			C:\Users\Haider Thaer\OneDrive - Jamia Millia Islamia (A Central University)\Desktop\plm9 project\breed_ligands-glide-dock_XP	breed_ligands-glide-dock_XP_pv.maegz	945																				breed-glide-dock_SP
	OTAVA-FRAGMENT-LIBRARY-ligprep_1-.sdf:10576_+_OTAVA-FRAGMENT-LIBRARY-ligprep_1-.sdf:11238	34422	breed-glide-dock_SP.2378	2023-10-13 17:14:21	2023-10-13 17:14:21			C:\Users\Haider Thaer\OneDrive - Jamia Millia Islamia (A Central University)\Desktop\plm9 project\breed_ligands-glide-dock_XP	breed_ligands-glide-dock_XP_pv.maegz	946																				breed-glide-dock_SP
	OTAVA-FRAGMENT-LIBRARY-ligprep_1-.sdf:9276_+_OTAVA-FRAGMENT-LIBRARY-ligprep_1-.sdf:8716	34423	breed-glide-dock_SP.1625	2023-10-13 17:14:21	2023-10-13 17:14:21			C:\Users\Haider Thaer\OneDrive - Jamia Millia Islamia (A Central University)\Desktop\plm9 project\breed_ligands-glide-dock_XP	breed_ligands-glide-dock_XP_pv.maegz	947																				breed-glide-dock_SP
	OTAVA-FRAGMENT-LIBRARY-ligprep_1-.sdf:11714_+_OTAVA-FRAGMENT-LIBRARY-ligprep_1-.sdf:11426	34424	breed-glide-dock_SP.662	2023-10-13 17:14:21	2023-10-13 17:14:21			C:\Users\Haider Thaer\OneDrive - Jamia Millia Islamia (A Central University)\Desktop\plm9 project\breed_ligands-glide-dock_XP	breed_ligands-glide-dock_XP_pv.maegz	948																				breed-glide-dock_SP
	OTAVA-FRAGMENT-LIBRARY-ligprep_1-.sdf:9981_+_OTAVA-FRAGMENT-LIBRARY-ligprep_1-.sdf:3481	34425	breed-glide-dock_SP.1398	2023-10-13 17:14:21	2023-10-13 17:14:21			C:\Users\Haider Thaer\OneDrive - Jamia Millia Islamia (A Central University)\Desktop\plm9 project\breed_ligands-glide-dock_XP	breed_ligands-glide-dock_XP_pv.maegz	949																				breed-glide-dock_SP
	OTAVA-FRAGMENT-LIBRARY-ligprep_1-.sdf:9563_+_OTAVA-FRAGMENT-LIBRARY-ligprep_1-.sdf:11330	34426	breed-glide-dock_SP.540	2023-10-13 17:14:21	2023-10-13 17:14:21			C:\Users\Haider Thaer\OneDrive - Jamia Millia Islamia (A Central University)\Desktop\plm9 project\breed_ligands-glide-dock_XP	breed_ligands-glide-dock_XP_pv.maegz	950																				breed-glide-dock_SP
	OTAVA-FRAGMENT-LIBRARY-ligprep_1-.sdf:9229_+_OTAVA-FRAGMENT-LIBRARY-ligprep_1-.sdf:11330	34427	breed-glide-dock_SP.1030	2023-10-13 17:14:21	2023-10-13 17:14:21			C:\Users\Haider Thaer\OneDrive - Jamia Millia Islamia (A Central University)\Desktop\plm9 project\breed_ligands-glide-dock_XP	breed_ligands-glide-dock_XP_pv.maegz	951																				breed-glide-dock_SP
	OTAVA-FRAGMENT-LIBRARY-ligprep_1-.sdf:4184_+_OTAVA-FRAGMENT-LIBRARY-ligprep_1-.sdf:2383	34428	breed-glide-dock_SP.1795	2023-10-13 17:14:21	2023-10-13 17:14:21			C:\Users\Haider Thaer\OneDrive - Jamia Millia Islamia (A Central University)\Desktop\plm9 project\breed_ligands-glide-dock_XP	breed_ligands-glide-dock_XP_pv.maegz	952																				breed-glide-dock_SP
	OTAVA-FRAGMENT-LIBRARY-ligprep_1-.sdf:3755_+_OTAVA-FRAGMENT-LIBRARY-ligprep_1-.sdf:2761	34429	breed-glide-dock_SP.1227	2023-10-13 17:14:21	2023-10-13 17:14:21			C:\Users\Haider Thaer\OneDrive - Jamia Millia Islamia (A Central University)\Desktop\plm9 project\breed_ligands-glide-dock_XP	breed_ligands-glide-dock_XP_pv.maegz	953																				breed-glide-dock_SP
	OTAVA-FRAGMENT-LIBRARY-ligprep_1-.sdf:8373_+_OTAVA-FRAGMENT-LIBRARY-ligprep_1-.sdf:5123	34430	breed-glide-dock_SP.1700	2023-10-13 17:14:21	2023-10-13 17:14:21			C:\Users\Haider Thaer\OneDrive - Jamia Millia Islamia (A Central University)\Desktop\plm9 project\breed_ligands-glide-dock_XP	breed_ligands-glide-dock_XP_pv.maegz	954																				breed-glide-dock_SP
	OTAVA-FRAGMENT-LIBRARY-ligprep_1-.sdf:2863_+_OTAVA-FRAGMENT-LIBRARY-ligprep_1-.sdf:11269	34431	breed-glide-dock_SP.635	2023-10-13 17:14:21	2023-10-13 17:14:21			C:\Users\Haider Thaer\OneDrive - Jamia Millia Islamia (A Central University)\Desktop\plm9 project\breed_ligands-glide-dock_XP	breed_ligands-glide-dock_XP_pv.maegz	955																				breed-glide-dock_SP
	OTAVA-FRAGMENT-LIBRARY-ligprep_1-.sdf:9514_+_OTAVA-FRAGMENT-LIBRARY-ligprep_1-.sdf:3974	34432	breed-glide-dock_SP.1790	2023-10-13 17:14:21	2023-10-13 17:14:21			C:\Users\Haider Thaer\OneDrive - Jamia Millia Islamia (A Central University)\Desktop\plm9 project\breed_ligands-glide-dock_XP	breed_ligands-glide-dock_XP_pv.maegz	956																				breed-glide-dock_SP
	OTAVA-FRAGMENT-LIBRARY-ligprep_1-.sdf:3571_+_OTAVA-FRAGMENT-LIBRARY-ligprep_1-.sdf:11714	34433	breed-glide-dock_SP.240	2023-10-13 17:14:21	2023-10-13 17:14:21			C:\Users\Haider Thaer\OneDrive - Jamia Millia Islamia (A Central University)\Desktop\plm9 project\breed_ligands-glide-dock_XP	breed_ligands-glide-dock_XP_pv.maegz	957																				breed-glide-dock_SP
	OTAVA-FRAGMENT-LIBRARY-ligprep_1-.sdf:234_+_OTAVA-FRAGMENT-LIBRARY-ligprep_1-.sdf:738	34434	breed-glide-dock_SP.83	2023-10-13 17:14:22	2023-10-13 17:14:22			C:\Users\Haider Thaer\OneDrive - Jamia Millia Islamia (A Central University)\Desktop\plm9 project\breed_ligands-glide-dock_XP	breed_ligands-glide-dock_XP_pv.maegz	958																				breed-glide-dock_SP
	OTAVA-FRAGMENT-LIBRARY-ligprep_1-.sdf:7399_+_OTAVA-FRAGMENT-LIBRARY-ligprep_1-.sdf:1959	34435	breed-glide-dock_SP.91	2023-10-13 17:14:22	2023-10-13 17:14:22			C:\Users\Haider Thaer\OneDrive - Jamia Millia Islamia (A Central University)\Desktop\plm9 project\breed_ligands-glide-dock_XP	breed_ligands-glide-dock_XP_pv.maegz	959																				breed-glide-dock_SP
	OTAVA-FRAGMENT-LIBRARY-ligprep_1-.sdf:1676_+_OTAVA-FRAGMENT-LIBRARY-ligprep_1-.sdf:3478	34436	breed-glide-dock_SP.2470	2023-10-13 17:14:22	2023-10-13 17:14:22			C:\Users\Haider Thaer\OneDrive - Jamia Millia Islamia (A Central University)\Desktop\plm9 project\breed_ligands-glide-dock_XP	breed_ligands-glide-dock_XP_pv.maegz	960																				breed-glide-dock_SP
	OTAVA-FRAGMENT-LIBRARY-ligprep_1-.sdf:6416_+_OTAVA-FRAGMENT-LIBRARY-ligprep_1-.sdf:4829	34437	breed-glide-dock_SP.52	2023-10-13 17:14:22	2023-10-13 17:14:22			C:\Users\Haider Thaer\OneDrive - Jamia Millia Islamia (A Central University)\Desktop\plm9 project\breed_ligands-glide-dock_XP	breed_ligands-glide-dock_XP_pv.maegz	961																				breed-glide-dock_SP
	OTAVA-FRAGMENT-LIBRARY-ligprep_1-.sdf:5323_+_OTAVA-FRAGMENT-LIBRARY-ligprep_1-.sdf:6442	34438	breed-glide-dock_SP.2011	2023-10-13 17:14:22	2023-10-13 17:14:22			C:\Users\Haider Thaer\OneDrive - Jamia Millia Islamia (A Central University)\Desktop\plm9 project\breed_ligands-glide-dock_XP	breed_ligands-glide-dock_XP_pv.maegz	962																				breed-glide-dock_SP
	OTAVA-FRAGMENT-LIBRARY-ligprep_1-.sdf:1258_+_OTAVA-FRAGMENT-LIBRARY-ligprep_1-.sdf:8716	34439	breed-glide-dock_SP.1828	2023-10-13 17:14:22	2023-10-13 17:14:22			C:\Users\Haider Thaer\OneDrive - Jamia Millia Islamia (A Central University)\Desktop\plm9 project\breed_ligands-glide-dock_XP	breed_ligands-glide-dock_XP_pv.maegz	963																				breed-glide-dock_SP
	OTAVA-FRAGMENT-LIBRARY-ligprep_1-.sdf:7744_+_OTAVA-FRAGMENT-LIBRARY-ligprep_1-.sdf:7062	34440	breed-glide-dock_SP.897	2023-10-13 17:14:22	2023-10-13 17:14:22			C:\Users\Haider Thaer\OneDrive - Jamia Millia Islamia (A Central University)\Desktop\plm9 project\breed_ligands-glide-dock_XP	breed_ligands-glide-dock_XP_pv.maegz	964																				breed-glide-dock_SP
	OTAVA-FRAGMENT-LIBRARY-ligprep_1-.sdf:9102_+_OTAVA-FRAGMENT-LIBRARY-ligprep_1-.sdf:2692	34441	breed-glide-dock_SP.969	2023-10-13 17:14:22	2023-10-13 17:14:22			C:\Users\Haider Thaer\OneDrive - Jamia Millia Islamia (A Central University)\Desktop\plm9 project\breed_ligands-glide-dock_XP	breed_ligands-glide-dock_XP_pv.maegz	965																				breed-glide-dock_SP
	OTAVA-FRAGMENT-LIBRARY-ligprep_1-.sdf:216_+_OTAVA-FRAGMENT-LIBRARY-ligprep_1-.sdf:11580	34442	breed-glide-dock_SP.1868	2023-10-13 17:14:22	2023-10-13 17:14:22			C:\Users\Haider Thaer\OneDrive - Jamia Millia Islamia (A Central University)\Desktop\plm9 project\breed_ligands-glide-dock_XP	breed_ligands-glide-dock_XP_pv.maegz	966																				breed-glide-dock_SP
	OTAVA-FRAGMENT-LIBRARY-ligprep_1-.sdf:1522_+_OTAVA-FRAGMENT-LIBRARY-ligprep_1-.sdf:11330	34443	breed-glide-dock_SP.2201	2023-10-13 17:14:22	2023-10-13 17:14:22			C:\Users\Haider Thaer\OneDrive - Jamia Millia Islamia (A Central University)\Desktop\plm9 project\breed_ligands-glide-dock_XP	breed_ligands-glide-dock_XP_pv.maegz	967																				breed-glide-dock_SP
	OTAVA-FRAGMENT-LIBRARY-ligprep_1-.sdf:1748_+_OTAVA-FRAGMENT-LIBRARY-ligprep_1-.sdf:1926	34444	breed-glide-dock_SP.1061	2023-10-13 17:14:22	2023-10-13 17:14:22			C:\Users\Haider Thaer\OneDrive - Jamia Millia Islamia (A Central University)\Desktop\plm9 project\breed_ligands-glide-dock_XP	breed_ligands-glide-dock_XP_pv.maegz	968																				breed-glide-dock_SP
	OTAVA-FRAGMENT-LIBRARY-ligprep_1-.sdf:1392_+_OTAVA-FRAGMENT-LIBRARY-ligprep_1-.sdf:7850	34445	breed-glide-dock_SP.1294	2023-10-13 17:14:22	2023-10-13 17:14:22			C:\Users\Haider Thaer\OneDrive - Jamia Millia Islamia (A Central University)\Desktop\plm9 project\breed_ligands-glide-dock_XP	breed_ligands-glide-dock_XP_pv.maegz	969																				breed-glide-dock_SP
	OTAVA-FRAGMENT-LIBRARY-ligprep_1-.sdf:3338_+_OTAVA-FRAGMENT-LIBRARY-ligprep_1-.sdf:9514	34446	breed-glide-dock_SP.2229	2023-10-13 17:14:22	2023-10-13 17:14:22			C:\Users\Haider Thaer\OneDrive - Jamia Millia Islamia (A Central University)\Desktop\plm9 project\breed_ligands-glide-dock_XP	breed_ligands-glide-dock_XP_pv.maegz	970																				breed-glide-dock_SP
	OTAVA-FRAGMENT-LIBRARY-ligprep_1-.sdf:1259_+_OTAVA-FRAGMENT-LIBRARY-ligprep_1-.sdf:1234	34447	breed-glide-dock_SP.694	2023-10-13 17:14:22	2023-10-13 17:14:22			C:\Users\Haider Thaer\OneDrive - Jamia Millia Islamia (A Central University)\Desktop\plm9 project\breed_ligands-glide-dock_XP	breed_ligands-glide-dock_XP_pv.maegz	971																				breed-glide-dock_SP
	OTAVA-FRAGMENT-LIBRARY-ligprep_1-.sdf:8705_+_OTAVA-FRAGMENT-LIBRARY-ligprep_1-.sdf:9981	34448	breed-glide-dock_SP.159	2023-10-13 17:14:22	2023-10-13 17:14:22			C:\Users\Haider Thaer\OneDrive - Jamia Millia Islamia (A Central University)\Desktop\plm9 project\breed_ligands-glide-dock_XP	breed_ligands-glide-dock_XP_pv.maegz	972																				breed-glide-dock_SP
	OTAVA-FRAGMENT-LIBRARY-ligprep_1-.sdf:6581_+_OTAVA-FRAGMENT-LIBRARY-ligprep_1-.sdf:5359	34449	breed-glide-dock_SP.1176	2023-10-13 17:14:22	2023-10-13 17:14:22			C:\Users\Haider Thaer\OneDrive - Jamia Millia Islamia (A Central University)\Desktop\plm9 project\breed_ligands-glide-dock_XP	breed_ligands-glide-dock_XP_pv.maegz	973																				breed-glide-dock_SP
	OTAVA-FRAGMENT-LIBRARY-ligprep_1-.sdf:2761_+_OTAVA-FRAGMENT-LIBRARY-ligprep_1-.sdf:10746	34450	breed-glide-dock_SP.2826	2023-10-13 17:14:22	2023-10-13 17:14:22			C:\Users\Haider Thaer\OneDrive - Jamia Millia Islamia (A Central University)\Desktop\plm9 project\breed_ligands-glide-dock_XP	breed_ligands-glide-dock_XP_pv.maegz	974																				breed-glide-dock_SP
	OTAVA-FRAGMENT-LIBRARY-ligprep_1-.sdf:623_+_OTAVA-FRAGMENT-LIBRARY-ligprep_1-.sdf:103	34451	breed-glide-dock_SP.347	2023-10-13 17:14:22	2023-10-13 17:14:22			C:\Users\Haider Thaer\OneDrive - Jamia Millia Islamia (A Central University)\Desktop\plm9 project\breed_ligands-glide-dock_XP	breed_ligands-glide-dock_XP_pv.maegz	975																				breed-glide-dock_SP
	OTAVA-FRAGMENT-LIBRARY-ligprep_1-.sdf:1328_+_OTAVA-FRAGMENT-LIBRARY-ligprep_1-.sdf:11269	34452	breed-glide-dock_SP.333	2023-10-13 17:14:22	2023-10-13 17:14:22			C:\Users\Haider Thaer\OneDrive - Jamia Millia Islamia (A Central University)\Desktop\plm9 project\breed_ligands-glide-dock_XP	breed_ligands-glide-dock_XP_pv.maegz	976																				breed-glide-dock_SP
	OTAVA-FRAGMENT-LIBRARY-ligprep_1-.sdf:9053_+_OTAVA-FRAGMENT-LIBRARY-ligprep_1-.sdf:9290	34453	breed-glide-dock_SP.1131	2023-10-13 17:14:22	2023-10-13 17:14:22			C:\Users\Haider Thaer\OneDrive - Jamia Millia Islamia (A Central University)\Desktop\plm9 project\breed_ligands-glide-dock_XP	breed_ligands-glide-dock_XP_pv.maegz	977																				breed-glide-dock_SP
	OTAVA-FRAGMENT-LIBRARY-ligprep_1-.sdf:9506_+_OTAVA-FRAGMENT-LIBRARY-ligprep_1-.sdf:8279	34454	breed-glide-dock_SP.443	2023-10-13 17:14:22	2023-10-13 17:14:22			C:\Users\Haider Thaer\OneDrive - Jamia Millia Islamia (A Central University)\Desktop\plm9 project\breed_ligands-glide-dock_XP	breed_ligands-glide-dock_XP_pv.maegz	978																				breed-glide-dock_SP
	OTAVA-FRAGMENT-LIBRARY-ligprep_1-.sdf:5065_+_OTAVA-FRAGMENT-LIBRARY-ligprep_1-.sdf:6755	34455	breed-glide-dock_SP.147	2023-10-13 17:14:22	2023-10-13 17:14:22			C:\Users\Haider Thaer\OneDrive - Jamia Millia Islamia (A Central University)\Desktop\plm9 project\breed_ligands-glide-dock_XP	breed_ligands-glide-dock_XP_pv.maegz	979																				breed-glide-dock_SP
	OTAVA-FRAGMENT-LIBRARY-ligprep_1-.sdf:5169_+_OTAVA-FRAGMENT-LIBRARY-ligprep_1-.sdf:3359	34456	breed-glide-dock_SP.1124	2023-10-13 17:14:22	2023-10-13 17:14:22			C:\Users\Haider Thaer\OneDrive - Jamia Millia Islamia (A Central University)\Desktop\plm9 project\breed_ligands-glide-dock_XP	breed_ligands-glide-dock_XP_pv.maegz	980																				breed-glide-dock_SP
	OTAVA-FRAGMENT-LIBRARY-ligprep_1-.sdf:5323_+_OTAVA-FRAGMENT-LIBRARY-ligprep_1-.sdf:5689	34457	breed-glide-dock_SP.227	2023-10-13 17:14:22	2023-10-13 17:14:22			C:\Users\Haider Thaer\OneDrive - Jamia Millia Islamia (A Central University)\Desktop\plm9 project\breed_ligands-glide-dock_XP	breed_ligands-glide-dock_XP_pv.maegz	981																				breed-glide-dock_SP
	OTAVA-FRAGMENT-LIBRARY-ligprep_1-.sdf:3246_+_OTAVA-FRAGMENT-LIBRARY-ligprep_1-.sdf:2421	34458	breed-glide-dock_SP.1189	2023-10-13 17:14:22	2023-10-13 17:14:22			C:\Users\Haider Thaer\OneDrive - Jamia Millia Islamia (A Central University)\Desktop\plm9 project\breed_ligands-glide-dock_XP	breed_ligands-glide-dock_XP_pv.maegz	982																				breed-glide-dock_SP
	OTAVA-FRAGMENT-LIBRARY-ligprep_1-.sdf:6157_+_OTAVA-FRAGMENT-LIBRARY-ligprep_1-.sdf:2034	34459	breed-glide-dock_SP.2809	2023-10-13 17:14:22	2023-10-13 17:14:22			C:\Users\Haider Thaer\OneDrive - Jamia Millia Islamia (A Central University)\Desktop\plm9 project\breed_ligands-glide-dock_XP	breed_ligands-glide-dock_XP_pv.maegz	983																				breed-glide-dock_SP
	OTAVA-FRAGMENT-LIBRARY-ligprep_1-.sdf:10075_+_OTAVA-FRAGMENT-LIBRARY-ligprep_1-.sdf:774	34460	breed-glide-dock_SP.2599	2023-10-13 17:14:22	2023-10-13 17:14:22			C:\Users\Haider Thaer\OneDrive - Jamia Millia Islamia (A Central University)\Desktop\plm9 project\breed_ligands-glide-dock_XP	breed_ligands-glide-dock_XP_pv.maegz	984																				breed-glide-dock_SP
	OTAVA-FRAGMENT-LIBRARY-ligprep_1-.sdf:5555_+_OTAVA-FRAGMENT-LIBRARY-ligprep_1-.sdf:5359	34461	breed-glide-dock_SP.1997	2023-10-13 17:14:22	2023-10-13 17:14:22			C:\Users\Haider Thaer\OneDrive - Jamia Millia Islamia (A Central University)\Desktop\plm9 project\breed_ligands-glide-dock_XP	breed_ligands-glide-dock_XP_pv.maegz	985																				breed-glide-dock_SP
	OTAVA-FRAGMENT-LIBRARY-ligprep_1-.sdf:8468_+_OTAVA-FRAGMENT-LIBRARY-ligprep_1-.sdf:7095	34462	breed-glide-dock_SP.628	2023-10-13 17:14:22	2023-10-13 17:14:22			C:\Users\Haider Thaer\OneDrive - Jamia Millia Islamia (A Central University)\Desktop\plm9 project\breed_ligands-glide-dock_XP	breed_ligands-glide-dock_XP_pv.maegz	986																				breed-glide-dock_SP
	OTAVA-FRAGMENT-LIBRARY-ligprep_1-.sdf:6157_+_OTAVA-FRAGMENT-LIBRARY-ligprep_1-.sdf:11081	34463	breed-glide-dock_SP.43	2023-10-13 17:14:22	2023-10-13 17:14:22			C:\Users\Haider Thaer\OneDrive - Jamia Millia Islamia (A Central University)\Desktop\plm9 project\breed_ligands-glide-dock_XP	breed_ligands-glide-dock_XP_pv.maegz	987																				breed-glide-dock_SP
	OTAVA-FRAGMENT-LIBRARY-ligprep_1-.sdf:774_+_OTAVA-FRAGMENT-LIBRARY-ligprep_1-.sdf:8866	34464	breed-glide-dock_SP.2010	2023-10-13 17:14:22	2023-10-13 17:14:22			C:\Users\Haider Thaer\OneDrive - Jamia Millia Islamia (A Central University)\Desktop\plm9 project\breed_ligands-glide-dock_XP	breed_ligands-glide-dock_XP_pv.maegz	988																				breed-glide-dock_SP
	OTAVA-FRAGMENT-LIBRARY-ligprep_1-.sdf:827_+_OTAVA-FRAGMENT-LIBRARY-ligprep_1-.sdf:11580	34465	breed-glide-dock_SP.909	2023-10-13 17:14:22	2023-10-13 17:14:22			C:\Users\Haider Thaer\OneDrive - Jamia Millia Islamia (A Central University)\Desktop\plm9 project\breed_ligands-glide-dock_XP	breed_ligands-glide-dock_XP_pv.maegz	989																				breed-glide-dock_SP
	OTAVA-FRAGMENT-LIBRARY-ligprep_1-.sdf:4360_+_OTAVA-FRAGMENT-LIBRARY-ligprep_1-.sdf:1662	34466	breed-glide-dock_SP.165	2023-10-13 17:14:22	2023-10-13 17:14:22			C:\Users\Haider Thaer\OneDrive - Jamia Millia Islamia (A Central University)\Desktop\plm9 project\breed_ligands-glide-dock_XP	breed_ligands-glide-dock_XP_pv.maegz	990																				breed-glide-dock_SP
	OTAVA-FRAGMENT-LIBRARY-ligprep_1-.sdf:8880_+_OTAVA-FRAGMENT-LIBRARY-ligprep_1-.sdf:3632	34467	breed-glide-dock_SP.1228	2023-10-13 17:14:22	2023-10-13 17:14:22			C:\Users\Haider Thaer\OneDrive - Jamia Millia Islamia (A Central University)\Desktop\plm9 project\breed_ligands-glide-dock_XP	breed_ligands-glide-dock_XP_pv.maegz	991																				breed-glide-dock_SP
	OTAVA-FRAGMENT-LIBRARY-ligprep_1-.sdf:3082_+_OTAVA-FRAGMENT-LIBRARY-ligprep_1-.sdf:3468	34468	breed-glide-dock_SP.2622	2023-10-13 17:14:22	2023-10-13 17:14:22			C:\Users\Haider Thaer\OneDrive - Jamia Millia Islamia (A Central University)\Desktop\plm9 project\breed_ligands-glide-dock_XP	breed_ligands-glide-dock_XP_pv.maegz	992																				breed-glide-dock_SP
	OTAVA-FRAGMENT-LIBRARY-ligprep_1-.sdf:8880_+_OTAVA-FRAGMENT-LIBRARY-ligprep_1-.sdf:2206	34469	breed-glide-dock_SP.3008	2023-10-13 17:14:22	2023-10-13 17:14:22			C:\Users\Haider Thaer\OneDrive - Jamia Millia Islamia (A Central University)\Desktop\plm9 project\breed_ligands-glide-dock_XP	breed_ligands-glide-dock_XP_pv.maegz	993																				breed-glide-dock_SP
	OTAVA-FRAGMENT-LIBRARY-ligprep_1-.sdf:1247_+_OTAVA-FRAGMENT-LIBRARY-ligprep_1-.sdf:1246	34470	breed-glide-dock_SP.506	2023-10-13 17:14:22	2023-10-13 17:14:22			C:\Users\Haider Thaer\OneDrive - Jamia Millia Islamia (A Central University)\Desktop\plm9 project\breed_ligands-glide-dock_XP	breed_ligands-glide-dock_XP_pv.maegz	994																				breed-glide-dock_SP
	OTAVA-FRAGMENT-LIBRARY-ligprep_1-.sdf:11168_+_OTAVA-FRAGMENT-LIBRARY-ligprep_1-.sdf:5361	34471	breed-glide-dock_SP.2567	2023-10-13 17:14:22	2023-10-13 17:14:22			C:\Users\Haider Thaer\OneDrive - Jamia Millia Islamia (A Central University)\Desktop\plm9 project\breed_ligands-glide-dock_XP	breed_ligands-glide-dock_XP_pv.maegz	995																				breed-glide-dock_SP
	OTAVA-FRAGMENT-LIBRARY-ligprep_1-.sdf:9566_+_OTAVA-FRAGMENT-LIBRARY-ligprep_1-.sdf:11404	34472	breed-glide-dock_SP.2652	2023-10-13 17:14:22	2023-10-13 17:14:22			C:\Users\Haider Thaer\OneDrive - Jamia Millia Islamia (A Central University)\Desktop\plm9 project\breed_ligands-glide-dock_XP	breed_ligands-glide-dock_XP_pv.maegz	996																				breed-glide-dock_SP
	OTAVA-FRAGMENT-LIBRARY-ligprep_1-.sdf:9274_+_OTAVA-FRAGMENT-LIBRARY-ligprep_1-.sdf:3254	34473	breed-glide-dock_SP.3001	2023-10-13 17:14:22	2023-10-13 17:14:22			C:\Users\Haider Thaer\OneDrive - Jamia Millia Islamia (A Central University)\Desktop\plm9 project\breed_ligands-glide-dock_XP	breed_ligands-glide-dock_XP_pv.maegz	997																				breed-glide-dock_SP
	OTAVA-FRAGMENT-LIBRARY-ligprep_1-.sdf:9274_+_OTAVA-FRAGMENT-LIBRARY-ligprep_1-.sdf:10729	34474	breed-glide-dock_SP.597	2023-10-13 17:14:22	2023-10-13 17:14:22			C:\Users\Haider Thaer\OneDrive - Jamia Millia Islamia (A Central University)\Desktop\plm9 project\breed_ligands-glide-dock_XP	breed_ligands-glide-dock_XP_pv.maegz	998																				breed-glide-dock_SP
	OTAVA-FRAGMENT-LIBRARY-ligprep_1-.sdf:4634_+_OTAVA-FRAGMENT-LIBRARY-ligprep_1-.sdf:8563	34475	breed-glide-dock_SP.1395	2023-10-13 17:14:22	2023-10-13 17:14:22			C:\Users\Haider Thaer\OneDrive - Jamia Millia Islamia (A Central University)\Desktop\plm9 project\breed_ligands-glide-dock_XP	breed_ligands-glide-dock_XP_pv.maegz	999																				breed-glide-dock_SP
	OTAVA-FRAGMENT-LIBRARY-ligprep_1-.sdf:4392_+_OTAVA-FRAGMENT-LIBRARY-ligprep_1-.sdf:3762	34476	breed-glide-dock_SP.1885	2023-10-13 17:14:22	2023-10-13 17:14:22			C:\Users\Haider Thaer\OneDrive - Jamia Millia Islamia (A Central University)\Desktop\plm9 project\breed_ligands-glide-dock_XP	breed_ligands-glide-dock_XP_pv.maegz	1000																				breed-glide-dock_SP
	OTAVA-FRAGMENT-LIBRARY-ligprep_1-.sdf:10593_+_OTAVA-FRAGMENT-LIBRARY-ligprep_1-.sdf:11665	34477	breed-glide-dock_SP.2046	2023-10-13 17:14:22	2023-10-13 17:14:22			C:\Users\Haider Thaer\OneDrive - Jamia Millia Islamia (A Central University)\Desktop\plm9 project\breed_ligands-glide-dock_XP	breed_ligands-glide-dock_XP_pv.maegz	1001																				breed-glide-dock_SP
	OTAVA-FRAGMENT-LIBRARY-ligprep_1-.sdf:632_+_OTAVA-FRAGMENT-LIBRARY-ligprep_1-.sdf:11149	34478	breed-glide-dock_SP.936	2023-10-13 17:14:22	2023-10-13 17:14:22			C:\Users\Haider Thaer\OneDrive - Jamia Millia Islamia (A Central University)\Desktop\plm9 project\breed_ligands-glide-dock_XP	breed_ligands-glide-dock_XP_pv.maegz	1002																				breed-glide-dock_SP
	OTAVA-FRAGMENT-LIBRARY-ligprep_1-.sdf:9817_+_OTAVA-FRAGMENT-LIBRARY-ligprep_1-.sdf:9209	34479	breed-glide-dock_SP.439	2023-10-13 17:14:22	2023-10-13 17:14:22			C:\Users\Haider Thaer\OneDrive - Jamia Millia Islamia (A Central University)\Desktop\plm9 project\breed_ligands-glide-dock_XP	breed_ligands-glide-dock_XP_pv.maegz	1003																				breed-glide-dock_SP
	OTAVA-FRAGMENT-LIBRARY-ligprep_1-.sdf:9566_+_OTAVA-FRAGMENT-LIBRARY-ligprep_1-.sdf:10976	34480	breed-glide-dock_SP.2074	2023-10-13 17:14:22	2023-10-13 17:14:22			C:\Users\Haider Thaer\OneDrive - Jamia Millia Islamia (A Central University)\Desktop\plm9 project\breed_ligands-glide-dock_XP	breed_ligands-glide-dock_XP_pv.maegz	1004																				breed-glide-dock_SP
	OTAVA-FRAGMENT-LIBRARY-ligprep_1-.sdf:8725_+_OTAVA-FRAGMENT-LIBRARY-ligprep_1-.sdf:8880	34481	breed-glide-dock_SP.2306	2023-10-13 17:14:22	2023-10-13 17:14:22			C:\Users\Haider Thaer\OneDrive - Jamia Millia Islamia (A Central University)\Desktop\plm9 project\breed_ligands-glide-dock_XP	breed_ligands-glide-dock_XP_pv.maegz	1005																				breed-glide-dock_SP
	OTAVA-FRAGMENT-LIBRARY-ligprep_1-.sdf:5661_+_OTAVA-FRAGMENT-LIBRARY-ligprep_1-.sdf:8904	34482	breed-glide-dock_SP.1477	2023-10-13 17:14:22	2023-10-13 17:14:22			C:\Users\Haider Thaer\OneDrive - Jamia Millia Islamia (A Central University)\Desktop\plm9 project\breed_ligands-glide-dock_XP	breed_ligands-glide-dock_XP_pv.maegz	1006																				breed-glide-dock_SP
	OTAVA-FRAGMENT-LIBRARY-ligprep_1-.sdf:11168_+_OTAVA-FRAGMENT-LIBRARY-ligprep_1-.sdf:2284	34483	breed-glide-dock_SP.849	2023-10-13 17:14:22	2023-10-13 17:14:22			C:\Users\Haider Thaer\OneDrive - Jamia Millia Islamia (A Central University)\Desktop\plm9 project\breed_ligands-glide-dock_XP	breed_ligands-glide-dock_XP_pv.maegz	1007																				breed-glide-dock_SP
	OTAVA-FRAGMENT-LIBRARY-ligprep_1-.sdf:10985_+_OTAVA-FRAGMENT-LIBRARY-ligprep_1-.sdf:3281	34484	breed-glide-dock_SP.1518	2023-10-13 17:14:22	2023-10-13 17:14:22			C:\Users\Haider Thaer\OneDrive - Jamia Millia Islamia (A Central University)\Desktop\plm9 project\breed_ligands-glide-dock_XP	breed_ligands-glide-dock_XP_pv.maegz	1008																				breed-glide-dock_SP
	OTAVA-FRAGMENT-LIBRARY-ligprep_1-.sdf:2761_+_OTAVA-FRAGMENT-LIBRARY-ligprep_1-.sdf:3252	34485	breed-glide-dock_SP.1541	2023-10-13 17:14:22	2023-10-13 17:14:22			C:\Users\Haider Thaer\OneDrive - Jamia Millia Islamia (A Central University)\Desktop\plm9 project\breed_ligands-glide-dock_XP	breed_ligands-glide-dock_XP_pv.maegz	1009																				breed-glide-dock_SP
	OTAVA-FRAGMENT-LIBRARY-ligprep_1-.sdf:2421_+_OTAVA-FRAGMENT-LIBRARY-ligprep_1-.sdf:3280	34486	breed-glide-dock_SP.351	2023-10-13 17:14:22	2023-10-13 17:14:22			C:\Users\Haider Thaer\OneDrive - Jamia Millia Islamia (A Central University)\Desktop\plm9 project\breed_ligands-glide-dock_XP	breed_ligands-glide-dock_XP_pv.maegz	1010																				breed-glide-dock_SP
	OTAVA-FRAGMENT-LIBRARY-ligprep_1-.sdf:10174_+_OTAVA-FRAGMENT-LIBRARY-ligprep_1-.sdf:4417	34487	breed-glide-dock_SP.1222	2023-10-13 17:14:22	2023-10-13 17:14:22			C:\Users\Haider Thaer\OneDrive - Jamia Millia Islamia (A Central University)\Desktop\plm9 project\breed_ligands-glide-dock_XP	breed_ligands-glide-dock_XP_pv.maegz	1011																				breed-glide-dock_SP
	OTAVA-FRAGMENT-LIBRARY-ligprep_1-.sdf:10174_+_OTAVA-FRAGMENT-LIBRARY-ligprep_1-.sdf:4417	34488	breed-glide-dock_SP.1223	2023-10-13 17:14:22	2023-10-13 17:14:22			C:\Users\Haider Thaer\OneDrive - Jamia Millia Islamia (A Central University)\Desktop\plm9 project\breed_ligands-glide-dock_XP	breed_ligands-glide-dock_XP_pv.maegz	1012																				breed-glide-dock_SP
	OTAVA-FRAGMENT-LIBRARY-ligprep_1-.sdf:3632_+_OTAVA-FRAGMENT-LIBRARY-ligprep_1-.sdf:5481	34489	breed-glide-dock_SP.737	2023-10-13 17:14:22	2023-10-13 17:14:22			C:\Users\Haider Thaer\OneDrive - Jamia Millia Islamia (A Central University)\Desktop\plm9 project\breed_ligands-glide-dock_XP	breed_ligands-glide-dock_XP_pv.maegz	1013																				breed-glide-dock_SP
	OTAVA-FRAGMENT-LIBRARY-ligprep_1-.sdf:4395_+_OTAVA-FRAGMENT-LIBRARY-ligprep_1-.sdf:2753	34490	breed-glide-dock_SP.1181	2023-10-13 17:14:22	2023-10-13 17:14:22			C:\Users\Haider Thaer\OneDrive - Jamia Millia Islamia (A Central University)\Desktop\plm9 project\breed_ligands-glide-dock_XP	breed_ligands-glide-dock_XP_pv.maegz	1014																				breed-glide-dock_SP
	OTAVA-FRAGMENT-LIBRARY-ligprep_1-.sdf:6138_+_OTAVA-FRAGMENT-LIBRARY-ligprep_1-.sdf:3760	34491	breed-glide-dock_SP.3038	2023-10-13 17:14:22	2023-10-13 17:14:22			C:\Users\Haider Thaer\OneDrive - Jamia Millia Islamia (A Central University)\Desktop\plm9 project\breed_ligands-glide-dock_XP	breed_ligands-glide-dock_XP_pv.maegz	1015																				breed-glide-dock_SP
	OTAVA-FRAGMENT-LIBRARY-ligprep_1-.sdf:3338_+_OTAVA-FRAGMENT-LIBRARY-ligprep_1-.sdf:1239	34492	breed-glide-dock_SP.1308	2023-10-13 17:14:22	2023-10-13 17:14:22			C:\Users\Haider Thaer\OneDrive - Jamia Millia Islamia (A Central University)\Desktop\plm9 project\breed_ligands-glide-dock_XP	breed_ligands-glide-dock_XP_pv.maegz	1016																				breed-glide-dock_SP
	OTAVA-FRAGMENT-LIBRARY-ligprep_1-.sdf:10579_+_OTAVA-FRAGMENT-LIBRARY-ligprep_1-.sdf:3537	34493	breed-glide-dock_SP.2193	2023-10-13 17:14:22	2023-10-13 17:14:22			C:\Users\Haider Thaer\OneDrive - Jamia Millia Islamia (A Central University)\Desktop\plm9 project\breed_ligands-glide-dock_XP	breed_ligands-glide-dock_XP_pv.maegz	1017																				breed-glide-dock_SP
	OTAVA-FRAGMENT-LIBRARY-ligprep_1-.sdf:3961_+_OTAVA-FRAGMENT-LIBRARY-ligprep_1-.sdf:9817	34494	breed-glide-dock_SP.2256	2023-10-13 17:14:22	2023-10-13 17:14:22			C:\Users\Haider Thaer\OneDrive - Jamia Millia Islamia (A Central University)\Desktop\plm9 project\breed_ligands-glide-dock_XP	breed_ligands-glide-dock_XP_pv.maegz	1018																				breed-glide-dock_SP
	OTAVA-FRAGMENT-LIBRARY-ligprep_1-.sdf:4171_+_OTAVA-FRAGMENT-LIBRARY-ligprep_1-.sdf:1662	34495	breed-glide-dock_SP.27	2023-10-13 17:14:22	2023-10-13 17:14:22			C:\Users\Haider Thaer\OneDrive - Jamia Millia Islamia (A Central University)\Desktop\plm9 project\breed_ligands-glide-dock_XP	breed_ligands-glide-dock_XP_pv.maegz	1019																				breed-glide-dock_SP
	OTAVA-FRAGMENT-LIBRARY-ligprep_1-.sdf:272_+_OTAVA-FRAGMENT-LIBRARY-ligprep_1-.sdf:5188	34496	breed-glide-dock_SP.1574	2023-10-13 17:14:22	2023-10-13 17:14:22			C:\Users\Haider Thaer\OneDrive - Jamia Millia Islamia (A Central University)\Desktop\plm9 project\breed_ligands-glide-dock_XP	breed_ligands-glide-dock_XP_pv.maegz	1020																				breed-glide-dock_SP
	OTAVA-FRAGMENT-LIBRARY-ligprep_1-.sdf:1924_+_OTAVA-FRAGMENT-LIBRARY-ligprep_1-.sdf:10261	34497	breed-glide-dock_SP.1046	2023-10-13 17:14:22	2023-10-13 17:14:22			C:\Users\Haider Thaer\OneDrive - Jamia Millia Islamia (A Central University)\Desktop\plm9 project\breed_ligands-glide-dock_XP	breed_ligands-glide-dock_XP_pv.maegz	1021																				breed-glide-dock_SP
	OTAVA-FRAGMENT-LIBRARY-ligprep_1-.sdf:3632_+_OTAVA-FRAGMENT-LIBRARY-ligprep_1-.sdf:4188	34498	breed-glide-dock_SP.3089	2023-10-13 17:14:22	2023-10-13 17:14:22			C:\Users\Haider Thaer\OneDrive - Jamia Millia Islamia (A Central University)\Desktop\plm9 project\breed_ligands-glide-dock_XP	breed_ligands-glide-dock_XP_pv.maegz	1022																				breed-glide-dock_SP
	OTAVA-FRAGMENT-LIBRARY-ligprep_1-.sdf:345_+_OTAVA-FRAGMENT-LIBRARY-ligprep_1-.sdf:994	34499	breed-glide-dock_SP.370	2023-10-13 17:14:22	2023-10-13 17:14:22			C:\Users\Haider Thaer\OneDrive - Jamia Millia Islamia (A Central University)\Desktop\plm9 project\breed_ligands-glide-dock_XP	breed_ligands-glide-dock_XP_pv.maegz	1023																				breed-glide-dock_SP
	OTAVA-FRAGMENT-LIBRARY-ligprep_1-.sdf:3050_+_OTAVA-FRAGMENT-LIBRARY-ligprep_1-.sdf:671	34500	breed-glide-dock_SP.231	2023-10-13 17:14:22	2023-10-13 17:14:22			C:\Users\Haider Thaer\OneDrive - Jamia Millia Islamia (A Central University)\Desktop\plm9 project\breed_ligands-glide-dock_XP	breed_ligands-glide-dock_XP_pv.maegz	1024																				breed-glide-dock_SP
	OTAVA-FRAGMENT-LIBRARY-ligprep_1-.sdf:6416_+_OTAVA-FRAGMENT-LIBRARY-ligprep_1-.sdf:8716	34501	breed-glide-dock_SP.134	2023-10-13 17:14:22	2023-10-13 17:14:22			C:\Users\Haider Thaer\OneDrive - Jamia Millia Islamia (A Central University)\Desktop\plm9 project\breed_ligands-glide-dock_XP	breed_ligands-glide-dock_XP_pv.maegz	1025																				breed-glide-dock_SP
	OTAVA-FRAGMENT-LIBRARY-ligprep_1-.sdf:2284_+_OTAVA-FRAGMENT-LIBRARY-ligprep_1-.sdf:3024	34502	breed-glide-dock_SP.2295	2023-10-13 17:14:22	2023-10-13 17:14:22			C:\Users\Haider Thaer\OneDrive - Jamia Millia Islamia (A Central University)\Desktop\plm9 project\breed_ligands-glide-dock_XP	breed_ligands-glide-dock_XP_pv.maegz	1026																				breed-glide-dock_SP
	OTAVA-FRAGMENT-LIBRARY-ligprep_1-.sdf:1632_+_OTAVA-FRAGMENT-LIBRARY-ligprep_1-.sdf:8474	34503	breed-glide-dock_SP.202	2023-10-13 17:14:22	2023-10-13 17:14:22			C:\Users\Haider Thaer\OneDrive - Jamia Millia Islamia (A Central University)\Desktop\plm9 project\breed_ligands-glide-dock_XP	breed_ligands-glide-dock_XP_pv.maegz	1027																				breed-glide-dock_SP
	OTAVA-FRAGMENT-LIBRARY-ligprep_1-.sdf:9985_+_OTAVA-FRAGMENT-LIBRARY-ligprep_1-.sdf:612	34504	breed-glide-dock_SP.2842	2023-10-13 17:14:22	2023-10-13 17:14:22			C:\Users\Haider Thaer\OneDrive - Jamia Millia Islamia (A Central University)\Desktop\plm9 project\breed_ligands-glide-dock_XP	breed_ligands-glide-dock_XP_pv.maegz	1028																				breed-glide-dock_SP
	OTAVA-FRAGMENT-LIBRARY-ligprep_1-.sdf:9514_+_OTAVA-FRAGMENT-LIBRARY-ligprep_1-.sdf:7875	34505	breed-glide-dock_SP.1441	2023-10-13 17:14:22	2023-10-13 17:14:22			C:\Users\Haider Thaer\OneDrive - Jamia Millia Islamia (A Central University)\Desktop\plm9 project\breed_ligands-glide-dock_XP	breed_ligands-glide-dock_XP_pv.maegz	1029																				breed-glide-dock_SP
	OTAVA-FRAGMENT-LIBRARY-ligprep_1-.sdf:8320_+_OTAVA-FRAGMENT-LIBRARY-ligprep_1-.sdf:3460	34506	breed-glide-dock_SP.1393	2023-10-13 17:14:22	2023-10-13 17:14:22			C:\Users\Haider Thaer\OneDrive - Jamia Millia Islamia (A Central University)\Desktop\plm9 project\breed_ligands-glide-dock_XP	breed_ligands-glide-dock_XP_pv.maegz	1030																				breed-glide-dock_SP
	OTAVA-FRAGMENT-LIBRARY-ligprep_1-.sdf:990_+_OTAVA-FRAGMENT-LIBRARY-ligprep_1-.sdf:2037	34507	breed-glide-dock_SP.2101	2023-10-13 17:14:22	2023-10-13 17:14:22			C:\Users\Haider Thaer\OneDrive - Jamia Millia Islamia (A Central University)\Desktop\plm9 project\breed_ligands-glide-dock_XP	breed_ligands-glide-dock_XP_pv.maegz	1031																				breed-glide-dock_SP
	OTAVA-FRAGMENT-LIBRARY-ligprep_1-.sdf:11723_+_OTAVA-FRAGMENT-LIBRARY-ligprep_1-.sdf:10576	34508	breed-glide-dock_SP.1565	2023-10-13 17:14:22	2023-10-13 17:14:22			C:\Users\Haider Thaer\OneDrive - Jamia Millia Islamia (A Central University)\Desktop\plm9 project\breed_ligands-glide-dock_XP	breed_ligands-glide-dock_XP_pv.maegz	1032																				breed-glide-dock_SP
	OTAVA-FRAGMENT-LIBRARY-ligprep_1-.sdf:4663_+_OTAVA-FRAGMENT-LIBRARY-ligprep_1-.sdf:4687	34509	breed-glide-dock_SP.1610	2023-10-13 17:14:22	2023-10-13 17:14:22			C:\Users\Haider Thaer\OneDrive - Jamia Millia Islamia (A Central University)\Desktop\plm9 project\breed_ligands-glide-dock_XP	breed_ligands-glide-dock_XP_pv.maegz	1033																				breed-glide-dock_SP
	OTAVA-FRAGMENT-LIBRARY-ligprep_1-.sdf:5999_+_OTAVA-FRAGMENT-LIBRARY-ligprep_1-.sdf:5371	34510	breed-glide-dock_SP.469	2023-10-13 17:14:22	2023-10-13 17:14:22			C:\Users\Haider Thaer\OneDrive - Jamia Millia Islamia (A Central University)\Desktop\plm9 project\breed_ligands-glide-dock_XP	breed_ligands-glide-dock_XP_pv.maegz	1034																				breed-glide-dock_SP
	OTAVA-FRAGMENT-LIBRARY-ligprep_1-.sdf:10632_+_OTAVA-FRAGMENT-LIBRARY-ligprep_1-.sdf:1753	34511	breed-glide-dock_SP.2969	2023-10-13 17:14:22	2023-10-13 17:14:22			C:\Users\Haider Thaer\OneDrive - Jamia Millia Islamia (A Central University)\Desktop\plm9 project\breed_ligands-glide-dock_XP	breed_ligands-glide-dock_XP_pv.maegz	1035																				breed-glide-dock_SP
	OTAVA-FRAGMENT-LIBRARY-ligprep_1-.sdf:10976_+_OTAVA-FRAGMENT-LIBRARY-ligprep_1-.sdf:11330	34512	breed-glide-dock_SP.1906	2023-10-13 17:14:22	2023-10-13 17:14:22			C:\Users\Haider Thaer\OneDrive - Jamia Millia Islamia (A Central University)\Desktop\plm9 project\breed_ligands-glide-dock_XP	breed_ligands-glide-dock_XP_pv.maegz	1036																				breed-glide-dock_SP
	OTAVA-FRAGMENT-LIBRARY-ligprep_1-.sdf:3379_+_OTAVA-FRAGMENT-LIBRARY-ligprep_1-.sdf:7224	34513	breed-glide-dock_SP.547	2023-10-13 17:14:22	2023-10-13 17:14:22			C:\Users\Haider Thaer\OneDrive - Jamia Millia Islamia (A Central University)\Desktop\plm9 project\breed_ligands-glide-dock_XP	breed_ligands-glide-dock_XP_pv.maegz	1037																				breed-glide-dock_SP
	OTAVA-FRAGMENT-LIBRARY-ligprep_1-.sdf:6907_+_OTAVA-FRAGMENT-LIBRARY-ligprep_1-.sdf:11305	34514	breed-glide-dock_SP.900	2023-10-13 17:14:22	2023-10-13 17:14:22			C:\Users\Haider Thaer\OneDrive - Jamia Millia Islamia (A Central University)\Desktop\plm9 project\breed_ligands-glide-dock_XP	breed_ligands-glide-dock_XP_pv.maegz	1038																				breed-glide-dock_SP
	OTAVA-FRAGMENT-LIBRARY-ligprep_1-.sdf:9761_+_OTAVA-FRAGMENT-LIBRARY-ligprep_1-.sdf:9981	34515	breed-glide-dock_SP.1849	2023-10-13 17:14:22	2023-10-13 17:14:22			C:\Users\Haider Thaer\OneDrive - Jamia Millia Islamia (A Central University)\Desktop\plm9 project\breed_ligands-glide-dock_XP	breed_ligands-glide-dock_XP_pv.maegz	1039																				breed-glide-dock_SP
	OTAVA-FRAGMENT-LIBRARY-ligprep_1-.sdf:774_+_OTAVA-FRAGMENT-LIBRARY-ligprep_1-.sdf:10555	34516	breed-glide-dock_SP.2528	2023-10-13 17:14:22	2023-10-13 17:14:22			C:\Users\Haider Thaer\OneDrive - Jamia Millia Islamia (A Central University)\Desktop\plm9 project\breed_ligands-glide-dock_XP	breed_ligands-glide-dock_XP_pv.maegz	1040																				breed-glide-dock_SP
	OTAVA-FRAGMENT-LIBRARY-ligprep_1-.sdf:2338_+_OTAVA-FRAGMENT-LIBRARY-ligprep_1-.sdf:9444	34517	breed-glide-dock_SP.1399	2023-10-13 17:14:22	2023-10-13 17:14:22			C:\Users\Haider Thaer\OneDrive - Jamia Millia Islamia (A Central University)\Desktop\plm9 project\breed_ligands-glide-dock_XP	breed_ligands-glide-dock_XP_pv.maegz	1041																				breed-glide-dock_SP
	OTAVA-FRAGMENT-LIBRARY-ligprep_1-.sdf:3011_+_OTAVA-FRAGMENT-LIBRARY-ligprep_1-.sdf:2753	34518	breed-glide-dock_SP.880	2023-10-13 17:14:22	2023-10-13 17:14:22			C:\Users\Haider Thaer\OneDrive - Jamia Millia Islamia (A Central University)\Desktop\plm9 project\breed_ligands-glide-dock_XP	breed_ligands-glide-dock_XP_pv.maegz	1042																				breed-glide-dock_SP
	OTAVA-FRAGMENT-LIBRARY-ligprep_1-.sdf:2472_+_OTAVA-FRAGMENT-LIBRARY-ligprep_1-.sdf:11330	34519	breed-glide-dock_SP.1324	2023-10-13 17:14:22	2023-10-13 17:14:22			C:\Users\Haider Thaer\OneDrive - Jamia Millia Islamia (A Central University)\Desktop\plm9 project\breed_ligands-glide-dock_XP	breed_ligands-glide-dock_XP_pv.maegz	1043																				breed-glide-dock_SP
	OTAVA-FRAGMENT-LIBRARY-ligprep_1-.sdf:7680_+_OTAVA-FRAGMENT-LIBRARY-ligprep_1-.sdf:5470	34520	breed-glide-dock_SP.1454	2023-10-13 17:14:22	2023-10-13 17:14:22			C:\Users\Haider Thaer\OneDrive - Jamia Millia Islamia (A Central University)\Desktop\plm9 project\breed_ligands-glide-dock_XP	breed_ligands-glide-dock_XP_pv.maegz	1044																				breed-glide-dock_SP
	OTAVA-FRAGMENT-LIBRARY-ligprep_1-.sdf:993_+_OTAVA-FRAGMENT-LIBRARY-ligprep_1-.sdf:2452	34521	breed-glide-dock_SP.1259	2023-10-13 17:14:22	2023-10-13 17:14:22			C:\Users\Haider Thaer\OneDrive - Jamia Millia Islamia (A Central University)\Desktop\plm9 project\breed_ligands-glide-dock_XP	breed_ligands-glide-dock_XP_pv.maegz	1045																				breed-glide-dock_SP
	OTAVA-FRAGMENT-LIBRARY-ligprep_1-.sdf:103_+_OTAVA-FRAGMENT-LIBRARY-ligprep_1-.sdf:2488	34522	breed-glide-dock_SP.786	2023-10-13 17:14:22	2023-10-13 17:14:22			C:\Users\Haider Thaer\OneDrive - Jamia Millia Islamia (A Central University)\Desktop\plm9 project\breed_ligands-glide-dock_XP	breed_ligands-glide-dock_XP_pv.maegz	1046																				breed-glide-dock_SP
	OTAVA-FRAGMENT-LIBRARY-ligprep_1-.sdf:10573_+_OTAVA-FRAGMENT-LIBRARY-ligprep_1-.sdf:559	34523	breed-glide-dock_SP.1672	2023-10-13 17:14:22	2023-10-13 17:14:22			C:\Users\Haider Thaer\OneDrive - Jamia Millia Islamia (A Central University)\Desktop\plm9 project\breed_ligands-glide-dock_XP	breed_ligands-glide-dock_XP_pv.maegz	1047																				breed-glide-dock_SP
	OTAVA-FRAGMENT-LIBRARY-ligprep_1-.sdf:10555_+_OTAVA-FRAGMENT-LIBRARY-ligprep_1-.sdf:3831	34524	breed-glide-dock_SP.2780	2023-10-13 17:14:22	2023-10-13 17:14:22			C:\Users\Haider Thaer\OneDrive - Jamia Millia Islamia (A Central University)\Desktop\plm9 project\breed_ligands-glide-dock_XP	breed_ligands-glide-dock_XP_pv.maegz	1048																				breed-glide-dock_SP
	OTAVA-FRAGMENT-LIBRARY-ligprep_1-.sdf:3960_+_OTAVA-FRAGMENT-LIBRARY-ligprep_1-.sdf:8878	34525	breed-glide-dock_SP.3047	2023-10-13 17:14:22	2023-10-13 17:14:22			C:\Users\Haider Thaer\OneDrive - Jamia Millia Islamia (A Central University)\Desktop\plm9 project\breed_ligands-glide-dock_XP	breed_ligands-glide-dock_XP_pv.maegz	1049																				breed-glide-dock_SP
	OTAVA-FRAGMENT-LIBRARY-ligprep_1-.sdf:9213_+_OTAVA-FRAGMENT-LIBRARY-ligprep_1-.sdf:11330	34526	breed-glide-dock_SP.139	2023-10-13 17:14:22	2023-10-13 17:14:22			C:\Users\Haider Thaer\OneDrive - Jamia Millia Islamia (A Central University)\Desktop\plm9 project\breed_ligands-glide-dock_XP	breed_ligands-glide-dock_XP_pv.maegz	1050																				breed-glide-dock_SP
	OTAVA-FRAGMENT-LIBRARY-ligprep_1-.sdf:9761_+_OTAVA-FRAGMENT-LIBRARY-ligprep_1-.sdf:9464	34527	breed-glide-dock_SP.1539	2023-10-13 17:14:22	2023-10-13 17:14:22			C:\Users\Haider Thaer\OneDrive - Jamia Millia Islamia (A Central University)\Desktop\plm9 project\breed_ligands-glide-dock_XP	breed_ligands-glide-dock_XP_pv.maegz	1051																				breed-glide-dock_SP
	OTAVA-FRAGMENT-LIBRARY-ligprep_1-.sdf:4139_+_OTAVA-FRAGMENT-LIBRARY-ligprep_1-.sdf:612	34528	breed-glide-dock_SP.1145	2023-10-13 17:14:22	2023-10-13 17:14:22			C:\Users\Haider Thaer\OneDrive - Jamia Millia Islamia (A Central University)\Desktop\plm9 project\breed_ligands-glide-dock_XP	breed_ligands-glide-dock_XP_pv.maegz	1052																				breed-glide-dock_SP
	OTAVA-FRAGMENT-LIBRARY-ligprep_1-.sdf:11248_+_OTAVA-FRAGMENT-LIBRARY-ligprep_1-.sdf:9535	34529	breed-glide-dock_SP.882	2023-10-13 17:14:22	2023-10-13 17:14:22			C:\Users\Haider Thaer\OneDrive - Jamia Millia Islamia (A Central University)\Desktop\plm9 project\breed_ligands-glide-dock_XP	breed_ligands-glide-dock_XP_pv.maegz	1053																				breed-glide-dock_SP
	OTAVA-FRAGMENT-LIBRARY-ligprep_1-.sdf:1568_+_OTAVA-FRAGMENT-LIBRARY-ligprep_1-.sdf:4188	34530	breed-glide-dock_SP.3006	2023-10-13 17:14:22	2023-10-13 17:14:22			C:\Users\Haider Thaer\OneDrive - Jamia Millia Islamia (A Central University)\Desktop\plm9 project\breed_ligands-glide-dock_XP	breed_ligands-glide-dock_XP_pv.maegz	1054																				breed-glide-dock_SP
	OTAVA-FRAGMENT-LIBRARY-ligprep_1-.sdf:7816_+_OTAVA-FRAGMENT-LIBRARY-ligprep_1-.sdf:1418	34531	breed-glide-dock_SP.1888	2023-10-13 17:14:22	2023-10-13 17:14:22			C:\Users\Haider Thaer\OneDrive - Jamia Millia Islamia (A Central University)\Desktop\plm9 project\breed_ligands-glide-dock_XP	breed_ligands-glide-dock_XP_pv.maegz	1055																				breed-glide-dock_SP
	OTAVA-FRAGMENT-LIBRARY-ligprep_1-.sdf:3960_+_OTAVA-FRAGMENT-LIBRARY-ligprep_1-.sdf:9707	34532	breed-glide-dock_SP.1206	2023-10-13 17:14:22	2023-10-13 17:14:22			C:\Users\Haider Thaer\OneDrive - Jamia Millia Islamia (A Central University)\Desktop\plm9 project\breed_ligands-glide-dock_XP	breed_ligands-glide-dock_XP_pv.maegz	1056																				breed-glide-dock_SP
	OTAVA-FRAGMENT-LIBRARY-ligprep_1-.sdf:8699_+_OTAVA-FRAGMENT-LIBRARY-ligprep_1-.sdf:6516	34533	breed-glide-dock_SP.1614	2023-10-13 17:14:22	2023-10-13 17:14:22			C:\Users\Haider Thaer\OneDrive - Jamia Millia Islamia (A Central University)\Desktop\plm9 project\breed_ligands-glide-dock_XP	breed_ligands-glide-dock_XP_pv.maegz	1057																				breed-glide-dock_SP
	OTAVA-FRAGMENT-LIBRARY-ligprep_1-.sdf:774_+_OTAVA-FRAGMENT-LIBRARY-ligprep_1-.sdf:2038	34534	breed-glide-dock_SP.2351	2023-10-13 17:14:22	2023-10-13 17:14:22			C:\Users\Haider Thaer\OneDrive - Jamia Millia Islamia (A Central University)\Desktop\plm9 project\breed_ligands-glide-dock_XP	breed_ligands-glide-dock_XP_pv.maegz	1058																				breed-glide-dock_SP
	OTAVA-FRAGMENT-LIBRARY-ligprep_1-.sdf:4160_+_OTAVA-FRAGMENT-LIBRARY-ligprep_1-.sdf:7817	34535	breed-glide-dock_SP.2315	2023-10-13 17:14:22	2023-10-13 17:14:22			C:\Users\Haider Thaer\OneDrive - Jamia Millia Islamia (A Central University)\Desktop\plm9 project\breed_ligands-glide-dock_XP	breed_ligands-glide-dock_XP_pv.maegz	1059																				breed-glide-dock_SP
	OTAVA-FRAGMENT-LIBRARY-ligprep_1-.sdf:10995_+_OTAVA-FRAGMENT-LIBRARY-ligprep_1-.sdf:6018	34536	breed-glide-dock_SP.1086	2023-10-13 17:14:22	2023-10-13 17:14:22			C:\Users\Haider Thaer\OneDrive - Jamia Millia Islamia (A Central University)\Desktop\plm9 project\breed_ligands-glide-dock_XP	breed_ligands-glide-dock_XP_pv.maegz	1060																				breed-glide-dock_SP
	OTAVA-FRAGMENT-LIBRARY-ligprep_1-.sdf:4811_+_OTAVA-FRAGMENT-LIBRARY-ligprep_1-.sdf:9515	34537	breed-glide-dock_SP.1134	2023-10-13 17:14:22	2023-10-13 17:14:22			C:\Users\Haider Thaer\OneDrive - Jamia Millia Islamia (A Central University)\Desktop\plm9 project\breed_ligands-glide-dock_XP	breed_ligands-glide-dock_XP_pv.maegz	1061																				breed-glide-dock_SP
	OTAVA-FRAGMENT-LIBRARY-ligprep_1-.sdf:7744_+_OTAVA-FRAGMENT-LIBRARY-ligprep_1-.sdf:4987	34538	breed-glide-dock_SP.2099	2023-10-13 17:14:22	2023-10-13 17:14:22			C:\Users\Haider Thaer\OneDrive - Jamia Millia Islamia (A Central University)\Desktop\plm9 project\breed_ligands-glide-dock_XP	breed_ligands-glide-dock_XP_pv.maegz	1062																				breed-glide-dock_SP
	OTAVA-FRAGMENT-LIBRARY-ligprep_1-.sdf:11206_+_OTAVA-FRAGMENT-LIBRARY-ligprep_1-.sdf:5084	34539	breed-glide-dock_SP.3085	2023-10-13 17:14:22	2023-10-13 17:14:22			C:\Users\Haider Thaer\OneDrive - Jamia Millia Islamia (A Central University)\Desktop\plm9 project\breed_ligands-glide-dock_XP	breed_ligands-glide-dock_XP_pv.maegz	1063																				breed-glide-dock_SP
	OTAVA-FRAGMENT-LIBRARY-ligprep_1-.sdf:10573_+_OTAVA-FRAGMENT-LIBRARY-ligprep_1-.sdf:11580	34540	breed-glide-dock_SP.2689	2023-10-13 17:14:22	2023-10-13 17:14:22			C:\Users\Haider Thaer\OneDrive - Jamia Millia Islamia (A Central University)\Desktop\plm9 project\breed_ligands-glide-dock_XP	breed_ligands-glide-dock_XP_pv.maegz	1064																				breed-glide-dock_SP
	OTAVA-FRAGMENT-LIBRARY-ligprep_1-.sdf:6416_+_OTAVA-FRAGMENT-LIBRARY-ligprep_1-.sdf:4479	34541	breed-glide-dock_SP.123	2023-10-13 17:14:22	2023-10-13 17:14:22			C:\Users\Haider Thaer\OneDrive - Jamia Millia Islamia (A Central University)\Desktop\plm9 project\breed_ligands-glide-dock_XP	breed_ligands-glide-dock_XP_pv.maegz	1065																				breed-glide-dock_SP
	OTAVA-FRAGMENT-LIBRARY-ligprep_1-.sdf:2860_+_OTAVA-FRAGMENT-LIBRARY-ligprep_1-.sdf:2753	34542	breed-glide-dock_SP.34	2023-10-13 17:14:22	2023-10-13 17:14:22			C:\Users\Haider Thaer\OneDrive - Jamia Millia Islamia (A Central University)\Desktop\plm9 project\breed_ligands-glide-dock_XP	breed_ligands-glide-dock_XP_pv.maegz	1066																				breed-glide-dock_SP
	OTAVA-FRAGMENT-LIBRARY-ligprep_1-.sdf:4517_+_OTAVA-FRAGMENT-LIBRARY-ligprep_1-.sdf:579	34543	breed-glide-dock_SP.846	2023-10-13 17:14:22	2023-10-13 17:14:22			C:\Users\Haider Thaer\OneDrive - Jamia Millia Islamia (A Central University)\Desktop\plm9 project\breed_ligands-glide-dock_XP	breed_ligands-glide-dock_XP_pv.maegz	1067																				breed-glide-dock_SP
	OTAVA-FRAGMENT-LIBRARY-ligprep_1-.sdf:4735_+_OTAVA-FRAGMENT-LIBRARY-ligprep_1-.sdf:5722	34544	breed-glide-dock_SP.959	2023-10-13 17:14:22	2023-10-13 17:14:22			C:\Users\Haider Thaer\OneDrive - Jamia Millia Islamia (A Central University)\Desktop\plm9 project\breed_ligands-glide-dock_XP	breed_ligands-glide-dock_XP_pv.maegz	1068																				breed-glide-dock_SP
	OTAVA-FRAGMENT-LIBRARY-ligprep_1-.sdf:6609_+_OTAVA-FRAGMENT-LIBRARY-ligprep_1-.sdf:5359	34545	breed-glide-dock_SP.777	2023-10-13 17:14:22	2023-10-13 17:14:22			C:\Users\Haider Thaer\OneDrive - Jamia Millia Islamia (A Central University)\Desktop\plm9 project\breed_ligands-glide-dock_XP	breed_ligands-glide-dock_XP_pv.maegz	1069																				breed-glide-dock_SP
	OTAVA-FRAGMENT-LIBRARY-ligprep_1-.sdf:1668_+_OTAVA-FRAGMENT-LIBRARY-ligprep_1-.sdf:5362	34546	breed-glide-dock_SP.775	2023-10-13 17:14:22	2023-10-13 17:14:22			C:\Users\Haider Thaer\OneDrive - Jamia Millia Islamia (A Central University)\Desktop\plm9 project\breed_ligands-glide-dock_XP	breed_ligands-glide-dock_XP_pv.maegz	1070																				breed-glide-dock_SP
	OTAVA-FRAGMENT-LIBRARY-ligprep_1-.sdf:7744_+_OTAVA-FRAGMENT-LIBRARY-ligprep_1-.sdf:8474	34547	breed-glide-dock_SP.2001	2023-10-13 17:14:22	2023-10-13 17:14:22			C:\Users\Haider Thaer\OneDrive - Jamia Millia Islamia (A Central University)\Desktop\plm9 project\breed_ligands-glide-dock_XP	breed_ligands-glide-dock_XP_pv.maegz	1071																				breed-glide-dock_SP
	OTAVA-FRAGMENT-LIBRARY-ligprep_1-.sdf:9274_+_OTAVA-FRAGMENT-LIBRARY-ligprep_1-.sdf:3050	34548	breed-glide-dock_SP.1953	2023-10-13 17:14:22	2023-10-13 17:14:22			C:\Users\Haider Thaer\OneDrive - Jamia Millia Islamia (A Central University)\Desktop\plm9 project\breed_ligands-glide-dock_XP	breed_ligands-glide-dock_XP_pv.maegz	1072																				breed-glide-dock_SP
	OTAVA-FRAGMENT-LIBRARY-ligprep_1-.sdf:6416_+_OTAVA-FRAGMENT-LIBRARY-ligprep_1-.sdf:8699	34549	breed-glide-dock_SP.79	2023-10-13 17:14:22	2023-10-13 17:14:22			C:\Users\Haider Thaer\OneDrive - Jamia Millia Islamia (A Central University)\Desktop\plm9 project\breed_ligands-glide-dock_XP	breed_ligands-glide-dock_XP_pv.maegz	1073																				breed-glide-dock_SP
[truncated: 2,031 more rows]
[truncated: 116 more columns]
