# Supplementary material for: Fragment-based virtual screening identifies novel leads against Plasmepsin IX (PlmIX) of Plasmodium falciparum: Homology modeling, molecular docking, and simulation approaches
Source: Front Pharmacol. 2024 May 23;15:1387629. doi: 10.3389/fphar.2024.1387629 (PMC11153788; doi:10.3389/fphar.2024.1387629)
Supplement: Supplementary file 1 [file DataSheet1.ZIP › plm9 suplementery files/fragment sp docking.csv]

Stars	Title	Entry ID	Entry Name	Date Added	Date Modified	PDB TITLE	PDB format version	Source Path	Source File	Source File Index	prepared	prepared with version	created disulfur	AMP Numbering Scheme	converted selenomethionines	added terminal oxygens	preprocess pH	het states	Potential Energy-OPLS 2005	RMS Derivative-OPLS 2005	Max Derivative-OPLS 2005	Stretch Energy-OPLS 2005	Bend Energy-OPLS 2005	LJ-14 Energy-OPLS 2005	El-14 Energy-OPLS 2005	Van der Waals Energy-OPLS 2005	Electrostatic Energy-OPLS 2005	Dihedral Energy-OPLS 2005	target temperature	job name	grid version	gridbox xcent	gridbox ycent	gridbox zcent	gridbox xrange	gridbox yrange	gridbox zrange	gridbox ligxrange	gridbox ligyrange	gridbox ligzrange	grid type	receptor	Code	Saltdata	Number of H-Donors	Number of H-Acceptors	Number of Rotatable bonds	CLogP	PSA
	PLM9_last_ - prepared	1	PLM9_last_.1	10/13/2023 17:03	10/13/2023 17:03	Model of A0A2I0C265|PLM9_PLAFO based on 7TBD_A-1 - prepared	3	C:\Users\Haider Thaer\OneDrive - Jamia Millia Islamia (A Central University)\Desktop\plm9 project\fragment-glide-dock_SP	fragment-glide-dock_SP_pv.maegz	1	TRUE	2022-4	TRUE	Kabat	TRUE	TRUE	7.4	eJztmDFuwzAMRa9ieA4CS7ZFslcJcoOgW6cgd69NW/4y0aVDhxQ/Q0D/2HwSZbwhzz71H91t+WQr+dIN90u3liPKCeWMsqAUlIrSjlIGlAklaAKagCagCWgCmoAmoCloCpqCpqApaAqagqagKWgKmoFmCy3tJWgGmoFmoBloBpo5ba33g9nOJO/D3YL5APpvfig1mDyQGBh6zGuwnk0NigcZgXjQYLX2SG2wHmq9wzzAOry/Nz0F2gSpUk6BYpq+JJ9IDXy3hs2Jb05iYDkG87FS8e1bikHzyBZMCHxANsagoIdPTJs7fEDrK3kOms1ZnMcWAKtD2K2msFLNYWHqA1ILgQ0xwDrUB6RzDEoImmNQiRQFZUnSNY15afjsJS+S2S5fl+7z6/HYvv3…	-1479.581	0.082	1.378	149.91	611.768	1627.747	720.48	-3531.555	-1954.936	879.027	298	proteinprep_1	97134	30.202	33.51	13.517	34.08	34.08	34.08	10	10	10	glide	TRUE
	OTAVA-FRAGMENT-LIBRARY-ligprep_1-.sdf:2863	2	fragment-glide-dock_SP_pv.2	10/13/2023 17:03	10/13/2023 17:03			C:\Users\Haider Thaer\OneDrive - Jamia Millia Islamia (A Central University)\Desktop\plm9 project\fragment-glide-dock_SP	fragment-glide-dock_SP_pv.maegz	2																																	F7020410121	2 HCl	1	2	2	0.9	43.3
	OTAVA-FRAGMENT-LIBRARY-ligprep_1-.sdf:9229	3	fragment-glide-dock_SP_pv.3	10/13/2023 17:03	10/13/2023 17:03			C:\Users\Haider Thaer\OneDrive - Jamia Millia Islamia (A Central University)\Desktop\plm9 project\fragment-glide-dock_SP	fragment-glide-dock_SP_pv.maegz	3																																	F1218627		2	2	2	0.9	54.7
	OTAVA-FRAGMENT-LIBRARY-ligprep_1-.sdf:11067	4	fragment-glide-dock_SP_pv.4	10/13/2023 17:03	10/13/2023 17:03			C:\Users\Haider Thaer\OneDrive - Jamia Millia Islamia (A Central University)\Desktop\plm9 project\fragment-glide-dock_SP	fragment-glide-dock_SP_pv.maegz	4																																	F0125160009	2 HCl	2	2	2	1.7	54.7
	OTAVA-FRAGMENT-LIBRARY-ligprep_1-.sdf:540	5	fragment-glide-dock_SP_pv.5	10/13/2023 17:03	10/13/2023 17:03			C:\Users\Haider Thaer\OneDrive - Jamia Millia Islamia (A Central University)\Desktop\plm9 project\fragment-glide-dock_SP	fragment-glide-dock_SP_pv.maegz	5																																	F7559775		1	3	1	0.3	71.6
	OTAVA-FRAGMENT-LIBRARY-ligprep_1-.sdf:4008	6	fragment-glide-dock_SP_pv.6	10/13/2023 17:03	10/13/2023 17:03			C:\Users\Haider Thaer\OneDrive - Jamia Millia Islamia (A Central University)\Desktop\plm9 project\fragment-glide-dock_SP	fragment-glide-dock_SP_pv.maegz	6																																	F7006209		1	4	3	1.8	65.1
	OTAVA-FRAGMENT-LIBRARY-ligprep_1-.sdf:9052	7	fragment-glide-dock_SP_pv.7	10/13/2023 17:03	10/13/2023 17:03			C:\Users\Haider Thaer\OneDrive - Jamia Millia Islamia (A Central University)\Desktop\plm9 project\fragment-glide-dock_SP	fragment-glide-dock_SP_pv.maegz	7																																	F1264456		1	3	1	0.6	71.6
	OTAVA-FRAGMENT-LIBRARY-ligprep_1-.sdf:4079	8	fragment-glide-dock_SP_pv.8	10/13/2023 17:03	10/13/2023 17:03			C:\Users\Haider Thaer\OneDrive - Jamia Millia Islamia (A Central University)\Desktop\plm9 project\fragment-glide-dock_SP	fragment-glide-dock_SP_pv.maegz	8																																	F6921826	HCl	1	4	3	0.3	72.6
	OTAVA-FRAGMENT-LIBRARY-ligprep_1-.sdf:10969	9	fragment-glide-dock_SP_pv.9	10/13/2023 17:03	10/13/2023 17:03			C:\Users\Haider Thaer\OneDrive - Jamia Millia Islamia (A Central University)\Desktop\plm9 project\fragment-glide-dock_SP	fragment-glide-dock_SP_pv.maegz	9																																	F0127500003		1	3	1	2.9	56.7
	OTAVA-FRAGMENT-LIBRARY-ligprep_1-.sdf:6907	10	fragment-glide-dock_SP_pv.10	10/13/2023 17:03	10/13/2023 17:03			C:\Users\Haider Thaer\OneDrive - Jamia Millia Islamia (A Central University)\Desktop\plm9 project\fragment-glide-dock_SP	fragment-glide-dock_SP_pv.maegz	10																																	F2128335	2 HCl	1	2	2	1.6	43.3
	OTAVA-FRAGMENT-LIBRARY-ligprep_1-.sdf:2074	11	fragment-glide-dock_SP_pv.11	10/13/2023 17:03	10/13/2023 17:03			C:\Users\Haider Thaer\OneDrive - Jamia Millia Islamia (A Central University)\Desktop\plm9 project\fragment-glide-dock_SP	fragment-glide-dock_SP_pv.maegz	11																																	F7113231785		1	3	1	0.3	57.6
	OTAVA-FRAGMENT-LIBRARY-ligprep_1-.sdf:539	12	fragment-glide-dock_SP_pv.12	10/13/2023 17:03	10/13/2023 17:03			C:\Users\Haider Thaer\OneDrive - Jamia Millia Islamia (A Central University)\Desktop\plm9 project\fragment-glide-dock_SP	fragment-glide-dock_SP_pv.maegz	12																																	F7559776		1	3	0	0.3	71.6
	OTAVA-FRAGMENT-LIBRARY-ligprep_1-.sdf:6092	13	fragment-glide-dock_SP_pv.13	10/13/2023 17:03	10/13/2023 17:03			C:\Users\Haider Thaer\OneDrive - Jamia Millia Islamia (A Central University)\Desktop\plm9 project\fragment-glide-dock_SP	fragment-glide-dock_SP_pv.maegz	13																																	F3041471		1	3	2	0.7	57.6
	OTAVA-FRAGMENT-LIBRARY-ligprep_1-.sdf:2472	14	fragment-glide-dock_SP_pv.14	10/13/2023 17:03	10/13/2023 17:03			C:\Users\Haider Thaer\OneDrive - Jamia Millia Islamia (A Central University)\Desktop\plm9 project\fragment-glide-dock_SP	fragment-glide-dock_SP_pv.maegz	14																																	F7020710157	HCl	2	2	2	1.5	54.7
	OTAVA-FRAGMENT-LIBRARY-ligprep_1-.sdf:4301	15	fragment-glide-dock_SP_pv.15	10/13/2023 17:03	10/13/2023 17:03			C:\Users\Haider Thaer\OneDrive - Jamia Millia Islamia (A Central University)\Desktop\plm9 project\fragment-glide-dock_SP	fragment-glide-dock_SP_pv.maegz	15																																	F6329885		0	3	2	0.7	46.6
	OTAVA-FRAGMENT-LIBRARY-ligprep_1-.sdf:543	16	fragment-glide-dock_SP_pv.16	10/13/2023 17:03	10/13/2023 17:03			C:\Users\Haider Thaer\OneDrive - Jamia Millia Islamia (A Central University)\Desktop\plm9 project\fragment-glide-dock_SP	fragment-glide-dock_SP_pv.maegz	16																																	F7559769		1	3	0	0	71.6
	OTAVA-FRAGMENT-LIBRARY-ligprep_1-.sdf:2753	17	fragment-glide-dock_SP_pv.17	10/13/2023 17:03	10/13/2023 17:03			C:\Users\Haider Thaer\OneDrive - Jamia Millia Islamia (A Central University)\Desktop\plm9 project\fragment-glide-dock_SP	fragment-glide-dock_SP_pv.maegz	17																																	F7020527912		2	4	1	2.6	74.5
	OTAVA-FRAGMENT-LIBRARY-ligprep_1-.sdf:5780	18	fragment-glide-dock_SP_pv.18	10/13/2023 17:03	10/13/2023 17:03			C:\Users\Haider Thaer\OneDrive - Jamia Millia Islamia (A Central University)\Desktop\plm9 project\fragment-glide-dock_SP	fragment-glide-dock_SP_pv.maegz	18																																	F3507352	2 HCl	1	3	2	0.4	56.2
	OTAVA-FRAGMENT-LIBRARY-ligprep_1-.sdf:10429	19	fragment-glide-dock_SP_pv.19	10/13/2023 17:03	10/13/2023 17:03			C:\Users\Haider Thaer\OneDrive - Jamia Millia Islamia (A Central University)\Desktop\plm9 project\fragment-glide-dock_SP	fragment-glide-dock_SP_pv.maegz	19																																	F1041731		1	2	2	-0.1	71.6
	OTAVA-FRAGMENT-LIBRARY-ligprep_1-.sdf:2912	20	fragment-glide-dock_SP_pv.20	10/13/2023 17:03	10/13/2023 17:03			C:\Users\Haider Thaer\OneDrive - Jamia Millia Islamia (A Central University)\Desktop\plm9 project\fragment-glide-dock_SP	fragment-glide-dock_SP_pv.maegz	20																																	F7020366450		1	3	1	2.4	56.7
	OTAVA-FRAGMENT-LIBRARY-ligprep_1-.sdf:5855	21	fragment-glide-dock_SP_pv.21	10/13/2023 17:03	10/13/2023 17:03			C:\Users\Haider Thaer\OneDrive - Jamia Millia Islamia (A Central University)\Desktop\plm9 project\fragment-glide-dock_SP	fragment-glide-dock_SP_pv.maegz	21																																	F3463553		2	2	1	2	54.7
	OTAVA-FRAGMENT-LIBRARY-ligprep_1-.sdf:9366	22	fragment-glide-dock_SP_pv.22	10/13/2023 17:03	10/13/2023 17:03			C:\Users\Haider Thaer\OneDrive - Jamia Millia Islamia (A Central University)\Desktop\plm9 project\fragment-glide-dock_SP	fragment-glide-dock_SP_pv.maegz	22																																	F1195737		2	2	1	1.4	48.9
	OTAVA-FRAGMENT-LIBRARY-ligprep_1-.sdf:10994	23	fragment-glide-dock_SP_pv.23	10/13/2023 17:03	10/13/2023 17:03			C:\Users\Haider Thaer\OneDrive - Jamia Millia Islamia (A Central University)\Desktop\plm9 project\fragment-glide-dock_SP	fragment-glide-dock_SP_pv.maegz	23																																	F0127443021		1	4	1	1.1	66.7
	OTAVA-FRAGMENT-LIBRARY-ligprep_1-.sdf:5237	24	fragment-glide-dock_SP_pv.24	10/13/2023 17:03	10/13/2023 17:03			C:\Users\Haider Thaer\OneDrive - Jamia Millia Islamia (A Central University)\Desktop\plm9 project\fragment-glide-dock_SP	fragment-glide-dock_SP_pv.maegz	24																																	F4434663	HCl	1	2	2	1.8	67.1
	OTAVA-FRAGMENT-LIBRARY-ligprep_1-.sdf:3250	25	fragment-glide-dock_SP_pv.25	10/13/2023 17:03	10/13/2023 17:03			C:\Users\Haider Thaer\OneDrive - Jamia Millia Islamia (A Central University)\Desktop\plm9 project\fragment-glide-dock_SP	fragment-glide-dock_SP_pv.maegz	25																																	F7018801412		1	4	1	-0.5	57.1
	OTAVA-FRAGMENT-LIBRARY-ligprep_1-.sdf:10457	26	fragment-glide-dock_SP_pv.26	10/13/2023 17:03	10/13/2023 17:03			C:\Users\Haider Thaer\OneDrive - Jamia Millia Islamia (A Central University)\Desktop\plm9 project\fragment-glide-dock_SP	fragment-glide-dock_SP_pv.maegz	26																																	F1036396	2 HCl	1	2	2	1.7	43.3
	OTAVA-FRAGMENT-LIBRARY-ligprep_1-.sdf:8408	27	fragment-glide-dock_SP_pv.27	10/13/2023 17:03	10/13/2023 17:03			C:\Users\Haider Thaer\OneDrive - Jamia Millia Islamia (A Central University)\Desktop\plm9 project\fragment-glide-dock_SP	fragment-glide-dock_SP_pv.maegz	27																																	F1433368		2	2	2	1.9	48.9
	OTAVA-FRAGMENT-LIBRARY-ligprep_1-.sdf:4811	28	fragment-glide-dock_SP_pv.28	10/13/2023 17:03	10/13/2023 17:03			C:\Users\Haider Thaer\OneDrive - Jamia Millia Islamia (A Central University)\Desktop\plm9 project\fragment-glide-dock_SP	fragment-glide-dock_SP_pv.maegz	28																																	F5459293		1	2	1	0.2	46.4
	OTAVA-FRAGMENT-LIBRARY-ligprep_1-.sdf:3383	29	fragment-glide-dock_SP_pv.29	10/13/2023 17:03	10/13/2023 17:03			C:\Users\Haider Thaer\OneDrive - Jamia Millia Islamia (A Central University)\Desktop\plm9 project\fragment-glide-dock_SP	fragment-glide-dock_SP_pv.maegz	29																																	F7017550550		1	3	1	0.4	52.9
	OTAVA-FRAGMENT-LIBRARY-ligprep_1-.sdf:8718	30	fragment-glide-dock_SP_pv.30	10/13/2023 17:03	10/13/2023 17:03			C:\Users\Haider Thaer\OneDrive - Jamia Millia Islamia (A Central University)\Desktop\plm9 project\fragment-glide-dock_SP	fragment-glide-dock_SP_pv.maegz	30																																	F1313609		1	2	2	2.1	67.1
	OTAVA-FRAGMENT-LIBRARY-ligprep_1-.sdf:1921	31	fragment-glide-dock_SP_pv.31	10/13/2023 17:03	10/13/2023 17:03			C:\Users\Haider Thaer\OneDrive - Jamia Millia Islamia (A Central University)\Desktop\plm9 project\fragment-glide-dock_SP	fragment-glide-dock_SP_pv.maegz	31																																	F7117160193		1	4	1	2.7	63.3
	OTAVA-FRAGMENT-LIBRARY-ligprep_1-.sdf:6110	32	fragment-glide-dock_SP_pv.32	10/13/2023 17:03	10/13/2023 17:03			C:\Users\Haider Thaer\OneDrive - Jamia Millia Islamia (A Central University)\Desktop\plm9 project\fragment-glide-dock_SP	fragment-glide-dock_SP_pv.maegz	32																																	F3021092		1	3	1	2.4	64.9
	OTAVA-FRAGMENT-LIBRARY-ligprep_1-.sdf:2488	33	fragment-glide-dock_SP_pv.33	10/13/2023 17:03	10/13/2023 17:03			C:\Users\Haider Thaer\OneDrive - Jamia Millia Islamia (A Central University)\Desktop\plm9 project\fragment-glide-dock_SP	fragment-glide-dock_SP_pv.maegz	33																																	F7020701157		2	4	2	2.2	76.8
	OTAVA-FRAGMENT-LIBRARY-ligprep_1-.sdf:7125	34	fragment-glide-dock_SP_pv.34	10/13/2023 17:03	10/13/2023 17:03			C:\Users\Haider Thaer\OneDrive - Jamia Millia Islamia (A Central University)\Desktop\plm9 project\fragment-glide-dock_SP	fragment-glide-dock_SP_pv.maegz	34																																	F1902685	2 HCl	2	2	2	1.4	54.7
	OTAVA-FRAGMENT-LIBRARY-ligprep_1-.sdf:11335	35	fragment-glide-dock_SP_pv.35	10/13/2023 17:03	10/13/2023 17:03			C:\Users\Haider Thaer\OneDrive - Jamia Millia Islamia (A Central University)\Desktop\plm9 project\fragment-glide-dock_SP	fragment-glide-dock_SP_pv.maegz	35																																	F0111910118		2	2	1	0.9	48.9
	OTAVA-FRAGMENT-LIBRARY-ligprep_1-.sdf:5067	36	fragment-glide-dock_SP_pv.36	10/13/2023 17:03	10/13/2023 17:03			C:\Users\Haider Thaer\OneDrive - Jamia Millia Islamia (A Central University)\Desktop\plm9 project\fragment-glide-dock_SP	fragment-glide-dock_SP_pv.maegz	36																																	F4789585	HBr	1	2	3	2.8	44.2
	OTAVA-FRAGMENT-LIBRARY-ligprep_1-.sdf:5065	37	fragment-glide-dock_SP_pv.37	10/13/2023 17:03	10/13/2023 17:03			C:\Users\Haider Thaer\OneDrive - Jamia Millia Islamia (A Central University)\Desktop\plm9 project\fragment-glide-dock_SP	fragment-glide-dock_SP_pv.maegz	37																																	F4789789		2	4	2	0.5	70.7
	OTAVA-FRAGMENT-LIBRARY-ligprep_1-.sdf:2858	38	fragment-glide-dock_SP_pv.38	10/13/2023 17:03	10/13/2023 17:03			C:\Users\Haider Thaer\OneDrive - Jamia Millia Islamia (A Central University)\Desktop\plm9 project\fragment-glide-dock_SP	fragment-glide-dock_SP_pv.maegz	38																																	F7020410139		2	2	1	1.7	40.7
	OTAVA-FRAGMENT-LIBRARY-ligprep_1-.sdf:10995	39	fragment-glide-dock_SP_pv.39	10/13/2023 17:03	10/13/2023 17:03			C:\Users\Haider Thaer\OneDrive - Jamia Millia Islamia (A Central University)\Desktop\plm9 project\fragment-glide-dock_SP	fragment-glide-dock_SP_pv.maegz	39																																	F0127442585		2	3	1	2.3	61.7
	OTAVA-FRAGMENT-LIBRARY-ligprep_1-.sdf:1892	40	fragment-glide-dock_SP_pv.40	10/13/2023 17:03	10/13/2023 17:03			C:\Users\Haider Thaer\OneDrive - Jamia Millia Islamia (A Central University)\Desktop\plm9 project\fragment-glide-dock_SP	fragment-glide-dock_SP_pv.maegz	40																																	F7117171573		1	3	2	2.6	56.4
	OTAVA-FRAGMENT-LIBRARY-ligprep_1-.sdf:7114	41	fragment-glide-dock_SP_pv.41	10/13/2023 17:03	10/13/2023 17:03			C:\Users\Haider Thaer\OneDrive - Jamia Millia Islamia (A Central University)\Desktop\plm9 project\fragment-glide-dock_SP	fragment-glide-dock_SP_pv.maegz	41																																	F1904920	2 HCl	2	2	1	2.2	40.7
	OTAVA-FRAGMENT-LIBRARY-ligprep_1-.sdf:10275	42	fragment-glide-dock_SP_pv.42	10/13/2023 17:03	10/13/2023 17:03			C:\Users\Haider Thaer\OneDrive - Jamia Millia Islamia (A Central University)\Desktop\plm9 project\fragment-glide-dock_SP	fragment-glide-dock_SP_pv.maegz	42																																	F1056358		1	2	2	1.3	37.9
	OTAVA-FRAGMENT-LIBRARY-ligprep_1-.sdf:2860	43	fragment-glide-dock_SP_pv.43	10/13/2023 17:03	10/13/2023 17:03			C:\Users\Haider Thaer\OneDrive - Jamia Millia Islamia (A Central University)\Desktop\plm9 project\fragment-glide-dock_SP	fragment-glide-dock_SP_pv.maegz	43																																	F7020410137		1	2	1	1.7	38.1
	OTAVA-FRAGMENT-LIBRARY-ligprep_1-.sdf:4829	44	fragment-glide-dock_SP_pv.44	10/13/2023 17:03	10/13/2023 17:03			C:\Users\Haider Thaer\OneDrive - Jamia Millia Islamia (A Central University)\Desktop\plm9 project\fragment-glide-dock_SP	fragment-glide-dock_SP_pv.maegz	44																																	F5259736		1	3	1	1	56.2
	OTAVA-FRAGMENT-LIBRARY-ligprep_1-.sdf:10271	45	fragment-glide-dock_SP_pv.45	10/13/2023 17:03	10/13/2023 17:03			C:\Users\Haider Thaer\OneDrive - Jamia Millia Islamia (A Central University)\Desktop\plm9 project\fragment-glide-dock_SP	fragment-glide-dock_SP_pv.maegz	45																																	F1056364		2	2	1	1.6	48.9
	OTAVA-FRAGMENT-LIBRARY-ligprep_1-.sdf:10269	46	fragment-glide-dock_SP_pv.46	10/13/2023 17:03	10/13/2023 17:03			C:\Users\Haider Thaer\OneDrive - Jamia Millia Islamia (A Central University)\Desktop\plm9 project\fragment-glide-dock_SP	fragment-glide-dock_SP_pv.maegz	46																																	F1056371		2	2	1	2.1	48.9
	OTAVA-FRAGMENT-LIBRARY-ligprep_1-.sdf:3246	47	fragment-glide-dock_SP_pv.47	10/13/2023 17:03	10/13/2023 17:03			C:\Users\Haider Thaer\OneDrive - Jamia Millia Islamia (A Central University)\Desktop\plm9 project\fragment-glide-dock_SP	fragment-glide-dock_SP_pv.maegz	47																																	F7018801423		2	4	3	2.3	65.8
	OTAVA-FRAGMENT-LIBRARY-ligprep_1-.sdf:6947	48	fragment-glide-dock_SP_pv.48	10/13/2023 17:03	10/13/2023 17:03			C:\Users\Haider Thaer\OneDrive - Jamia Millia Islamia (A Central University)\Desktop\plm9 project\fragment-glide-dock_SP	fragment-glide-dock_SP_pv.maegz	48																																	F2125332	HCl	2	2	3	1.8	59.1
	OTAVA-FRAGMENT-LIBRARY-ligprep_1-.sdf:2472	49	fragment-glide-dock_SP_pv.49	10/13/2023 17:03	10/13/2023 17:03			C:\Users\Haider Thaer\OneDrive - Jamia Millia Islamia (A Central University)\Desktop\plm9 project\fragment-glide-dock_SP	fragment-glide-dock_SP_pv.maegz	49																																	F7020710157	HCl	2	2	2	1.5	54.7
	OTAVA-FRAGMENT-LIBRARY-ligprep_1-.sdf:8897	50	fragment-glide-dock_SP_pv.50	10/13/2023 17:03	10/13/2023 17:03			C:\Users\Haider Thaer\OneDrive - Jamia Millia Islamia (A Central University)\Desktop\plm9 project\fragment-glide-dock_SP	fragment-glide-dock_SP_pv.maegz	50																																	F1292613		1	4	2	0.1	70.5
	OTAVA-FRAGMENT-LIBRARY-ligprep_1-.sdf:6899	51	fragment-glide-dock_SP_pv.51	10/13/2023 17:03	10/13/2023 17:03			C:\Users\Haider Thaer\OneDrive - Jamia Millia Islamia (A Central University)\Desktop\plm9 project\fragment-glide-dock_SP	fragment-glide-dock_SP_pv.maegz	51																																	F2128939		2	2	1	1.9	40.7
	OTAVA-FRAGMENT-LIBRARY-ligprep_1-.sdf:10514	52	fragment-glide-dock_SP_pv.52	10/13/2023 17:03	10/13/2023 17:03			C:\Users\Haider Thaer\OneDrive - Jamia Millia Islamia (A Central University)\Desktop\plm9 project\fragment-glide-dock_SP	fragment-glide-dock_SP_pv.maegz	52																																	F1033199	2 HCl	2	2	1	2.7	40.7
	OTAVA-FRAGMENT-LIBRARY-ligprep_1-.sdf:8338	53	fragment-glide-dock_SP_pv.53	10/13/2023 17:03	10/13/2023 17:03			C:\Users\Haider Thaer\OneDrive - Jamia Millia Islamia (A Central University)\Desktop\plm9 project\fragment-glide-dock_SP	fragment-glide-dock_SP_pv.maegz	53																																	F1435444		1	3	1	1.9	56.2
	OTAVA-FRAGMENT-LIBRARY-ligprep_1-.sdf:5926	54	fragment-glide-dock_SP_pv.54	10/13/2023 17:03	10/13/2023 17:03			C:\Users\Haider Thaer\OneDrive - Jamia Millia Islamia (A Central University)\Desktop\plm9 project\fragment-glide-dock_SP	fragment-glide-dock_SP_pv.maegz	54																																	F3461008		2	3	3	1.8	66.4
	OTAVA-FRAGMENT-LIBRARY-ligprep_1-.sdf:1328	55	fragment-glide-dock_SP_pv.55	10/13/2023 17:03	10/13/2023 17:03			C:\Users\Haider Thaer\OneDrive - Jamia Millia Islamia (A Central University)\Desktop\plm9 project\fragment-glide-dock_SP	fragment-glide-dock_SP_pv.maegz	55																																	F7119988779		1	2	1	1.8	38.1
	OTAVA-FRAGMENT-LIBRARY-ligprep_1-.sdf:10711	56	fragment-glide-dock_SP_pv.56	10/13/2023 17:03	10/13/2023 17:03			C:\Users\Haider Thaer\OneDrive - Jamia Millia Islamia (A Central University)\Desktop\plm9 project\fragment-glide-dock_SP	fragment-glide-dock_SP_pv.maegz	56																																	F1011679		1	3	1	1.1	66.5
	OTAVA-FRAGMENT-LIBRARY-ligprep_1-.sdf:9419	57	fragment-glide-dock_SP_pv.57	10/13/2023 17:03	10/13/2023 17:03			C:\Users\Haider Thaer\OneDrive - Jamia Millia Islamia (A Central University)\Desktop\plm9 project\fragment-glide-dock_SP	fragment-glide-dock_SP_pv.maegz	57																																	F1183594		2	2	1	3	40.7
	OTAVA-FRAGMENT-LIBRARY-ligprep_1-.sdf:8568	58	fragment-glide-dock_SP_pv.58	10/13/2023 17:03	10/13/2023 17:03			C:\Users\Haider Thaer\OneDrive - Jamia Millia Islamia (A Central University)\Desktop\plm9 project\fragment-glide-dock_SP	fragment-glide-dock_SP_pv.maegz	58																																	F1364717	2 HCl	1	2	2	1.9	43.8
	OTAVA-FRAGMENT-LIBRARY-ligprep_1-.sdf:4668	59	fragment-glide-dock_SP_pv.59	10/13/2023 17:03	10/13/2023 17:03			C:\Users\Haider Thaer\OneDrive - Jamia Millia Islamia (A Central University)\Desktop\plm9 project\fragment-glide-dock_SP	fragment-glide-dock_SP_pv.maegz	59																																	F5970421		1	3	0	2.3	51.8
	OTAVA-FRAGMENT-LIBRARY-ligprep_1-.sdf:9744	60	fragment-glide-dock_SP_pv.60	10/13/2023 17:03	10/13/2023 17:03			C:\Users\Haider Thaer\OneDrive - Jamia Millia Islamia (A Central University)\Desktop\plm9 project\fragment-glide-dock_SP	fragment-glide-dock_SP_pv.maegz	60																																	F1120067		1	2	1	1.8	43.3
	OTAVA-FRAGMENT-LIBRARY-ligprep_1-.sdf:9817	61	fragment-glide-dock_SP_pv.61	10/13/2023 17:03	10/13/2023 17:03			C:\Users\Haider Thaer\OneDrive - Jamia Millia Islamia (A Central University)\Desktop\plm9 project\fragment-glide-dock_SP	fragment-glide-dock_SP_pv.maegz	61																																	F11186087		0	4	2	0.8	71.4
	OTAVA-FRAGMENT-LIBRARY-ligprep_1-.sdf:8716	62	fragment-glide-dock_SP_pv.62	10/13/2023 17:03	10/13/2023 17:03			C:\Users\Haider Thaer\OneDrive - Jamia Millia Islamia (A Central University)\Desktop\plm9 project\fragment-glide-dock_SP	fragment-glide-dock_SP_pv.maegz	62																																	F1313772		3	3	1	2.3	74.9
	OTAVA-FRAGMENT-LIBRARY-ligprep_1-.sdf:11144	63	fragment-glide-dock_SP_pv.63	10/13/2023 17:03	10/13/2023 17:03			C:\Users\Haider Thaer\OneDrive - Jamia Millia Islamia (A Central University)\Desktop\plm9 project\fragment-glide-dock_SP	fragment-glide-dock_SP_pv.maegz	63																																	F0118671606		1	3	2	0.3	57.6
	OTAVA-FRAGMENT-LIBRARY-ligprep_1-.sdf:3050	64	fragment-glide-dock_SP_pv.64	10/13/2023 17:03	10/13/2023 17:03			C:\Users\Haider Thaer\OneDrive - Jamia Millia Islamia (A Central University)\Desktop\plm9 project\fragment-glide-dock_SP	fragment-glide-dock_SP_pv.maegz	64																																	F7020300459		2	4	2	1.3	65.8
	OTAVA-FRAGMENT-LIBRARY-ligprep_1-.sdf:11343	65	fragment-glide-dock_SP_pv.65	10/13/2023 17:03	10/13/2023 17:03			C:\Users\Haider Thaer\OneDrive - Jamia Millia Islamia (A Central University)\Desktop\plm9 project\fragment-glide-dock_SP	fragment-glide-dock_SP_pv.maegz	65																																	F0111840028		0	3	3	1.9	49.1
	OTAVA-FRAGMENT-LIBRARY-ligprep_1-.sdf:3057	66	fragment-glide-dock_SP_pv.66	10/13/2023 17:03	10/13/2023 17:03			C:\Users\Haider Thaer\OneDrive - Jamia Millia Islamia (A Central University)\Desktop\plm9 project\fragment-glide-dock_SP	fragment-glide-dock_SP_pv.maegz	66																																	F7020300002		1	3	2	1.5	66.8
	OTAVA-FRAGMENT-LIBRARY-ligprep_1-.sdf:9745	67	fragment-glide-dock_SP_pv.67	10/13/2023 17:03	10/13/2023 17:03			C:\Users\Haider Thaer\OneDrive - Jamia Millia Islamia (A Central University)\Desktop\plm9 project\fragment-glide-dock_SP	fragment-glide-dock_SP_pv.maegz	67																																	F1120066		1	2	1	2.3	43.3
	OTAVA-FRAGMENT-LIBRARY-ligprep_1-.sdf:3474	68	fragment-glide-dock_SP_pv.68	10/13/2023 17:03	10/13/2023 17:03			C:\Users\Haider Thaer\OneDrive - Jamia Millia Islamia (A Central University)\Desktop\plm9 project\fragment-glide-dock_SP	fragment-glide-dock_SP_pv.maegz	68																																	F7016000591		2	4	3	1.9	65.8
	OTAVA-FRAGMENT-LIBRARY-ligprep_1-.sdf:774	69	fragment-glide-dock_SP_pv.69	10/13/2023 17:03	10/13/2023 17:03			C:\Users\Haider Thaer\OneDrive - Jamia Millia Islamia (A Central University)\Desktop\plm9 project\fragment-glide-dock_SP	fragment-glide-dock_SP_pv.maegz	69																																	F7216070038		2	2	3	2.8	57.8
	OTAVA-FRAGMENT-LIBRARY-ligprep_1-.sdf:10262	70	fragment-glide-dock_SP_pv.70	10/13/2023 17:03	10/13/2023 17:03			C:\Users\Haider Thaer\OneDrive - Jamia Millia Islamia (A Central University)\Desktop\plm9 project\fragment-glide-dock_SP	fragment-glide-dock_SP_pv.maegz	70																																	F1056483		2	2	2	0.7	57.8
	OTAVA-FRAGMENT-LIBRARY-ligprep_1-.sdf:11408	71	fragment-glide-dock_SP_pv.71	10/13/2023 17:03	10/13/2023 17:03			C:\Users\Haider Thaer\OneDrive - Jamia Millia Islamia (A Central University)\Desktop\plm9 project\fragment-glide-dock_SP	fragment-glide-dock_SP_pv.maegz	71																																	F0110830363		2	2	3	2.3	57.8
	OTAVA-FRAGMENT-LIBRARY-ligprep_1-.sdf:4417	72	fragment-glide-dock_SP_pv.72	10/13/2023 17:03	10/13/2023 17:03			C:\Users\Haider Thaer\OneDrive - Jamia Millia Islamia (A Central University)\Desktop\plm9 project\fragment-glide-dock_SP	fragment-glide-dock_SP_pv.maegz	72																																	F6240673		1	4	3	0.4	74.7
	OTAVA-FRAGMENT-LIBRARY-ligprep_1-.sdf:5354	73	fragment-glide-dock_SP_pv.73	10/13/2023 17:03	10/13/2023 17:03			C:\Users\Haider Thaer\OneDrive - Jamia Millia Islamia (A Central University)\Desktop\plm9 project\fragment-glide-dock_SP	fragment-glide-dock_SP_pv.maegz	73																																	F4347297		2	3	1	0.4	70.1
	OTAVA-FRAGMENT-LIBRARY-ligprep_1-.sdf:5438	74	fragment-glide-dock_SP_pv.74	10/13/2023 17:03	10/13/2023 17:03			C:\Users\Haider Thaer\OneDrive - Jamia Millia Islamia (A Central University)\Desktop\plm9 project\fragment-glide-dock_SP	fragment-glide-dock_SP_pv.maegz	74																																	F4162669		0	3	3	1.4	43.6
	OTAVA-FRAGMENT-LIBRARY-ligprep_1-.sdf:3755	75	fragment-glide-dock_SP_pv.75	10/13/2023 17:03	10/13/2023 17:03			C:\Users\Haider Thaer\OneDrive - Jamia Millia Islamia (A Central University)\Desktop\plm9 project\fragment-glide-dock_SP	fragment-glide-dock_SP_pv.maegz	75																																	F7012250021		2	4	3	2.4	65.8
	OTAVA-FRAGMENT-LIBRARY-ligprep_1-.sdf:11344	76	fragment-glide-dock_SP_pv.76	10/13/2023 17:03	10/13/2023 17:03			C:\Users\Haider Thaer\OneDrive - Jamia Millia Islamia (A Central University)\Desktop\plm9 project\fragment-glide-dock_SP	fragment-glide-dock_SP_pv.maegz	76																																	F0111840024		0	3	3	2.5	35.9
	OTAVA-FRAGMENT-LIBRARY-ligprep_1-.sdf:9111	77	fragment-glide-dock_SP_pv.77	10/13/2023 17:03	10/13/2023 17:03			C:\Users\Haider Thaer\OneDrive - Jamia Millia Islamia (A Central University)\Desktop\plm9 project\fragment-glide-dock_SP	fragment-glide-dock_SP_pv.maegz	77																																	F12482103		1	3	3	3	71.3
	OTAVA-FRAGMENT-LIBRARY-ligprep_1-.sdf:8337	78	fragment-glide-dock_SP_pv.78	10/13/2023 17:03	10/13/2023 17:03			C:\Users\Haider Thaer\OneDrive - Jamia Millia Islamia (A Central University)\Desktop\plm9 project\fragment-glide-dock_SP	fragment-glide-dock_SP_pv.maegz	78																																	F1435445		1	4	2	1.4	65.4
	OTAVA-FRAGMENT-LIBRARY-ligprep_1-.sdf:1959	79	fragment-glide-dock_SP_pv.79	10/13/2023 17:03	10/13/2023 17:03			C:\Users\Haider Thaer\OneDrive - Jamia Millia Islamia (A Central University)\Desktop\plm9 project\fragment-glide-dock_SP	fragment-glide-dock_SP_pv.maegz	79																																	F7116940132		1	1	2	2.8	44.5
	OTAVA-FRAGMENT-LIBRARY-ligprep_1-.sdf:2760	80	fragment-glide-dock_SP_pv.80	10/13/2023 17:03	10/13/2023 17:03			C:\Users\Haider Thaer\OneDrive - Jamia Millia Islamia (A Central University)\Desktop\plm9 project\fragment-glide-dock_SP	fragment-glide-dock_SP_pv.maegz	80																																	F7020527518		3	4	2	2.2	73.7
	OTAVA-FRAGMENT-LIBRARY-ligprep_1-.sdf:3471	81	fragment-glide-dock_SP_pv.81	10/13/2023 17:03	10/13/2023 17:03			C:\Users\Haider Thaer\OneDrive - Jamia Millia Islamia (A Central University)\Desktop\plm9 project\fragment-glide-dock_SP	fragment-glide-dock_SP_pv.maegz	81																																	F7016000598		2	4	2	1.1	65.8
	OTAVA-FRAGMENT-LIBRARY-ligprep_1-.sdf:3768	82	fragment-glide-dock_SP_pv.82	10/13/2023 17:03	10/13/2023 17:03			C:\Users\Haider Thaer\OneDrive - Jamia Millia Islamia (A Central University)\Desktop\plm9 project\fragment-glide-dock_SP	fragment-glide-dock_SP_pv.maegz	82																																	F7012250001		2	4	3	1.9	65.8
	OTAVA-FRAGMENT-LIBRARY-ligprep_1-.sdf:5328	83	fragment-glide-dock_SP_pv.83	10/13/2023 17:03	10/13/2023 17:03			C:\Users\Haider Thaer\OneDrive - Jamia Millia Islamia (A Central University)\Desktop\plm9 project\fragment-glide-dock_SP	fragment-glide-dock_SP_pv.maegz	83																																	F4348473		0	3	1	2.5	43.6
	OTAVA-FRAGMENT-LIBRARY-ligprep_1-.sdf:3830	84	fragment-glide-dock_SP_pv.84	10/13/2023 17:03	10/13/2023 17:03			C:\Users\Haider Thaer\OneDrive - Jamia Millia Islamia (A Central University)\Desktop\plm9 project\fragment-glide-dock_SP	fragment-glide-dock_SP_pv.maegz	84																																	F7011440040		2	4	2	1.6	65.8
	OTAVA-FRAGMENT-LIBRARY-ligprep_1-.sdf:11330	85	fragment-glide-dock_SP_pv.85	10/13/2023 17:03	10/13/2023 17:03			C:\Users\Haider Thaer\OneDrive - Jamia Millia Islamia (A Central University)\Desktop\plm9 project\fragment-glide-dock_SP	fragment-glide-dock_SP_pv.maegz	85																																	F0111940009		1	3	3	1.5	66.5
	OTAVA-FRAGMENT-LIBRARY-ligprep_1-.sdf:3766	86	fragment-glide-dock_SP_pv.86	10/13/2023 17:03	10/13/2023 17:03			C:\Users\Haider Thaer\OneDrive - Jamia Millia Islamia (A Central University)\Desktop\plm9 project\fragment-glide-dock_SP	fragment-glide-dock_SP_pv.maegz	86																																	F7012250004		2	4	2	2.3	65.8
	OTAVA-FRAGMENT-LIBRARY-ligprep_1-.sdf:3473	87	fragment-glide-dock_SP_pv.87	10/13/2023 17:03	10/13/2023 17:03			C:\Users\Haider Thaer\OneDrive - Jamia Millia Islamia (A Central University)\Desktop\plm9 project\fragment-glide-dock_SP	fragment-glide-dock_SP_pv.maegz	87																																	F7016000593		2	4	2	2.1	65.8
	OTAVA-FRAGMENT-LIBRARY-ligprep_1-.sdf:10215	88	fragment-glide-dock_SP_pv.88	10/13/2023 17:03	10/13/2023 17:03			C:\Users\Haider Thaer\OneDrive - Jamia Millia Islamia (A Central University)\Desktop\plm9 project\fragment-glide-dock_SP	fragment-glide-dock_SP_pv.maegz	88																																	F1056726		1	3	1	0.9	51.8
	OTAVA-FRAGMENT-LIBRARY-ligprep_1-.sdf:3472	89	fragment-glide-dock_SP_pv.89	10/13/2023 17:03	10/13/2023 17:03			C:\Users\Haider Thaer\OneDrive - Jamia Millia Islamia (A Central University)\Desktop\plm9 project\fragment-glide-dock_SP	fragment-glide-dock_SP_pv.maegz	89																																	F7016000597		2	4	2	1.8	65.8
	OTAVA-FRAGMENT-LIBRARY-ligprep_1-.sdf:1427	90	fragment-glide-dock_SP_pv.90	10/13/2023 17:03	10/13/2023 17:03			C:\Users\Haider Thaer\OneDrive - Jamia Millia Islamia (A Central University)\Desktop\plm9 project\fragment-glide-dock_SP	fragment-glide-dock_SP_pv.maegz	90																																	F7119911606		1	2	3	1.9	62.1
	OTAVA-FRAGMENT-LIBRARY-ligprep_1-.sdf:5108	91	fragment-glide-dock_SP_pv.91	10/13/2023 17:03	10/13/2023 17:03			C:\Users\Haider Thaer\OneDrive - Jamia Millia Islamia (A Central University)\Desktop\plm9 project\fragment-glide-dock_SP	fragment-glide-dock_SP_pv.maegz	91																																	F4787292		0	3	3	2.1	43.6
	OTAVA-FRAGMENT-LIBRARY-ligprep_1-.sdf:11167	92	fragment-glide-dock_SP_pv.92	10/13/2023 17:03	10/13/2023 17:03			C:\Users\Haider Thaer\OneDrive - Jamia Millia Islamia (A Central University)\Desktop\plm9 project\fragment-glide-dock_SP	fragment-glide-dock_SP_pv.maegz	92																																	F0117470036		2	3	2	2.3	72.7
	OTAVA-FRAGMENT-LIBRARY-ligprep_1-.sdf:10710	93	fragment-glide-dock_SP_pv.93	10/13/2023 17:03	10/13/2023 17:03			C:\Users\Haider Thaer\OneDrive - Jamia Millia Islamia (A Central University)\Desktop\plm9 project\fragment-glide-dock_SP	fragment-glide-dock_SP_pv.maegz	93																																	F1011680		1	3	0	0.7	66.5
	OTAVA-FRAGMENT-LIBRARY-ligprep_1-.sdf:3260	94	fragment-glide-dock_SP_pv.94	10/13/2023 17:03	10/13/2023 17:03			C:\Users\Haider Thaer\OneDrive - Jamia Millia Islamia (A Central University)\Desktop\plm9 project\fragment-glide-dock_SP	fragment-glide-dock_SP_pv.maegz	94																																	F7018801375		2	4	2	2	65.8
	OTAVA-FRAGMENT-LIBRARY-ligprep_1-.sdf:9823	95	fragment-glide-dock_SP_pv.95	10/13/2023 17:03	10/13/2023 17:03			C:\Users\Haider Thaer\OneDrive - Jamia Millia Islamia (A Central University)\Desktop\plm9 project\fragment-glide-dock_SP	fragment-glide-dock_SP_pv.maegz	95																																	F11186053		2	2	2	0.6	72.2
	OTAVA-FRAGMENT-LIBRARY-ligprep_1-.sdf:8336	96	fragment-glide-dock_SP_pv.96	10/13/2023 17:03	10/13/2023 17:03			C:\Users\Haider Thaer\OneDrive - Jamia Millia Islamia (A Central University)\Desktop\plm9 project\fragment-glide-dock_SP	fragment-glide-dock_SP_pv.maegz	96																																	F1435446		1	3	1	1.4	56.2
	OTAVA-FRAGMENT-LIBRARY-ligprep_1-.sdf:2296	97	fragment-glide-dock_SP_pv.97	10/13/2023 17:03	10/13/2023 17:03			C:\Users\Haider Thaer\OneDrive - Jamia Millia Islamia (A Central University)\Desktop\plm9 project\fragment-glide-dock_SP	fragment-glide-dock_SP_pv.maegz	97																																	F7111620546		1	3	2	1.2	57.6
	OTAVA-FRAGMENT-LIBRARY-ligprep_1-.sdf:7731	98	fragment-glide-dock_SP_pv.98	10/13/2023 17:03	10/13/2023 17:03			C:\Users\Haider Thaer\OneDrive - Jamia Millia Islamia (A Central University)\Desktop\plm9 project\fragment-glide-dock_SP	fragment-glide-dock_SP_pv.maegz	98																																	F1655074		1	4	3	0.2	66.8
	OTAVA-FRAGMENT-LIBRARY-ligprep_1-.sdf:3757	99	fragment-glide-dock_SP_pv.99	10/13/2023 17:03	10/13/2023 17:03			C:\Users\Haider Thaer\OneDrive - Jamia Millia Islamia (A Central University)\Desktop\plm9 project\fragment-glide-dock_SP	fragment-glide-dock_SP_pv.maegz	99																																	F7012250018		2	4	2	2.1	65.8
	OTAVA-FRAGMENT-LIBRARY-ligprep_1-.sdf:3954	100	fragment-glide-dock_SP_pv.100	10/13/2023 17:03	10/13/2023 17:03			C:\Users\Haider Thaer\OneDrive - Jamia Millia Islamia (A Central University)\Desktop\plm9 project\fragment-glide-dock_SP	fragment-glide-dock_SP_pv.maegz	100																																	F7010010011		1	4	2	2.1	39.6
	OTAVA-FRAGMENT-LIBRARY-ligprep_1-.sdf:7109	101	fragment-glide-dock_SP_pv.101	10/13/2023 17:03	10/13/2023 17:03			C:\Users\Haider Thaer\OneDrive - Jamia Millia Islamia (A Central University)\Desktop\plm9 project\fragment-glide-dock_SP	fragment-glide-dock_SP_pv.maegz	101																																	F1906440		1	1	2	2.5	56.2
	OTAVA-FRAGMENT-LIBRARY-ligprep_1-.sdf:1247	102	fragment-glide-dock_SP_pv.102	10/13/2023 17:03	10/13/2023 17:03			C:\Users\Haider Thaer\OneDrive - Jamia Millia Islamia (A Central University)\Desktop\plm9 project\fragment-glide-dock_SP	fragment-glide-dock_SP_pv.maegz	102																																	F7126703		0	3	1	2.6	71.3
	OTAVA-FRAGMENT-LIBRARY-ligprep_1-.sdf:10177	103	fragment-glide-dock_SP_pv.103	10/13/2023 17:03	10/13/2023 17:03			C:\Users\Haider Thaer\OneDrive - Jamia Millia Islamia (A Central University)\Desktop\plm9 project\fragment-glide-dock_SP	fragment-glide-dock_SP_pv.maegz	103																																	F1060383		2	1	1	1.4	55.1
	OTAVA-FRAGMENT-LIBRARY-ligprep_1-.sdf:5323	104	fragment-glide-dock_SP_pv.104	10/13/2023 17:03	10/13/2023 17:03			C:\Users\Haider Thaer\OneDrive - Jamia Millia Islamia (A Central University)\Desktop\plm9 project\fragment-glide-dock_SP	fragment-glide-dock_SP_pv.maegz	104																																	F4349585		1	2	2	2.7	46.4
	OTAVA-FRAGMENT-LIBRARY-ligprep_1-.sdf:3765	105	fragment-glide-dock_SP_pv.105	10/13/2023 17:03	10/13/2023 17:03			C:\Users\Haider Thaer\OneDrive - Jamia Millia Islamia (A Central University)\Desktop\plm9 project\fragment-glide-dock_SP	fragment-glide-dock_SP_pv.maegz	105																																	F7012250007		2	4	2	1.7	65.8
	OTAVA-FRAGMENT-LIBRARY-ligprep_1-.sdf:4900	106	fragment-glide-dock_SP_pv.106	10/13/2023 17:03	10/13/2023 17:03			C:\Users\Haider Thaer\OneDrive - Jamia Millia Islamia (A Central University)\Desktop\plm9 project\fragment-glide-dock_SP	fragment-glide-dock_SP_pv.maegz	106																																	F5042299		2	3	2	2.3	66
	OTAVA-FRAGMENT-LIBRARY-ligprep_1-.sdf:8884	107	fragment-glide-dock_SP_pv.107	10/13/2023 17:03	10/13/2023 17:03			C:\Users\Haider Thaer\OneDrive - Jamia Millia Islamia (A Central University)\Desktop\plm9 project\fragment-glide-dock_SP	fragment-glide-dock_SP_pv.maegz	107																																	F1298056		0	2	2	3	26.5
	OTAVA-FRAGMENT-LIBRARY-ligprep_1-.sdf:4248	108	fragment-glide-dock_SP_pv.108	10/13/2023 17:03	10/13/2023 17:03			C:\Users\Haider Thaer\OneDrive - Jamia Millia Islamia (A Central University)\Desktop\plm9 project\fragment-glide-dock_SP	fragment-glide-dock_SP_pv.maegz	108																																	F6491147		1	3	1	1.4	58.1
	OTAVA-FRAGMENT-LIBRARY-ligprep_1-.sdf:8373	109	fragment-glide-dock_SP_pv.109	10/13/2023 17:03	10/13/2023 17:03			C:\Users\Haider Thaer\OneDrive - Jamia Millia Islamia (A Central University)\Desktop\plm9 project\fragment-glide-dock_SP	fragment-glide-dock_SP_pv.maegz	109																																	F1434122		2	2	3	2.2	70.9
	OTAVA-FRAGMENT-LIBRARY-ligprep_1-.sdf:3476	110	fragment-glide-dock_SP_pv.110	10/13/2023 17:03	10/13/2023 17:03			C:\Users\Haider Thaer\OneDrive - Jamia Millia Islamia (A Central University)\Desktop\plm9 project\fragment-glide-dock_SP	fragment-glide-dock_SP_pv.maegz	110																																	F7016000571		1	4	1	1.2	57.1
	OTAVA-FRAGMENT-LIBRARY-ligprep_1-.sdf:9220	111	fragment-glide-dock_SP_pv.111	10/13/2023 17:03	10/13/2023 17:03			C:\Users\Haider Thaer\OneDrive - Jamia Millia Islamia (A Central University)\Desktop\plm9 project\fragment-glide-dock_SP	fragment-glide-dock_SP_pv.maegz	111																																	F1218750		2	2	1	1.7	40.7
	OTAVA-FRAGMENT-LIBRARY-ligprep_1-.sdf:9928	112	fragment-glide-dock_SP_pv.112	10/13/2023 17:03	10/13/2023 17:03			C:\Users\Haider Thaer\OneDrive - Jamia Millia Islamia (A Central University)\Desktop\plm9 project\fragment-glide-dock_SP	fragment-glide-dock_SP_pv.maegz	112																																	F1111916	2 HCl	2	2	1	2.4	40.7
	OTAVA-FRAGMENT-LIBRARY-ligprep_1-.sdf:6544	113	fragment-glide-dock_SP_pv.113	10/13/2023 17:03	10/13/2023 17:03			C:\Users\Haider Thaer\OneDrive - Jamia Millia Islamia (A Central University)\Desktop\plm9 project\fragment-glide-dock_SP	fragment-glide-dock_SP_pv.maegz	113																																	F2254214		1	4	2	1.8	61
	OTAVA-FRAGMENT-LIBRARY-ligprep_1-.sdf:11269	114	fragment-glide-dock_SP_pv.114	10/13/2023 17:03	10/13/2023 17:03			C:\Users\Haider Thaer\OneDrive - Jamia Millia Islamia (A Central University)\Desktop\plm9 project\fragment-glide-dock_SP	fragment-glide-dock_SP_pv.maegz	114																																	F0115030003		1	3	3	1.7	66.5
	OTAVA-FRAGMENT-LIBRARY-ligprep_1-.sdf:3730	115	fragment-glide-dock_SP_pv.115	10/13/2023 17:03	10/13/2023 17:03			C:\Users\Haider Thaer\OneDrive - Jamia Millia Islamia (A Central University)\Desktop\plm9 project\fragment-glide-dock_SP	fragment-glide-dock_SP_pv.maegz	115																																	F7012270727		1	4	3	2.4	65.2
	OTAVA-FRAGMENT-LIBRARY-ligprep_1-.sdf:1246	116	fragment-glide-dock_SP_pv.116	10/13/2023 17:03	10/13/2023 17:03			C:\Users\Haider Thaer\OneDrive - Jamia Millia Islamia (A Central University)\Desktop\plm9 project\fragment-glide-dock_SP	fragment-glide-dock_SP_pv.maegz	116																																	F7126866		0	3	1	2	56.2
	OTAVA-FRAGMENT-LIBRARY-ligprep_1-.sdf:2629	117	fragment-glide-dock_SP_pv.117	10/13/2023 17:03	10/13/2023 17:03			C:\Users\Haider Thaer\OneDrive - Jamia Millia Islamia (A Central University)\Desktop\plm9 project\fragment-glide-dock_SP	fragment-glide-dock_SP_pv.maegz	117																																	F7020618356		2	2	1	2.2	40.7
	OTAVA-FRAGMENT-LIBRARY-ligprep_1-.sdf:2649	118	fragment-glide-dock_SP_pv.118	10/13/2023 17:03	10/13/2023 17:03			C:\Users\Haider Thaer\OneDrive - Jamia Millia Islamia (A Central University)\Desktop\plm9 project\fragment-glide-dock_SP	fragment-glide-dock_SP_pv.maegz	118																																	F7020610989	2 HCl	2	2	1	2.9	40.7
	OTAVA-FRAGMENT-LIBRARY-ligprep_1-.sdf:3469	119	fragment-glide-dock_SP_pv.119	10/13/2023 17:03	10/13/2023 17:03			C:\Users\Haider Thaer\OneDrive - Jamia Millia Islamia (A Central University)\Desktop\plm9 project\fragment-glide-dock_SP	fragment-glide-dock_SP_pv.maegz	119																																	F7016000601		2	4	2	2.3	65.8
	OTAVA-FRAGMENT-LIBRARY-ligprep_1-.sdf:626	120	fragment-glide-dock_SP_pv.120	10/13/2023 17:03	10/13/2023 17:03			C:\Users\Haider Thaer\OneDrive - Jamia Millia Islamia (A Central University)\Desktop\plm9 project\fragment-glide-dock_SP	fragment-glide-dock_SP_pv.maegz	120																																	F7510420117		1	2	1	1.6	70.2
	OTAVA-FRAGMENT-LIBRARY-ligprep_1-.sdf:7977	121	fragment-glide-dock_SP_pv.121	10/13/2023 17:03	10/13/2023 17:03			C:\Users\Haider Thaer\OneDrive - Jamia Millia Islamia (A Central University)\Desktop\plm9 project\fragment-glide-dock_SP	fragment-glide-dock_SP_pv.maegz	121																																	F1514721	2 HCl	2	3	1	0.4	63.6
	OTAVA-FRAGMENT-LIBRARY-ligprep_1-.sdf:11121	122	fragment-glide-dock_SP_pv.122	10/13/2023 17:03	10/13/2023 17:03			C:\Users\Haider Thaer\OneDrive - Jamia Millia Islamia (A Central University)\Desktop\plm9 project\fragment-glide-dock_SP	fragment-glide-dock_SP_pv.maegz	122																																	F0119470041		1	3	3	0.9	66.5
	OTAVA-FRAGMENT-LIBRARY-ligprep_1-.sdf:1256	123	fragment-glide-dock_SP_pv.123	10/13/2023 17:03	10/13/2023 17:03			C:\Users\Haider Thaer\OneDrive - Jamia Millia Islamia (A Central University)\Desktop\plm9 project\fragment-glide-dock_SP	fragment-glide-dock_SP_pv.maegz	123																																	F7126346		0	3	1	3	43.1
	OTAVA-FRAGMENT-LIBRARY-ligprep_1-.sdf:11516	124	fragment-glide-dock_SP_pv.124	10/13/2023 17:03	10/13/2023 17:03			C:\Users\Haider Thaer\OneDrive - Jamia Millia Islamia (A Central University)\Desktop\plm9 project\fragment-glide-dock_SP	fragment-glide-dock_SP_pv.maegz	124																																	F0107980007		0	2	1	1.9	32.7
	OTAVA-FRAGMENT-LIBRARY-ligprep_1-.sdf:3827	125	fragment-glide-dock_SP_pv.125	10/13/2023 17:03	10/13/2023 17:03			C:\Users\Haider Thaer\OneDrive - Jamia Millia Islamia (A Central University)\Desktop\plm9 project\fragment-glide-dock_SP	fragment-glide-dock_SP_pv.maegz	125																																	F7011440043		2	4	2	1.4	65.8
	OTAVA-FRAGMENT-LIBRARY-ligprep_1-.sdf:9842	126	fragment-glide-dock_SP_pv.126	10/13/2023 17:03	10/13/2023 17:03			C:\Users\Haider Thaer\OneDrive - Jamia Millia Islamia (A Central University)\Desktop\plm9 project\fragment-glide-dock_SP	fragment-glide-dock_SP_pv.maegz	126																																	F11181162		2	3	1	1.6	65.5
	OTAVA-FRAGMENT-LIBRARY-ligprep_1-.sdf:4594	127	fragment-glide-dock_SP_pv.127	10/13/2023 17:03	10/13/2023 17:03			C:\Users\Haider Thaer\OneDrive - Jamia Millia Islamia (A Central University)\Desktop\plm9 project\fragment-glide-dock_SP	fragment-glide-dock_SP_pv.maegz	127																																	F6051016		1	2	1	2	41.5
	OTAVA-FRAGMENT-LIBRARY-ligprep_1-.sdf:8705	128	fragment-glide-dock_SP_pv.128	10/13/2023 17:03	10/13/2023 17:03			C:\Users\Haider Thaer\OneDrive - Jamia Millia Islamia (A Central University)\Desktop\plm9 project\fragment-glide-dock_SP	fragment-glide-dock_SP_pv.maegz	128																																	F1314086		0	3	3	1.2	43.6
	OTAVA-FRAGMENT-LIBRARY-ligprep_1-.sdf:3249	129	fragment-glide-dock_SP_pv.129	10/13/2023 17:03	10/13/2023 17:03			C:\Users\Haider Thaer\OneDrive - Jamia Millia Islamia (A Central University)\Desktop\plm9 project\fragment-glide-dock_SP	fragment-glide-dock_SP_pv.maegz	129																																	F7018801414		2	4	1	-0.7	65.8
	OTAVA-FRAGMENT-LIBRARY-ligprep_1-.sdf:4901	130	fragment-glide-dock_SP_pv.130	10/13/2023 17:03	10/13/2023 17:03			C:\Users\Haider Thaer\OneDrive - Jamia Millia Islamia (A Central University)\Desktop\plm9 project\fragment-glide-dock_SP	fragment-glide-dock_SP_pv.maegz	130																																	F5041298		1	4	1	1	77.8
	OTAVA-FRAGMENT-LIBRARY-ligprep_1-.sdf:8465	131	fragment-glide-dock_SP_pv.131	10/13/2023 17:03	10/13/2023 17:03			C:\Users\Haider Thaer\OneDrive - Jamia Millia Islamia (A Central University)\Desktop\plm9 project\fragment-glide-dock_SP	fragment-glide-dock_SP_pv.maegz	131																																	F1375325		1	2	3	1.2	68.4
	OTAVA-FRAGMENT-LIBRARY-ligprep_1-.sdf:7941	132	fragment-glide-dock_SP_pv.132	10/13/2023 17:03	10/13/2023 17:03			C:\Users\Haider Thaer\OneDrive - Jamia Millia Islamia (A Central University)\Desktop\plm9 project\fragment-glide-dock_SP	fragment-glide-dock_SP_pv.maegz	132																																	F1521760		1	2	1	2.5	43.3
	OTAVA-FRAGMENT-LIBRARY-ligprep_1-.sdf:9516	133	fragment-glide-dock_SP_pv.133	10/13/2023 17:03	10/13/2023 17:03			C:\Users\Haider Thaer\OneDrive - Jamia Millia Islamia (A Central University)\Desktop\plm9 project\fragment-glide-dock_SP	fragment-glide-dock_SP_pv.maegz	133																																	F11639229		1	3	2	2.1	71.8
	OTAVA-FRAGMENT-LIBRARY-ligprep_1-.sdf:3040	134	fragment-glide-dock_SP_pv.134	10/13/2023 17:03	10/13/2023 17:03			C:\Users\Haider Thaer\OneDrive - Jamia Millia Islamia (A Central University)\Desktop\plm9 project\fragment-glide-dock_SP	fragment-glide-dock_SP_pv.maegz	134																																	F7020300560		3	4	2	1.7	73.7
	OTAVA-FRAGMENT-LIBRARY-ligprep_1-.sdf:3119	135	fragment-glide-dock_SP_pv.135	10/13/2023 17:03	10/13/2023 17:03			C:\Users\Haider Thaer\OneDrive - Jamia Millia Islamia (A Central University)\Desktop\plm9 project\fragment-glide-dock_SP	fragment-glide-dock_SP_pv.maegz	135																																	F7020143416		2	4	0	2.6	50.4
	OTAVA-FRAGMENT-LIBRARY-ligprep_1-.sdf:2879	136	fragment-glide-dock_SP_pv.136	10/13/2023 17:03	10/13/2023 17:03			C:\Users\Haider Thaer\OneDrive - Jamia Millia Islamia (A Central University)\Desktop\plm9 project\fragment-glide-dock_SP	fragment-glide-dock_SP_pv.maegz	136																																	F7020410020		2	2	1	1.8	40.7
	OTAVA-FRAGMENT-LIBRARY-ligprep_1-.sdf:3051	137	fragment-glide-dock_SP_pv.137	10/13/2023 17:03	10/13/2023 17:03			C:\Users\Haider Thaer\OneDrive - Jamia Millia Islamia (A Central University)\Desktop\plm9 project\fragment-glide-dock_SP	fragment-glide-dock_SP_pv.maegz	137																																	F7020300458		2	4	2	1.6	65.8
	OTAVA-FRAGMENT-LIBRARY-ligprep_1-.sdf:3831	138	fragment-glide-dock_SP_pv.138	10/13/2023 17:03	10/13/2023 17:03			C:\Users\Haider Thaer\OneDrive - Jamia Millia Islamia (A Central University)\Desktop\plm9 project\fragment-glide-dock_SP	fragment-glide-dock_SP_pv.maegz	138																																	F7011440039		2	4	2	1.6	65.8
	OTAVA-FRAGMENT-LIBRARY-ligprep_1-.sdf:1922	139	fragment-glide-dock_SP_pv.139	10/13/2023 17:03	10/13/2023 17:03			C:\Users\Haider Thaer\OneDrive - Jamia Millia Islamia (A Central University)\Desktop\plm9 project\fragment-glide-dock_SP	fragment-glide-dock_SP_pv.maegz	139																																	F7117160192		1	4	1	2.7	63.3
	OTAVA-FRAGMENT-LIBRARY-ligprep_1-.sdf:10493	140	fragment-glide-dock_SP_pv.140	10/13/2023 17:03	10/13/2023 17:03			C:\Users\Haider Thaer\OneDrive - Jamia Millia Islamia (A Central University)\Desktop\plm9 project\fragment-glide-dock_SP	fragment-glide-dock_SP_pv.maegz	140																																	F1033831	3 HCl	1	3	2	1.5	80
	OTAVA-FRAGMENT-LIBRARY-ligprep_1-.sdf:10346	141	fragment-glide-dock_SP_pv.141	10/13/2023 17:03	10/13/2023 17:03			C:\Users\Haider Thaer\OneDrive - Jamia Millia Islamia (A Central University)\Desktop\plm9 project\fragment-glide-dock_SP	fragment-glide-dock_SP_pv.maegz	141																																	F1048841	HCl	2	2	2	1.2	55.1
	OTAVA-FRAGMENT-LIBRARY-ligprep_1-.sdf:2103	142	fragment-glide-dock_SP_pv.142	10/13/2023 17:03	10/13/2023 17:03			C:\Users\Haider Thaer\OneDrive - Jamia Millia Islamia (A Central University)\Desktop\plm9 project\fragment-glide-dock_SP	fragment-glide-dock_SP_pv.maegz	142																																	F7113230138		1	4	2	0.8	78.6
	OTAVA-FRAGMENT-LIBRARY-ligprep_1-.sdf:6157	143	fragment-glide-dock_SP_pv.143	10/13/2023 17:03	10/13/2023 17:03			C:\Users\Haider Thaer\OneDrive - Jamia Millia Islamia (A Central University)\Desktop\plm9 project\fragment-glide-dock_SP	fragment-glide-dock_SP_pv.maegz	143																																	F2932616		1	1	2	1.8	43.1
	OTAVA-FRAGMENT-LIBRARY-ligprep_1-.sdf:3834	144	fragment-glide-dock_SP_pv.144	10/13/2023 17:03	10/13/2023 17:03			C:\Users\Haider Thaer\OneDrive - Jamia Millia Islamia (A Central University)\Desktop\plm9 project\fragment-glide-dock_SP	fragment-glide-dock_SP_pv.maegz	144																																	F7011440033		2	4	2	0.9	65.8
	OTAVA-FRAGMENT-LIBRARY-ligprep_1-.sdf:10985	145	fragment-glide-dock_SP_pv.145	10/13/2023 17:03	10/13/2023 17:03			C:\Users\Haider Thaer\OneDrive - Jamia Millia Islamia (A Central University)\Desktop\plm9 project\fragment-glide-dock_SP	fragment-glide-dock_SP_pv.maegz	145																																	F0127460251		0	4	2	0.9	76.5
	OTAVA-FRAGMENT-LIBRARY-ligprep_1-.sdf:4385	146	fragment-glide-dock_SP_pv.146	10/13/2023 17:03	10/13/2023 17:03			C:\Users\Haider Thaer\OneDrive - Jamia Millia Islamia (A Central University)\Desktop\plm9 project\fragment-glide-dock_SP	fragment-glide-dock_SP_pv.maegz	146																																	F6247140		2	4	3	1.4	75.1
	OTAVA-FRAGMENT-LIBRARY-ligprep_1-.sdf:11334	147	fragment-glide-dock_SP_pv.147	10/13/2023 17:03	10/13/2023 17:03			C:\Users\Haider Thaer\OneDrive - Jamia Millia Islamia (A Central University)\Desktop\plm9 project\fragment-glide-dock_SP	fragment-glide-dock_SP_pv.maegz	147																																	F0111910122		0	3	0	2.1	60.2
	OTAVA-FRAGMENT-LIBRARY-ligprep_1-.sdf:7680	148	fragment-glide-dock_SP_pv.148	10/13/2023 17:03	10/13/2023 17:03			C:\Users\Haider Thaer\OneDrive - Jamia Millia Islamia (A Central University)\Desktop\plm9 project\fragment-glide-dock_SP	fragment-glide-dock_SP_pv.maegz	148																																	F1664101		0	1	1	3	17.3
	OTAVA-FRAGMENT-LIBRARY-ligprep_1-.sdf:4517	149	fragment-glide-dock_SP_pv.149	10/13/2023 17:03	10/13/2023 17:03			C:\Users\Haider Thaer\OneDrive - Jamia Millia Islamia (A Central University)\Desktop\plm9 project\fragment-glide-dock_SP	fragment-glide-dock_SP_pv.maegz	149																																	F6135746		0	2	1	3	30.2
	OTAVA-FRAGMENT-LIBRARY-ligprep_1-.sdf:9547	150	fragment-glide-dock_SP_pv.150	10/13/2023 17:03	10/13/2023 17:03			C:\Users\Haider Thaer\OneDrive - Jamia Millia Islamia (A Central University)\Desktop\plm9 project\fragment-glide-dock_SP	fragment-glide-dock_SP_pv.maegz	150																																	F1160780	HCl	1	2	2	2	67.1
	OTAVA-FRAGMENT-LIBRARY-ligprep_1-.sdf:32	151	fragment-glide-dock_SP_pv.151	10/13/2023 17:03	10/13/2023 17:03			C:\Users\Haider Thaer\OneDrive - Jamia Millia Islamia (A Central University)\Desktop\plm9 project\fragment-glide-dock_SP	fragment-glide-dock_SP_pv.maegz	151																																	F995809		1	3	2	2.5	78.2
	OTAVA-FRAGMENT-LIBRARY-ligprep_1-.sdf:4441	152	fragment-glide-dock_SP_pv.152	10/13/2023 17:03	10/13/2023 17:03			C:\Users\Haider Thaer\OneDrive - Jamia Millia Islamia (A Central University)\Desktop\plm9 project\fragment-glide-dock_SP	fragment-glide-dock_SP_pv.maegz	152																																	F6238578		2	3	3	2.1	66.4
	OTAVA-FRAGMENT-LIBRARY-ligprep_1-.sdf:3253	153	fragment-glide-dock_SP_pv.153	10/13/2023 17:03	10/13/2023 17:03			C:\Users\Haider Thaer\OneDrive - Jamia Millia Islamia (A Central University)\Desktop\plm9 project\fragment-glide-dock_SP	fragment-glide-dock_SP_pv.maegz	153																																	F7018801403		2	4	2	1.1	65.8
	OTAVA-FRAGMENT-LIBRARY-ligprep_1-.sdf:4471	154	fragment-glide-dock_SP_pv.154	10/13/2023 17:03	10/13/2023 17:03			C:\Users\Haider Thaer\OneDrive - Jamia Millia Islamia (A Central University)\Desktop\plm9 project\fragment-glide-dock_SP	fragment-glide-dock_SP_pv.maegz	154																																	F6138894		1	2	2	1.5	69.1
	OTAVA-FRAGMENT-LIBRARY-ligprep_1-.sdf:2755	155	fragment-glide-dock_SP_pv.155	10/13/2023 17:03	10/13/2023 17:03			C:\Users\Haider Thaer\OneDrive - Jamia Millia Islamia (A Central University)\Desktop\plm9 project\fragment-glide-dock_SP	fragment-glide-dock_SP_pv.maegz	155																																	F7020527604		3	4	2	2.6	73.7
	OTAVA-FRAGMENT-LIBRARY-ligprep_1-.sdf:3829	156	fragment-glide-dock_SP_pv.156	10/13/2023 17:03	10/13/2023 17:03			C:\Users\Haider Thaer\OneDrive - Jamia Millia Islamia (A Central University)\Desktop\plm9 project\fragment-glide-dock_SP	fragment-glide-dock_SP_pv.maegz	156																																	F7011440041		2	4	2	1.6	65.8
	OTAVA-FRAGMENT-LIBRARY-ligprep_1-.sdf:3843	157	fragment-glide-dock_SP_pv.157	10/13/2023 17:03	10/13/2023 17:03			C:\Users\Haider Thaer\OneDrive - Jamia Millia Islamia (A Central University)\Desktop\plm9 project\fragment-glide-dock_SP	fragment-glide-dock_SP_pv.maegz	157																																	F7011090003		1	2	1	1.3	70.2
	OTAVA-FRAGMENT-LIBRARY-ligprep_1-.sdf:9345	158	fragment-glide-dock_SP_pv.158	10/13/2023 17:03	10/13/2023 17:03			C:\Users\Haider Thaer\OneDrive - Jamia Millia Islamia (A Central University)\Desktop\plm9 project\fragment-glide-dock_SP	fragment-glide-dock_SP_pv.maegz	158																																	F1197318		1	1	1	2.8	48.5
	OTAVA-FRAGMENT-LIBRARY-ligprep_1-.sdf:10895	159	fragment-glide-dock_SP_pv.159	10/13/2023 17:03	10/13/2023 17:03			C:\Users\Haider Thaer\OneDrive - Jamia Millia Islamia (A Central University)\Desktop\plm9 project\fragment-glide-dock_SP	fragment-glide-dock_SP_pv.maegz	159																																	F0129720098		1	3	1	2.7	61.4
	OTAVA-FRAGMENT-LIBRARY-ligprep_1-.sdf:7865	160	fragment-glide-dock_SP_pv.160	10/13/2023 17:03	10/13/2023 17:03			C:\Users\Haider Thaer\OneDrive - Jamia Millia Islamia (A Central University)\Desktop\plm9 project\fragment-glide-dock_SP	fragment-glide-dock_SP_pv.maegz	160																																	F1565865		2	3	3	1.7	75.4
	OTAVA-FRAGMENT-LIBRARY-ligprep_1-.sdf:3013	161	fragment-glide-dock_SP_pv.161	10/13/2023 17:03	10/13/2023 17:03			C:\Users\Haider Thaer\OneDrive - Jamia Millia Islamia (A Central University)\Desktop\plm9 project\fragment-glide-dock_SP	fragment-glide-dock_SP_pv.maegz	161																																	F7020300840		3	4	2	2.2	73.7
	OTAVA-FRAGMENT-LIBRARY-ligprep_1-.sdf:7118	162	fragment-glide-dock_SP_pv.162	10/13/2023 17:03	10/13/2023 17:03			C:\Users\Haider Thaer\OneDrive - Jamia Millia Islamia (A Central University)\Desktop\plm9 project\fragment-glide-dock_SP	fragment-glide-dock_SP_pv.maegz	162																																	F1904322		1	1	2	2	56.2
	OTAVA-FRAGMENT-LIBRARY-ligprep_1-.sdf:3007	163	fragment-glide-dock_SP_pv.163	10/13/2023 17:03	10/13/2023 17:03			C:\Users\Haider Thaer\OneDrive - Jamia Millia Islamia (A Central University)\Desktop\plm9 project\fragment-glide-dock_SP	fragment-glide-dock_SP_pv.maegz	163																																	F7020310234		0	2	0	1.7	60.9
	OTAVA-FRAGMENT-LIBRARY-ligprep_1-.sdf:11282	164	fragment-glide-dock_SP_pv.164	10/13/2023 17:03	10/13/2023 17:03			C:\Users\Haider Thaer\OneDrive - Jamia Millia Islamia (A Central University)\Desktop\plm9 project\fragment-glide-dock_SP	fragment-glide-dock_SP_pv.maegz	164																																	F0113310015		0	4	2	1.7	76.5
	OTAVA-FRAGMENT-LIBRARY-ligprep_1-.sdf:3479	165	fragment-glide-dock_SP_pv.165	10/13/2023 17:03	10/13/2023 17:03			C:\Users\Haider Thaer\OneDrive - Jamia Millia Islamia (A Central University)\Desktop\plm9 project\fragment-glide-dock_SP	fragment-glide-dock_SP_pv.maegz	165																																	F7016000556		2	4	3	1.6	65.8
	OTAVA-FRAGMENT-LIBRARY-ligprep_1-.sdf:7816	166	fragment-glide-dock_SP_pv.166	10/13/2023 17:03	10/13/2023 17:03			C:\Users\Haider Thaer\OneDrive - Jamia Millia Islamia (A Central University)\Desktop\plm9 project\fragment-glide-dock_SP	fragment-glide-dock_SP_pv.maegz	166																																	F1587179		2	3	3	1.6	66.4
	OTAVA-FRAGMENT-LIBRARY-ligprep_1-.sdf:1471	167	fragment-glide-dock_SP_pv.167	10/13/2023 17:03	10/13/2023 17:03			C:\Users\Haider Thaer\OneDrive - Jamia Millia Islamia (A Central University)\Desktop\plm9 project\fragment-glide-dock_SP	fragment-glide-dock_SP_pv.maegz	167																																	F7119851753		1	3	3	2.1	66.5
	OTAVA-FRAGMENT-LIBRARY-ligprep_1-.sdf:315	168	fragment-glide-dock_SP_pv.168	10/13/2023 17:03	10/13/2023 17:03			C:\Users\Haider Thaer\OneDrive - Jamia Millia Islamia (A Central University)\Desktop\plm9 project\fragment-glide-dock_SP	fragment-glide-dock_SP_pv.maegz	168																																	F7713930015		1	3	1	1.4	49.4
	OTAVA-FRAGMENT-LIBRARY-ligprep_1-.sdf:1253	169	fragment-glide-dock_SP_pv.169	10/13/2023 17:03	10/13/2023 17:03			C:\Users\Haider Thaer\OneDrive - Jamia Millia Islamia (A Central University)\Desktop\plm9 project\fragment-glide-dock_SP	fragment-glide-dock_SP_pv.maegz	169																																	F7126410		0	4	2	2.9	52.3
	OTAVA-FRAGMENT-LIBRARY-ligprep_1-.sdf:2110	170	fragment-glide-dock_SP_pv.170	10/13/2023 17:03	10/13/2023 17:03			C:\Users\Haider Thaer\OneDrive - Jamia Millia Islamia (A Central University)\Desktop\plm9 project\fragment-glide-dock_SP	fragment-glide-dock_SP_pv.maegz	170																																	F7113221618		1	3	3	2.9	41.8
	OTAVA-FRAGMENT-LIBRARY-ligprep_1-.sdf:11426	171	fragment-glide-dock_SP_pv.171	10/13/2023 17:03	10/13/2023 17:03			C:\Users\Haider Thaer\OneDrive - Jamia Millia Islamia (A Central University)\Desktop\plm9 project\fragment-glide-dock_SP	fragment-glide-dock_SP_pv.maegz	171																																	F0110420157		1	3	3	2	66.5
	OTAVA-FRAGMENT-LIBRARY-ligprep_1-.sdf:3404	172	fragment-glide-dock_SP_pv.172	10/13/2023 17:03	10/13/2023 17:03			C:\Users\Haider Thaer\OneDrive - Jamia Millia Islamia (A Central University)\Desktop\plm9 project\fragment-glide-dock_SP	fragment-glide-dock_SP_pv.maegz	172																																	F7017520002		1	3	1	1.1	56.7
	OTAVA-FRAGMENT-LIBRARY-ligprep_1-.sdf:10261	173	fragment-glide-dock_SP_pv.173	10/13/2023 17:03	10/13/2023 17:03			C:\Users\Haider Thaer\OneDrive - Jamia Millia Islamia (A Central University)\Desktop\plm9 project\fragment-glide-dock_SP	fragment-glide-dock_SP_pv.maegz	173																																	F1056484		2	2	2	1.2	57.8
	OTAVA-FRAGMENT-LIBRARY-ligprep_1-.sdf:26	174	fragment-glide-dock_SP_pv.174	10/13/2023 17:03	10/13/2023 17:03			C:\Users\Haider Thaer\OneDrive - Jamia Millia Islamia (A Central University)\Desktop\plm9 project\fragment-glide-dock_SP	fragment-glide-dock_SP_pv.maegz	174																																	F9958109		0	3	3	1.1	44.1
	OTAVA-FRAGMENT-LIBRARY-ligprep_1-.sdf:10248	175	fragment-glide-dock_SP_pv.175	10/13/2023 17:03	10/13/2023 17:03			C:\Users\Haider Thaer\OneDrive - Jamia Millia Islamia (A Central University)\Desktop\plm9 project\fragment-glide-dock_SP	fragment-glide-dock_SP_pv.maegz	175																																	F1056532		1	2	1	1.7	52.5
	OTAVA-FRAGMENT-LIBRARY-ligprep_1-.sdf:11281	176	fragment-glide-dock_SP_pv.176	10/13/2023 17:03	10/13/2023 17:03			C:\Users\Haider Thaer\OneDrive - Jamia Millia Islamia (A Central University)\Desktop\plm9 project\fragment-glide-dock_SP	fragment-glide-dock_SP_pv.maegz	176																																	F0113430021		1	3	1	1.1	59.3
	OTAVA-FRAGMENT-LIBRARY-ligprep_1-.sdf:3277	177	fragment-glide-dock_SP_pv.177	10/13/2023 17:03	10/13/2023 17:03			C:\Users\Haider Thaer\OneDrive - Jamia Millia Islamia (A Central University)\Desktop\plm9 project\fragment-glide-dock_SP	fragment-glide-dock_SP_pv.maegz	177																																	F7018801285		2	4	2	1.8	65.8
	OTAVA-FRAGMENT-LIBRARY-ligprep_1-.sdf:4987	178	fragment-glide-dock_SP_pv.178	10/13/2023 17:03	10/13/2023 17:03			C:\Users\Haider Thaer\OneDrive - Jamia Millia Islamia (A Central University)\Desktop\plm9 project\fragment-glide-dock_SP	fragment-glide-dock_SP_pv.maegz	178																																	F4802709		1	3	3	1.3	59.3
	OTAVA-FRAGMENT-LIBRARY-ligprep_1-.sdf:4001	179	fragment-glide-dock_SP_pv.179	10/13/2023 17:03	10/13/2023 17:03			C:\Users\Haider Thaer\OneDrive - Jamia Millia Islamia (A Central University)\Desktop\plm9 project\fragment-glide-dock_SP	fragment-glide-dock_SP_pv.maegz	179																																	F7006281		1	3	3	2.3	72.4
	OTAVA-FRAGMENT-LIBRARY-ligprep_1-.sdf:1392	180	fragment-glide-dock_SP_pv.180	10/13/2023 17:03	10/13/2023 17:03			C:\Users\Haider Thaer\OneDrive - Jamia Millia Islamia (A Central University)\Desktop\plm9 project\fragment-glide-dock_SP	fragment-glide-dock_SP_pv.maegz	180																																	F7119981996		2	4	1	1.9	75.6
	OTAVA-FRAGMENT-LIBRARY-ligprep_1-.sdf:4295	181	fragment-glide-dock_SP_pv.181	10/13/2023 17:03	10/13/2023 17:03			C:\Users\Haider Thaer\OneDrive - Jamia Millia Islamia (A Central University)\Desktop\plm9 project\fragment-glide-dock_SP	fragment-glide-dock_SP_pv.maegz	181																																	F6373639		1	4	1	0.9	77.1
	OTAVA-FRAGMENT-LIBRARY-ligprep_1-.sdf:5689	182	fragment-glide-dock_SP_pv.182	10/13/2023 17:03	10/13/2023 17:03			C:\Users\Haider Thaer\OneDrive - Jamia Millia Islamia (A Central University)\Desktop\plm9 project\fragment-glide-dock_SP	fragment-glide-dock_SP_pv.maegz	182																																	F3644298		1	3	1	2	69.1
	OTAVA-FRAGMENT-LIBRARY-ligprep_1-.sdf:10220	183	fragment-glide-dock_SP_pv.183	10/13/2023 17:03	10/13/2023 17:03			C:\Users\Haider Thaer\OneDrive - Jamia Millia Islamia (A Central University)\Desktop\plm9 project\fragment-glide-dock_SP	fragment-glide-dock_SP_pv.maegz	183																																	F1056688		2	4	0	0	77.8
	OTAVA-FRAGMENT-LIBRARY-ligprep_1-.sdf:11278	184	fragment-glide-dock_SP_pv.184	10/13/2023 17:03	10/13/2023 17:03			C:\Users\Haider Thaer\OneDrive - Jamia Millia Islamia (A Central University)\Desktop\plm9 project\fragment-glide-dock_SP	fragment-glide-dock_SP_pv.maegz	184																																	F0113430127		1	3	1	1.2	59.3
	OTAVA-FRAGMENT-LIBRARY-ligprep_1-.sdf:7884	185	fragment-glide-dock_SP_pv.185	10/13/2023 17:03	10/13/2023 17:03			C:\Users\Haider Thaer\OneDrive - Jamia Millia Islamia (A Central University)\Desktop\plm9 project\fragment-glide-dock_SP	fragment-glide-dock_SP_pv.maegz	185																																	F1560601		1	3	3	0.7	75.8
	OTAVA-FRAGMENT-LIBRARY-ligprep_1-.sdf:11280	186	fragment-glide-dock_SP_pv.186	10/13/2023 17:03	10/13/2023 17:03			C:\Users\Haider Thaer\OneDrive - Jamia Millia Islamia (A Central University)\Desktop\plm9 project\fragment-glide-dock_SP	fragment-glide-dock_SP_pv.maegz	186																																	F0113430022		1	3	2	1.8	59.3
	OTAVA-FRAGMENT-LIBRARY-ligprep_1-.sdf:6491	187	fragment-glide-dock_SP_pv.187	10/13/2023 17:03	10/13/2023 17:03			C:\Users\Haider Thaer\OneDrive - Jamia Millia Islamia (A Central University)\Desktop\plm9 project\fragment-glide-dock_SP	fragment-glide-dock_SP_pv.maegz	187																																	F2422845		1	2	1	0.4	41.5
	OTAVA-FRAGMENT-LIBRARY-ligprep_1-.sdf:489	188	fragment-glide-dock_SP_pv.188	10/13/2023 17:03	10/13/2023 17:03			C:\Users\Haider Thaer\OneDrive - Jamia Millia Islamia (A Central University)\Desktop\plm9 project\fragment-glide-dock_SP	fragment-glide-dock_SP_pv.maegz	188																																	F7561524		1	2	0	1.2	55.1
	OTAVA-FRAGMENT-LIBRARY-ligprep_1-.sdf:393	189	fragment-glide-dock_SP_pv.189	10/13/2023 17:03	10/13/2023 17:03			C:\Users\Haider Thaer\OneDrive - Jamia Millia Islamia (A Central University)\Desktop\plm9 project\fragment-glide-dock_SP	fragment-glide-dock_SP_pv.maegz	189																																	F7569948		2	3	3	2.1	58.2
	OTAVA-FRAGMENT-LIBRARY-ligprep_1-.sdf:8993	190	fragment-glide-dock_SP_pv.190	10/13/2023 17:03	10/13/2023 17:03			C:\Users\Haider Thaer\OneDrive - Jamia Millia Islamia (A Central University)\Desktop\plm9 project\fragment-glide-dock_SP	fragment-glide-dock_SP_pv.maegz	190																																	F1284664		1	3	3	0.4	66.5
	OTAVA-FRAGMENT-LIBRARY-ligprep_1-.sdf:4051	191	fragment-glide-dock_SP_pv.191	10/13/2023 17:03	10/13/2023 17:03			C:\Users\Haider Thaer\OneDrive - Jamia Millia Islamia (A Central University)\Desktop\plm9 project\fragment-glide-dock_SP	fragment-glide-dock_SP_pv.maegz	191																																	F6923394		2	2	1	1.8	48.9
	OTAVA-FRAGMENT-LIBRARY-ligprep_1-.sdf:7199	192	fragment-glide-dock_SP_pv.192	10/13/2023 17:03	10/13/2023 17:03			C:\Users\Haider Thaer\OneDrive - Jamia Millia Islamia (A Central University)\Desktop\plm9 project\fragment-glide-dock_SP	fragment-glide-dock_SP_pv.maegz	192																																	F1867085		1	2	2	1.6	31.9
	OTAVA-FRAGMENT-LIBRARY-ligprep_1-.sdf:3268	193	fragment-glide-dock_SP_pv.193	10/13/2023 17:03	10/13/2023 17:03			C:\Users\Haider Thaer\OneDrive - Jamia Millia Islamia (A Central University)\Desktop\plm9 project\fragment-glide-dock_SP	fragment-glide-dock_SP_pv.maegz	193																																	F7018801312		2	4	3	2.5	65.8
	OTAVA-FRAGMENT-LIBRARY-ligprep_1-.sdf:6005	194	fragment-glide-dock_SP_pv.194	10/13/2023 17:03	10/13/2023 17:03			C:\Users\Haider Thaer\OneDrive - Jamia Millia Islamia (A Central University)\Desktop\plm9 project\fragment-glide-dock_SP	fragment-glide-dock_SP_pv.maegz	194																																	F3353951		1	3	1	2.6	34.2
	OTAVA-FRAGMENT-LIBRARY-ligprep_1-.sdf:623	195	fragment-glide-dock_SP_pv.195	10/13/2023 17:03	10/13/2023 17:03			C:\Users\Haider Thaer\OneDrive - Jamia Millia Islamia (A Central University)\Desktop\plm9 project\fragment-glide-dock_SP	fragment-glide-dock_SP_pv.maegz	195																																	F7510420121		1	2	2	2.7	70.2
	OTAVA-FRAGMENT-LIBRARY-ligprep_1-.sdf:10104	196	fragment-glide-dock_SP_pv.196	10/13/2023 17:03	10/13/2023 17:03			C:\Users\Haider Thaer\OneDrive - Jamia Millia Islamia (A Central University)\Desktop\plm9 project\fragment-glide-dock_SP	fragment-glide-dock_SP_pv.maegz	196																																	F1087153		2	3	1	0.4	66.4
	OTAVA-FRAGMENT-LIBRARY-ligprep_1-.sdf:7691	197	fragment-glide-dock_SP_pv.197	10/13/2023 17:03	10/13/2023 17:03			C:\Users\Haider Thaer\OneDrive - Jamia Millia Islamia (A Central University)\Desktop\plm9 project\fragment-glide-dock_SP	fragment-glide-dock_SP_pv.maegz	197																																	F1661629	HCl	1	4	2	2	65.1
	OTAVA-FRAGMENT-LIBRARY-ligprep_1-.sdf:694	198	fragment-glide-dock_SP_pv.198	10/13/2023 17:03	10/13/2023 17:03			C:\Users\Haider Thaer\OneDrive - Jamia Millia Islamia (A Central University)\Desktop\plm9 project\fragment-glide-dock_SP	fragment-glide-dock_SP_pv.maegz	198																																	F7217981862		2	2	3	0.9	57.8
	OTAVA-FRAGMENT-LIBRARY-ligprep_1-.sdf:5043	199	fragment-glide-dock_SP_pv.199	10/13/2023 17:03	10/13/2023 17:03			C:\Users\Haider Thaer\OneDrive - Jamia Millia Islamia (A Central University)\Desktop\plm9 project\fragment-glide-dock_SP	fragment-glide-dock_SP_pv.maegz	199																																	F4790889		0	4	3	1.2	75.5
	OTAVA-FRAGMENT-LIBRARY-ligprep_1-.sdf:7464	200	fragment-glide-dock_SP_pv.200	10/13/2023 17:03	10/13/2023 17:03			C:\Users\Haider Thaer\OneDrive - Jamia Millia Islamia (A Central University)\Desktop\plm9 project\fragment-glide-dock_SP	fragment-glide-dock_SP_pv.maegz	200																																	F1739847	HCl	2	3	3	2.7	45.2
	OTAVA-FRAGMENT-LIBRARY-ligprep_1-.sdf:8698	201	fragment-glide-dock_SP_pv.201	10/13/2023 17:03	10/13/2023 17:03			C:\Users\Haider Thaer\OneDrive - Jamia Millia Islamia (A Central University)\Desktop\plm9 project\fragment-glide-dock_SP	fragment-glide-dock_SP_pv.maegz	201																																	F1315008		1	2	1	3	52.1
	OTAVA-FRAGMENT-LIBRARY-ligprep_1-.sdf:1753	202	fragment-glide-dock_SP_pv.202	10/13/2023 17:03	10/13/2023 17:03			C:\Users\Haider Thaer\OneDrive - Jamia Millia Islamia (A Central University)\Desktop\plm9 project\fragment-glide-dock_SP	fragment-glide-dock_SP_pv.maegz	202																																	F7119341303		2	1	2	2.9	41.1
	OTAVA-FRAGMENT-LIBRARY-ligprep_1-.sdf:107	203	fragment-glide-dock_SP_pv.203	10/13/2023 17:03	10/13/2023 17:03			C:\Users\Haider Thaer\OneDrive - Jamia Millia Islamia (A Central University)\Desktop\plm9 project\fragment-glide-dock_SP	fragment-glide-dock_SP_pv.maegz	203																																	F9686312		1	3	2	2	51.2
	OTAVA-FRAGMENT-LIBRARY-ligprep_1-.sdf:9761	204	fragment-glide-dock_SP_pv.204	10/13/2023 17:03	10/13/2023 17:03			C:\Users\Haider Thaer\OneDrive - Jamia Millia Islamia (A Central University)\Desktop\plm9 project\fragment-glide-dock_SP	fragment-glide-dock_SP_pv.maegz	204																																	F1119641		2	3	1	1.6	64.3
	OTAVA-FRAGMENT-LIBRARY-ligprep_1-.sdf:5999	205	fragment-glide-dock_SP_pv.205	10/13/2023 17:03	10/13/2023 17:03			C:\Users\Haider Thaer\OneDrive - Jamia Millia Islamia (A Central University)\Desktop\plm9 project\fragment-glide-dock_SP	fragment-glide-dock_SP_pv.maegz	205																																	F3353975		0	3	1	1.6	66.9
	OTAVA-FRAGMENT-LIBRARY-ligprep_1-.sdf:8295	206	fragment-glide-dock_SP_pv.206	10/13/2023 17:03	10/13/2023 17:03			C:\Users\Haider Thaer\OneDrive - Jamia Millia Islamia (A Central University)\Desktop\plm9 project\fragment-glide-dock_SP	fragment-glide-dock_SP_pv.maegz	206																																	F1436731		1	4	0	0.3	69.1
	OTAVA-FRAGMENT-LIBRARY-ligprep_1-.sdf:4052	207	fragment-glide-dock_SP_pv.207	10/13/2023 17:03	10/13/2023 17:03			C:\Users\Haider Thaer\OneDrive - Jamia Millia Islamia (A Central University)\Desktop\plm9 project\fragment-glide-dock_SP	fragment-glide-dock_SP_pv.maegz	207																																	F6923391		2	2	1	0.9	48.9
	OTAVA-FRAGMENT-LIBRARY-ligprep_1-.sdf:4105	208	fragment-glide-dock_SP_pv.208	10/13/2023 17:03	10/13/2023 17:03			C:\Users\Haider Thaer\OneDrive - Jamia Millia Islamia (A Central University)\Desktop\plm9 project\fragment-glide-dock_SP	fragment-glide-dock_SP_pv.maegz	208																																	F6851493		1	3	1	1.9	46
	OTAVA-FRAGMENT-LIBRARY-ligprep_1-.sdf:3252	209	fragment-glide-dock_SP_pv.209	10/13/2023 17:03	10/13/2023 17:03			C:\Users\Haider Thaer\OneDrive - Jamia Millia Islamia (A Central University)\Desktop\plm9 project\fragment-glide-dock_SP	fragment-glide-dock_SP_pv.maegz	209																																	F7018801408		2	4	3	1.1	65.8
	OTAVA-FRAGMENT-LIBRARY-ligprep_1-.sdf:4249	210	fragment-glide-dock_SP_pv.210	10/13/2023 17:03	10/13/2023 17:03			C:\Users\Haider Thaer\OneDrive - Jamia Millia Islamia (A Central University)\Desktop\plm9 project\fragment-glide-dock_SP	fragment-glide-dock_SP_pv.maegz	210																																	F6470985		2	3	3	0.6	61
	OTAVA-FRAGMENT-LIBRARY-ligprep_1-.sdf:6197	211	fragment-glide-dock_SP_pv.211	10/13/2023 17:03	10/13/2023 17:03			C:\Users\Haider Thaer\OneDrive - Jamia Millia Islamia (A Central University)\Desktop\plm9 project\fragment-glide-dock_SP	fragment-glide-dock_SP_pv.maegz	211																																	F2847890		2	2	1	0.9	68.3
	OTAVA-FRAGMENT-LIBRARY-ligprep_1-.sdf:9992	212	fragment-glide-dock_SP_pv.212	10/13/2023 17:03	10/13/2023 17:03			C:\Users\Haider Thaer\OneDrive - Jamia Millia Islamia (A Central University)\Desktop\plm9 project\fragment-glide-dock_SP	fragment-glide-dock_SP_pv.maegz	212																																	F1098960		0	4	2	0.2	56.2
	OTAVA-FRAGMENT-LIBRARY-ligprep_1-.sdf:10265	213	fragment-glide-dock_SP_pv.213	10/13/2023 17:03	10/13/2023 17:03			C:\Users\Haider Thaer\OneDrive - Jamia Millia Islamia (A Central University)\Desktop\plm9 project\fragment-glide-dock_SP	fragment-glide-dock_SP_pv.maegz	213																																	F1056473		1	2	1	1.9	37.9
	OTAVA-FRAGMENT-LIBRARY-ligprep_1-.sdf:5575	214	fragment-glide-dock_SP_pv.214	10/13/2023 17:03	10/13/2023 17:03			C:\Users\Haider Thaer\OneDrive - Jamia Millia Islamia (A Central University)\Desktop\plm9 project\fragment-glide-dock_SP	fragment-glide-dock_SP_pv.maegz	214																																	F3686550		3	2	1	1.3	48.1
	OTAVA-FRAGMENT-LIBRARY-ligprep_1-.sdf:1893	215	fragment-glide-dock_SP_pv.215	10/13/2023 17:03	10/13/2023 17:03			C:\Users\Haider Thaer\OneDrive - Jamia Millia Islamia (A Central University)\Desktop\plm9 project\fragment-glide-dock_SP	fragment-glide-dock_SP_pv.maegz	215																																	F7117171545		1	2	1	3	41.5
	OTAVA-FRAGMENT-LIBRARY-ligprep_1-.sdf:3752	216	fragment-glide-dock_SP_pv.216	10/13/2023 17:03	10/13/2023 17:03			C:\Users\Haider Thaer\OneDrive - Jamia Millia Islamia (A Central University)\Desktop\plm9 project\fragment-glide-dock_SP	fragment-glide-dock_SP_pv.maegz	216																																	F7012250142		2	4	0	-0.9	79.8
	OTAVA-FRAGMENT-LIBRARY-ligprep_1-.sdf:10269	217	fragment-glide-dock_SP_pv.217	10/13/2023 17:03	10/13/2023 17:03			C:\Users\Haider Thaer\OneDrive - Jamia Millia Islamia (A Central University)\Desktop\plm9 project\fragment-glide-dock_SP	fragment-glide-dock_SP_pv.maegz	217																																	F1056371		2	2	1	2.1	48.9
	OTAVA-FRAGMENT-LIBRARY-ligprep_1-.sdf:1249	218	fragment-glide-dock_SP_pv.218	10/13/2023 17:03	10/13/2023 17:03			C:\Users\Haider Thaer\OneDrive - Jamia Millia Islamia (A Central University)\Desktop\plm9 project\fragment-glide-dock_SP	fragment-glide-dock_SP_pv.maegz	218																																	F7126643		2	3	2	2.9	67.6
	OTAVA-FRAGMENT-LIBRARY-ligprep_1-.sdf:3248	219	fragment-glide-dock_SP_pv.219	10/13/2023 17:03	10/13/2023 17:03			C:\Users\Haider Thaer\OneDrive - Jamia Millia Islamia (A Central University)\Desktop\plm9 project\fragment-glide-dock_SP	fragment-glide-dock_SP_pv.maegz	219																																	F7018801415		2	4	1	-0.7	65.8
	OTAVA-FRAGMENT-LIBRARY-ligprep_1-.sdf:3632	220	fragment-glide-dock_SP_pv.220	10/13/2023 17:03	10/13/2023 17:03			C:\Users\Haider Thaer\OneDrive - Jamia Millia Islamia (A Central University)\Desktop\plm9 project\fragment-glide-dock_SP	fragment-glide-dock_SP_pv.maegz	220																																	F7013910452		2	4	2	3	64.9
	OTAVA-FRAGMENT-LIBRARY-ligprep_1-.sdf:319	221	fragment-glide-dock_SP_pv.221	10/13/2023 17:03	10/13/2023 17:03			C:\Users\Haider Thaer\OneDrive - Jamia Millia Islamia (A Central University)\Desktop\plm9 project\fragment-glide-dock_SP	fragment-glide-dock_SP_pv.maegz	221																																	F7713580194		2	4	2	2.8	75
	OTAVA-FRAGMENT-LIBRARY-ligprep_1-.sdf:7857	222	fragment-glide-dock_SP_pv.222	10/13/2023 17:03	10/13/2023 17:03			C:\Users\Haider Thaer\OneDrive - Jamia Millia Islamia (A Central University)\Desktop\plm9 project\fragment-glide-dock_SP	fragment-glide-dock_SP_pv.maegz	222																																	F1570366		1	2	2	1.9	49.4
	OTAVA-FRAGMENT-LIBRARY-ligprep_1-.sdf:4395	223	fragment-glide-dock_SP_pv.223	10/13/2023 17:03	10/13/2023 17:03			C:\Users\Haider Thaer\OneDrive - Jamia Millia Islamia (A Central University)\Desktop\plm9 project\fragment-glide-dock_SP	fragment-glide-dock_SP_pv.maegz	223																																	F6246060		2	3	1	2.3	61.7
	OTAVA-FRAGMENT-LIBRARY-ligprep_1-.sdf:625	224	fragment-glide-dock_SP_pv.224	10/13/2023 17:03	10/13/2023 17:03			C:\Users\Haider Thaer\OneDrive - Jamia Millia Islamia (A Central University)\Desktop\plm9 project\fragment-glide-dock_SP	fragment-glide-dock_SP_pv.maegz	224																																	F7510420118		1	2	2	2.2	70.2
	OTAVA-FRAGMENT-LIBRARY-ligprep_1-.sdf:9334	225	fragment-glide-dock_SP_pv.225	10/13/2023 17:03	10/13/2023 17:03			C:\Users\Haider Thaer\OneDrive - Jamia Millia Islamia (A Central University)\Desktop\plm9 project\fragment-glide-dock_SP	fragment-glide-dock_SP_pv.maegz	225																																	F1199277		1	2	2	1.8	42.2
	OTAVA-FRAGMENT-LIBRARY-ligprep_1-.sdf:5898	226	fragment-glide-dock_SP_pv.226	10/13/2023 17:03	10/13/2023 17:03			C:\Users\Haider Thaer\OneDrive - Jamia Millia Islamia (A Central University)\Desktop\plm9 project\fragment-glide-dock_SP	fragment-glide-dock_SP_pv.maegz	226																																	F3462977		2	3	3	1.8	66.4
	OTAVA-FRAGMENT-LIBRARY-ligprep_1-.sdf:3259	227	fragment-glide-dock_SP_pv.227	10/13/2023 17:03	10/13/2023 17:03			C:\Users\Haider Thaer\OneDrive - Jamia Millia Islamia (A Central University)\Desktop\plm9 project\fragment-glide-dock_SP	fragment-glide-dock_SP_pv.maegz	227																																	F7018801379		2	4	2	1.7	65.8
	OTAVA-FRAGMENT-LIBRARY-ligprep_1-.sdf:3266	228	fragment-glide-dock_SP_pv.228	10/13/2023 17:03	10/13/2023 17:03			C:\Users\Haider Thaer\OneDrive - Jamia Millia Islamia (A Central University)\Desktop\plm9 project\fragment-glide-dock_SP	fragment-glide-dock_SP_pv.maegz	228																																	F7018801335		2	4	3	0.1	65.8
	OTAVA-FRAGMENT-LIBRARY-ligprep_1-.sdf:10267	229	fragment-glide-dock_SP_pv.229	10/13/2023 17:03	10/13/2023 17:03			C:\Users\Haider Thaer\OneDrive - Jamia Millia Islamia (A Central University)\Desktop\plm9 project\fragment-glide-dock_SP	fragment-glide-dock_SP_pv.maegz	229																																	F1056459		1	2	1	1.5	45.8
	OTAVA-FRAGMENT-LIBRARY-ligprep_1-.sdf:10075	230	fragment-glide-dock_SP_pv.230	10/13/2023 17:03	10/13/2023 17:03			C:\Users\Haider Thaer\OneDrive - Jamia Millia Islamia (A Central University)\Desktop\plm9 project\fragment-glide-dock_SP	fragment-glide-dock_SP_pv.maegz	230																																	F1089650		2	3	1	1.7	70.7
	OTAVA-FRAGMENT-LIBRARY-ligprep_1-.sdf:3764	231	fragment-glide-dock_SP_pv.231	10/13/2023 17:03	10/13/2023 17:03			C:\Users\Haider Thaer\OneDrive - Jamia Millia Islamia (A Central University)\Desktop\plm9 project\fragment-glide-dock_SP	fragment-glide-dock_SP_pv.maegz	231																																	F7012250008		2	4	2	1.7	65.8
	OTAVA-FRAGMENT-LIBRARY-ligprep_1-.sdf:9338	232	fragment-glide-dock_SP_pv.232	10/13/2023 17:03	10/13/2023 17:03			C:\Users\Haider Thaer\OneDrive - Jamia Millia Islamia (A Central University)\Desktop\plm9 project\fragment-glide-dock_SP	fragment-glide-dock_SP_pv.maegz	232																																	F1198990		0	2	1	2	49.8
	OTAVA-FRAGMENT-LIBRARY-ligprep_1-.sdf:3468	233	fragment-glide-dock_SP_pv.233	10/13/2023 17:03	10/13/2023 17:03			C:\Users\Haider Thaer\OneDrive - Jamia Millia Islamia (A Central University)\Desktop\plm9 project\fragment-glide-dock_SP	fragment-glide-dock_SP_pv.maegz	233																																	F7016000605		2	4	2	1.1	65.8
	OTAVA-FRAGMENT-LIBRARY-ligprep_1-.sdf:11238	234	fragment-glide-dock_SP_pv.234	10/13/2023 17:03	10/13/2023 17:03			C:\Users\Haider Thaer\OneDrive - Jamia Millia Islamia (A Central University)\Desktop\plm9 project\fragment-glide-dock_SP	fragment-glide-dock_SP_pv.maegz	234																																	F0115130036		2	4	3	1.3	65.8
	OTAVA-FRAGMENT-LIBRARY-ligprep_1-.sdf:3759	235	fragment-glide-dock_SP_pv.235	10/13/2023 17:03	10/13/2023 17:03			C:\Users\Haider Thaer\OneDrive - Jamia Millia Islamia (A Central University)\Desktop\plm9 project\fragment-glide-dock_SP	fragment-glide-dock_SP_pv.maegz	235																																	F7012250015		2	4	2	1.9	65.8
	OTAVA-FRAGMENT-LIBRARY-ligprep_1-.sdf:3280	236	fragment-glide-dock_SP_pv.236	10/13/2023 17:03	10/13/2023 17:03			C:\Users\Haider Thaer\OneDrive - Jamia Millia Islamia (A Central University)\Desktop\plm9 project\fragment-glide-dock_SP	fragment-glide-dock_SP_pv.maegz	236																																	F7018801278		2	4	2	2.2	65.8
	OTAVA-FRAGMENT-LIBRARY-ligprep_1-.sdf:8464	237	fragment-glide-dock_SP_pv.237	10/13/2023 17:03	10/13/2023 17:03			C:\Users\Haider Thaer\OneDrive - Jamia Millia Islamia (A Central University)\Desktop\plm9 project\fragment-glide-dock_SP	fragment-glide-dock_SP_pv.maegz	237																																	F1375331		1	2	3	0.9	52.3
	OTAVA-FRAGMENT-LIBRARY-ligprep_1-.sdf:10130	238	fragment-glide-dock_SP_pv.238	10/13/2023 17:03	10/13/2023 17:03			C:\Users\Haider Thaer\OneDrive - Jamia Millia Islamia (A Central University)\Desktop\plm9 project\fragment-glide-dock_SP	fragment-glide-dock_SP_pv.maegz	238																																	F1085466		2	3	0	2.4	67.6
	OTAVA-FRAGMENT-LIBRARY-ligprep_1-.sdf:7788	239	fragment-glide-dock_SP_pv.239	10/13/2023 17:03	10/13/2023 17:03			C:\Users\Haider Thaer\OneDrive - Jamia Millia Islamia (A Central University)\Desktop\plm9 project\fragment-glide-dock_SP	fragment-glide-dock_SP_pv.maegz	239																																	F1605639		0	3	1	1.1	32.8
	OTAVA-FRAGMENT-LIBRARY-ligprep_1-.sdf:2322	240	fragment-glide-dock_SP_pv.240	10/13/2023 17:03	10/13/2023 17:03			C:\Users\Haider Thaer\OneDrive - Jamia Millia Islamia (A Central University)\Desktop\plm9 project\fragment-glide-dock_SP	fragment-glide-dock_SP_pv.maegz	240																																	F7110952702		1	4	2	2.4	70
	OTAVA-FRAGMENT-LIBRARY-ligprep_1-.sdf:8476	241	fragment-glide-dock_SP_pv.241	10/13/2023 17:03	10/13/2023 17:03			C:\Users\Haider Thaer\OneDrive - Jamia Millia Islamia (A Central University)\Desktop\plm9 project\fragment-glide-dock_SP	fragment-glide-dock_SP_pv.maegz	241																																	F1375208		1	1	1	1.3	43.1
	OTAVA-FRAGMENT-LIBRARY-ligprep_1-.sdf:726	242	fragment-glide-dock_SP_pv.242	10/13/2023 17:03	10/13/2023 17:03			C:\Users\Haider Thaer\OneDrive - Jamia Millia Islamia (A Central University)\Desktop\plm9 project\fragment-glide-dock_SP	fragment-glide-dock_SP_pv.maegz	242																																	F7216640528		1	2	1	1.5	56
	OTAVA-FRAGMENT-LIBRARY-ligprep_1-.sdf:5628	243	fragment-glide-dock_SP_pv.243	10/13/2023 17:03	10/13/2023 17:03			C:\Users\Haider Thaer\OneDrive - Jamia Millia Islamia (A Central University)\Desktop\plm9 project\fragment-glide-dock_SP	fragment-glide-dock_SP_pv.maegz	243																																	F3667417		1	4	1	0.9	77.1
	OTAVA-FRAGMENT-LIBRARY-ligprep_1-.sdf:5641	244	fragment-glide-dock_SP_pv.244	10/13/2023 17:03	10/13/2023 17:03			C:\Users\Haider Thaer\OneDrive - Jamia Millia Islamia (A Central University)\Desktop\plm9 project\fragment-glide-dock_SP	fragment-glide-dock_SP_pv.maegz	244																																	F3658433		1	3	2	1.6	57.6
	OTAVA-FRAGMENT-LIBRARY-ligprep_1-.sdf:4352	245	fragment-glide-dock_SP_pv.245	10/13/2023 17:03	10/13/2023 17:03			C:\Users\Haider Thaer\OneDrive - Jamia Millia Islamia (A Central University)\Desktop\plm9 project\fragment-glide-dock_SP	fragment-glide-dock_SP_pv.maegz	245																																	F6300636		1	2	2	1.1	42.1
	OTAVA-FRAGMENT-LIBRARY-ligprep_1-.sdf:8878	246	fragment-glide-dock_SP_pv.246	10/13/2023 17:03	10/13/2023 17:03			C:\Users\Haider Thaer\OneDrive - Jamia Millia Islamia (A Central University)\Desktop\plm9 project\fragment-glide-dock_SP	fragment-glide-dock_SP_pv.maegz	246																																	F1298203		2	3	2	2.4	70.6
	OTAVA-FRAGMENT-LIBRARY-ligprep_1-.sdf:10881	247	fragment-glide-dock_SP_pv.247	10/13/2023 17:03	10/13/2023 17:03			C:\Users\Haider Thaer\OneDrive - Jamia Millia Islamia (A Central University)\Desktop\plm9 project\fragment-glide-dock_SP	fragment-glide-dock_SP_pv.maegz	247																																	F0139900047		2	4	3	0.9	65.8
	OTAVA-FRAGMENT-LIBRARY-ligprep_1-.sdf:6009	248	fragment-glide-dock_SP_pv.248	10/13/2023 17:03	10/13/2023 17:03			C:\Users\Haider Thaer\OneDrive - Jamia Millia Islamia (A Central University)\Desktop\plm9 project\fragment-glide-dock_SP	fragment-glide-dock_SP_pv.maegz	248																																	F3353459	HCl	2	2	1	-0.1	67.7
	OTAVA-FRAGMENT-LIBRARY-ligprep_1-.sdf:3261	249	fragment-glide-dock_SP_pv.249	10/13/2023 17:03	10/13/2023 17:03			C:\Users\Haider Thaer\OneDrive - Jamia Millia Islamia (A Central University)\Desktop\plm9 project\fragment-glide-dock_SP	fragment-glide-dock_SP_pv.maegz	249																																	F7018801373		2	4	3	1.8	65.8
	OTAVA-FRAGMENT-LIBRARY-ligprep_1-.sdf:2910	250	fragment-glide-dock_SP_pv.250	10/13/2023 17:03	10/13/2023 17:03			C:\Users\Haider Thaer\OneDrive - Jamia Millia Islamia (A Central University)\Desktop\plm9 project\fragment-glide-dock_SP	fragment-glide-dock_SP_pv.maegz	250																																	F7020366465		1	4	1	1	69.6
	OTAVA-FRAGMENT-LIBRARY-ligprep_1-.sdf:9985	251	fragment-glide-dock_SP_pv.251	10/13/2023 17:03	10/13/2023 17:03			C:\Users\Haider Thaer\OneDrive - Jamia Millia Islamia (A Central University)\Desktop\plm9 project\fragment-glide-dock_SP	fragment-glide-dock_SP_pv.maegz	251																																	F1101952		2	4	3	2.8	53.9
	OTAVA-FRAGMENT-LIBRARY-ligprep_1-.sdf:9427	252	fragment-glide-dock_SP_pv.252	10/13/2023 17:03	10/13/2023 17:03			C:\Users\Haider Thaer\OneDrive - Jamia Millia Islamia (A Central University)\Desktop\plm9 project\fragment-glide-dock_SP	fragment-glide-dock_SP_pv.maegz	252																																	F1183211	HCl	2	2	3	0.5	58.4
	OTAVA-FRAGMENT-LIBRARY-ligprep_1-.sdf:3902	253	fragment-glide-dock_SP_pv.253	10/13/2023 17:03	10/13/2023 17:03			C:\Users\Haider Thaer\OneDrive - Jamia Millia Islamia (A Central University)\Desktop\plm9 project\fragment-glide-dock_SP	fragment-glide-dock_SP_pv.maegz	253																																	F7010260049		0	4	3	0.7	59
	OTAVA-FRAGMENT-LIBRARY-ligprep_1-.sdf:6770	254	fragment-glide-dock_SP_pv.254	10/13/2023 17:03	10/13/2023 17:03			C:\Users\Haider Thaer\OneDrive - Jamia Millia Islamia (A Central University)\Desktop\plm9 project\fragment-glide-dock_SP	fragment-glide-dock_SP_pv.maegz	254																																	F2193670		1	3	1	2.2	55.4
	OTAVA-FRAGMENT-LIBRARY-ligprep_1-.sdf:11114	255	fragment-glide-dock_SP_pv.255	10/13/2023 17:03	10/13/2023 17:03			C:\Users\Haider Thaer\OneDrive - Jamia Millia Islamia (A Central University)\Desktop\plm9 project\fragment-glide-dock_SP	fragment-glide-dock_SP_pv.maegz	255																																	F0120630160		0	3	3	0.4	57.7
	OTAVA-FRAGMENT-LIBRARY-ligprep_1-.sdf:11223	256	fragment-glide-dock_SP_pv.256	10/13/2023 17:03	10/13/2023 17:03			C:\Users\Haider Thaer\OneDrive - Jamia Millia Islamia (A Central University)\Desktop\plm9 project\fragment-glide-dock_SP	fragment-glide-dock_SP_pv.maegz	256																																	F0115540428		1	3	3	2.4	47.6
	OTAVA-FRAGMENT-LIBRARY-ligprep_1-.sdf:3962	257	fragment-glide-dock_SP_pv.257	10/13/2023 17:03	10/13/2023 17:03			C:\Users\Haider Thaer\OneDrive - Jamia Millia Islamia (A Central University)\Desktop\plm9 project\fragment-glide-dock_SP	fragment-glide-dock_SP_pv.maegz	257																																	F7010000348		1	3	3	2.3	65.5
	OTAVA-FRAGMENT-LIBRARY-ligprep_1-.sdf:3258	258	fragment-glide-dock_SP_pv.258	10/13/2023 17:03	10/13/2023 17:03			C:\Users\Haider Thaer\OneDrive - Jamia Millia Islamia (A Central University)\Desktop\plm9 project\fragment-glide-dock_SP	fragment-glide-dock_SP_pv.maegz	258																																	F7018801380		2	4	2	1.1	65.8
	OTAVA-FRAGMENT-LIBRARY-ligprep_1-.sdf:8287	259	fragment-glide-dock_SP_pv.259	10/13/2023 17:03	10/13/2023 17:03			C:\Users\Haider Thaer\OneDrive - Jamia Millia Islamia (A Central University)\Desktop\plm9 project\fragment-glide-dock_SP	fragment-glide-dock_SP_pv.maegz	259																																	F1437716		1	2	2	2.5	73.5
	OTAVA-FRAGMENT-LIBRARY-ligprep_1-.sdf:4442	260	fragment-glide-dock_SP_pv.260	10/13/2023 17:03	10/13/2023 17:03			C:\Users\Haider Thaer\OneDrive - Jamia Millia Islamia (A Central University)\Desktop\plm9 project\fragment-glide-dock_SP	fragment-glide-dock_SP_pv.maegz	260																																	F6238385		2	4	3	0.5	79.3
	OTAVA-FRAGMENT-LIBRARY-ligprep_1-.sdf:11339	261	fragment-glide-dock_SP_pv.261	10/13/2023 17:03	10/13/2023 17:03			C:\Users\Haider Thaer\OneDrive - Jamia Millia Islamia (A Central University)\Desktop\plm9 project\fragment-glide-dock_SP	fragment-glide-dock_SP_pv.maegz	261																																	F0111870159		1	3	1	1.9	50.2
	OTAVA-FRAGMENT-LIBRARY-ligprep_1-.sdf:7398	262	fragment-glide-dock_SP_pv.262	10/13/2023 17:03	10/13/2023 17:03			C:\Users\Haider Thaer\OneDrive - Jamia Millia Islamia (A Central University)\Desktop\plm9 project\fragment-glide-dock_SP	fragment-glide-dock_SP_pv.maegz	262																																	F1757086		2	2	3	2	57.8
	OTAVA-FRAGMENT-LIBRARY-ligprep_1-.sdf:7125	263	fragment-glide-dock_SP_pv.263	10/13/2023 17:03	10/13/2023 17:03			C:\Users\Haider Thaer\OneDrive - Jamia Millia Islamia (A Central University)\Desktop\plm9 project\fragment-glide-dock_SP	fragment-glide-dock_SP_pv.maegz	263																																	F1902685	2 HCl	2	2	2	1.4	54.7
	OTAVA-FRAGMENT-LIBRARY-ligprep_1-.sdf:9926	264	fragment-glide-dock_SP_pv.264	10/13/2023 17:03	10/13/2023 17:03			C:\Users\Haider Thaer\OneDrive - Jamia Millia Islamia (A Central University)\Desktop\plm9 project\fragment-glide-dock_SP	fragment-glide-dock_SP_pv.maegz	264																																	F1111981		1	2	2	2.3	49
	OTAVA-FRAGMENT-LIBRARY-ligprep_1-.sdf:5014	265	fragment-glide-dock_SP_pv.265	10/13/2023 17:03	10/13/2023 17:03			C:\Users\Haider Thaer\OneDrive - Jamia Millia Islamia (A Central University)\Desktop\plm9 project\fragment-glide-dock_SP	fragment-glide-dock_SP_pv.maegz	265																																	F4798141		2	3	2	2.4	76.2
	OTAVA-FRAGMENT-LIBRARY-ligprep_1-.sdf:4270	266	fragment-glide-dock_SP_pv.266	10/13/2023 17:03	10/13/2023 17:03			C:\Users\Haider Thaer\OneDrive - Jamia Millia Islamia (A Central University)\Desktop\plm9 project\fragment-glide-dock_SP	fragment-glide-dock_SP_pv.maegz	266																																	F6466433	HCl	1	3	1	2.2	52.3
	OTAVA-FRAGMENT-LIBRARY-ligprep_1-.sdf:9765	267	fragment-glide-dock_SP_pv.267	10/13/2023 17:03	10/13/2023 17:03			C:\Users\Haider Thaer\OneDrive - Jamia Millia Islamia (A Central University)\Desktop\plm9 project\fragment-glide-dock_SP	fragment-glide-dock_SP_pv.maegz	267																																	F1119397		1	3	1	1.8	52.3
	OTAVA-FRAGMENT-LIBRARY-ligprep_1-.sdf:10014	268	fragment-glide-dock_SP_pv.268	10/13/2023 17:03	10/13/2023 17:03			C:\Users\Haider Thaer\OneDrive - Jamia Millia Islamia (A Central University)\Desktop\plm9 project\fragment-glide-dock_SP	fragment-glide-dock_SP_pv.maegz	268																																	F1090360		1	2	2	2	42.2
	OTAVA-FRAGMENT-LIBRARY-ligprep_1-.sdf:9464	269	fragment-glide-dock_SP_pv.269	10/13/2023 17:03	10/13/2023 17:03			C:\Users\Haider Thaer\OneDrive - Jamia Millia Islamia (A Central University)\Desktop\plm9 project\fragment-glide-dock_SP	fragment-glide-dock_SP_pv.maegz	269																																	F1178966		2	3	2	2.6	72.9
	OTAVA-FRAGMENT-LIBRARY-ligprep_1-.sdf:10271	270	fragment-glide-dock_SP_pv.270	10/13/2023 17:03	10/13/2023 17:03			C:\Users\Haider Thaer\OneDrive - Jamia Millia Islamia (A Central University)\Desktop\plm9 project\fragment-glide-dock_SP	fragment-glide-dock_SP_pv.maegz	270																																	F1056364		2	2	1	1.6	48.9
	OTAVA-FRAGMENT-LIBRARY-ligprep_1-.sdf:11168	271	fragment-glide-dock_SP_pv.271	10/13/2023 17:03	10/13/2023 17:03			C:\Users\Haider Thaer\OneDrive - Jamia Millia Islamia (A Central University)\Desktop\plm9 project\fragment-glide-dock_SP	fragment-glide-dock_SP_pv.maegz	271																																	F0117470033		2	3	2	3	72.7
	OTAVA-FRAGMENT-LIBRARY-ligprep_1-.sdf:1260	272	fragment-glide-dock_SP_pv.272	10/13/2023 17:03	10/13/2023 17:03			C:\Users\Haider Thaer\OneDrive - Jamia Millia Islamia (A Central University)\Desktop\plm9 project\fragment-glide-dock_SP	fragment-glide-dock_SP_pv.maegz	272																																	F7126303		0	3	2	3	43.1
	OTAVA-FRAGMENT-LIBRARY-ligprep_1-.sdf:3998	273	fragment-glide-dock_SP_pv.273	10/13/2023 17:03	10/13/2023 17:03			C:\Users\Haider Thaer\OneDrive - Jamia Millia Islamia (A Central University)\Desktop\plm9 project\fragment-glide-dock_SP	fragment-glide-dock_SP_pv.maegz	273																																	F7006316		0	4	2	2.5	56.3
	OTAVA-FRAGMENT-LIBRARY-ligprep_1-.sdf:7791	274	fragment-glide-dock_SP_pv.274	10/13/2023 17:03	10/13/2023 17:03			C:\Users\Haider Thaer\OneDrive - Jamia Millia Islamia (A Central University)\Desktop\plm9 project\fragment-glide-dock_SP	fragment-glide-dock_SP_pv.maegz	274																																	F1605431		0	2	1	1.9	23.6
	OTAVA-FRAGMENT-LIBRARY-ligprep_1-.sdf:3342	275	fragment-glide-dock_SP_pv.275	10/13/2023 17:03	10/13/2023 17:03			C:\Users\Haider Thaer\OneDrive - Jamia Millia Islamia (A Central University)\Desktop\plm9 project\fragment-glide-dock_SP	fragment-glide-dock_SP_pv.maegz	275																																	F7018654727		0	2	1	1.7	58.4
	OTAVA-FRAGMENT-LIBRARY-ligprep_1-.sdf:9429	276	fragment-glide-dock_SP_pv.276	10/13/2023 17:03	10/13/2023 17:03			C:\Users\Haider Thaer\OneDrive - Jamia Millia Islamia (A Central University)\Desktop\plm9 project\fragment-glide-dock_SP	fragment-glide-dock_SP_pv.maegz	276																																	F1182691		0	2	2	2.8	61.4
	OTAVA-FRAGMENT-LIBRARY-ligprep_1-.sdf:9563	277	fragment-glide-dock_SP_pv.277	10/13/2023 17:03	10/13/2023 17:03			C:\Users\Haider Thaer\OneDrive - Jamia Millia Islamia (A Central University)\Desktop\plm9 project\fragment-glide-dock_SP	fragment-glide-dock_SP_pv.maegz	277																																	F1158345		1	4	3	1	75.7
	OTAVA-FRAGMENT-LIBRARY-ligprep_1-.sdf:6177	278	fragment-glide-dock_SP_pv.278	10/13/2023 17:03	10/13/2023 17:03			C:\Users\Haider Thaer\OneDrive - Jamia Millia Islamia (A Central University)\Desktop\plm9 project\fragment-glide-dock_SP	fragment-glide-dock_SP_pv.maegz	278																																	F2894164		1	2	1	1	46.2
	OTAVA-FRAGMENT-LIBRARY-ligprep_1-.sdf:1751	279	fragment-glide-dock_SP_pv.279	10/13/2023 17:03	10/13/2023 17:03			C:\Users\Haider Thaer\OneDrive - Jamia Millia Islamia (A Central University)\Desktop\plm9 project\fragment-glide-dock_SP	fragment-glide-dock_SP_pv.maegz	279																																	F7119341322		2	1	2	2.9	41.1
	OTAVA-FRAGMENT-LIBRARY-ligprep_1-.sdf:11314	280	fragment-glide-dock_SP_pv.280	10/13/2023 17:03	10/13/2023 17:03			C:\Users\Haider Thaer\OneDrive - Jamia Millia Islamia (A Central University)\Desktop\plm9 project\fragment-glide-dock_SP	fragment-glide-dock_SP_pv.maegz	280																																	F0112200126		2	2	1	0.8	58.2
	OTAVA-FRAGMENT-LIBRARY-ligprep_1-.sdf:6547	281	fragment-glide-dock_SP_pv.281	10/13/2023 17:03	10/13/2023 17:03			C:\Users\Haider Thaer\OneDrive - Jamia Millia Islamia (A Central University)\Desktop\plm9 project\fragment-glide-dock_SP	fragment-glide-dock_SP_pv.maegz	281																																	F2253029		1	2	2	2.5	42.2
	OTAVA-FRAGMENT-LIBRARY-ligprep_1-.sdf:9566	282	fragment-glide-dock_SP_pv.282	10/13/2023 17:03	10/13/2023 17:03			C:\Users\Haider Thaer\OneDrive - Jamia Millia Islamia (A Central University)\Desktop\plm9 project\fragment-glide-dock_SP	fragment-glide-dock_SP_pv.maegz	282																																	F1157519		1	4	3	0.5	75.7
	OTAVA-FRAGMENT-LIBRARY-ligprep_1-.sdf:3244	283	fragment-glide-dock_SP_pv.283	10/13/2023 17:03	10/13/2023 17:03			C:\Users\Haider Thaer\OneDrive - Jamia Millia Islamia (A Central University)\Desktop\plm9 project\fragment-glide-dock_SP	fragment-glide-dock_SP_pv.maegz	283																																	F7018801431		2	4	3	1.4	65.8
	OTAVA-FRAGMENT-LIBRARY-ligprep_1-.sdf:6612	284	fragment-glide-dock_SP_pv.284	10/13/2023 17:03	10/13/2023 17:03			C:\Users\Haider Thaer\OneDrive - Jamia Millia Islamia (A Central University)\Desktop\plm9 project\fragment-glide-dock_SP	fragment-glide-dock_SP_pv.maegz	284																																	F2215030		1	2	1	1.4	38.9
	OTAVA-FRAGMENT-LIBRARY-ligprep_1-.sdf:3760	285	fragment-glide-dock_SP_pv.285	10/13/2023 17:03	10/13/2023 17:03			C:\Users\Haider Thaer\OneDrive - Jamia Millia Islamia (A Central University)\Desktop\plm9 project\fragment-glide-dock_SP	fragment-glide-dock_SP_pv.maegz	285																																	F7012250014		2	4	2	1.9	65.8
	OTAVA-FRAGMENT-LIBRARY-ligprep_1-.sdf:4269	286	fragment-glide-dock_SP_pv.286	10/13/2023 17:03	10/13/2023 17:03			C:\Users\Haider Thaer\OneDrive - Jamia Millia Islamia (A Central University)\Desktop\plm9 project\fragment-glide-dock_SP	fragment-glide-dock_SP_pv.maegz	286																																	F6466445		1	4	1	2.3	63.6
	OTAVA-FRAGMENT-LIBRARY-ligprep_1-.sdf:10548	287	fragment-glide-dock_SP_pv.287	10/13/2023 17:03	10/13/2023 17:03			C:\Users\Haider Thaer\OneDrive - Jamia Millia Islamia (A Central University)\Desktop\plm9 project\fragment-glide-dock_SP	fragment-glide-dock_SP_pv.maegz	287																																	F10184633		0	3	3	1.5	44.1
	OTAVA-FRAGMENT-LIBRARY-ligprep_1-.sdf:6	288	fragment-glide-dock_SP_pv.288	10/13/2023 17:03	10/13/2023 17:03			C:\Users\Haider Thaer\OneDrive - Jamia Millia Islamia (A Central University)\Desktop\plm9 project\fragment-glide-dock_SP	fragment-glide-dock_SP_pv.maegz	288																																	F998163		0	4	1	2.6	79.1
	OTAVA-FRAGMENT-LIBRARY-ligprep_1-.sdf:8392	289	fragment-glide-dock_SP_pv.289	10/13/2023 17:03	10/13/2023 17:03			C:\Users\Haider Thaer\OneDrive - Jamia Millia Islamia (A Central University)\Desktop\plm9 project\fragment-glide-dock_SP	fragment-glide-dock_SP_pv.maegz	289																																	F1433808		1	1	1	2.7	41.8
	OTAVA-FRAGMENT-LIBRARY-ligprep_1-.sdf:10715	290	fragment-glide-dock_SP_pv.290	10/13/2023 17:03	10/13/2023 17:03			C:\Users\Haider Thaer\OneDrive - Jamia Millia Islamia (A Central University)\Desktop\plm9 project\fragment-glide-dock_SP	fragment-glide-dock_SP_pv.maegz	290																																	F1010647		1	3	2	1.4	66.7
	OTAVA-FRAGMENT-LIBRARY-ligprep_1-.sdf:3219	291	fragment-glide-dock_SP_pv.291	10/13/2023 17:03	10/13/2023 17:03			C:\Users\Haider Thaer\OneDrive - Jamia Millia Islamia (A Central University)\Desktop\plm9 project\fragment-glide-dock_SP	fragment-glide-dock_SP_pv.maegz	291																																	F7018880325		2	4	3	1.5	75
	OTAVA-FRAGMENT-LIBRARY-ligprep_1-.sdf:139	292	fragment-glide-dock_SP_pv.292	10/13/2023 17:03	10/13/2023 17:03			C:\Users\Haider Thaer\OneDrive - Jamia Millia Islamia (A Central University)\Desktop\plm9 project\fragment-glide-dock_SP	fragment-glide-dock_SP_pv.maegz	292																																	F9080320		2	4	3	2.5	54
	OTAVA-FRAGMENT-LIBRARY-ligprep_1-.sdf:3256	293	fragment-glide-dock_SP_pv.293	10/13/2023 17:03	10/13/2023 17:03			C:\Users\Haider Thaer\OneDrive - Jamia Millia Islamia (A Central University)\Desktop\plm9 project\fragment-glide-dock_SP	fragment-glide-dock_SP_pv.maegz	293																																	F7018801383		2	4	2	2.2	65.8
	OTAVA-FRAGMENT-LIBRARY-ligprep_1-.sdf:11587	294	fragment-glide-dock_SP_pv.294	10/13/2023 17:03	10/13/2023 17:03			C:\Users\Haider Thaer\OneDrive - Jamia Millia Islamia (A Central University)\Desktop\plm9 project\fragment-glide-dock_SP	fragment-glide-dock_SP_pv.maegz	294																																	F0105000113		2	4	0	2.4	66.8
	OTAVA-FRAGMENT-LIBRARY-ligprep_1-.sdf:9289	295	fragment-glide-dock_SP_pv.295	10/13/2023 17:03	10/13/2023 17:03			C:\Users\Haider Thaer\OneDrive - Jamia Millia Islamia (A Central University)\Desktop\plm9 project\fragment-glide-dock_SP	fragment-glide-dock_SP_pv.maegz	295																																	F1209112		2	4	1	2.3	73.2
	OTAVA-FRAGMENT-LIBRARY-ligprep_1-.sdf:3221	296	fragment-glide-dock_SP_pv.296	10/13/2023 17:03	10/13/2023 17:03			C:\Users\Haider Thaer\OneDrive - Jamia Millia Islamia (A Central University)\Desktop\plm9 project\fragment-glide-dock_SP	fragment-glide-dock_SP_pv.maegz	296																																	F7018880317		2	4	3	2.1	75
	OTAVA-FRAGMENT-LIBRARY-ligprep_1-.sdf:8716	297	fragment-glide-dock_SP_pv.297	10/13/2023 17:03	10/13/2023 17:03			C:\Users\Haider Thaer\OneDrive - Jamia Millia Islamia (A Central University)\Desktop\plm9 project\fragment-glide-dock_SP	fragment-glide-dock_SP_pv.maegz	297																																	F1313772		3	3	1	2.3	74.9
	OTAVA-FRAGMENT-LIBRARY-ligprep_1-.sdf:2761	298	fragment-glide-dock_SP_pv.298	10/13/2023 17:03	10/13/2023 17:03			C:\Users\Haider Thaer\OneDrive - Jamia Millia Islamia (A Central University)\Desktop\plm9 project\fragment-glide-dock_SP	fragment-glide-dock_SP_pv.maegz	298																																	F7020527331		2	4	3	2.8	65.8
	OTAVA-FRAGMENT-LIBRARY-ligprep_1-.sdf:8478	299	fragment-glide-dock_SP_pv.299	10/13/2023 17:03	10/13/2023 17:03			C:\Users\Haider Thaer\OneDrive - Jamia Millia Islamia (A Central University)\Desktop\plm9 project\fragment-glide-dock_SP	fragment-glide-dock_SP_pv.maegz	299																																	F1375196		1	1	1	1.3	43.1
	OTAVA-FRAGMENT-LIBRARY-ligprep_1-.sdf:4170	300	fragment-glide-dock_SP_pv.300	10/13/2023 17:03	10/13/2023 17:03			C:\Users\Haider Thaer\OneDrive - Jamia Millia Islamia (A Central University)\Desktop\plm9 project\fragment-glide-dock_SP	fragment-glide-dock_SP_pv.maegz	300																																	F6667722		1	3	3	1	61.8
	OTAVA-FRAGMENT-LIBRARY-ligprep_1-.sdf:3828	301	fragment-glide-dock_SP_pv.301	10/13/2023 17:03	10/13/2023 17:03			C:\Users\Haider Thaer\OneDrive - Jamia Millia Islamia (A Central University)\Desktop\plm9 project\fragment-glide-dock_SP	fragment-glide-dock_SP_pv.maegz	301																																	F7011440042		2	4	2	2.1	65.8
	OTAVA-FRAGMENT-LIBRARY-ligprep_1-.sdf:11051	302	fragment-glide-dock_SP_pv.302	10/13/2023 17:03	10/13/2023 17:03			C:\Users\Haider Thaer\OneDrive - Jamia Millia Islamia (A Central University)\Desktop\plm9 project\fragment-glide-dock_SP	fragment-glide-dock_SP_pv.maegz	302																																	F0125160262		2	4	2	1.5	74.6
	OTAVA-FRAGMENT-LIBRARY-ligprep_1-.sdf:6516	303	fragment-glide-dock_SP_pv.303	10/13/2023 17:03	10/13/2023 17:03			C:\Users\Haider Thaer\OneDrive - Jamia Millia Islamia (A Central University)\Desktop\plm9 project\fragment-glide-dock_SP	fragment-glide-dock_SP_pv.maegz	303																																	F2285984		3	2	3	0.7	70.9
	OTAVA-FRAGMENT-LIBRARY-ligprep_1-.sdf:11696	304	fragment-glide-dock_SP_pv.304	10/13/2023 17:03	10/13/2023 17:03			C:\Users\Haider Thaer\OneDrive - Jamia Millia Islamia (A Central University)\Desktop\plm9 project\fragment-glide-dock_SP	fragment-glide-dock_SP_pv.maegz	304																																	F0104260001		2	3	1	2	78.3
	OTAVA-FRAGMENT-LIBRARY-ligprep_1-.sdf:6563	305	fragment-glide-dock_SP_pv.305	10/13/2023 17:03	10/13/2023 17:03			C:\Users\Haider Thaer\OneDrive - Jamia Millia Islamia (A Central University)\Desktop\plm9 project\fragment-glide-dock_SP	fragment-glide-dock_SP_pv.maegz	305																																	F2237910		1	3	2	0.1	38.3
	OTAVA-FRAGMENT-LIBRARY-ligprep_1-.sdf:452	306	fragment-glide-dock_SP_pv.306	10/13/2023 17:03	10/13/2023 17:03			C:\Users\Haider Thaer\OneDrive - Jamia Millia Islamia (A Central University)\Desktop\plm9 project\fragment-glide-dock_SP	fragment-glide-dock_SP_pv.maegz	306																																	F7562912		1	2	1	1.8	55.1
	OTAVA-FRAGMENT-LIBRARY-ligprep_1-.sdf:3024	307	fragment-glide-dock_SP_pv.307	10/13/2023 17:03	10/13/2023 17:03			C:\Users\Haider Thaer\OneDrive - Jamia Millia Islamia (A Central University)\Desktop\plm9 project\fragment-glide-dock_SP	fragment-glide-dock_SP_pv.maegz	307																																	F7020300712		3	4	3	2.1	73.7
	OTAVA-FRAGMENT-LIBRARY-ligprep_1-.sdf:4194	308	fragment-glide-dock_SP_pv.308	10/13/2023 17:03	10/13/2023 17:03			C:\Users\Haider Thaer\OneDrive - Jamia Millia Islamia (A Central University)\Desktop\plm9 project\fragment-glide-dock_SP	fragment-glide-dock_SP_pv.maegz	308																																	F6666371		1	4	2	0.3	77.9
	OTAVA-FRAGMENT-LIBRARY-ligprep_1-.sdf:7725	309	fragment-glide-dock_SP_pv.309	10/13/2023 17:03	10/13/2023 17:03			C:\Users\Haider Thaer\OneDrive - Jamia Millia Islamia (A Central University)\Desktop\plm9 project\fragment-glide-dock_SP	fragment-glide-dock_SP_pv.maegz	309																																	F1655089		1	3	2	1.9	58.7
	OTAVA-FRAGMENT-LIBRARY-ligprep_1-.sdf:3285	310	fragment-glide-dock_SP_pv.310	10/13/2023 17:03	10/13/2023 17:03			C:\Users\Haider Thaer\OneDrive - Jamia Millia Islamia (A Central University)\Desktop\plm9 project\fragment-glide-dock_SP	fragment-glide-dock_SP_pv.maegz	310																																	F7018801271		2	4	2	1.5	65.8
	OTAVA-FRAGMENT-LIBRARY-ligprep_1-.sdf:9557	311	fragment-glide-dock_SP_pv.311	10/13/2023 17:03	10/13/2023 17:03			C:\Users\Haider Thaer\OneDrive - Jamia Millia Islamia (A Central University)\Desktop\plm9 project\fragment-glide-dock_SP	fragment-glide-dock_SP_pv.maegz	311																																	F1159042		3	2	3	0.8	70.9
	OTAVA-FRAGMENT-LIBRARY-ligprep_1-.sdf:2331	312	fragment-glide-dock_SP_pv.312	10/13/2023 17:03	10/13/2023 17:03			C:\Users\Haider Thaer\OneDrive - Jamia Millia Islamia (A Central University)\Desktop\plm9 project\fragment-glide-dock_SP	fragment-glide-dock_SP_pv.maegz	312																																	F7110952648		1	3	0	2.7	46.5
	OTAVA-FRAGMENT-LIBRARY-ligprep_1-.sdf:1239	313	fragment-glide-dock_SP_pv.313	10/13/2023 17:03	10/13/2023 17:03			C:\Users\Haider Thaer\OneDrive - Jamia Millia Islamia (A Central University)\Desktop\plm9 project\fragment-glide-dock_SP	fragment-glide-dock_SP_pv.maegz	313																																	F7127374		2	3	2	2.6	67.6
	OTAVA-FRAGMENT-LIBRARY-ligprep_1-.sdf:5930	314	fragment-glide-dock_SP_pv.314	10/13/2023 17:03	10/13/2023 17:03			C:\Users\Haider Thaer\OneDrive - Jamia Millia Islamia (A Central University)\Desktop\plm9 project\fragment-glide-dock_SP	fragment-glide-dock_SP_pv.maegz	314																																	F3460198	2 HCl	2	3	2	0.6	58.4
	OTAVA-FRAGMENT-LIBRARY-ligprep_1-.sdf:2143	315	fragment-glide-dock_SP_pv.315	10/13/2023 17:03	10/13/2023 17:03			C:\Users\Haider Thaer\OneDrive - Jamia Millia Islamia (A Central University)\Desktop\plm9 project\fragment-glide-dock_SP	fragment-glide-dock_SP_pv.maegz	315																																	F7112907813		1	2	3	3	70.2
	OTAVA-FRAGMENT-LIBRARY-ligprep_1-.sdf:11125	316	fragment-glide-dock_SP_pv.316	10/13/2023 17:03	10/13/2023 17:03			C:\Users\Haider Thaer\OneDrive - Jamia Millia Islamia (A Central University)\Desktop\plm9 project\fragment-glide-dock_SP	fragment-glide-dock_SP_pv.maegz	316																																	F0118780340		1	1	2	2.6	29.1
	OTAVA-FRAGMENT-LIBRARY-ligprep_1-.sdf:3767	317	fragment-glide-dock_SP_pv.317	10/13/2023 17:03	10/13/2023 17:03			C:\Users\Haider Thaer\OneDrive - Jamia Millia Islamia (A Central University)\Desktop\plm9 project\fragment-glide-dock_SP	fragment-glide-dock_SP_pv.maegz	317																																	F7012250003		2	4	2	2.4	65.8
	OTAVA-FRAGMENT-LIBRARY-ligprep_1-.sdf:8294	318	fragment-glide-dock_SP_pv.318	10/13/2023 17:03	10/13/2023 17:03			C:\Users\Haider Thaer\OneDrive - Jamia Millia Islamia (A Central University)\Desktop\plm9 project\fragment-glide-dock_SP	fragment-glide-dock_SP_pv.maegz	318																																	F1436740		1	4	1	1.4	69.1
	OTAVA-FRAGMENT-LIBRARY-ligprep_1-.sdf:3789	319	fragment-glide-dock_SP_pv.319	10/13/2023 17:03	10/13/2023 17:03			C:\Users\Haider Thaer\OneDrive - Jamia Millia Islamia (A Central University)\Desktop\plm9 project\fragment-glide-dock_SP	fragment-glide-dock_SP_pv.maegz	319																																	F7011830610		1	2	0	0.8	41.5
	OTAVA-FRAGMENT-LIBRARY-ligprep_1-.sdf:10683	320	fragment-glide-dock_SP_pv.320	10/13/2023 17:03	10/13/2023 17:03			C:\Users\Haider Thaer\OneDrive - Jamia Millia Islamia (A Central University)\Desktop\plm9 project\fragment-glide-dock_SP	fragment-glide-dock_SP_pv.maegz	320																																	F1014770		2	2	1	1	57.8
	OTAVA-FRAGMENT-LIBRARY-ligprep_1-.sdf:10107	321	fragment-glide-dock_SP_pv.321	10/13/2023 17:03	10/13/2023 17:03			C:\Users\Haider Thaer\OneDrive - Jamia Millia Islamia (A Central University)\Desktop\plm9 project\fragment-glide-dock_SP	fragment-glide-dock_SP_pv.maegz	321																																	F1087043		2	3	1	0.9	66.4
	OTAVA-FRAGMENT-LIBRARY-ligprep_1-.sdf:5085	322	fragment-glide-dock_SP_pv.322	10/13/2023 17:03	10/13/2023 17:03			C:\Users\Haider Thaer\OneDrive - Jamia Millia Islamia (A Central University)\Desktop\plm9 project\fragment-glide-dock_SP	fragment-glide-dock_SP_pv.maegz	322																																	F4788643	HBr	0	3	1	2.8	40.9
	OTAVA-FRAGMENT-LIBRARY-ligprep_1-.sdf:990	323	fragment-glide-dock_SP_pv.323	10/13/2023 17:03	10/13/2023 17:03			C:\Users\Haider Thaer\OneDrive - Jamia Millia Islamia (A Central University)\Desktop\plm9 project\fragment-glide-dock_SP	fragment-glide-dock_SP_pv.maegz	323																																	F7210730063		1	3	3	2.2	58.2
	OTAVA-FRAGMENT-LIBRARY-ligprep_1-.sdf:3274	324	fragment-glide-dock_SP_pv.324	10/13/2023 17:03	10/13/2023 17:03			C:\Users\Haider Thaer\OneDrive - Jamia Millia Islamia (A Central University)\Desktop\plm9 project\fragment-glide-dock_SP	fragment-glide-dock_SP_pv.maegz	324																																	F7018801288		2	4	2	1.8	65.8
	OTAVA-FRAGMENT-LIBRARY-ligprep_1-.sdf:9687	325	fragment-glide-dock_SP_pv.325	10/13/2023 17:03	10/13/2023 17:03			C:\Users\Haider Thaer\OneDrive - Jamia Millia Islamia (A Central University)\Desktop\plm9 project\fragment-glide-dock_SP	fragment-glide-dock_SP_pv.maegz	325																																	F1136797		1	4	2	1.4	67.5
	OTAVA-FRAGMENT-LIBRARY-ligprep_1-.sdf:3481	326	fragment-glide-dock_SP_pv.326	10/13/2023 17:03	10/13/2023 17:03			C:\Users\Haider Thaer\OneDrive - Jamia Millia Islamia (A Central University)\Desktop\plm9 project\fragment-glide-dock_SP	fragment-glide-dock_SP_pv.maegz	326																																	F7016000547		2	4	3	0.2	65.8
	OTAVA-FRAGMENT-LIBRARY-ligprep_1-.sdf:10132	327	fragment-glide-dock_SP_pv.327	10/13/2023 17:03	10/13/2023 17:03			C:\Users\Haider Thaer\OneDrive - Jamia Millia Islamia (A Central University)\Desktop\plm9 project\fragment-glide-dock_SP	fragment-glide-dock_SP_pv.maegz	327																																	F1085448		2	3	0	1.7	67.6
	OTAVA-FRAGMENT-LIBRARY-ligprep_1-.sdf:1194	328	fragment-glide-dock_SP_pv.328	10/13/2023 17:03	10/13/2023 17:03			C:\Users\Haider Thaer\OneDrive - Jamia Millia Islamia (A Central University)\Desktop\plm9 project\fragment-glide-dock_SP	fragment-glide-dock_SP_pv.maegz	328																																	F7130434		1	4	2	1.5	70
	OTAVA-FRAGMENT-LIBRARY-ligprep_1-.sdf:3811	329	fragment-glide-dock_SP_pv.329	10/13/2023 17:03	10/13/2023 17:03			C:\Users\Haider Thaer\OneDrive - Jamia Millia Islamia (A Central University)\Desktop\plm9 project\fragment-glide-dock_SP	fragment-glide-dock_SP_pv.maegz	329																																	F7011500124		1	3	3	2.8	78.7
	OTAVA-FRAGMENT-LIBRARY-ligprep_1-.sdf:3217	330	fragment-glide-dock_SP_pv.330	10/13/2023 17:03	10/13/2023 17:03			C:\Users\Haider Thaer\OneDrive - Jamia Millia Islamia (A Central University)\Desktop\plm9 project\fragment-glide-dock_SP	fragment-glide-dock_SP_pv.maegz	330																																	F7018890424		1	4	1	-0.4	79.8
	OTAVA-FRAGMENT-LIBRARY-ligprep_1-.sdf:3929	331	fragment-glide-dock_SP_pv.331	10/13/2023 17:03	10/13/2023 17:03			C:\Users\Haider Thaer\OneDrive - Jamia Millia Islamia (A Central University)\Desktop\plm9 project\fragment-glide-dock_SP	fragment-glide-dock_SP_pv.maegz	331																																	F7010120138		1	3	3	2.5	65.5
	OTAVA-FRAGMENT-LIBRARY-ligprep_1-.sdf:8943	332	fragment-glide-dock_SP_pv.332	10/13/2023 17:03	10/13/2023 17:03			C:\Users\Haider Thaer\OneDrive - Jamia Millia Islamia (A Central University)\Desktop\plm9 project\fragment-glide-dock_SP	fragment-glide-dock_SP_pv.maegz	332																																	F1287462	HCl	2	2	1	1.7	46.3
	OTAVA-FRAGMENT-LIBRARY-ligprep_1-.sdf:3279	333	fragment-glide-dock_SP_pv.333	10/13/2023 17:03	10/13/2023 17:03			C:\Users\Haider Thaer\OneDrive - Jamia Millia Islamia (A Central University)\Desktop\plm9 project\fragment-glide-dock_SP	fragment-glide-dock_SP_pv.maegz	333																																	F7018801281		2	4	2	1.6	65.8
	OTAVA-FRAGMENT-LIBRARY-ligprep_1-.sdf:6178	334	fragment-glide-dock_SP_pv.334	10/13/2023 17:03	10/13/2023 17:03			C:\Users\Haider Thaer\OneDrive - Jamia Millia Islamia (A Central University)\Desktop\plm9 project\fragment-glide-dock_SP	fragment-glide-dock_SP_pv.maegz	334																																	F2893139		2	2	1	0	72.2
	OTAVA-FRAGMENT-LIBRARY-ligprep_1-.sdf:11305	335	fragment-glide-dock_SP_pv.335	10/13/2023 17:03	10/13/2023 17:03			C:\Users\Haider Thaer\OneDrive - Jamia Millia Islamia (A Central University)\Desktop\plm9 project\fragment-glide-dock_SP	fragment-glide-dock_SP_pv.maegz	335																																	F0112640004		0	3	2	2.4	63.1
	OTAVA-FRAGMENT-LIBRARY-ligprep_1-.sdf:9413	336	fragment-glide-dock_SP_pv.336	10/13/2023 17:03	10/13/2023 17:03			C:\Users\Haider Thaer\OneDrive - Jamia Millia Islamia (A Central University)\Desktop\plm9 project\fragment-glide-dock_SP	fragment-glide-dock_SP_pv.maegz	336																																	F1186241	HCl	1	3	3	1.2	55.6
	OTAVA-FRAGMENT-LIBRARY-ligprep_1-.sdf:5011	337	fragment-glide-dock_SP_pv.337	10/13/2023 17:03	10/13/2023 17:03			C:\Users\Haider Thaer\OneDrive - Jamia Millia Islamia (A Central University)\Desktop\plm9 project\fragment-glide-dock_SP	fragment-glide-dock_SP_pv.maegz	337																																	F4801109		1	4	1	2.5	63.8
	OTAVA-FRAGMENT-LIBRARY-ligprep_1-.sdf:7943	338	fragment-glide-dock_SP_pv.338	10/13/2023 17:03	10/13/2023 17:03			C:\Users\Haider Thaer\OneDrive - Jamia Millia Islamia (A Central University)\Desktop\plm9 project\fragment-glide-dock_SP	fragment-glide-dock_SP_pv.maegz	338																																	F1521520		1	2	3	1.1	43.3
	OTAVA-FRAGMENT-LIBRARY-ligprep_1-.sdf:6995	339	fragment-glide-dock_SP_pv.339	10/13/2023 17:03	10/13/2023 17:03			C:\Users\Haider Thaer\OneDrive - Jamia Millia Islamia (A Central University)\Desktop\plm9 project\fragment-glide-dock_SP	fragment-glide-dock_SP_pv.maegz	339																																	F2050586		1	3	3	2.1	44.5
	OTAVA-FRAGMENT-LIBRARY-ligprep_1-.sdf:4932	340	fragment-glide-dock_SP_pv.340	10/13/2023 17:03	10/13/2023 17:03			C:\Users\Haider Thaer\OneDrive - Jamia Millia Islamia (A Central University)\Desktop\plm9 project\fragment-glide-dock_SP	fragment-glide-dock_SP_pv.maegz	340																																	F5012085		1	2	1	2.5	41.5
	OTAVA-FRAGMENT-LIBRARY-ligprep_1-.sdf:11237	341	fragment-glide-dock_SP_pv.341	10/13/2023 17:03	10/13/2023 17:03			C:\Users\Haider Thaer\OneDrive - Jamia Millia Islamia (A Central University)\Desktop\plm9 project\fragment-glide-dock_SP	fragment-glide-dock_SP_pv.maegz	341																																	F0115140033		1	3	0	2.6	46.5
	OTAVA-FRAGMENT-LIBRARY-ligprep_1-.sdf:1941	342	fragment-glide-dock_SP_pv.342	10/13/2023 17:03	10/13/2023 17:03			C:\Users\Haider Thaer\OneDrive - Jamia Millia Islamia (A Central University)\Desktop\plm9 project\fragment-glide-dock_SP	fragment-glide-dock_SP_pv.maegz	342																																	F7117090686		1	2	2	2.1	46.4
	OTAVA-FRAGMENT-LIBRARY-ligprep_1-.sdf:1432	343	fragment-glide-dock_SP_pv.343	10/13/2023 17:03	10/13/2023 17:03			C:\Users\Haider Thaer\OneDrive - Jamia Millia Islamia (A Central University)\Desktop\plm9 project\fragment-glide-dock_SP	fragment-glide-dock_SP_pv.maegz	343																																	F7119910087	HCl	1	2	2	2.3	49
	OTAVA-FRAGMENT-LIBRARY-ligprep_1-.sdf:8361	344	fragment-glide-dock_SP_pv.344	10/13/2023 17:03	10/13/2023 17:03			C:\Users\Haider Thaer\OneDrive - Jamia Millia Islamia (A Central University)\Desktop\plm9 project\fragment-glide-dock_SP	fragment-glide-dock_SP_pv.maegz	344																																	F1435141		1	2	2	1.9	49
	OTAVA-FRAGMENT-LIBRARY-ligprep_1-.sdf:3283	345	fragment-glide-dock_SP_pv.345	10/13/2023 17:03	10/13/2023 17:03			C:\Users\Haider Thaer\OneDrive - Jamia Millia Islamia (A Central University)\Desktop\plm9 project\fragment-glide-dock_SP	fragment-glide-dock_SP_pv.maegz	345																																	F7018801273		2	4	2	2	65.8
	OTAVA-FRAGMENT-LIBRARY-ligprep_1-.sdf:8289	346	fragment-glide-dock_SP_pv.346	10/13/2023 17:03	10/13/2023 17:03			C:\Users\Haider Thaer\OneDrive - Jamia Millia Islamia (A Central University)\Desktop\plm9 project\fragment-glide-dock_SP	fragment-glide-dock_SP_pv.maegz	346																																	F1436868		0	3	2	2.7	78.5
	OTAVA-FRAGMENT-LIBRARY-ligprep_1-.sdf:3011	347	fragment-glide-dock_SP_pv.347	10/13/2023 17:03	10/13/2023 17:03			C:\Users\Haider Thaer\OneDrive - Jamia Millia Islamia (A Central University)\Desktop\plm9 project\fragment-glide-dock_SP	fragment-glide-dock_SP_pv.maegz	347																																	F7020300850		3	4	2	2.6	73.7
	OTAVA-FRAGMENT-LIBRARY-ligprep_1-.sdf:9444	348	fragment-glide-dock_SP_pv.348	10/13/2023 17:03	10/13/2023 17:03			C:\Users\Haider Thaer\OneDrive - Jamia Millia Islamia (A Central University)\Desktop\plm9 project\fragment-glide-dock_SP	fragment-glide-dock_SP_pv.maegz	348																																	F1180047		1	4	1	1.6	61.8
	OTAVA-FRAGMENT-LIBRARY-ligprep_1-.sdf:5519	349	fragment-glide-dock_SP_pv.349	10/13/2023 17:03	10/13/2023 17:03			C:\Users\Haider Thaer\OneDrive - Jamia Millia Islamia (A Central University)\Desktop\plm9 project\fragment-glide-dock_SP	fragment-glide-dock_SP_pv.maegz	349																																	F3851336		1	4	2	2.2	55.1
	OTAVA-FRAGMENT-LIBRARY-ligprep_1-.sdf:3228	350	fragment-glide-dock_SP_pv.350	10/13/2023 17:03	10/13/2023 17:03			C:\Users\Haider Thaer\OneDrive - Jamia Millia Islamia (A Central University)\Desktop\plm9 project\fragment-glide-dock_SP	fragment-glide-dock_SP_pv.maegz	350																																	F7018811900		3	4	3	2.8	73.7
	OTAVA-FRAGMENT-LIBRARY-ligprep_1-.sdf:1208	351	fragment-glide-dock_SP_pv.351	10/13/2023 17:03	10/13/2023 17:03			C:\Users\Haider Thaer\OneDrive - Jamia Millia Islamia (A Central University)\Desktop\plm9 project\fragment-glide-dock_SP	fragment-glide-dock_SP_pv.maegz	351																																	F7128124		1	4	2	2.4	63.6
	OTAVA-FRAGMENT-LIBRARY-ligprep_1-.sdf:9058	352	fragment-glide-dock_SP_pv.352	10/13/2023 17:03	10/13/2023 17:03			C:\Users\Haider Thaer\OneDrive - Jamia Millia Islamia (A Central University)\Desktop\plm9 project\fragment-glide-dock_SP	fragment-glide-dock_SP_pv.maegz	352																																	F1262797		2	4	2	0.7	74.6
	OTAVA-FRAGMENT-LIBRARY-ligprep_1-.sdf:698	353	fragment-glide-dock_SP_pv.353	10/13/2023 17:03	10/13/2023 17:03			C:\Users\Haider Thaer\OneDrive - Jamia Millia Islamia (A Central University)\Desktop\plm9 project\fragment-glide-dock_SP	fragment-glide-dock_SP_pv.maegz	353																																	F7217980102		1	3	0	1.6	63.4
	OTAVA-FRAGMENT-LIBRARY-ligprep_1-.sdf:8468	354	fragment-glide-dock_SP_pv.354	10/13/2023 17:03	10/13/2023 17:03			C:\Users\Haider Thaer\OneDrive - Jamia Millia Islamia (A Central University)\Desktop\plm9 project\fragment-glide-dock_SP	fragment-glide-dock_SP_pv.maegz	354																																	F1375257		1	1	1	1.5	43.1
	OTAVA-FRAGMENT-LIBRARY-ligprep_1-.sdf:8367	355	fragment-glide-dock_SP_pv.355	10/13/2023 17:03	10/13/2023 17:03			C:\Users\Haider Thaer\OneDrive - Jamia Millia Islamia (A Central University)\Desktop\plm9 project\fragment-glide-dock_SP	fragment-glide-dock_SP_pv.maegz	355																																	F1434657		1	2	1	1	49
	OTAVA-FRAGMENT-LIBRARY-ligprep_1-.sdf:693	356	fragment-glide-dock_SP_pv.356	10/13/2023 17:03	10/13/2023 17:03			C:\Users\Haider Thaer\OneDrive - Jamia Millia Islamia (A Central University)\Desktop\plm9 project\fragment-glide-dock_SP	fragment-glide-dock_SP_pv.maegz	356																																	F7217981969		1	2	1	2.6	41.6
	OTAVA-FRAGMENT-LIBRARY-ligprep_1-.sdf:5546	357	fragment-glide-dock_SP_pv.357	10/13/2023 17:03	10/13/2023 17:03			C:\Users\Haider Thaer\OneDrive - Jamia Millia Islamia (A Central University)\Desktop\plm9 project\fragment-glide-dock_SP	fragment-glide-dock_SP_pv.maegz	357																																	F3732356	2 HCl	2	4	2	1.9	78.9
	OTAVA-FRAGMENT-LIBRARY-ligprep_1-.sdf:1437	358	fragment-glide-dock_SP_pv.358	10/13/2023 17:03	10/13/2023 17:03			C:\Users\Haider Thaer\OneDrive - Jamia Millia Islamia (A Central University)\Desktop\plm9 project\fragment-glide-dock_SP	fragment-glide-dock_SP_pv.maegz	358																																	F7119910028		1	2	2	0.4	60.9
	OTAVA-FRAGMENT-LIBRARY-ligprep_1-.sdf:8895	359	fragment-glide-dock_SP_pv.359	10/13/2023 17:03	10/13/2023 17:03			C:\Users\Haider Thaer\OneDrive - Jamia Millia Islamia (A Central University)\Desktop\plm9 project\fragment-glide-dock_SP	fragment-glide-dock_SP_pv.maegz	359																																	F1292629		1	4	2	1.8	78.7
	OTAVA-FRAGMENT-LIBRARY-ligprep_1-.sdf:9379	360	fragment-glide-dock_SP_pv.360	10/13/2023 17:03	10/13/2023 17:03			C:\Users\Haider Thaer\OneDrive - Jamia Millia Islamia (A Central University)\Desktop\plm9 project\fragment-glide-dock_SP	fragment-glide-dock_SP_pv.maegz	360																																	F1192148	HCl	2	2	1	1.2	55.1
	OTAVA-FRAGMENT-LIBRARY-ligprep_1-.sdf:4663	361	fragment-glide-dock_SP_pv.361	10/13/2023 17:03	10/13/2023 17:03			C:\Users\Haider Thaer\OneDrive - Jamia Millia Islamia (A Central University)\Desktop\plm9 project\fragment-glide-dock_SP	fragment-glide-dock_SP_pv.maegz	361																																	F5972034		0	4	2	2	46.8
	OTAVA-FRAGMENT-LIBRARY-ligprep_1-.sdf:1929	362	fragment-glide-dock_SP_pv.362	10/13/2023 17:03	10/13/2023 17:03			C:\Users\Haider Thaer\OneDrive - Jamia Millia Islamia (A Central University)\Desktop\plm9 project\fragment-glide-dock_SP	fragment-glide-dock_SP_pv.maegz	362																																	F7117160102		2	4	3	2.1	66.9
	OTAVA-FRAGMENT-LIBRARY-ligprep_1-.sdf:4172	363	fragment-glide-dock_SP_pv.363	10/13/2023 17:03	10/13/2023 17:03			C:\Users\Haider Thaer\OneDrive - Jamia Millia Islamia (A Central University)\Desktop\plm9 project\fragment-glide-dock_SP	fragment-glide-dock_SP_pv.maegz	363																																	F6667693		1	3	3	1.6	61.8
	OTAVA-FRAGMENT-LIBRARY-ligprep_1-.sdf:5371	364	fragment-glide-dock_SP_pv.364	10/13/2023 17:03	10/13/2023 17:03			C:\Users\Haider Thaer\OneDrive - Jamia Millia Islamia (A Central University)\Desktop\plm9 project\fragment-glide-dock_SP	fragment-glide-dock_SP_pv.maegz	364																																	F4346275		1	4	3	2.5	79.1
	OTAVA-FRAGMENT-LIBRARY-ligprep_1-.sdf:4501	365	fragment-glide-dock_SP_pv.365	10/13/2023 17:03	10/13/2023 17:03			C:\Users\Haider Thaer\OneDrive - Jamia Millia Islamia (A Central University)\Desktop\plm9 project\fragment-glide-dock_SP	fragment-glide-dock_SP_pv.maegz	365																																	F6138038		1	2	3	0.6	74.6
	OTAVA-FRAGMENT-LIBRARY-ligprep_1-.sdf:7116	366	fragment-glide-dock_SP_pv.366	10/13/2023 17:03	10/13/2023 17:03			C:\Users\Haider Thaer\OneDrive - Jamia Millia Islamia (A Central University)\Desktop\plm9 project\fragment-glide-dock_SP	fragment-glide-dock_SP_pv.maegz	366																																	F1904679		1	2	2	2.4	37.3
	OTAVA-FRAGMENT-LIBRARY-ligprep_1-.sdf:8699	367	fragment-glide-dock_SP_pv.367	10/13/2023 17:03	10/13/2023 17:03			C:\Users\Haider Thaer\OneDrive - Jamia Millia Islamia (A Central University)\Desktop\plm9 project\fragment-glide-dock_SP	fragment-glide-dock_SP_pv.maegz	367																																	F1315007		1	2	1	3	52.1
	OTAVA-FRAGMENT-LIBRARY-ligprep_1-.sdf:3969	368	fragment-glide-dock_SP_pv.368	10/13/2023 17:03	10/13/2023 17:03			C:\Users\Haider Thaer\OneDrive - Jamia Millia Islamia (A Central University)\Desktop\plm9 project\fragment-glide-dock_SP	fragment-glide-dock_SP_pv.maegz	368																																	F7009560		0	4	1	2.2	60.9
	OTAVA-FRAGMENT-LIBRARY-ligprep_1-.sdf:9921	369	fragment-glide-dock_SP_pv.369	10/13/2023 17:03	10/13/2023 17:03			C:\Users\Haider Thaer\OneDrive - Jamia Millia Islamia (A Central University)\Desktop\plm9 project\fragment-glide-dock_SP	fragment-glide-dock_SP_pv.maegz	369																																	F1112083		1	3	2	2	54.4
	OTAVA-FRAGMENT-LIBRARY-ligprep_1-.sdf:3724	370	fragment-glide-dock_SP_pv.370	10/13/2023 17:03	10/13/2023 17:03			C:\Users\Haider Thaer\OneDrive - Jamia Millia Islamia (A Central University)\Desktop\plm9 project\fragment-glide-dock_SP	fragment-glide-dock_SP_pv.maegz	370																																	F7012340142		0	3	2	1	78
	OTAVA-FRAGMENT-LIBRARY-ligprep_1-.sdf:9280	371	fragment-glide-dock_SP_pv.371	10/13/2023 17:03	10/13/2023 17:03			C:\Users\Haider Thaer\OneDrive - Jamia Millia Islamia (A Central University)\Desktop\plm9 project\fragment-glide-dock_SP	fragment-glide-dock_SP_pv.maegz	371																																	F1213307		1	2	1	0.6	43.3
	OTAVA-FRAGMENT-LIBRARY-ligprep_1-.sdf:3025	372	fragment-glide-dock_SP_pv.372	10/13/2023 17:03	10/13/2023 17:03			C:\Users\Haider Thaer\OneDrive - Jamia Millia Islamia (A Central University)\Desktop\plm9 project\fragment-glide-dock_SP	fragment-glide-dock_SP_pv.maegz	372																																	F7020300711		3	4	3	2.3	73.7
	OTAVA-FRAGMENT-LIBRARY-ligprep_1-.sdf:9930	373	fragment-glide-dock_SP_pv.373	10/13/2023 17:03	10/13/2023 17:03			C:\Users\Haider Thaer\OneDrive - Jamia Millia Islamia (A Central University)\Desktop\plm9 project\fragment-glide-dock_SP	fragment-glide-dock_SP_pv.maegz	373																																	F1111903	HCl	2	3	2	2.2	61
	OTAVA-FRAGMENT-LIBRARY-ligprep_1-.sdf:11348	374	fragment-glide-dock_SP_pv.374	10/13/2023 17:03	10/13/2023 17:03			C:\Users\Haider Thaer\OneDrive - Jamia Millia Islamia (A Central University)\Desktop\plm9 project\fragment-glide-dock_SP	fragment-glide-dock_SP_pv.maegz	374																																	F0111690010		2	4	0	2.5	66.8
	OTAVA-FRAGMENT-LIBRARY-ligprep_1-.sdf:10174	375	fragment-glide-dock_SP_pv.375	10/13/2023 17:03	10/13/2023 17:03			C:\Users\Haider Thaer\OneDrive - Jamia Millia Islamia (A Central University)\Desktop\plm9 project\fragment-glide-dock_SP	fragment-glide-dock_SP_pv.maegz	375																																	F1071285		2	2	3	1.1	57.8
	OTAVA-FRAGMENT-LIBRARY-ligprep_1-.sdf:2629	376	fragment-glide-dock_SP_pv.376	10/13/2023 17:03	10/13/2023 17:03			C:\Users\Haider Thaer\OneDrive - Jamia Millia Islamia (A Central University)\Desktop\plm9 project\fragment-glide-dock_SP	fragment-glide-dock_SP_pv.maegz	376																																	F7020618356		2	2	1	2.2	40.7
	OTAVA-FRAGMENT-LIBRARY-ligprep_1-.sdf:2649	377	fragment-glide-dock_SP_pv.377	10/13/2023 17:03	10/13/2023 17:03			C:\Users\Haider Thaer\OneDrive - Jamia Millia Islamia (A Central University)\Desktop\plm9 project\fragment-glide-dock_SP	fragment-glide-dock_SP_pv.maegz	377																																	F7020610989	2 HCl	2	2	1	2.9	40.7
	OTAVA-FRAGMENT-LIBRARY-ligprep_1-.sdf:9247	378	fragment-glide-dock_SP_pv.378	10/13/2023 17:03	10/13/2023 17:03			C:\Users\Haider Thaer\OneDrive - Jamia Millia Islamia (A Central University)\Desktop\plm9 project\fragment-glide-dock_SP	fragment-glide-dock_SP_pv.maegz	378																																	F1218315		1	1	1	2.2	28.7
	OTAVA-FRAGMENT-LIBRARY-ligprep_1-.sdf:2099	379	fragment-glide-dock_SP_pv.379	10/13/2023 17:03	10/13/2023 17:03			C:\Users\Haider Thaer\OneDrive - Jamia Millia Islamia (A Central University)\Desktop\plm9 project\fragment-glide-dock_SP	fragment-glide-dock_SP_pv.maegz	379																																	F7113230354		1	3	3	2.7	64.7
	OTAVA-FRAGMENT-LIBRARY-ligprep_1-.sdf:9055	380	fragment-glide-dock_SP_pv.380	10/13/2023 17:03	10/13/2023 17:03			C:\Users\Haider Thaer\OneDrive - Jamia Millia Islamia (A Central University)\Desktop\plm9 project\fragment-glide-dock_SP	fragment-glide-dock_SP_pv.maegz	380																																	F1263649		1	4	2	0.6	70.5
	OTAVA-FRAGMENT-LIBRARY-ligprep_1-.sdf:4567	381	fragment-glide-dock_SP_pv.381	10/13/2023 17:03	10/13/2023 17:03			C:\Users\Haider Thaer\OneDrive - Jamia Millia Islamia (A Central University)\Desktop\plm9 project\fragment-glide-dock_SP	fragment-glide-dock_SP_pv.maegz	381																																	F6053687		1	3	1	2.6	77.5
	OTAVA-FRAGMENT-LIBRARY-ligprep_1-.sdf:11288	382	fragment-glide-dock_SP_pv.382	10/13/2023 17:03	10/13/2023 17:03			C:\Users\Haider Thaer\OneDrive - Jamia Millia Islamia (A Central University)\Desktop\plm9 project\fragment-glide-dock_SP	fragment-glide-dock_SP_pv.maegz	382																																	F0113020003		1	2	1	2.7	69.7
	OTAVA-FRAGMENT-LIBRARY-ligprep_1-.sdf:5210	383	fragment-glide-dock_SP_pv.383	10/13/2023 17:03	10/13/2023 17:03			C:\Users\Haider Thaer\OneDrive - Jamia Millia Islamia (A Central University)\Desktop\plm9 project\fragment-glide-dock_SP	fragment-glide-dock_SP_pv.maegz	383																																	F4435007		1	4	3	1.9	70
	OTAVA-FRAGMENT-LIBRARY-ligprep_1-.sdf:780	384	fragment-glide-dock_SP_pv.384	10/13/2023 17:03	10/13/2023 17:03			C:\Users\Haider Thaer\OneDrive - Jamia Millia Islamia (A Central University)\Desktop\plm9 project\fragment-glide-dock_SP	fragment-glide-dock_SP_pv.maegz	384																																	F7216050173		1	3	2	2.5	73.8
	OTAVA-FRAGMENT-LIBRARY-ligprep_1-.sdf:3281	385	fragment-glide-dock_SP_pv.385	10/13/2023 17:03	10/13/2023 17:03			C:\Users\Haider Thaer\OneDrive - Jamia Millia Islamia (A Central University)\Desktop\plm9 project\fragment-glide-dock_SP	fragment-glide-dock_SP_pv.maegz	385																																	F7018801275		2	4	3	1.8	65.8
	OTAVA-FRAGMENT-LIBRARY-ligprep_1-.sdf:10350	386	fragment-glide-dock_SP_pv.386	10/13/2023 17:03	10/13/2023 17:03			C:\Users\Haider Thaer\OneDrive - Jamia Millia Islamia (A Central University)\Desktop\plm9 project\fragment-glide-dock_SP	fragment-glide-dock_SP_pv.maegz	386																																	F1048832	HCl	2	2	2	1	55.1
	OTAVA-FRAGMENT-LIBRARY-ligprep_1-.sdf:3119	387	fragment-glide-dock_SP_pv.387	10/13/2023 17:03	10/13/2023 17:03			C:\Users\Haider Thaer\OneDrive - Jamia Millia Islamia (A Central University)\Desktop\plm9 project\fragment-glide-dock_SP	fragment-glide-dock_SP_pv.maegz	387																																	F7020143416		2	4	0	2.6	50.4
	OTAVA-FRAGMENT-LIBRARY-ligprep_1-.sdf:7339	388	fragment-glide-dock_SP_pv.388	10/13/2023 17:03	10/13/2023 17:03			C:\Users\Haider Thaer\OneDrive - Jamia Millia Islamia (A Central University)\Desktop\plm9 project\fragment-glide-dock_SP	fragment-glide-dock_SP_pv.maegz	388																																	F1778976		2	2	1	0.8	55.1
	OTAVA-FRAGMENT-LIBRARY-ligprep_1-.sdf:9412	389	fragment-glide-dock_SP_pv.389	10/13/2023 17:03	10/13/2023 17:03			C:\Users\Haider Thaer\OneDrive - Jamia Millia Islamia (A Central University)\Desktop\plm9 project\fragment-glide-dock_SP	fragment-glide-dock_SP_pv.maegz	389																																	F1186247	HCl	1	3	3	1.4	55.6
	OTAVA-FRAGMENT-LIBRARY-ligprep_1-.sdf:624	390	fragment-glide-dock_SP_pv.390	10/13/2023 17:03	10/13/2023 17:03			C:\Users\Haider Thaer\OneDrive - Jamia Millia Islamia (A Central University)\Desktop\plm9 project\fragment-glide-dock_SP	fragment-glide-dock_SP_pv.maegz	390																																	F7510420119		1	2	3	2.7	70.2
	OTAVA-FRAGMENT-LIBRARY-ligprep_1-.sdf:9242	391	fragment-glide-dock_SP_pv.391	10/13/2023 17:03	10/13/2023 17:03			C:\Users\Haider Thaer\OneDrive - Jamia Millia Islamia (A Central University)\Desktop\plm9 project\fragment-glide-dock_SP	fragment-glide-dock_SP_pv.maegz	391																																	F1218409		1	4	1	-1.1	53.4
	OTAVA-FRAGMENT-LIBRARY-ligprep_1-.sdf:1632	392	fragment-glide-dock_SP_pv.392	10/13/2023 17:03	10/13/2023 17:03			C:\Users\Haider Thaer\OneDrive - Jamia Millia Islamia (A Central University)\Desktop\plm9 project\fragment-glide-dock_SP	fragment-glide-dock_SP_pv.maegz	392																																	F7119730562		2	2	3	1.7	70.9
	OTAVA-FRAGMENT-LIBRARY-ligprep_1-.sdf:5065	393	fragment-glide-dock_SP_pv.393	10/13/2023 17:03	10/13/2023 17:03			C:\Users\Haider Thaer\OneDrive - Jamia Millia Islamia (A Central University)\Desktop\plm9 project\fragment-glide-dock_SP	fragment-glide-dock_SP_pv.maegz	393																																	F4789789		2	4	2	0.5	70.7
	OTAVA-FRAGMENT-LIBRARY-ligprep_1-.sdf:6154	394	fragment-glide-dock_SP_pv.394	10/13/2023 17:03	10/13/2023 17:03			C:\Users\Haider Thaer\OneDrive - Jamia Millia Islamia (A Central University)\Desktop\plm9 project\fragment-glide-dock_SP	fragment-glide-dock_SP_pv.maegz	394																																	F2933520		0	2	3	2.6	39.4
	OTAVA-FRAGMENT-LIBRARY-ligprep_1-.sdf:10102	395	fragment-glide-dock_SP_pv.395	10/13/2023 17:03	10/13/2023 17:03			C:\Users\Haider Thaer\OneDrive - Jamia Millia Islamia (A Central University)\Desktop\plm9 project\fragment-glide-dock_SP	fragment-glide-dock_SP_pv.maegz	395																																	F1087156		2	3	1	0.9	66.4
	OTAVA-FRAGMENT-LIBRARY-ligprep_1-.sdf:3756	396	fragment-glide-dock_SP_pv.396	10/13/2023 17:03	10/13/2023 17:03			C:\Users\Haider Thaer\OneDrive - Jamia Millia Islamia (A Central University)\Desktop\plm9 project\fragment-glide-dock_SP	fragment-glide-dock_SP_pv.maegz	396																																	F7012250019		2	4	3	2.1	65.8
	OTAVA-FRAGMENT-LIBRARY-ligprep_1-.sdf:2923	397	fragment-glide-dock_SP_pv.397	10/13/2023 17:03	10/13/2023 17:03			C:\Users\Haider Thaer\OneDrive - Jamia Millia Islamia (A Central University)\Desktop\plm9 project\fragment-glide-dock_SP	fragment-glide-dock_SP_pv.maegz	397																																	F7020361175		2	3	0	-1	67.5
	OTAVA-FRAGMENT-LIBRARY-ligprep_1-.sdf:2589	398	fragment-glide-dock_SP_pv.398	10/13/2023 17:03	10/13/2023 17:03			C:\Users\Haider Thaer\OneDrive - Jamia Millia Islamia (A Central University)\Desktop\plm9 project\fragment-glide-dock_SP	fragment-glide-dock_SP_pv.maegz	398																																	F7020671157		1	3	3	1.5	46.5
	OTAVA-FRAGMENT-LIBRARY-ligprep_1-.sdf:9103	399	fragment-glide-dock_SP_pv.399	10/13/2023 17:03	10/13/2023 17:03			C:\Users\Haider Thaer\OneDrive - Jamia Millia Islamia (A Central University)\Desktop\plm9 project\fragment-glide-dock_SP	fragment-glide-dock_SP_pv.maegz	399																																	F12482172		1	4	3	2.4	79.8
	OTAVA-FRAGMENT-LIBRARY-ligprep_1-.sdf:4054	400	fragment-glide-dock_SP_pv.400	10/13/2023 17:03	10/13/2023 17:03			C:\Users\Haider Thaer\OneDrive - Jamia Millia Islamia (A Central University)\Desktop\plm9 project\fragment-glide-dock_SP	fragment-glide-dock_SP_pv.maegz	400																																	F6923386		1	2	1	1.2	37.3
	OTAVA-FRAGMENT-LIBRARY-ligprep_1-.sdf:1412	401	fragment-glide-dock_SP_pv.401	10/13/2023 17:03	10/13/2023 17:03			C:\Users\Haider Thaer\OneDrive - Jamia Millia Islamia (A Central University)\Desktop\plm9 project\fragment-glide-dock_SP	fragment-glide-dock_SP_pv.maegz	401																																	F7119930099		2	4	2	0.7	67.4
	OTAVA-FRAGMENT-LIBRARY-ligprep_1-.sdf:4890	402	fragment-glide-dock_SP_pv.402	10/13/2023 17:03	10/13/2023 17:03			C:\Users\Haider Thaer\OneDrive - Jamia Millia Islamia (A Central University)\Desktop\plm9 project\fragment-glide-dock_SP	fragment-glide-dock_SP_pv.maegz	402																																	F5047256		1	2	2	1.8	50.4
	OTAVA-FRAGMENT-LIBRARY-ligprep_1-.sdf:1234	403	fragment-glide-dock_SP_pv.403	10/13/2023 17:03	10/13/2023 17:03			C:\Users\Haider Thaer\OneDrive - Jamia Millia Islamia (A Central University)\Desktop\plm9 project\fragment-glide-dock_SP	fragment-glide-dock_SP_pv.maegz	403																																	F7127636		2	3	2	2.4	67.6
	OTAVA-FRAGMENT-LIBRARY-ligprep_1-.sdf:10068	404	fragment-glide-dock_SP_pv.404	10/13/2023 17:03	10/13/2023 17:03			C:\Users\Haider Thaer\OneDrive - Jamia Millia Islamia (A Central University)\Desktop\plm9 project\fragment-glide-dock_SP	fragment-glide-dock_SP_pv.maegz	404																																	F1089714		1	3	0	2.3	46.5
	OTAVA-FRAGMENT-LIBRARY-ligprep_1-.sdf:10353	405	fragment-glide-dock_SP_pv.405	10/13/2023 17:03	10/13/2023 17:03			C:\Users\Haider Thaer\OneDrive - Jamia Millia Islamia (A Central University)\Desktop\plm9 project\fragment-glide-dock_SP	fragment-glide-dock_SP_pv.maegz	405																																	F1048793	HCl	2	2	1	1.7	55.1
	OTAVA-FRAGMENT-LIBRARY-ligprep_1-.sdf:2059	406	fragment-glide-dock_SP_pv.406	10/13/2023 17:03	10/13/2023 17:03			C:\Users\Haider Thaer\OneDrive - Jamia Millia Islamia (A Central University)\Desktop\plm9 project\fragment-glide-dock_SP	fragment-glide-dock_SP_pv.maegz	406																																	F7113240459		2	2	1	-0.3	68.3
	OTAVA-FRAGMENT-LIBRARY-ligprep_1-.sdf:1418	407	fragment-glide-dock_SP_pv.407	10/13/2023 17:03	10/13/2023 17:03			C:\Users\Haider Thaer\OneDrive - Jamia Millia Islamia (A Central University)\Desktop\plm9 project\fragment-glide-dock_SP	fragment-glide-dock_SP_pv.maegz	407																																	F7119920584		1	3	3	1.5	46.5
	OTAVA-FRAGMENT-LIBRARY-ligprep_1-.sdf:2407	408	fragment-glide-dock_SP_pv.408	10/13/2023 17:03	10/13/2023 17:03			C:\Users\Haider Thaer\OneDrive - Jamia Millia Islamia (A Central University)\Desktop\plm9 project\fragment-glide-dock_SP	fragment-glide-dock_SP_pv.maegz	408																																	F7110921016		0	3	0	1.6	51
	OTAVA-FRAGMENT-LIBRARY-ligprep_1-.sdf:8696	409	fragment-glide-dock_SP_pv.409	10/13/2023 17:03	10/13/2023 17:03			C:\Users\Haider Thaer\OneDrive - Jamia Millia Islamia (A Central University)\Desktop\plm9 project\fragment-glide-dock_SP	fragment-glide-dock_SP_pv.maegz	409																																	F1315016		1	3	2	2.5	61.3
	OTAVA-FRAGMENT-LIBRARY-ligprep_1-.sdf:3869	410	fragment-glide-dock_SP_pv.410	10/13/2023 17:03	10/13/2023 17:03			C:\Users\Haider Thaer\OneDrive - Jamia Millia Islamia (A Central University)\Desktop\plm9 project\fragment-glide-dock_SP	fragment-glide-dock_SP_pv.maegz	410																																	F7010620001		1	4	2	2.9	55.8
	OTAVA-FRAGMENT-LIBRARY-ligprep_1-.sdf:1064	411	fragment-glide-dock_SP_pv.411	10/13/2023 17:03	10/13/2023 17:03			C:\Users\Haider Thaer\OneDrive - Jamia Millia Islamia (A Central University)\Desktop\plm9 project\fragment-glide-dock_SP	fragment-glide-dock_SP_pv.maegz	411																																	F7138859		1	4	3	0.6	72.2
	OTAVA-FRAGMENT-LIBRARY-ligprep_1-.sdf:2391	412	fragment-glide-dock_SP_pv.412	10/13/2023 17:03	10/13/2023 17:03			C:\Users\Haider Thaer\OneDrive - Jamia Millia Islamia (A Central University)\Desktop\plm9 project\fragment-glide-dock_SP	fragment-glide-dock_SP_pv.maegz	412																																	F7110950224		1	3	1	2.1	50.2
	OTAVA-FRAGMENT-LIBRARY-ligprep_1-.sdf:2522	413	fragment-glide-dock_SP_pv.413	10/13/2023 17:03	10/13/2023 17:03			C:\Users\Haider Thaer\OneDrive - Jamia Millia Islamia (A Central University)\Desktop\plm9 project\fragment-glide-dock_SP	fragment-glide-dock_SP_pv.maegz	413																																	F7020691665	HCl	2	4	2	0.2	73.6
	OTAVA-FRAGMENT-LIBRARY-ligprep_1-.sdf:577	414	fragment-glide-dock_SP_pv.414	10/13/2023 17:03	10/13/2023 17:03			C:\Users\Haider Thaer\OneDrive - Jamia Millia Islamia (A Central University)\Desktop\plm9 project\fragment-glide-dock_SP	fragment-glide-dock_SP_pv.maegz	414																																	F7559460		1	2	1	3	41.5
	OTAVA-FRAGMENT-LIBRARY-ligprep_1-.sdf:4097	415	fragment-glide-dock_SP_pv.415	10/13/2023 17:03	10/13/2023 17:03			C:\Users\Haider Thaer\OneDrive - Jamia Millia Islamia (A Central University)\Desktop\plm9 project\fragment-glide-dock_SP	fragment-glide-dock_SP_pv.maegz	415																																	F6871428	HCl	2	3	2	-1.5	63.3
	OTAVA-FRAGMENT-LIBRARY-ligprep_1-.sdf:5703	416	fragment-glide-dock_SP_pv.416	10/13/2023 17:03	10/13/2023 17:03			C:\Users\Haider Thaer\OneDrive - Jamia Millia Islamia (A Central University)\Desktop\plm9 project\fragment-glide-dock_SP	fragment-glide-dock_SP_pv.maegz	416																																	F3619933		0	2	1	2.8	38.9
	OTAVA-FRAGMENT-LIBRARY-ligprep_1-.sdf:10352	417	fragment-glide-dock_SP_pv.417	10/13/2023 17:03	10/13/2023 17:03			C:\Users\Haider Thaer\OneDrive - Jamia Millia Islamia (A Central University)\Desktop\plm9 project\fragment-glide-dock_SP	fragment-glide-dock_SP_pv.maegz	417																																	F1048814		2	2	2	1.5	55.1
	OTAVA-FRAGMENT-LIBRARY-ligprep_1-.sdf:5704	418	fragment-glide-dock_SP_pv.418	10/13/2023 17:03	10/13/2023 17:03			C:\Users\Haider Thaer\OneDrive - Jamia Millia Islamia (A Central University)\Desktop\plm9 project\fragment-glide-dock_SP	fragment-glide-dock_SP_pv.maegz	418																																	F3619840		1	3	1	1.4	54.5
	OTAVA-FRAGMENT-LIBRARY-ligprep_1-.sdf:5249	419	fragment-glide-dock_SP_pv.419	10/13/2023 17:03	10/13/2023 17:03			C:\Users\Haider Thaer\OneDrive - Jamia Millia Islamia (A Central University)\Desktop\plm9 project\fragment-glide-dock_SP	fragment-glide-dock_SP_pv.maegz	419																																	F4434567	HCl	2	2	3	2.4	75.2
	OTAVA-FRAGMENT-LIBRARY-ligprep_1-.sdf:11567	420	fragment-glide-dock_SP_pv.420	10/13/2023 17:03	10/13/2023 17:03			C:\Users\Haider Thaer\OneDrive - Jamia Millia Islamia (A Central University)\Desktop\plm9 project\fragment-glide-dock_SP	fragment-glide-dock_SP_pv.maegz	420																																	F0105880002		2	4	0	2.5	66.8
	OTAVA-FRAGMENT-LIBRARY-ligprep_1-.sdf:11085	421	fragment-glide-dock_SP_pv.421	10/13/2023 17:03	10/13/2023 17:03			C:\Users\Haider Thaer\OneDrive - Jamia Millia Islamia (A Central University)\Desktop\plm9 project\fragment-glide-dock_SP	fragment-glide-dock_SP_pv.maegz	421																																	F0123751448		1	2	0	1.5	69.7
	OTAVA-FRAGMENT-LIBRARY-ligprep_1-.sdf:5509	422	fragment-glide-dock_SP_pv.422	10/13/2023 17:03	10/13/2023 17:03			C:\Users\Haider Thaer\OneDrive - Jamia Millia Islamia (A Central University)\Desktop\plm9 project\fragment-glide-dock_SP	fragment-glide-dock_SP_pv.maegz	422																																	F3851346		0	2	1	2.6	38.9
	OTAVA-FRAGMENT-LIBRARY-ligprep_1-.sdf:3111	423	fragment-glide-dock_SP_pv.423	10/13/2023 17:03	10/13/2023 17:03			C:\Users\Haider Thaer\OneDrive - Jamia Millia Islamia (A Central University)\Desktop\plm9 project\fragment-glide-dock_SP	fragment-glide-dock_SP_pv.maegz	423																																	F7020204324		0	4	0	2.9	56.3
	OTAVA-FRAGMENT-LIBRARY-ligprep_1-.sdf:9548	424	fragment-glide-dock_SP_pv.424	10/13/2023 17:03	10/13/2023 17:03			C:\Users\Haider Thaer\OneDrive - Jamia Millia Islamia (A Central University)\Desktop\plm9 project\fragment-glide-dock_SP	fragment-glide-dock_SP_pv.maegz	424																																	F1160779	HCl	1	2	2	2	67.1
	OTAVA-FRAGMENT-LIBRARY-ligprep_1-.sdf:10345	425	fragment-glide-dock_SP_pv.425	10/13/2023 17:03	10/13/2023 17:03			C:\Users\Haider Thaer\OneDrive - Jamia Millia Islamia (A Central University)\Desktop\plm9 project\fragment-glide-dock_SP	fragment-glide-dock_SP_pv.maegz	425																																	F1048847	HCl	2	3	3	1	64.4
	OTAVA-FRAGMENT-LIBRARY-ligprep_1-.sdf:7555	426	fragment-glide-dock_SP_pv.426	10/13/2023 17:03	10/13/2023 17:03			C:\Users\Haider Thaer\OneDrive - Jamia Millia Islamia (A Central University)\Desktop\plm9 project\fragment-glide-dock_SP	fragment-glide-dock_SP_pv.maegz	426																																	F1692746	HCl	1	4	3	2	47.6
	OTAVA-FRAGMENT-LIBRARY-ligprep_1-.sdf:3397	427	fragment-glide-dock_SP_pv.427	10/13/2023 17:03	10/13/2023 17:03			C:\Users\Haider Thaer\OneDrive - Jamia Millia Islamia (A Central University)\Desktop\plm9 project\fragment-glide-dock_SP	fragment-glide-dock_SP_pv.maegz	427																																	F7017520042		1	4	3	1.2	67.8
	OTAVA-FRAGMENT-LIBRARY-ligprep_1-.sdf:8272	428	fragment-glide-dock_SP_pv.428	10/13/2023 17:03	10/13/2023 17:03			C:\Users\Haider Thaer\OneDrive - Jamia Millia Islamia (A Central University)\Desktop\plm9 project\fragment-glide-dock_SP	fragment-glide-dock_SP_pv.maegz	428																																	F1442628		2	2	2	3	40.7
	OTAVA-FRAGMENT-LIBRARY-ligprep_1-.sdf:9899	429	fragment-glide-dock_SP_pv.429	10/13/2023 17:03	10/13/2023 17:03			C:\Users\Haider Thaer\OneDrive - Jamia Millia Islamia (A Central University)\Desktop\plm9 project\fragment-glide-dock_SP	fragment-glide-dock_SP_pv.maegz	429																																	F1113791		1	4	2	-1.1	74.7
	OTAVA-FRAGMENT-LIBRARY-ligprep_1-.sdf:10898	430	fragment-glide-dock_SP_pv.430	10/13/2023 17:03	10/13/2023 17:03			C:\Users\Haider Thaer\OneDrive - Jamia Millia Islamia (A Central University)\Desktop\plm9 project\fragment-glide-dock_SP	fragment-glide-dock_SP_pv.maegz	430																																	F0129690035		2	2	2	2.8	40.7
	OTAVA-FRAGMENT-LIBRARY-ligprep_1-.sdf:8818	431	fragment-glide-dock_SP_pv.431	10/13/2023 17:03	10/13/2023 17:03			C:\Users\Haider Thaer\OneDrive - Jamia Millia Islamia (A Central University)\Desktop\plm9 project\fragment-glide-dock_SP	fragment-glide-dock_SP_pv.maegz	431																																	F1305885		1	3	3	2.4	55.4
	OTAVA-FRAGMENT-LIBRARY-ligprep_1-.sdf:2109	432	fragment-glide-dock_SP_pv.432	10/13/2023 17:03	10/13/2023 17:03			C:\Users\Haider Thaer\OneDrive - Jamia Millia Islamia (A Central University)\Desktop\plm9 project\fragment-glide-dock_SP	fragment-glide-dock_SP_pv.maegz	432																																	F7113222851		2	1	2	2.5	41.1
	OTAVA-FRAGMENT-LIBRARY-ligprep_1-.sdf:8371	433	fragment-glide-dock_SP_pv.433	10/13/2023 17:03	10/13/2023 17:03			C:\Users\Haider Thaer\OneDrive - Jamia Millia Islamia (A Central University)\Desktop\plm9 project\fragment-glide-dock_SP	fragment-glide-dock_SP_pv.maegz	433																																	F1434314		1	3	3	2.6	74.3
	OTAVA-FRAGMENT-LIBRARY-ligprep_1-.sdf:4687	434	fragment-glide-dock_SP_pv.434	10/13/2023 17:03	10/13/2023 17:03			C:\Users\Haider Thaer\OneDrive - Jamia Millia Islamia (A Central University)\Desktop\plm9 project\fragment-glide-dock_SP	fragment-glide-dock_SP_pv.maegz	434																																	F5946913		2	4	2	2.9	63.8
	OTAVA-FRAGMENT-LIBRARY-ligprep_1-.sdf:8573	435	fragment-glide-dock_SP_pv.435	10/13/2023 17:03	10/13/2023 17:03			C:\Users\Haider Thaer\OneDrive - Jamia Millia Islamia (A Central University)\Desktop\plm9 project\fragment-glide-dock_SP	fragment-glide-dock_SP_pv.maegz	435																																	F1364598		1	2	2	1.7	38.9
	OTAVA-FRAGMENT-LIBRARY-ligprep_1-.sdf:3009	436	fragment-glide-dock_SP_pv.436	10/13/2023 17:03	10/13/2023 17:03			C:\Users\Haider Thaer\OneDrive - Jamia Millia Islamia (A Central University)\Desktop\plm9 project\fragment-glide-dock_SP	fragment-glide-dock_SP_pv.maegz	436																																	F7020310217		1	2	0	1.2	69.7
	OTAVA-FRAGMENT-LIBRARY-ligprep_1-.sdf:8896	437	fragment-glide-dock_SP_pv.437	10/13/2023 17:03	10/13/2023 17:03			C:\Users\Haider Thaer\OneDrive - Jamia Millia Islamia (A Central University)\Desktop\plm9 project\fragment-glide-dock_SP	fragment-glide-dock_SP_pv.maegz	437																																	F1292614		2	4	3	0.3	79.3
	OTAVA-FRAGMENT-LIBRARY-ligprep_1-.sdf:4654	438	fragment-glide-dock_SP_pv.438	10/13/2023 17:03	10/13/2023 17:03			C:\Users\Haider Thaer\OneDrive - Jamia Millia Islamia (A Central University)\Desktop\plm9 project\fragment-glide-dock_SP	fragment-glide-dock_SP_pv.maegz	438																																	F5976709	HCl	1	3	1	2.8	56.7
	OTAVA-FRAGMENT-LIBRARY-ligprep_1-.sdf:5293	439	fragment-glide-dock_SP_pv.439	10/13/2023 17:03	10/13/2023 17:03			C:\Users\Haider Thaer\OneDrive - Jamia Millia Islamia (A Central University)\Desktop\plm9 project\fragment-glide-dock_SP	fragment-glide-dock_SP_pv.maegz	439																																	F4388544		1	2	1	1.1	56
	OTAVA-FRAGMENT-LIBRARY-ligprep_1-.sdf:7158	440	fragment-glide-dock_SP_pv.440	10/13/2023 17:03	10/13/2023 17:03			C:\Users\Haider Thaer\OneDrive - Jamia Millia Islamia (A Central University)\Desktop\plm9 project\fragment-glide-dock_SP	fragment-glide-dock_SP_pv.maegz	440																																	F1888464		1	4	2	1.2	70
	OTAVA-FRAGMENT-LIBRARY-ligprep_1-.sdf:5292	441	fragment-glide-dock_SP_pv.441	10/13/2023 17:03	10/13/2023 17:03			C:\Users\Haider Thaer\OneDrive - Jamia Millia Islamia (A Central University)\Desktop\plm9 project\fragment-glide-dock_SP	fragment-glide-dock_SP_pv.maegz	441																																	F4388554		1	2	1	1.7	56
	OTAVA-FRAGMENT-LIBRARY-ligprep_1-.sdf:5083	442	fragment-glide-dock_SP_pv.442	10/13/2023 17:03	10/13/2023 17:03			C:\Users\Haider Thaer\OneDrive - Jamia Millia Islamia (A Central University)\Desktop\plm9 project\fragment-glide-dock_SP	fragment-glide-dock_SP_pv.maegz	442																																	F4788909		1	4	3	1.8	57.1
	OTAVA-FRAGMENT-LIBRARY-ligprep_1-.sdf:8577	443	fragment-glide-dock_SP_pv.443	10/13/2023 17:03	10/13/2023 17:03			C:\Users\Haider Thaer\OneDrive - Jamia Millia Islamia (A Central University)\Desktop\plm9 project\fragment-glide-dock_SP	fragment-glide-dock_SP_pv.maegz	443																																	F1363317		1	2	3	2.4	35.3
	OTAVA-FRAGMENT-LIBRARY-ligprep_1-.sdf:1029	444	fragment-glide-dock_SP_pv.444	10/13/2023 17:03	10/13/2023 17:03			C:\Users\Haider Thaer\OneDrive - Jamia Millia Islamia (A Central University)\Desktop\plm9 project\fragment-glide-dock_SP	fragment-glide-dock_SP_pv.maegz	444																																	F7139390		2	4	2	-0.6	67
	OTAVA-FRAGMENT-LIBRARY-ligprep_1-.sdf:316	445	fragment-glide-dock_SP_pv.445	10/13/2023 17:03	10/13/2023 17:03			C:\Users\Haider Thaer\OneDrive - Jamia Millia Islamia (A Central University)\Desktop\plm9 project\fragment-glide-dock_SP	fragment-glide-dock_SP_pv.maegz	445																																	F7713930012		2	3	2	2	58.2
	OTAVA-FRAGMENT-LIBRARY-ligprep_1-.sdf:9056	446	fragment-glide-dock_SP_pv.446	10/13/2023 17:03	10/13/2023 17:03			C:\Users\Haider Thaer\OneDrive - Jamia Millia Islamia (A Central University)\Desktop\plm9 project\fragment-glide-dock_SP	fragment-glide-dock_SP_pv.maegz	446																																	F1263315		0	3	2	0.7	54.5
	OTAVA-FRAGMENT-LIBRARY-ligprep_1-.sdf:961	447	fragment-glide-dock_SP_pv.447	10/13/2023 17:03	10/13/2023 17:03			C:\Users\Haider Thaer\OneDrive - Jamia Millia Islamia (A Central University)\Desktop\plm9 project\fragment-glide-dock_SP	fragment-glide-dock_SP_pv.maegz	447																																	F7211180017		0	2	3	3	54.1
	OTAVA-FRAGMENT-LIBRARY-ligprep_1-.sdf:972	448	fragment-glide-dock_SP_pv.448	10/13/2023 17:03	10/13/2023 17:03			C:\Users\Haider Thaer\OneDrive - Jamia Millia Islamia (A Central University)\Desktop\plm9 project\fragment-glide-dock_SP	fragment-glide-dock_SP_pv.maegz	448																																	F7210770063		0	1	1	1.1	28.8
	OTAVA-FRAGMENT-LIBRARY-ligprep_1-.sdf:1758	449	fragment-glide-dock_SP_pv.449	10/13/2023 17:03	10/13/2023 17:03			C:\Users\Haider Thaer\OneDrive - Jamia Millia Islamia (A Central University)\Desktop\plm9 project\fragment-glide-dock_SP	fragment-glide-dock_SP_pv.maegz	449																																	F7119341272		2	2	2	2.4	54
	OTAVA-FRAGMENT-LIBRARY-ligprep_1-.sdf:4139	450	fragment-glide-dock_SP_pv.450	10/13/2023 17:03	10/13/2023 17:03			C:\Users\Haider Thaer\OneDrive - Jamia Millia Islamia (A Central University)\Desktop\plm9 project\fragment-glide-dock_SP	fragment-glide-dock_SP_pv.maegz	450																																	F6668453		1	4	3	1.7	74.7
	OTAVA-FRAGMENT-LIBRARY-ligprep_1-.sdf:2730	451	fragment-glide-dock_SP_pv.451	10/13/2023 17:03	10/13/2023 17:03			C:\Users\Haider Thaer\OneDrive - Jamia Millia Islamia (A Central University)\Desktop\plm9 project\fragment-glide-dock_SP	fragment-glide-dock_SP_pv.maegz	451																																	F7020542700		2	3	1	1.2	67.5
	OTAVA-FRAGMENT-LIBRARY-ligprep_1-.sdf:3832	452	fragment-glide-dock_SP_pv.452	10/13/2023 17:03	10/13/2023 17:03			C:\Users\Haider Thaer\OneDrive - Jamia Millia Islamia (A Central University)\Desktop\plm9 project\fragment-glide-dock_SP	fragment-glide-dock_SP_pv.maegz	452																																	F7011440035		2	4	2	1.4	65.8
	OTAVA-FRAGMENT-LIBRARY-ligprep_1-.sdf:10926	453	fragment-glide-dock_SP_pv.453	10/13/2023 17:03	10/13/2023 17:03			C:\Users\Haider Thaer\OneDrive - Jamia Millia Islamia (A Central University)\Desktop\plm9 project\fragment-glide-dock_SP	fragment-glide-dock_SP_pv.maegz	453																																	F0129620023		1	3	0	2.5	56.1
	OTAVA-FRAGMENT-LIBRARY-ligprep_1-.sdf:995	454	fragment-glide-dock_SP_pv.454	10/13/2023 17:03	10/13/2023 17:03			C:\Users\Haider Thaer\OneDrive - Jamia Millia Islamia (A Central University)\Desktop\plm9 project\fragment-glide-dock_SP	fragment-glide-dock_SP_pv.maegz	454																																	F7210730039		0	2	2	1.3	41.6
	OTAVA-FRAGMENT-LIBRARY-ligprep_1-.sdf:8892	455	fragment-glide-dock_SP_pv.455	10/13/2023 17:03	10/13/2023 17:03			C:\Users\Haider Thaer\OneDrive - Jamia Millia Islamia (A Central University)\Desktop\plm9 project\fragment-glide-dock_SP	fragment-glide-dock_SP_pv.maegz	455																																	F1296262		1	1	1	1.5	32.3
	OTAVA-FRAGMENT-LIBRARY-ligprep_1-.sdf:9907	456	fragment-glide-dock_SP_pv.456	10/13/2023 17:03	10/13/2023 17:03			C:\Users\Haider Thaer\OneDrive - Jamia Millia Islamia (A Central University)\Desktop\plm9 project\fragment-glide-dock_SP	fragment-glide-dock_SP_pv.maegz	456																																	F1112235		1	3	1	1.1	55.4
	OTAVA-FRAGMENT-LIBRARY-ligprep_1-.sdf:4660	457	fragment-glide-dock_SP_pv.457	10/13/2023 17:03	10/13/2023 17:03			C:\Users\Haider Thaer\OneDrive - Jamia Millia Islamia (A Central University)\Desktop\plm9 project\fragment-glide-dock_SP	fragment-glide-dock_SP_pv.maegz	457																																	F5974004		1	2	1	1.2	56
	OTAVA-FRAGMENT-LIBRARY-ligprep_1-.sdf:5756	458	fragment-glide-dock_SP_pv.458	10/13/2023 17:03	10/13/2023 17:03			C:\Users\Haider Thaer\OneDrive - Jamia Millia Islamia (A Central University)\Desktop\plm9 project\fragment-glide-dock_SP	fragment-glide-dock_SP_pv.maegz	458																																	F3513246		1	3	2	1.9	51.5
	OTAVA-FRAGMENT-LIBRARY-ligprep_1-.sdf:9802	459	fragment-glide-dock_SP_pv.459	10/13/2023 17:03	10/13/2023 17:03			C:\Users\Haider Thaer\OneDrive - Jamia Millia Islamia (A Central University)\Desktop\plm9 project\fragment-glide-dock_SP	fragment-glide-dock_SP_pv.maegz	459																																	F11186508		2	4	2	0.6	70.4
	OTAVA-FRAGMENT-LIBRARY-ligprep_1-.sdf:96	460	fragment-glide-dock_SP_pv.460	10/13/2023 17:03	10/13/2023 17:03			C:\Users\Haider Thaer\OneDrive - Jamia Millia Islamia (A Central University)\Desktop\plm9 project\fragment-glide-dock_SP	fragment-glide-dock_SP_pv.maegz	460																																	F970099		2	3	3	2	52.8
	OTAVA-FRAGMENT-LIBRARY-ligprep_1-.sdf:9209	461	fragment-glide-dock_SP_pv.461	10/13/2023 17:03	10/13/2023 17:03			C:\Users\Haider Thaer\OneDrive - Jamia Millia Islamia (A Central University)\Desktop\plm9 project\fragment-glide-dock_SP	fragment-glide-dock_SP_pv.maegz	461																																	F1220092		1	3	2	2.4	64.9
	OTAVA-FRAGMENT-LIBRARY-ligprep_1-.sdf:5690	462	fragment-glide-dock_SP_pv.462	10/13/2023 17:03	10/13/2023 17:03			C:\Users\Haider Thaer\OneDrive - Jamia Millia Islamia (A Central University)\Desktop\plm9 project\fragment-glide-dock_SP	fragment-glide-dock_SP_pv.maegz	462																																	F3639970		1	3	1	1.8	79.5
	OTAVA-FRAGMENT-LIBRARY-ligprep_1-.sdf:4154	463	fragment-glide-dock_SP_pv.463	10/13/2023 17:03	10/13/2023 17:03			C:\Users\Haider Thaer\OneDrive - Jamia Millia Islamia (A Central University)\Desktop\plm9 project\fragment-glide-dock_SP	fragment-glide-dock_SP_pv.maegz	463																																	F6668247		0	3	2	2.2	56.2
	OTAVA-FRAGMENT-LIBRARY-ligprep_1-.sdf:9791	464	fragment-glide-dock_SP_pv.464	10/13/2023 17:03	10/13/2023 17:03			C:\Users\Haider Thaer\OneDrive - Jamia Millia Islamia (A Central University)\Desktop\plm9 project\fragment-glide-dock_SP	fragment-glide-dock_SP_pv.maegz	464																																	F11186650		0	4	1	1.8	71.6
	OTAVA-FRAGMENT-LIBRARY-ligprep_1-.sdf:7356	465	fragment-glide-dock_SP_pv.465	10/13/2023 17:03	10/13/2023 17:03			C:\Users\Haider Thaer\OneDrive - Jamia Millia Islamia (A Central University)\Desktop\plm9 project\fragment-glide-dock_SP	fragment-glide-dock_SP_pv.maegz	465																																	F1768745		2	3	3	2.8	49.9
	OTAVA-FRAGMENT-LIBRARY-ligprep_1-.sdf:4619	466	fragment-glide-dock_SP_pv.466	10/13/2023 17:03	10/13/2023 17:03			C:\Users\Haider Thaer\OneDrive - Jamia Millia Islamia (A Central University)\Desktop\plm9 project\fragment-glide-dock_SP	fragment-glide-dock_SP_pv.maegz	466																																	F6003035		0	4	2	0.7	52.1
	OTAVA-FRAGMENT-LIBRARY-ligprep_1-.sdf:9430	467	fragment-glide-dock_SP_pv.467	10/13/2023 17:03	10/13/2023 17:03			C:\Users\Haider Thaer\OneDrive - Jamia Millia Islamia (A Central University)\Desktop\plm9 project\fragment-glide-dock_SP	fragment-glide-dock_SP_pv.maegz	467																																	F1182688		0	2	2	2.7	61.4
	OTAVA-FRAGMENT-LIBRARY-ligprep_1-.sdf:3284	468	fragment-glide-dock_SP_pv.468	10/13/2023 17:03	10/13/2023 17:03			C:\Users\Haider Thaer\OneDrive - Jamia Millia Islamia (A Central University)\Desktop\plm9 project\fragment-glide-dock_SP	fragment-glide-dock_SP_pv.maegz	468																																	F7018801272		2	4	2	1.5	65.8
	OTAVA-FRAGMENT-LIBRARY-ligprep_1-.sdf:1479	469	fragment-glide-dock_SP_pv.469	10/13/2023 17:03	10/13/2023 17:03			C:\Users\Haider Thaer\OneDrive - Jamia Millia Islamia (A Central University)\Desktop\plm9 project\fragment-glide-dock_SP	fragment-glide-dock_SP_pv.maegz	469																																	F7119850622		1	2	1	2.1	38.9
	OTAVA-FRAGMENT-LIBRARY-ligprep_1-.sdf:3039	470	fragment-glide-dock_SP_pv.470	10/13/2023 17:03	10/13/2023 17:03			C:\Users\Haider Thaer\OneDrive - Jamia Millia Islamia (A Central University)\Desktop\plm9 project\fragment-glide-dock_SP	fragment-glide-dock_SP_pv.maegz	470																																	F7020300563		2	3	2	2.1	53.5
	OTAVA-FRAGMENT-LIBRARY-ligprep_1-.sdf:10344	471	fragment-glide-dock_SP_pv.471	10/13/2023 17:03	10/13/2023 17:03			C:\Users\Haider Thaer\OneDrive - Jamia Millia Islamia (A Central University)\Desktop\plm9 project\fragment-glide-dock_SP	fragment-glide-dock_SP_pv.maegz	471																																	F1048859	HCl	2	2	3	2.2	55.1
	OTAVA-FRAGMENT-LIBRARY-ligprep_1-.sdf:3762	472	fragment-glide-dock_SP_pv.472	10/13/2023 17:03	10/13/2023 17:03			C:\Users\Haider Thaer\OneDrive - Jamia Millia Islamia (A Central University)\Desktop\plm9 project\fragment-glide-dock_SP	fragment-glide-dock_SP_pv.maegz	472																																	F7012250012		2	4	2	1.9	65.8
	OTAVA-FRAGMENT-LIBRARY-ligprep_1-.sdf:5737	473	fragment-glide-dock_SP_pv.473	10/13/2023 17:03	10/13/2023 17:03			C:\Users\Haider Thaer\OneDrive - Jamia Millia Islamia (A Central University)\Desktop\plm9 project\fragment-glide-dock_SP	fragment-glide-dock_SP_pv.maegz	473																																	F3521674		2	3	2	0.5	49.5
	OTAVA-FRAGMENT-LIBRARY-ligprep_1-.sdf:4873	474	fragment-glide-dock_SP_pv.474	10/13/2023 17:03	10/13/2023 17:03			C:\Users\Haider Thaer\OneDrive - Jamia Millia Islamia (A Central University)\Desktop\plm9 project\fragment-glide-dock_SP	fragment-glide-dock_SP_pv.maegz	474																																	F5071628	HCl	2	2	2	1.8	44.4
	OTAVA-FRAGMENT-LIBRARY-ligprep_1-.sdf:6823	475	fragment-glide-dock_SP_pv.475	10/13/2023 17:03	10/13/2023 17:03			C:\Users\Haider Thaer\OneDrive - Jamia Millia Islamia (A Central University)\Desktop\plm9 project\fragment-glide-dock_SP	fragment-glide-dock_SP_pv.maegz	475																																	F2191124		1	3	1	2	64.9
	OTAVA-FRAGMENT-LIBRARY-ligprep_1-.sdf:1413	476	fragment-glide-dock_SP_pv.476	10/13/2023 17:03	10/13/2023 17:03			C:\Users\Haider Thaer\OneDrive - Jamia Millia Islamia (A Central University)\Desktop\plm9 project\fragment-glide-dock_SP	fragment-glide-dock_SP_pv.maegz	476																																	F7119930055		1	3	3	2.7	68.6
	OTAVA-FRAGMENT-LIBRARY-ligprep_1-.sdf:3154	477	fragment-glide-dock_SP_pv.477	10/13/2023 17:03	10/13/2023 17:03			C:\Users\Haider Thaer\OneDrive - Jamia Millia Islamia (A Central University)\Desktop\plm9 project\fragment-glide-dock_SP	fragment-glide-dock_SP_pv.maegz	477																																	F7019081226		2	4	1	1.4	66.4
	OTAVA-FRAGMENT-LIBRARY-ligprep_1-.sdf:1523	478	fragment-glide-dock_SP_pv.478	10/13/2023 17:03	10/13/2023 17:03			C:\Users\Haider Thaer\OneDrive - Jamia Millia Islamia (A Central University)\Desktop\plm9 project\fragment-glide-dock_SP	fragment-glide-dock_SP_pv.maegz	478																																	F7119832692		1	2	2	3	38.3
	OTAVA-FRAGMENT-LIBRARY-ligprep_1-.sdf:3885	479	fragment-glide-dock_SP_pv.479	10/13/2023 17:03	10/13/2023 17:03			C:\Users\Haider Thaer\OneDrive - Jamia Millia Islamia (A Central University)\Desktop\plm9 project\fragment-glide-dock_SP	fragment-glide-dock_SP_pv.maegz	479																																	F7010463		2	2	1	1.4	67.5
	OTAVA-FRAGMENT-LIBRARY-ligprep_1-.sdf:4190	480	fragment-glide-dock_SP_pv.480	10/13/2023 17:03	10/13/2023 17:03			C:\Users\Haider Thaer\OneDrive - Jamia Millia Islamia (A Central University)\Desktop\plm9 project\fragment-glide-dock_SP	fragment-glide-dock_SP_pv.maegz	480																																	F6666764		1	4	3	2.1	66.8
	OTAVA-FRAGMENT-LIBRARY-ligprep_1-.sdf:3097	481	fragment-glide-dock_SP_pv.481	10/13/2023 17:03	10/13/2023 17:03			C:\Users\Haider Thaer\OneDrive - Jamia Millia Islamia (A Central University)\Desktop\plm9 project\fragment-glide-dock_SP	fragment-glide-dock_SP_pv.maegz	481																																	F7020204776		1	4	2	-0.8	53.4
	OTAVA-FRAGMENT-LIBRARY-ligprep_1-.sdf:11311	482	fragment-glide-dock_SP_pv.482	10/13/2023 17:03	10/13/2023 17:03			C:\Users\Haider Thaer\OneDrive - Jamia Millia Islamia (A Central University)\Desktop\plm9 project\fragment-glide-dock_SP	fragment-glide-dock_SP_pv.maegz	482																																	F0112240054		1	4	0	1.8	80.8
	OTAVA-FRAGMENT-LIBRARY-ligprep_1-.sdf:732	483	fragment-glide-dock_SP_pv.483	10/13/2023 17:03	10/13/2023 17:03			C:\Users\Haider Thaer\OneDrive - Jamia Millia Islamia (A Central University)\Desktop\plm9 project\fragment-glide-dock_SP	fragment-glide-dock_SP_pv.maegz	483																																	F7216640107		1	2	2	2.7	50.4
	OTAVA-FRAGMENT-LIBRARY-ligprep_1-.sdf:8479	484	fragment-glide-dock_SP_pv.484	10/13/2023 17:03	10/13/2023 17:03			C:\Users\Haider Thaer\OneDrive - Jamia Millia Islamia (A Central University)\Desktop\plm9 project\fragment-glide-dock_SP	fragment-glide-dock_SP_pv.maegz	484																																	F1375193		1	3	1	-1	68.9
	OTAVA-FRAGMENT-LIBRARY-ligprep_1-.sdf:10928	485	fragment-glide-dock_SP_pv.485	10/13/2023 17:03	10/13/2023 17:03			C:\Users\Haider Thaer\OneDrive - Jamia Millia Islamia (A Central University)\Desktop\plm9 project\fragment-glide-dock_SP	fragment-glide-dock_SP_pv.maegz	485																																	F0129620001		1	3	0	2	56.1
	OTAVA-FRAGMENT-LIBRARY-ligprep_1-.sdf:1258	486	fragment-glide-dock_SP_pv.486	10/13/2023 17:03	10/13/2023 17:03			C:\Users\Haider Thaer\OneDrive - Jamia Millia Islamia (A Central University)\Desktop\plm9 project\fragment-glide-dock_SP	fragment-glide-dock_SP_pv.maegz	486																																	F7126315		2	4	2	2.4	79.8
	OTAVA-FRAGMENT-LIBRARY-ligprep_1-.sdf:3255	487	fragment-glide-dock_SP_pv.487	10/13/2023 17:03	10/13/2023 17:03			C:\Users\Haider Thaer\OneDrive - Jamia Millia Islamia (A Central University)\Desktop\plm9 project\fragment-glide-dock_SP	fragment-glide-dock_SP_pv.maegz	487																																	F7018801386		2	4	2	1.1	65.8
	OTAVA-FRAGMENT-LIBRARY-ligprep_1-.sdf:3758	488	fragment-glide-dock_SP_pv.488	10/13/2023 17:03	10/13/2023 17:03			C:\Users\Haider Thaer\OneDrive - Jamia Millia Islamia (A Central University)\Desktop\plm9 project\fragment-glide-dock_SP	fragment-glide-dock_SP_pv.maegz	488																																	F7012250016		2	4	3	1.9	65.8
	OTAVA-FRAGMENT-LIBRARY-ligprep_1-.sdf:5760	489	fragment-glide-dock_SP_pv.489	10/13/2023 17:03	10/13/2023 17:03			C:\Users\Haider Thaer\OneDrive - Jamia Millia Islamia (A Central University)\Desktop\plm9 project\fragment-glide-dock_SP	fragment-glide-dock_SP_pv.maegz	489																																	F3512986		1	2	2	2.2	42.2
	OTAVA-FRAGMENT-LIBRARY-ligprep_1-.sdf:716	490	fragment-glide-dock_SP_pv.490	10/13/2023 17:03	10/13/2023 17:03			C:\Users\Haider Thaer\OneDrive - Jamia Millia Islamia (A Central University)\Desktop\plm9 project\fragment-glide-dock_SP	fragment-glide-dock_SP_pv.maegz	490																																	F7216850075		1	3	2	0	58.6
	OTAVA-FRAGMENT-LIBRARY-ligprep_1-.sdf:10354	491	fragment-glide-dock_SP_pv.491	10/13/2023 17:03	10/13/2023 17:03			C:\Users\Haider Thaer\OneDrive - Jamia Millia Islamia (A Central University)\Desktop\plm9 project\fragment-glide-dock_SP	fragment-glide-dock_SP_pv.maegz	491																																	F1048790	HCl	2	2	1	1.2	55.1
	OTAVA-FRAGMENT-LIBRARY-ligprep_1-.sdf:1747	492	fragment-glide-dock_SP_pv.492	10/13/2023 17:03	10/13/2023 17:03			C:\Users\Haider Thaer\OneDrive - Jamia Millia Islamia (A Central University)\Desktop\plm9 project\fragment-glide-dock_SP	fragment-glide-dock_SP_pv.maegz	492																																	F7119341349		2	2	3	2.7	50.4
	OTAVA-FRAGMENT-LIBRARY-ligprep_1-.sdf:9211	493	fragment-glide-dock_SP_pv.493	10/13/2023 17:03	10/13/2023 17:03			C:\Users\Haider Thaer\OneDrive - Jamia Millia Islamia (A Central University)\Desktop\plm9 project\fragment-glide-dock_SP	fragment-glide-dock_SP_pv.maegz	493																																	F1218910		1	3	1	2.7	50.2
	OTAVA-FRAGMENT-LIBRARY-ligprep_1-.sdf:5604	494	fragment-glide-dock_SP_pv.494	10/13/2023 17:03	10/13/2023 17:03			C:\Users\Haider Thaer\OneDrive - Jamia Millia Islamia (A Central University)\Desktop\plm9 project\fragment-glide-dock_SP	fragment-glide-dock_SP_pv.maegz	494																																	F3675250		1	3	0	0.3	51.8
	OTAVA-FRAGMENT-LIBRARY-ligprep_1-.sdf:3046	495	fragment-glide-dock_SP_pv.495	10/13/2023 17:03	10/13/2023 17:03			C:\Users\Haider Thaer\OneDrive - Jamia Millia Islamia (A Central University)\Desktop\plm9 project\fragment-glide-dock_SP	fragment-glide-dock_SP_pv.maegz	495																																	F7020300487		2	3	2	2.6	53.5
	OTAVA-FRAGMENT-LIBRARY-ligprep_1-.sdf:1259	496	fragment-glide-dock_SP_pv.496	10/13/2023 17:03	10/13/2023 17:03			C:\Users\Haider Thaer\OneDrive - Jamia Millia Islamia (A Central University)\Desktop\plm9 project\fragment-glide-dock_SP	fragment-glide-dock_SP_pv.maegz	496																																	F7126304		0	3	0	1.3	43.1
	OTAVA-FRAGMENT-LIBRARY-ligprep_1-.sdf:7724	497	fragment-glide-dock_SP_pv.497	10/13/2023 17:03	10/13/2023 17:03			C:\Users\Haider Thaer\OneDrive - Jamia Millia Islamia (A Central University)\Desktop\plm9 project\fragment-glide-dock_SP	fragment-glide-dock_SP_pv.maegz	497																																	F1655127		1	3	0	1.8	46.5
	OTAVA-FRAGMENT-LIBRARY-ligprep_1-.sdf:4404	498	fragment-glide-dock_SP_pv.498	10/13/2023 17:03	10/13/2023 17:03			C:\Users\Haider Thaer\OneDrive - Jamia Millia Islamia (A Central University)\Desktop\plm9 project\fragment-glide-dock_SP	fragment-glide-dock_SP_pv.maegz	498																																	F6243447		1	3	3	0.7	75.8
	OTAVA-FRAGMENT-LIBRARY-ligprep_1-.sdf:10035	499	fragment-glide-dock_SP_pv.499	10/13/2023 17:03	10/13/2023 17:03			C:\Users\Haider Thaer\OneDrive - Jamia Millia Islamia (A Central University)\Desktop\plm9 project\fragment-glide-dock_SP	fragment-glide-dock_SP_pv.maegz	499																																	F1090233		1	4	1	1.3	63.6
	OTAVA-FRAGMENT-LIBRARY-ligprep_1-.sdf:1977	500	fragment-glide-dock_SP_pv.500	10/13/2023 17:03	10/13/2023 17:03			C:\Users\Haider Thaer\OneDrive - Jamia Millia Islamia (A Central University)\Desktop\plm9 project\fragment-glide-dock_SP	fragment-glide-dock_SP_pv.maegz	500																																	F7115750007		2	1	1	2.6	41.8
	OTAVA-FRAGMENT-LIBRARY-ligprep_1-.sdf:8470	501	fragment-glide-dock_SP_pv.501	10/13/2023 17:03	10/13/2023 17:03			C:\Users\Haider Thaer\OneDrive - Jamia Millia Islamia (A Central University)\Desktop\plm9 project\fragment-glide-dock_SP	fragment-glide-dock_SP_pv.maegz	501																																	F1375244		1	2	2	0.8	52.3
	OTAVA-FRAGMENT-LIBRARY-ligprep_1-.sdf:9360	502	fragment-glide-dock_SP_pv.502	10/13/2023 17:03	10/13/2023 17:03			C:\Users\Haider Thaer\OneDrive - Jamia Millia Islamia (A Central University)\Desktop\plm9 project\fragment-glide-dock_SP	fragment-glide-dock_SP_pv.maegz	502																																	F1196351	HCl	2	2	1	1.5	67.8
	OTAVA-FRAGMENT-LIBRARY-ligprep_1-.sdf:1241	503	fragment-glide-dock_SP_pv.503	10/13/2023 17:03	10/13/2023 17:03			C:\Users\Haider Thaer\OneDrive - Jamia Millia Islamia (A Central University)\Desktop\plm9 project\fragment-glide-dock_SP	fragment-glide-dock_SP_pv.maegz	503																																	F7127368		2	4	3	2.4	76.8
	OTAVA-FRAGMENT-LIBRARY-ligprep_1-.sdf:2821	504	fragment-glide-dock_SP_pv.504	10/13/2023 17:03	10/13/2023 17:03			C:\Users\Haider Thaer\OneDrive - Jamia Millia Islamia (A Central University)\Desktop\plm9 project\fragment-glide-dock_SP	fragment-glide-dock_SP_pv.maegz	504																																	F7020420375		2	4	2	0.7	72.6
	OTAVA-FRAGMENT-LIBRARY-ligprep_1-.sdf:1240	505	fragment-glide-dock_SP_pv.505	10/13/2023 17:03	10/13/2023 17:03			C:\Users\Haider Thaer\OneDrive - Jamia Millia Islamia (A Central University)\Desktop\plm9 project\fragment-glide-dock_SP	fragment-glide-dock_SP_pv.maegz	505																																	F7127372		2	4	3	2.4	76.8
	OTAVA-FRAGMENT-LIBRARY-ligprep_1-.sdf:5617	506	fragment-glide-dock_SP_pv.506	10/13/2023 17:03	10/13/2023 17:03			C:\Users\Haider Thaer\OneDrive - Jamia Millia Islamia (A Central University)\Desktop\plm9 project\fragment-glide-dock_SP	fragment-glide-dock_SP_pv.maegz	506																																	F3671487		1	3	1	1.3	64.9
	OTAVA-FRAGMENT-LIBRARY-ligprep_1-.sdf:1157	507	fragment-glide-dock_SP_pv.507	10/13/2023 17:03	10/13/2023 17:03			C:\Users\Haider Thaer\OneDrive - Jamia Millia Islamia (A Central University)\Desktop\plm9 project\fragment-glide-dock_SP	fragment-glide-dock_SP_pv.maegz	507																																	F7135160		0	2	2	1.1	37.4
	OTAVA-FRAGMENT-LIBRARY-ligprep_1-.sdf:823	508	fragment-glide-dock_SP_pv.508	10/13/2023 17:03	10/13/2023 17:03			C:\Users\Haider Thaer\OneDrive - Jamia Millia Islamia (A Central University)\Desktop\plm9 project\fragment-glide-dock_SP	fragment-glide-dock_SP_pv.maegz	508																																	F7213780025		1	4	1	0.8	70
	OTAVA-FRAGMENT-LIBRARY-ligprep_1-.sdf:7355	509	fragment-glide-dock_SP_pv.509	10/13/2023 17:03	10/13/2023 17:03			C:\Users\Haider Thaer\OneDrive - Jamia Millia Islamia (A Central University)\Desktop\plm9 project\fragment-glide-dock_SP	fragment-glide-dock_SP_pv.maegz	509																																	F1771255		1	4	1	0.2	65
	OTAVA-FRAGMENT-LIBRARY-ligprep_1-.sdf:1187	510	fragment-glide-dock_SP_pv.510	10/13/2023 17:03	10/13/2023 17:03			C:\Users\Haider Thaer\OneDrive - Jamia Millia Islamia (A Central University)\Desktop\plm9 project\fragment-glide-dock_SP	fragment-glide-dock_SP_pv.maegz	510																																	F7130834		2	3	3	1.9	75.6
	OTAVA-FRAGMENT-LIBRARY-ligprep_1-.sdf:17	511	fragment-glide-dock_SP_pv.511	10/13/2023 17:03	10/13/2023 17:03			C:\Users\Haider Thaer\OneDrive - Jamia Millia Islamia (A Central University)\Desktop\plm9 project\fragment-glide-dock_SP	fragment-glide-dock_SP_pv.maegz	511																																	F9959611	HCl	1	3	2	2	51
	OTAVA-FRAGMENT-LIBRARY-ligprep_1-.sdf:4634	512	fragment-glide-dock_SP_pv.512	10/13/2023 17:03	10/13/2023 17:03			C:\Users\Haider Thaer\OneDrive - Jamia Millia Islamia (A Central University)\Desktop\plm9 project\fragment-glide-dock_SP	fragment-glide-dock_SP_pv.maegz	512																																	F5980511		2	1	2	3	69.4
	OTAVA-FRAGMENT-LIBRARY-ligprep_1-.sdf:7206	513	fragment-glide-dock_SP_pv.513	10/13/2023 17:03	10/13/2023 17:03			C:\Users\Haider Thaer\OneDrive - Jamia Millia Islamia (A Central University)\Desktop\plm9 project\fragment-glide-dock_SP	fragment-glide-dock_SP_pv.maegz	513																																	F1862979		2	3	1	2	64.3
	OTAVA-FRAGMENT-LIBRARY-ligprep_1-.sdf:4171	514	fragment-glide-dock_SP_pv.514	10/13/2023 17:03	10/13/2023 17:03			C:\Users\Haider Thaer\OneDrive - Jamia Millia Islamia (A Central University)\Desktop\plm9 project\fragment-glide-dock_SP	fragment-glide-dock_SP_pv.maegz	514																																	F6667719		1	3	3	2.1	61.8
	OTAVA-FRAGMENT-LIBRARY-ligprep_1-.sdf:6562	515	fragment-glide-dock_SP_pv.515	10/13/2023 17:03	10/13/2023 17:03			C:\Users\Haider Thaer\OneDrive - Jamia Millia Islamia (A Central University)\Desktop\plm9 project\fragment-glide-dock_SP	fragment-glide-dock_SP_pv.maegz	515																																	F2237972		1	3	2	-0.7	57.6
	OTAVA-FRAGMENT-LIBRARY-ligprep_1-.sdf:1055	516	fragment-glide-dock_SP_pv.516	10/13/2023 17:03	10/13/2023 17:03			C:\Users\Haider Thaer\OneDrive - Jamia Millia Islamia (A Central University)\Desktop\plm9 project\fragment-glide-dock_SP	fragment-glide-dock_SP_pv.maegz	516																																	F7139033		2	3	3	1.9	75.6
	OTAVA-FRAGMENT-LIBRARY-ligprep_1-.sdf:7117	517	fragment-glide-dock_SP_pv.517	10/13/2023 17:03	10/13/2023 17:03			C:\Users\Haider Thaer\OneDrive - Jamia Millia Islamia (A Central University)\Desktop\plm9 project\fragment-glide-dock_SP	fragment-glide-dock_SP_pv.maegz	517																																	F1904531		1	1	2	1.8	43.1
	OTAVA-FRAGMENT-LIBRARY-ligprep_1-.sdf:10241	518	fragment-glide-dock_SP_pv.518	10/13/2023 17:03	10/13/2023 17:03			C:\Users\Haider Thaer\OneDrive - Jamia Millia Islamia (A Central University)\Desktop\plm9 project\fragment-glide-dock_SP	fragment-glide-dock_SP_pv.maegz	518																																	F1056577		1	4	3	0.7	66.8
	OTAVA-FRAGMENT-LIBRARY-ligprep_1-.sdf:8563	519	fragment-glide-dock_SP_pv.519	10/13/2023 17:03	10/13/2023 17:03			C:\Users\Haider Thaer\OneDrive - Jamia Millia Islamia (A Central University)\Desktop\plm9 project\fragment-glide-dock_SP	fragment-glide-dock_SP_pv.maegz	519																																	F1365532		2	3	3	2.8	57.5
	OTAVA-FRAGMENT-LIBRARY-ligprep_1-.sdf:1571	520	fragment-glide-dock_SP_pv.520	10/13/2023 17:03	10/13/2023 17:03			C:\Users\Haider Thaer\OneDrive - Jamia Millia Islamia (A Central University)\Desktop\plm9 project\fragment-glide-dock_SP	fragment-glide-dock_SP_pv.maegz	520																																	F7119813041		0	2	2	2.1	37.4
	OTAVA-FRAGMENT-LIBRARY-ligprep_1-.sdf:746	521	fragment-glide-dock_SP_pv.521	10/13/2023 17:03	10/13/2023 17:03			C:\Users\Haider Thaer\OneDrive - Jamia Millia Islamia (A Central University)\Desktop\plm9 project\fragment-glide-dock_SP	fragment-glide-dock_SP_pv.maegz	521																																	F7216450063		1	2	2	2.8	53.2
	OTAVA-FRAGMENT-LIBRARY-ligprep_1-.sdf:9851	522	fragment-glide-dock_SP_pv.522	10/13/2023 17:03	10/13/2023 17:03			C:\Users\Haider Thaer\OneDrive - Jamia Millia Islamia (A Central University)\Desktop\plm9 project\fragment-glide-dock_SP	fragment-glide-dock_SP_pv.maegz	522																																	F1115535	2 HBr	2	2	1	0.8	54.7
	OTAVA-FRAGMENT-LIBRARY-ligprep_1-.sdf:103	523	fragment-glide-dock_SP_pv.523	10/13/2023 17:03	10/13/2023 17:03			C:\Users\Haider Thaer\OneDrive - Jamia Millia Islamia (A Central University)\Desktop\plm9 project\fragment-glide-dock_SP	fragment-glide-dock_SP_pv.maegz	523																																	F969985		1	4	1	2.8	63.8
	OTAVA-FRAGMENT-LIBRARY-ligprep_1-.sdf:5885	524	fragment-glide-dock_SP_pv.524	10/13/2023 17:03	10/13/2023 17:03			C:\Users\Haider Thaer\OneDrive - Jamia Millia Islamia (A Central University)\Desktop\plm9 project\fragment-glide-dock_SP	fragment-glide-dock_SP_pv.maegz	524																																	F3463418		1	3	2	1.6	50.7
	OTAVA-FRAGMENT-LIBRARY-ligprep_1-.sdf:1242	525	fragment-glide-dock_SP_pv.525	10/13/2023 17:03	10/13/2023 17:03			C:\Users\Haider Thaer\OneDrive - Jamia Millia Islamia (A Central University)\Desktop\plm9 project\fragment-glide-dock_SP	fragment-glide-dock_SP_pv.maegz	525																																	F7127352		2	4	3	2.4	76.8
	OTAVA-FRAGMENT-LIBRARY-ligprep_1-.sdf:5759	526	fragment-glide-dock_SP_pv.526	10/13/2023 17:03	10/13/2023 17:03			C:\Users\Haider Thaer\OneDrive - Jamia Millia Islamia (A Central University)\Desktop\plm9 project\fragment-glide-dock_SP	fragment-glide-dock_SP_pv.maegz	526																																	F3513000		1	2	2	2.2	42.2
	OTAVA-FRAGMENT-LIBRARY-ligprep_1-.sdf:8169	527	fragment-glide-dock_SP_pv.527	10/13/2023 17:03	10/13/2023 17:03			C:\Users\Haider Thaer\OneDrive - Jamia Millia Islamia (A Central University)\Desktop\plm9 project\fragment-glide-dock_SP	fragment-glide-dock_SP_pv.maegz	527																																	F1467492		2	3	2	0.4	67.4
	OTAVA-FRAGMENT-LIBRARY-ligprep_1-.sdf:9537	528	fragment-glide-dock_SP_pv.528	10/13/2023 17:03	10/13/2023 17:03			C:\Users\Haider Thaer\OneDrive - Jamia Millia Islamia (A Central University)\Desktop\plm9 project\fragment-glide-dock_SP	fragment-glide-dock_SP_pv.maegz	528																																	F1161496		0	3	0	0.2	62.9
	OTAVA-FRAGMENT-LIBRARY-ligprep_1-.sdf:8086	529	fragment-glide-dock_SP_pv.529	10/13/2023 17:03	10/13/2023 17:03			C:\Users\Haider Thaer\OneDrive - Jamia Millia Islamia (A Central University)\Desktop\plm9 project\fragment-glide-dock_SP	fragment-glide-dock_SP_pv.maegz	529																																	F1499342	HCl	1	1	1	2	31
	OTAVA-FRAGMENT-LIBRARY-ligprep_1-.sdf:7714	530	fragment-glide-dock_SP_pv.530	10/13/2023 17:03	10/13/2023 17:03			C:\Users\Haider Thaer\OneDrive - Jamia Millia Islamia (A Central University)\Desktop\plm9 project\fragment-glide-dock_SP	fragment-glide-dock_SP_pv.maegz	530																																	F1655161		1	2	1	1.7	41.5
	OTAVA-FRAGMENT-LIBRARY-ligprep_1-.sdf:10767	531	fragment-glide-dock_SP_pv.531	10/13/2023 17:03	10/13/2023 17:03			C:\Users\Haider Thaer\OneDrive - Jamia Millia Islamia (A Central University)\Desktop\plm9 project\fragment-glide-dock_SP	fragment-glide-dock_SP_pv.maegz	531																																	F10051874		1	2	2	1.7	52.3
	OTAVA-FRAGMENT-LIBRARY-ligprep_1-.sdf:11202	532	fragment-glide-dock_SP_pv.532	10/13/2023 17:03	10/13/2023 17:03			C:\Users\Haider Thaer\OneDrive - Jamia Millia Islamia (A Central University)\Desktop\plm9 project\fragment-glide-dock_SP	fragment-glide-dock_SP_pv.maegz	532																																	F0116710079		1	2	1	1.4	49.4
	OTAVA-FRAGMENT-LIBRARY-ligprep_1-.sdf:3753	533	fragment-glide-dock_SP_pv.533	10/13/2023 17:03	10/13/2023 17:03			C:\Users\Haider Thaer\OneDrive - Jamia Millia Islamia (A Central University)\Desktop\plm9 project\fragment-glide-dock_SP	fragment-glide-dock_SP_pv.maegz	533																																	F7012250027		2	4	2	2.1	65.8
	OTAVA-FRAGMENT-LIBRARY-ligprep_1-.sdf:3265	534	fragment-glide-dock_SP_pv.534	10/13/2023 17:03	10/13/2023 17:03			C:\Users\Haider Thaer\OneDrive - Jamia Millia Islamia (A Central University)\Desktop\plm9 project\fragment-glide-dock_SP	fragment-glide-dock_SP_pv.maegz	534																																	F7018801343		2	4	3	0.5	65.8
	OTAVA-FRAGMENT-LIBRARY-ligprep_1-.sdf:1011	535	fragment-glide-dock_SP_pv.535	10/13/2023 17:03	10/13/2023 17:03			C:\Users\Haider Thaer\OneDrive - Jamia Millia Islamia (A Central University)\Desktop\plm9 project\fragment-glide-dock_SP	fragment-glide-dock_SP_pv.maegz	535																																	F7210470001		0	3	3	3	68.6
	OTAVA-FRAGMENT-LIBRARY-ligprep_1-.sdf:3410	536	fragment-glide-dock_SP_pv.536	10/13/2023 17:03	10/13/2023 17:03			C:\Users\Haider Thaer\OneDrive - Jamia Millia Islamia (A Central University)\Desktop\plm9 project\fragment-glide-dock_SP	fragment-glide-dock_SP_pv.maegz	536																																	F7017470453		0	3	2	2.2	48.7
	OTAVA-FRAGMENT-LIBRARY-ligprep_1-.sdf:4682	537	fragment-glide-dock_SP_pv.537	10/13/2023 17:03	10/13/2023 17:03			C:\Users\Haider Thaer\OneDrive - Jamia Millia Islamia (A Central University)\Desktop\plm9 project\fragment-glide-dock_SP	fragment-glide-dock_SP_pv.maegz	537																																	F5946923		1	3	2	1.4	47.1
	OTAVA-FRAGMENT-LIBRARY-ligprep_1-.sdf:1882	538	fragment-glide-dock_SP_pv.538	10/13/2023 17:03	10/13/2023 17:03			C:\Users\Haider Thaer\OneDrive - Jamia Millia Islamia (A Central University)\Desktop\plm9 project\fragment-glide-dock_SP	fragment-glide-dock_SP_pv.maegz	538																																	F7117830061		2	4	3	0.6	74.6
	OTAVA-FRAGMENT-LIBRARY-ligprep_1-.sdf:7318	539	fragment-glide-dock_SP_pv.539	10/13/2023 17:03	10/13/2023 17:03			C:\Users\Haider Thaer\OneDrive - Jamia Millia Islamia (A Central University)\Desktop\plm9 project\fragment-glide-dock_SP	fragment-glide-dock_SP_pv.maegz	539																																	F1780409		2	3	2	1	57.5
	OTAVA-FRAGMENT-LIBRARY-ligprep_1-.sdf:7820	540	fragment-glide-dock_SP_pv.540	10/13/2023 17:03	10/13/2023 17:03			C:\Users\Haider Thaer\OneDrive - Jamia Millia Islamia (A Central University)\Desktop\plm9 project\fragment-glide-dock_SP	fragment-glide-dock_SP_pv.maegz	540																																	F1584431		0	2	0	2.4	32.7
	OTAVA-FRAGMENT-LIBRARY-ligprep_1-.sdf:8472	541	fragment-glide-dock_SP_pv.541	10/13/2023 17:03	10/13/2023 17:03			C:\Users\Haider Thaer\OneDrive - Jamia Millia Islamia (A Central University)\Desktop\plm9 project\fragment-glide-dock_SP	fragment-glide-dock_SP_pv.maegz	541																																	F1375218		1	1	2	0.8	71.3
	OTAVA-FRAGMENT-LIBRARY-ligprep_1-.sdf:3566	542	fragment-glide-dock_SP_pv.542	10/13/2023 17:03	10/13/2023 17:03			C:\Users\Haider Thaer\OneDrive - Jamia Millia Islamia (A Central University)\Desktop\plm9 project\fragment-glide-dock_SP	fragment-glide-dock_SP_pv.maegz	542																																	F7014750841		1	2	1	1.3	69.7
	OTAVA-FRAGMENT-LIBRARY-ligprep_1-.sdf:8857	543	fragment-glide-dock_SP_pv.543	10/13/2023 17:03	10/13/2023 17:03			C:\Users\Haider Thaer\OneDrive - Jamia Millia Islamia (A Central University)\Desktop\plm9 project\fragment-glide-dock_SP	fragment-glide-dock_SP_pv.maegz	543																																	F1301495		1	3	0	0.5	55.4
	OTAVA-FRAGMENT-LIBRARY-ligprep_1-.sdf:3287	544	fragment-glide-dock_SP_pv.544	10/13/2023 17:03	10/13/2023 17:03			C:\Users\Haider Thaer\OneDrive - Jamia Millia Islamia (A Central University)\Desktop\plm9 project\fragment-glide-dock_SP	fragment-glide-dock_SP_pv.maegz	544																																	F7018801265		2	4	2	1.3	65.8
	OTAVA-FRAGMENT-LIBRARY-ligprep_1-.sdf:4949	545	fragment-glide-dock_SP_pv.545	10/13/2023 17:03	10/13/2023 17:03			C:\Users\Haider Thaer\OneDrive - Jamia Millia Islamia (A Central University)\Desktop\plm9 project\fragment-glide-dock_SP	fragment-glide-dock_SP_pv.maegz	545																																	F5008540		2	2	1	-1.7	72.2
	OTAVA-FRAGMENT-LIBRARY-ligprep_1-.sdf:2333	546	fragment-glide-dock_SP_pv.546	10/13/2023 17:03	10/13/2023 17:03			C:\Users\Haider Thaer\OneDrive - Jamia Millia Islamia (A Central University)\Desktop\plm9 project\fragment-glide-dock_SP	fragment-glide-dock_SP_pv.maegz	546																																	F7110952637		1	4	2	2.4	63.1
	OTAVA-FRAGMENT-LIBRARY-ligprep_1-.sdf:3477	547	fragment-glide-dock_SP_pv.547	10/13/2023 17:03	10/13/2023 17:03			C:\Users\Haider Thaer\OneDrive - Jamia Millia Islamia (A Central University)\Desktop\plm9 project\fragment-glide-dock_SP	fragment-glide-dock_SP_pv.maegz	547																																	F7016000559		2	4	3	1.3	65.8
	OTAVA-FRAGMENT-LIBRARY-ligprep_1-.sdf:7825	548	fragment-glide-dock_SP_pv.548	10/13/2023 17:03	10/13/2023 17:03			C:\Users\Haider Thaer\OneDrive - Jamia Millia Islamia (A Central University)\Desktop\plm9 project\fragment-glide-dock_SP	fragment-glide-dock_SP_pv.maegz	548																																	F1583611		1	3	1	1	53.8
	OTAVA-FRAGMENT-LIBRARY-ligprep_1-.sdf:5175	549	fragment-glide-dock_SP_pv.549	10/13/2023 17:03	10/13/2023 17:03			C:\Users\Haider Thaer\OneDrive - Jamia Millia Islamia (A Central University)\Desktop\plm9 project\fragment-glide-dock_SP	fragment-glide-dock_SP_pv.maegz	549																																	F4474302		1	2	3	2.4	46.9
	OTAVA-FRAGMENT-LIBRARY-ligprep_1-.sdf:7932	550	fragment-glide-dock_SP_pv.550	10/13/2023 17:03	10/13/2023 17:03			C:\Users\Haider Thaer\OneDrive - Jamia Millia Islamia (A Central University)\Desktop\plm9 project\fragment-glide-dock_SP	fragment-glide-dock_SP_pv.maegz	550																																	F1522030	HCl	1	4	2	1.5	58.6
	OTAVA-FRAGMENT-LIBRARY-ligprep_1-.sdf:7821	551	fragment-glide-dock_SP_pv.551	10/13/2023 17:03	10/13/2023 17:03			C:\Users\Haider Thaer\OneDrive - Jamia Millia Islamia (A Central University)\Desktop\plm9 project\fragment-glide-dock_SP	fragment-glide-dock_SP_pv.maegz	551																																	F1584119		1	3	1	2.9	50.2
	OTAVA-FRAGMENT-LIBRARY-ligprep_1-.sdf:5878	552	fragment-glide-dock_SP_pv.552	10/13/2023 17:03	10/13/2023 17:03			C:\Users\Haider Thaer\OneDrive - Jamia Millia Islamia (A Central University)\Desktop\plm9 project\fragment-glide-dock_SP	fragment-glide-dock_SP_pv.maegz	552																																	F3463443		1	3	3	1.8	57.6
	OTAVA-FRAGMENT-LIBRARY-ligprep_1-.sdf:4855	553	fragment-glide-dock_SP_pv.553	10/13/2023 17:03	10/13/2023 17:03			C:\Users\Haider Thaer\OneDrive - Jamia Millia Islamia (A Central University)\Desktop\plm9 project\fragment-glide-dock_SP	fragment-glide-dock_SP_pv.maegz	553																																	F5108590		1	1	1	2.7	28.7
	OTAVA-FRAGMENT-LIBRARY-ligprep_1-.sdf:3161	554	fragment-glide-dock_SP_pv.554	10/13/2023 17:03	10/13/2023 17:03			C:\Users\Haider Thaer\OneDrive - Jamia Millia Islamia (A Central University)\Desktop\plm9 project\fragment-glide-dock_SP	fragment-glide-dock_SP_pv.maegz	554																																	F7019081199		1	3	1	1.8	50.2
	OTAVA-FRAGMENT-LIBRARY-ligprep_1-.sdf:2596	555	fragment-glide-dock_SP_pv.555	10/13/2023 17:03	10/13/2023 17:03			C:\Users\Haider Thaer\OneDrive - Jamia Millia Islamia (A Central University)\Desktop\plm9 project\fragment-glide-dock_SP	fragment-glide-dock_SP_pv.maegz	555																																	F7020661302		1	3	3	2	46.5
	OTAVA-FRAGMENT-LIBRARY-ligprep_1-.sdf:10276	556	fragment-glide-dock_SP_pv.556	10/13/2023 17:03	10/13/2023 17:03			C:\Users\Haider Thaer\OneDrive - Jamia Millia Islamia (A Central University)\Desktop\plm9 project\fragment-glide-dock_SP	fragment-glide-dock_SP_pv.maegz	556																																	F1056342		1	1	1	2.7	28.7
	OTAVA-FRAGMENT-LIBRARY-ligprep_1-.sdf:3484	557	fragment-glide-dock_SP_pv.557	10/13/2023 17:03	10/13/2023 17:03			C:\Users\Haider Thaer\OneDrive - Jamia Millia Islamia (A Central University)\Desktop\plm9 project\fragment-glide-dock_SP	fragment-glide-dock_SP_pv.maegz	557																																	F7016000491		1	2	2	2.8	54
	OTAVA-FRAGMENT-LIBRARY-ligprep_1-.sdf:4969	558	fragment-glide-dock_SP_pv.558	10/13/2023 17:03	10/13/2023 17:03			C:\Users\Haider Thaer\OneDrive - Jamia Millia Islamia (A Central University)\Desktop\plm9 project\fragment-glide-dock_SP	fragment-glide-dock_SP_pv.maegz	558																																	F4840209		1	3	2	1.2	57.6
	OTAVA-FRAGMENT-LIBRARY-ligprep_1-.sdf:130	559	fragment-glide-dock_SP_pv.559	10/13/2023 17:03	10/13/2023 17:03			C:\Users\Haider Thaer\OneDrive - Jamia Millia Islamia (A Central University)\Desktop\plm9 project\fragment-glide-dock_SP	fragment-glide-dock_SP_pv.maegz	559																																	F9080335		2	3	3	2	69.6
	OTAVA-FRAGMENT-LIBRARY-ligprep_1-.sdf:5849	560	fragment-glide-dock_SP_pv.560	10/13/2023 17:03	10/13/2023 17:03			C:\Users\Haider Thaer\OneDrive - Jamia Millia Islamia (A Central University)\Desktop\plm9 project\fragment-glide-dock_SP	fragment-glide-dock_SP_pv.maegz	560																																	F3463594		2	1	0	2.7	36
	OTAVA-FRAGMENT-LIBRARY-ligprep_1-.sdf:10131	561	fragment-glide-dock_SP_pv.561	10/13/2023 17:03	10/13/2023 17:03			C:\Users\Haider Thaer\OneDrive - Jamia Millia Islamia (A Central University)\Desktop\plm9 project\fragment-glide-dock_SP	fragment-glide-dock_SP_pv.maegz	561																																	F1085461		2	4	1	1.6	76.8
	OTAVA-FRAGMENT-LIBRARY-ligprep_1-.sdf:569	562	fragment-glide-dock_SP_pv.562	10/13/2023 17:03	10/13/2023 17:03			C:\Users\Haider Thaer\OneDrive - Jamia Millia Islamia (A Central University)\Desktop\plm9 project\fragment-glide-dock_SP	fragment-glide-dock_SP_pv.maegz	562																																	F7559480		0	3	2	2.7	41.9
	OTAVA-FRAGMENT-LIBRARY-ligprep_1-.sdf:10768	563	fragment-glide-dock_SP_pv.563	10/13/2023 17:03	10/13/2023 17:03			C:\Users\Haider Thaer\OneDrive - Jamia Millia Islamia (A Central University)\Desktop\plm9 project\fragment-glide-dock_SP	fragment-glide-dock_SP_pv.maegz	563																																	F10051491		1	2	2	1.2	52.3
	OTAVA-FRAGMENT-LIBRARY-ligprep_1-.sdf:9171	564	fragment-glide-dock_SP_pv.564	10/13/2023 17:03	10/13/2023 17:03			C:\Users\Haider Thaer\OneDrive - Jamia Millia Islamia (A Central University)\Desktop\plm9 project\fragment-glide-dock_SP	fragment-glide-dock_SP_pv.maegz	564																																	F1232894		1	2	2	2.6	42.2
	OTAVA-FRAGMENT-LIBRARY-ligprep_1-.sdf:6731	565	fragment-glide-dock_SP_pv.565	10/13/2023 17:03	10/13/2023 17:03			C:\Users\Haider Thaer\OneDrive - Jamia Millia Islamia (A Central University)\Desktop\plm9 project\fragment-glide-dock_SP	fragment-glide-dock_SP_pv.maegz	565																																	F2196098		1	3	0	-0.1	61.4
	OTAVA-FRAGMENT-LIBRARY-ligprep_1-.sdf:5344	566	fragment-glide-dock_SP_pv.566	10/13/2023 17:03	10/13/2023 17:03			C:\Users\Haider Thaer\OneDrive - Jamia Millia Islamia (A Central University)\Desktop\plm9 project\fragment-glide-dock_SP	fragment-glide-dock_SP_pv.maegz	566																																	F4347307	HCl	2	2	1	1	54.7
	OTAVA-FRAGMENT-LIBRARY-ligprep_1-.sdf:6084	567	fragment-glide-dock_SP_pv.567	10/13/2023 17:03	10/13/2023 17:03			C:\Users\Haider Thaer\OneDrive - Jamia Millia Islamia (A Central University)\Desktop\plm9 project\fragment-glide-dock_SP	fragment-glide-dock_SP_pv.maegz	567																																	F3065611		1	1	0	2.7	46.3
	OTAVA-FRAGMENT-LIBRARY-ligprep_1-.sdf:3282	568	fragment-glide-dock_SP_pv.568	10/13/2023 17:03	10/13/2023 17:03			C:\Users\Haider Thaer\OneDrive - Jamia Millia Islamia (A Central University)\Desktop\plm9 project\fragment-glide-dock_SP	fragment-glide-dock_SP_pv.maegz	568																																	F7018801274		2	4	2	1.3	65.8
	OTAVA-FRAGMENT-LIBRARY-ligprep_1-.sdf:5807	569	fragment-glide-dock_SP_pv.569	10/13/2023 17:03	10/13/2023 17:03			C:\Users\Haider Thaer\OneDrive - Jamia Millia Islamia (A Central University)\Desktop\plm9 project\fragment-glide-dock_SP	fragment-glide-dock_SP_pv.maegz	569																																	F3477216		1	2	2	1.9	68.4
	OTAVA-FRAGMENT-LIBRARY-ligprep_1-.sdf:5680	570	fragment-glide-dock_SP_pv.570	10/13/2023 17:03	10/13/2023 17:03			C:\Users\Haider Thaer\OneDrive - Jamia Millia Islamia (A Central University)\Desktop\plm9 project\fragment-glide-dock_SP	fragment-glide-dock_SP_pv.maegz	570																																	F3644502		2	4	2	0	79.3
	OTAVA-FRAGMENT-LIBRARY-ligprep_1-.sdf:5923	571	fragment-glide-dock_SP_pv.571	10/13/2023 17:03	10/13/2023 17:03			C:\Users\Haider Thaer\OneDrive - Jamia Millia Islamia (A Central University)\Desktop\plm9 project\fragment-glide-dock_SP	fragment-glide-dock_SP_pv.maegz	571																																	F3461534	HCl	1	4	2	0.8	52.7
	OTAVA-FRAGMENT-LIBRARY-ligprep_1-.sdf:4396	572	fragment-glide-dock_SP_pv.572	10/13/2023 17:03	10/13/2023 17:03			C:\Users\Haider Thaer\OneDrive - Jamia Millia Islamia (A Central University)\Desktop\plm9 project\fragment-glide-dock_SP	fragment-glide-dock_SP_pv.maegz	572																																	F6246057		2	3	2	1	73.4
	OTAVA-FRAGMENT-LIBRARY-ligprep_1-.sdf:9941	573	fragment-glide-dock_SP_pv.573	10/13/2023 17:03	10/13/2023 17:03			C:\Users\Haider Thaer\OneDrive - Jamia Millia Islamia (A Central University)\Desktop\plm9 project\fragment-glide-dock_SP	fragment-glide-dock_SP_pv.maegz	573																																	F1107790		1	3	1	3	46.5
	OTAVA-FRAGMENT-LIBRARY-ligprep_1-.sdf:4294	574	fragment-glide-dock_SP_pv.574	10/13/2023 17:03	10/13/2023 17:03			C:\Users\Haider Thaer\OneDrive - Jamia Millia Islamia (A Central University)\Desktop\plm9 project\fragment-glide-dock_SP	fragment-glide-dock_SP_pv.maegz	574																																	F6374487		1	3	2	0.3	55.1
	OTAVA-FRAGMENT-LIBRARY-ligprep_1-.sdf:11415	575	fragment-glide-dock_SP_pv.575	10/13/2023 17:03	10/13/2023 17:03			C:\Users\Haider Thaer\OneDrive - Jamia Millia Islamia (A Central University)\Desktop\plm9 project\fragment-glide-dock_SP	fragment-glide-dock_SP_pv.maegz	575																																	F0110520002		2	4	1	-1.2	73.8
	OTAVA-FRAGMENT-LIBRARY-ligprep_1-.sdf:7172	576	fragment-glide-dock_SP_pv.576	10/13/2023 17:03	10/13/2023 17:03			C:\Users\Haider Thaer\OneDrive - Jamia Millia Islamia (A Central University)\Desktop\plm9 project\fragment-glide-dock_SP	fragment-glide-dock_SP_pv.maegz	576																																	F1880427	HCl	1	4	3	0.9	76.5
	OTAVA-FRAGMENT-LIBRARY-ligprep_1-.sdf:5553	577	fragment-glide-dock_SP_pv.577	10/13/2023 17:03	10/13/2023 17:03			C:\Users\Haider Thaer\OneDrive - Jamia Millia Islamia (A Central University)\Desktop\plm9 project\fragment-glide-dock_SP	fragment-glide-dock_SP_pv.maegz	577																																	F3703092		1	4	1	1	70
	OTAVA-FRAGMENT-LIBRARY-ligprep_1-.sdf:1748	578	fragment-glide-dock_SP_pv.578	10/13/2023 17:03	10/13/2023 17:03			C:\Users\Haider Thaer\OneDrive - Jamia Millia Islamia (A Central University)\Desktop\plm9 project\fragment-glide-dock_SP	fragment-glide-dock_SP_pv.maegz	578																																	F7119341341		2	1	3	2.9	41.1
	OTAVA-FRAGMENT-LIBRARY-ligprep_1-.sdf:7130	579	fragment-glide-dock_SP_pv.579	10/13/2023 17:03	10/13/2023 17:03			C:\Users\Haider Thaer\OneDrive - Jamia Millia Islamia (A Central University)\Desktop\plm9 project\fragment-glide-dock_SP	fragment-glide-dock_SP_pv.maegz	579																																	F1902591		1	3	2	1.2	54.4
	OTAVA-FRAGMENT-LIBRARY-ligprep_1-.sdf:9812	580	fragment-glide-dock_SP_pv.580	10/13/2023 17:03	10/13/2023 17:03			C:\Users\Haider Thaer\OneDrive - Jamia Millia Islamia (A Central University)\Desktop\plm9 project\fragment-glide-dock_SP	fragment-glide-dock_SP_pv.maegz	580																																	F11186103	HCl	2	2	3	2.6	75.2
	OTAVA-FRAGMENT-LIBRARY-ligprep_1-.sdf:9236	581	fragment-glide-dock_SP_pv.581	10/13/2023 17:03	10/13/2023 17:03			C:\Users\Haider Thaer\OneDrive - Jamia Millia Islamia (A Central University)\Desktop\plm9 project\fragment-glide-dock_SP	fragment-glide-dock_SP_pv.maegz	581																																	F1218493		2	2	2	2	54.7
	OTAVA-FRAGMENT-LIBRARY-ligprep_1-.sdf:1122	582	fragment-glide-dock_SP_pv.582	10/13/2023 17:03	10/13/2023 17:03			C:\Users\Haider Thaer\OneDrive - Jamia Millia Islamia (A Central University)\Desktop\plm9 project\fragment-glide-dock_SP	fragment-glide-dock_SP_pv.maegz	582																																	F7135308		2	3	3	2.3	66.4
	OTAVA-FRAGMENT-LIBRARY-ligprep_1-.sdf:3470	583	fragment-glide-dock_SP_pv.583	10/13/2023 17:03	10/13/2023 17:03			C:\Users\Haider Thaer\OneDrive - Jamia Millia Islamia (A Central University)\Desktop\plm9 project\fragment-glide-dock_SP	fragment-glide-dock_SP_pv.maegz	583																																	F7016000599		2	4	2	2.3	65.8
	OTAVA-FRAGMENT-LIBRARY-ligprep_1-.sdf:4043	584	fragment-glide-dock_SP_pv.584	10/13/2023 17:03	10/13/2023 17:03			C:\Users\Haider Thaer\OneDrive - Jamia Millia Islamia (A Central University)\Desktop\plm9 project\fragment-glide-dock_SP	fragment-glide-dock_SP_pv.maegz	584																																	F6923429		1	2	3	1.9	37.3
	OTAVA-FRAGMENT-LIBRARY-ligprep_1-.sdf:2748	585	fragment-glide-dock_SP_pv.585	10/13/2023 17:03	10/13/2023 17:03			C:\Users\Haider Thaer\OneDrive - Jamia Millia Islamia (A Central University)\Desktop\plm9 project\fragment-glide-dock_SP	fragment-glide-dock_SP_pv.maegz	585																																	F7020531148		0	3	1	2.2	58.7
	OTAVA-FRAGMENT-LIBRARY-ligprep_1-.sdf:9281	586	fragment-glide-dock_SP_pv.586	10/13/2023 17:03	10/13/2023 17:03			C:\Users\Haider Thaer\OneDrive - Jamia Millia Islamia (A Central University)\Desktop\plm9 project\fragment-glide-dock_SP	fragment-glide-dock_SP_pv.maegz	586																																	F1212929		2	4	1	0.2	75.6
	OTAVA-FRAGMENT-LIBRARY-ligprep_1-.sdf:7914	587	fragment-glide-dock_SP_pv.587	10/13/2023 17:03	10/13/2023 17:03			C:\Users\Haider Thaer\OneDrive - Jamia Millia Islamia (A Central University)\Desktop\plm9 project\fragment-glide-dock_SP	fragment-glide-dock_SP_pv.maegz	587																																	F1526443		1	3	2	2.2	54.6
	OTAVA-FRAGMENT-LIBRARY-ligprep_1-.sdf:8564	588	fragment-glide-dock_SP_pv.588	10/13/2023 17:03	10/13/2023 17:03			C:\Users\Haider Thaer\OneDrive - Jamia Millia Islamia (A Central University)\Desktop\plm9 project\fragment-glide-dock_SP	fragment-glide-dock_SP_pv.maegz	588																																	F1365478		2	4	2	1.6	70.4
	OTAVA-FRAGMENT-LIBRARY-ligprep_1-.sdf:30	589	fragment-glide-dock_SP_pv.589	10/13/2023 17:03	10/13/2023 17:03			C:\Users\Haider Thaer\OneDrive - Jamia Millia Islamia (A Central University)\Desktop\plm9 project\fragment-glide-dock_SP	fragment-glide-dock_SP_pv.maegz	589																																	F9958100	HCl	1	3	1	2.4	30.5
	OTAVA-FRAGMENT-LIBRARY-ligprep_1-.sdf:4351	590	fragment-glide-dock_SP_pv.590	10/13/2023 17:03	10/13/2023 17:03			C:\Users\Haider Thaer\OneDrive - Jamia Millia Islamia (A Central University)\Desktop\plm9 project\fragment-glide-dock_SP	fragment-glide-dock_SP_pv.maegz	590																																	F6300646	2 HCl	3	2	1	0.9	75.9
	OTAVA-FRAGMENT-LIBRARY-ligprep_1-.sdf:11723	591	fragment-glide-dock_SP_pv.591	10/13/2023 17:03	10/13/2023 17:03			C:\Users\Haider Thaer\OneDrive - Jamia Millia Islamia (A Central University)\Desktop\plm9 project\fragment-glide-dock_SP	fragment-glide-dock_SP_pv.maegz	591																																	F0103080016		1	3	1	0.6	61.6
	OTAVA-FRAGMENT-LIBRARY-ligprep_1-.sdf:7286	592	fragment-glide-dock_SP_pv.592	10/13/2023 17:03	10/13/2023 17:03			C:\Users\Haider Thaer\OneDrive - Jamia Millia Islamia (A Central University)\Desktop\plm9 project\fragment-glide-dock_SP	fragment-glide-dock_SP_pv.maegz	592																																	F1784414		1	2	3	2	52.3
	OTAVA-FRAGMENT-LIBRARY-ligprep_1-.sdf:426	593	fragment-glide-dock_SP_pv.593	10/13/2023 17:03	10/13/2023 17:03			C:\Users\Haider Thaer\OneDrive - Jamia Millia Islamia (A Central University)\Desktop\plm9 project\fragment-glide-dock_SP	fragment-glide-dock_SP_pv.maegz	593																																	F7568133		0	3	3	3	43.4
	OTAVA-FRAGMENT-LIBRARY-ligprep_1-.sdf:7828	594	fragment-glide-dock_SP_pv.594	10/13/2023 17:03	10/13/2023 17:03			C:\Users\Haider Thaer\OneDrive - Jamia Millia Islamia (A Central University)\Desktop\plm9 project\fragment-glide-dock_SP	fragment-glide-dock_SP_pv.maegz	594																																	F1582034		1	4	2	1.9	70
	OTAVA-FRAGMENT-LIBRARY-ligprep_1-.sdf:8804	595	fragment-glide-dock_SP_pv.595	10/13/2023 17:03	10/13/2023 17:03			C:\Users\Haider Thaer\OneDrive - Jamia Millia Islamia (A Central University)\Desktop\plm9 project\fragment-glide-dock_SP	fragment-glide-dock_SP_pv.maegz	595																																	F1307136		1	2	1	1	52.9
	OTAVA-FRAGMENT-LIBRARY-ligprep_1-.sdf:6270	596	fragment-glide-dock_SP_pv.596	10/13/2023 17:03	10/13/2023 17:03			C:\Users\Haider Thaer\OneDrive - Jamia Millia Islamia (A Central University)\Desktop\plm9 project\fragment-glide-dock_SP	fragment-glide-dock_SP_pv.maegz	596																																	F2829323		0	4	2	0.1	52.1
	OTAVA-FRAGMENT-LIBRARY-ligprep_1-.sdf:4662	597	fragment-glide-dock_SP_pv.597	10/13/2023 17:03	10/13/2023 17:03			C:\Users\Haider Thaer\OneDrive - Jamia Millia Islamia (A Central University)\Desktop\plm9 project\fragment-glide-dock_SP	fragment-glide-dock_SP_pv.maegz	597																																	F5972337		1	2	2	2.2	70.3
	OTAVA-FRAGMENT-LIBRARY-ligprep_1-.sdf:6199	598	fragment-glide-dock_SP_pv.598	10/13/2023 17:03	10/13/2023 17:03			C:\Users\Haider Thaer\OneDrive - Jamia Millia Islamia (A Central University)\Desktop\plm9 project\fragment-glide-dock_SP	fragment-glide-dock_SP_pv.maegz	598																																	F2847461		1	2	1	2	42.2
	OTAVA-FRAGMENT-LIBRARY-ligprep_1-.sdf:8323	599	fragment-glide-dock_SP_pv.599	10/13/2023 17:03	10/13/2023 17:03			C:\Users\Haider Thaer\OneDrive - Jamia Millia Islamia (A Central University)\Desktop\plm9 project\fragment-glide-dock_SP	fragment-glide-dock_SP_pv.maegz	599																																	F1435645		3	3	1	0.7	74.9
	OTAVA-FRAGMENT-LIBRARY-ligprep_1-.sdf:4378	600	fragment-glide-dock_SP_pv.600	10/13/2023 17:03	10/13/2023 17:03			C:\Users\Haider Thaer\OneDrive - Jamia Millia Islamia (A Central University)\Desktop\plm9 project\fragment-glide-dock_SP	fragment-glide-dock_SP_pv.maegz	600																																	F6248245		1	2	0	0.6	49.4
	OTAVA-FRAGMENT-LIBRARY-ligprep_1-.sdf:10257	601	fragment-glide-dock_SP_pv.601	10/13/2023 17:03	10/13/2023 17:03			C:\Users\Haider Thaer\OneDrive - Jamia Millia Islamia (A Central University)\Desktop\plm9 project\fragment-glide-dock_SP	fragment-glide-dock_SP_pv.maegz	601																																	F1056494		1	2	2	2.8	49
	OTAVA-FRAGMENT-LIBRARY-ligprep_1-.sdf:9525	602	fragment-glide-dock_SP_pv.602	10/13/2023 17:03	10/13/2023 17:03			C:\Users\Haider Thaer\OneDrive - Jamia Millia Islamia (A Central University)\Desktop\plm9 project\fragment-glide-dock_SP	fragment-glide-dock_SP_pv.maegz	602																																	F1162208		2	2	1	3	48.9
	OTAVA-FRAGMENT-LIBRARY-ligprep_1-.sdf:11080	603	fragment-glide-dock_SP_pv.603	10/13/2023 17:03	10/13/2023 17:03			C:\Users\Haider Thaer\OneDrive - Jamia Millia Islamia (A Central University)\Desktop\plm9 project\fragment-glide-dock_SP	fragment-glide-dock_SP_pv.maegz	603																																	F0124070072		1	2	2	2.9	49
	OTAVA-FRAGMENT-LIBRARY-ligprep_1-.sdf:10762	604	fragment-glide-dock_SP_pv.604	10/13/2023 17:03	10/13/2023 17:03			C:\Users\Haider Thaer\OneDrive - Jamia Millia Islamia (A Central University)\Desktop\plm9 project\fragment-glide-dock_SP	fragment-glide-dock_SP_pv.maegz	604																																	F1005724		1	3	0	1	55.4
	OTAVA-FRAGMENT-LIBRARY-ligprep_1-.sdf:3275	605	fragment-glide-dock_SP_pv.605	10/13/2023 17:03	10/13/2023 17:03			C:\Users\Haider Thaer\OneDrive - Jamia Millia Islamia (A Central University)\Desktop\plm9 project\fragment-glide-dock_SP	fragment-glide-dock_SP_pv.maegz	605																																	F7018801287		2	4	2	1.8	65.8
	OTAVA-FRAGMENT-LIBRARY-ligprep_1-.sdf:3833	606	fragment-glide-dock_SP_pv.606	10/13/2023 17:03	10/13/2023 17:03			C:\Users\Haider Thaer\OneDrive - Jamia Millia Islamia (A Central University)\Desktop\plm9 project\fragment-glide-dock_SP	fragment-glide-dock_SP_pv.maegz	606																																	F7011440034		2	4	2	1.4	65.8
	OTAVA-FRAGMENT-LIBRARY-ligprep_1-.sdf:4179	607	fragment-glide-dock_SP_pv.607	10/13/2023 17:03	10/13/2023 17:03			C:\Users\Haider Thaer\OneDrive - Jamia Millia Islamia (A Central University)\Desktop\plm9 project\fragment-glide-dock_SP	fragment-glide-dock_SP_pv.maegz	607																																	F6667603		0	3	2	2.7	56.2
	OTAVA-FRAGMENT-LIBRARY-ligprep_1-.sdf:11212	608	fragment-glide-dock_SP_pv.608	10/13/2023 17:03	10/13/2023 17:03			C:\Users\Haider Thaer\OneDrive - Jamia Millia Islamia (A Central University)\Desktop\plm9 project\fragment-glide-dock_SP	fragment-glide-dock_SP_pv.maegz	608																																	F0115950174		1	2	3	2.1	38.3
	OTAVA-FRAGMENT-LIBRARY-ligprep_1-.sdf:6839	609	fragment-glide-dock_SP_pv.609	10/13/2023 17:03	10/13/2023 17:03			C:\Users\Haider Thaer\OneDrive - Jamia Millia Islamia (A Central University)\Desktop\plm9 project\fragment-glide-dock_SP	fragment-glide-dock_SP_pv.maegz	609																																	F2190296	HCl	1	3	3	1.4	64.9
	OTAVA-FRAGMENT-LIBRARY-ligprep_1-.sdf:4277	610	fragment-glide-dock_SP_pv.610	10/13/2023 17:03	10/13/2023 17:03			C:\Users\Haider Thaer\OneDrive - Jamia Millia Islamia (A Central University)\Desktop\plm9 project\fragment-glide-dock_SP	fragment-glide-dock_SP_pv.maegz	610																																	F6466396		1	3	1	1.9	52.3
	OTAVA-FRAGMENT-LIBRARY-ligprep_1-.sdf:4053	611	fragment-glide-dock_SP_pv.611	10/13/2023 17:03	10/13/2023 17:03			C:\Users\Haider Thaer\OneDrive - Jamia Millia Islamia (A Central University)\Desktop\plm9 project\fragment-glide-dock_SP	fragment-glide-dock_SP_pv.maegz	611																																	F6923388		2	2	1	0	55.1
	OTAVA-FRAGMENT-LIBRARY-ligprep_1-.sdf:1192	612	fragment-glide-dock_SP_pv.612	10/13/2023 17:03	10/13/2023 17:03			C:\Users\Haider Thaer\OneDrive - Jamia Millia Islamia (A Central University)\Desktop\plm9 project\fragment-glide-dock_SP	fragment-glide-dock_SP_pv.maegz	612																																	F7130438		1	2	3	1.2	48
	OTAVA-FRAGMENT-LIBRARY-ligprep_1-.sdf:10479	613	fragment-glide-dock_SP_pv.613	10/13/2023 17:03	10/13/2023 17:03			C:\Users\Haider Thaer\OneDrive - Jamia Millia Islamia (A Central University)\Desktop\plm9 project\fragment-glide-dock_SP	fragment-glide-dock_SP_pv.maegz	613																																	F1035282		1	3	3	2.4	63.3
	OTAVA-FRAGMENT-LIBRARY-ligprep_1-.sdf:11091	614	fragment-glide-dock_SP_pv.614	10/13/2023 17:03	10/13/2023 17:03			C:\Users\Haider Thaer\OneDrive - Jamia Millia Islamia (A Central University)\Desktop\plm9 project\fragment-glide-dock_SP	fragment-glide-dock_SP_pv.maegz	614																																	F0123751078		1	2	0	2	69.7
	OTAVA-FRAGMENT-LIBRARY-ligprep_1-.sdf:827	615	fragment-glide-dock_SP_pv.615	10/13/2023 17:03	10/13/2023 17:03			C:\Users\Haider Thaer\OneDrive - Jamia Millia Islamia (A Central University)\Desktop\plm9 project\fragment-glide-dock_SP	fragment-glide-dock_SP_pv.maegz	615																																	F7213750105		1	2	1	1	71
	OTAVA-FRAGMENT-LIBRARY-ligprep_1-.sdf:10283	616	fragment-glide-dock_SP_pv.616	10/13/2023 17:03	10/13/2023 17:03			C:\Users\Haider Thaer\OneDrive - Jamia Millia Islamia (A Central University)\Desktop\plm9 project\fragment-glide-dock_SP	fragment-glide-dock_SP_pv.maegz	616																																	F1056227		1	2	1	1.3	56
	OTAVA-FRAGMENT-LIBRARY-ligprep_1-.sdf:1659	617	fragment-glide-dock_SP_pv.617	10/13/2023 17:03	10/13/2023 17:03			C:\Users\Haider Thaer\OneDrive - Jamia Millia Islamia (A Central University)\Desktop\plm9 project\fragment-glide-dock_SP	fragment-glide-dock_SP_pv.maegz	617																																	F7119642104		0	2	1	2.4	62.6
	OTAVA-FRAGMENT-LIBRARY-ligprep_1-.sdf:7936	618	fragment-glide-dock_SP_pv.618	10/13/2023 17:03	10/13/2023 17:03			C:\Users\Haider Thaer\OneDrive - Jamia Millia Islamia (A Central University)\Desktop\plm9 project\fragment-glide-dock_SP	fragment-glide-dock_SP_pv.maegz	618																																	F1522010		1	2	1	0.7	38.3
	OTAVA-FRAGMENT-LIBRARY-ligprep_1-.sdf:6216	619	fragment-glide-dock_SP_pv.619	10/13/2023 17:03	10/13/2023 17:03			C:\Users\Haider Thaer\OneDrive - Jamia Millia Islamia (A Central University)\Desktop\plm9 project\fragment-glide-dock_SP	fragment-glide-dock_SP_pv.maegz	619																																	F2840554		0	2	2	2	40.9
	OTAVA-FRAGMENT-LIBRARY-ligprep_1-.sdf:2829	620	fragment-glide-dock_SP_pv.620	10/13/2023 17:03	10/13/2023 17:03			C:\Users\Haider Thaer\OneDrive - Jamia Millia Islamia (A Central University)\Desktop\plm9 project\fragment-glide-dock_SP	fragment-glide-dock_SP_pv.maegz	620																																	F7020410389	HCl	1	3	0	0.5	63.4
	OTAVA-FRAGMENT-LIBRARY-ligprep_1-.sdf:8561	621	fragment-glide-dock_SP_pv.621	10/13/2023 17:03	10/13/2023 17:03			C:\Users\Haider Thaer\OneDrive - Jamia Millia Islamia (A Central University)\Desktop\plm9 project\fragment-glide-dock_SP	fragment-glide-dock_SP_pv.maegz	621																																	F1366332		1	3	0	0.1	63.4
	OTAVA-FRAGMENT-LIBRARY-ligprep_1-.sdf:6755	622	fragment-glide-dock_SP_pv.622	10/13/2023 17:03	10/13/2023 17:03			C:\Users\Haider Thaer\OneDrive - Jamia Millia Islamia (A Central University)\Desktop\plm9 project\fragment-glide-dock_SP	fragment-glide-dock_SP_pv.maegz	622																																	F2194416		2	4	1	3	78.8
	OTAVA-FRAGMENT-LIBRARY-ligprep_1-.sdf:6730	623	fragment-glide-dock_SP_pv.623	10/13/2023 17:03	10/13/2023 17:03			C:\Users\Haider Thaer\OneDrive - Jamia Millia Islamia (A Central University)\Desktop\plm9 project\fragment-glide-dock_SP	fragment-glide-dock_SP_pv.maegz	623																																	F2196160	HCl	2	2	2	1.3	59.1
	OTAVA-FRAGMENT-LIBRARY-ligprep_1-.sdf:3338	624	fragment-glide-dock_SP_pv.624	10/13/2023 17:03	10/13/2023 17:03			C:\Users\Haider Thaer\OneDrive - Jamia Millia Islamia (A Central University)\Desktop\plm9 project\fragment-glide-dock_SP	fragment-glide-dock_SP_pv.maegz	624																																	F7018655031		0	2	2	2.7	58.4
	OTAVA-FRAGMENT-LIBRARY-ligprep_1-.sdf:4735	625	fragment-glide-dock_SP_pv.625	10/13/2023 17:03	10/13/2023 17:03			C:\Users\Haider Thaer\OneDrive - Jamia Millia Islamia (A Central University)\Desktop\plm9 project\fragment-glide-dock_SP	fragment-glide-dock_SP_pv.maegz	625																																	F5791454		2	4	3	2	66.5
	OTAVA-FRAGMENT-LIBRARY-ligprep_1-.sdf:216	626	fragment-glide-dock_SP_pv.626	10/13/2023 17:03	10/13/2023 17:03			C:\Users\Haider Thaer\OneDrive - Jamia Millia Islamia (A Central University)\Desktop\plm9 project\fragment-glide-dock_SP	fragment-glide-dock_SP_pv.maegz	626																																	F8653832		2	2	1	1.6	48.9
	OTAVA-FRAGMENT-LIBRARY-ligprep_1-.sdf:9049	627	fragment-glide-dock_SP_pv.627	10/13/2023 17:03	10/13/2023 17:03			C:\Users\Haider Thaer\OneDrive - Jamia Millia Islamia (A Central University)\Desktop\plm9 project\fragment-glide-dock_SP	fragment-glide-dock_SP_pv.maegz	627																																	F1264816		1	3	2	1.4	55.4
	OTAVA-FRAGMENT-LIBRARY-ligprep_1-.sdf:1767	628	fragment-glide-dock_SP_pv.628	10/13/2023 17:03	10/13/2023 17:03			C:\Users\Haider Thaer\OneDrive - Jamia Millia Islamia (A Central University)\Desktop\plm9 project\fragment-glide-dock_SP	fragment-glide-dock_SP_pv.maegz	628																																	F7119300020		1	4	2	1	66.8
	OTAVA-FRAGMENT-LIBRARY-ligprep_1-.sdf:1731	629	fragment-glide-dock_SP_pv.629	10/13/2023 17:03	10/13/2023 17:03			C:\Users\Haider Thaer\OneDrive - Jamia Millia Islamia (A Central University)\Desktop\plm9 project\fragment-glide-dock_SP	fragment-glide-dock_SP_pv.maegz	629																																	F7119440288		1	3	1	0.7	57.6
	OTAVA-FRAGMENT-LIBRARY-ligprep_1-.sdf:7316	630	fragment-glide-dock_SP_pv.630	10/13/2023 17:03	10/13/2023 17:03			C:\Users\Haider Thaer\OneDrive - Jamia Millia Islamia (A Central University)\Desktop\plm9 project\fragment-glide-dock_SP	fragment-glide-dock_SP_pv.maegz	630																																	F1780514		1	4	2	-0.6	74.7
	OTAVA-FRAGMENT-LIBRARY-ligprep_1-.sdf:11413	631	fragment-glide-dock_SP_pv.631	10/13/2023 17:03	10/13/2023 17:03			C:\Users\Haider Thaer\OneDrive - Jamia Millia Islamia (A Central University)\Desktop\plm9 project\fragment-glide-dock_SP	fragment-glide-dock_SP_pv.maegz	631																																	F0110520136		1	3	0	2.8	54.5
	OTAVA-FRAGMENT-LIBRARY-ligprep_1-.sdf:7107	632	fragment-glide-dock_SP_pv.632	10/13/2023 17:03	10/13/2023 17:03			C:\Users\Haider Thaer\OneDrive - Jamia Millia Islamia (A Central University)\Desktop\plm9 project\fragment-glide-dock_SP	fragment-glide-dock_SP_pv.maegz	632																																	F1907484	HCl	3	3	2	0.3	75.4
	OTAVA-FRAGMENT-LIBRARY-ligprep_1-.sdf:3195	633	fragment-glide-dock_SP_pv.633	10/13/2023 17:03	10/13/2023 17:03			C:\Users\Haider Thaer\OneDrive - Jamia Millia Islamia (A Central University)\Desktop\plm9 project\fragment-glide-dock_SP	fragment-glide-dock_SP_pv.maegz	633																																	F7018930043		1	4	2	1	66.8
	OTAVA-FRAGMENT-LIBRARY-ligprep_1-.sdf:5359	634	fragment-glide-dock_SP_pv.634	10/13/2023 17:03	10/13/2023 17:03			C:\Users\Haider Thaer\OneDrive - Jamia Millia Islamia (A Central University)\Desktop\plm9 project\fragment-glide-dock_SP	fragment-glide-dock_SP_pv.maegz	634																																	F4347292		2	3	3	1.3	67
	OTAVA-FRAGMENT-LIBRARY-ligprep_1-.sdf:3241	635	fragment-glide-dock_SP_pv.635	10/13/2023 17:03	10/13/2023 17:03			C:\Users\Haider Thaer\OneDrive - Jamia Millia Islamia (A Central University)\Desktop\plm9 project\fragment-glide-dock_SP	fragment-glide-dock_SP_pv.maegz	635																																	F7018801464		3	4	2	1.6	73.7
	OTAVA-FRAGMENT-LIBRARY-ligprep_1-.sdf:9562	636	fragment-glide-dock_SP_pv.636	10/13/2023 17:03	10/13/2023 17:03			C:\Users\Haider Thaer\OneDrive - Jamia Millia Islamia (A Central University)\Desktop\plm9 project\fragment-glide-dock_SP	fragment-glide-dock_SP_pv.maegz	636																																	F1158351		2	2	0	0.3	58.2
	OTAVA-FRAGMENT-LIBRARY-ligprep_1-.sdf:3243	637	fragment-glide-dock_SP_pv.637	10/13/2023 17:03	10/13/2023 17:03			C:\Users\Haider Thaer\OneDrive - Jamia Millia Islamia (A Central University)\Desktop\plm9 project\fragment-glide-dock_SP	fragment-glide-dock_SP_pv.maegz	637																																	F7018801432		2	4	2	2	65.8
	OTAVA-FRAGMENT-LIBRARY-ligprep_1-.sdf:3916	638	fragment-glide-dock_SP_pv.638	10/13/2023 17:03	10/13/2023 17:03			C:\Users\Haider Thaer\OneDrive - Jamia Millia Islamia (A Central University)\Desktop\plm9 project\fragment-glide-dock_SP	fragment-glide-dock_SP_pv.maegz	638																																	F7010120731		0	3	2	2.1	46.6
	OTAVA-FRAGMENT-LIBRARY-ligprep_1-.sdf:8347	639	fragment-glide-dock_SP_pv.639	10/13/2023 17:03	10/13/2023 17:03			C:\Users\Haider Thaer\OneDrive - Jamia Millia Islamia (A Central University)\Desktop\plm9 project\fragment-glide-dock_SP	fragment-glide-dock_SP_pv.maegz	639																																	F1435425		1	4	2	0.7	75.7
	OTAVA-FRAGMENT-LIBRARY-ligprep_1-.sdf:1116	640	fragment-glide-dock_SP_pv.640	10/13/2023 17:03	10/13/2023 17:03			C:\Users\Haider Thaer\OneDrive - Jamia Millia Islamia (A Central University)\Desktop\plm9 project\fragment-glide-dock_SP	fragment-glide-dock_SP_pv.maegz	640																																	F7135388		1	4	2	1.7	63.6
	OTAVA-FRAGMENT-LIBRARY-ligprep_1-.sdf:6007	641	fragment-glide-dock_SP_pv.641	10/13/2023 17:03	10/13/2023 17:03			C:\Users\Haider Thaer\OneDrive - Jamia Millia Islamia (A Central University)\Desktop\plm9 project\fragment-glide-dock_SP	fragment-glide-dock_SP_pv.maegz	641																																	F3353947		1	2	0	2.2	24.9
	OTAVA-FRAGMENT-LIBRARY-ligprep_1-.sdf:9381	642	fragment-glide-dock_SP_pv.642	10/13/2023 17:03	10/13/2023 17:03			C:\Users\Haider Thaer\OneDrive - Jamia Millia Islamia (A Central University)\Desktop\plm9 project\fragment-glide-dock_SP	fragment-glide-dock_SP_pv.maegz	642																																	F1191943	HCl	1	2	3	2.2	32.3
	OTAVA-FRAGMENT-LIBRARY-ligprep_1-.sdf:9298	643	fragment-glide-dock_SP_pv.643	10/13/2023 17:03	10/13/2023 17:03			C:\Users\Haider Thaer\OneDrive - Jamia Millia Islamia (A Central University)\Desktop\plm9 project\fragment-glide-dock_SP	fragment-glide-dock_SP_pv.maegz	643																																	F1202782		2	4	3	0.8	64.7
	OTAVA-FRAGMENT-LIBRARY-ligprep_1-.sdf:1235	644	fragment-glide-dock_SP_pv.644	10/13/2023 17:03	10/13/2023 17:03			C:\Users\Haider Thaer\OneDrive - Jamia Millia Islamia (A Central University)\Desktop\plm9 project\fragment-glide-dock_SP	fragment-glide-dock_SP_pv.maegz	644																																	F7127635		2	3	2	1.9	67.6
	OTAVA-FRAGMENT-LIBRARY-ligprep_1-.sdf:1743	645	fragment-glide-dock_SP_pv.645	10/13/2023 17:03	10/13/2023 17:03			C:\Users\Haider Thaer\OneDrive - Jamia Millia Islamia (A Central University)\Desktop\plm9 project\fragment-glide-dock_SP	fragment-glide-dock_SP_pv.maegz	645																																	F7119341405		2	1	3	1.9	54.3
	OTAVA-FRAGMENT-LIBRARY-ligprep_1-.sdf:9623	646	fragment-glide-dock_SP_pv.646	10/13/2023 17:03	10/13/2023 17:03			C:\Users\Haider Thaer\OneDrive - Jamia Millia Islamia (A Central University)\Desktop\plm9 project\fragment-glide-dock_SP	fragment-glide-dock_SP_pv.maegz	646																																	F1149615		2	2	2	2	53.1
	OTAVA-FRAGMENT-LIBRARY-ligprep_1-.sdf:10245	647	fragment-glide-dock_SP_pv.647	10/13/2023 17:03	10/13/2023 17:03			C:\Users\Haider Thaer\OneDrive - Jamia Millia Islamia (A Central University)\Desktop\plm9 project\fragment-glide-dock_SP	fragment-glide-dock_SP_pv.maegz	647																																	F1056570		1	3	1	-0.8	57.6
	OTAVA-FRAGMENT-LIBRARY-ligprep_1-.sdf:9520	648	fragment-glide-dock_SP_pv.648	10/13/2023 17:03	10/13/2023 17:03			C:\Users\Haider Thaer\OneDrive - Jamia Millia Islamia (A Central University)\Desktop\plm9 project\fragment-glide-dock_SP	fragment-glide-dock_SP_pv.maegz	648																																	F11639030		1	3	0	2.2	52.3
	OTAVA-FRAGMENT-LIBRARY-ligprep_1-.sdf:8052	649	fragment-glide-dock_SP_pv.649	10/13/2023 17:03	10/13/2023 17:03			C:\Users\Haider Thaer\OneDrive - Jamia Millia Islamia (A Central University)\Desktop\plm9 project\fragment-glide-dock_SP	fragment-glide-dock_SP_pv.maegz	649																																	F1504354		1	3	3	2.3	76.4
	OTAVA-FRAGMENT-LIBRARY-ligprep_1-.sdf:344	650	fragment-glide-dock_SP_pv.650	10/13/2023 17:03	10/13/2023 17:03			C:\Users\Haider Thaer\OneDrive - Jamia Millia Islamia (A Central University)\Desktop\plm9 project\fragment-glide-dock_SP	fragment-glide-dock_SP_pv.maegz	650																																	F7571114		1	2	1	2.7	56
	OTAVA-FRAGMENT-LIBRARY-ligprep_1-.sdf:4309	651	fragment-glide-dock_SP_pv.651	10/13/2023 17:03	10/13/2023 17:03			C:\Users\Haider Thaer\OneDrive - Jamia Millia Islamia (A Central University)\Desktop\plm9 project\fragment-glide-dock_SP	fragment-glide-dock_SP_pv.maegz	651																																	F6328789		1	4	1	2.4	71.4
	OTAVA-FRAGMENT-LIBRARY-ligprep_1-.sdf:993	652	fragment-glide-dock_SP_pv.652	10/13/2023 17:03	10/13/2023 17:03			C:\Users\Haider Thaer\OneDrive - Jamia Millia Islamia (A Central University)\Desktop\plm9 project\fragment-glide-dock_SP	fragment-glide-dock_SP_pv.maegz	652																																	F7210730041		0	1	2	2.6	41.9
	OTAVA-FRAGMENT-LIBRARY-ligprep_1-.sdf:6459	653	fragment-glide-dock_SP_pv.653	10/13/2023 17:03	10/13/2023 17:03			C:\Users\Haider Thaer\OneDrive - Jamia Millia Islamia (A Central University)\Desktop\plm9 project\fragment-glide-dock_SP	fragment-glide-dock_SP_pv.maegz	653																																	F2630822	HCl	2	3	0	2.2	53.4
	OTAVA-FRAGMENT-LIBRARY-ligprep_1-.sdf:1054	654	fragment-glide-dock_SP_pv.654	10/13/2023 17:03	10/13/2023 17:03			C:\Users\Haider Thaer\OneDrive - Jamia Millia Islamia (A Central University)\Desktop\plm9 project\fragment-glide-dock_SP	fragment-glide-dock_SP_pv.maegz	654																																	F7139034		2	3	3	1.5	75.6
	OTAVA-FRAGMENT-LIBRARY-ligprep_1-.sdf:7453	655	fragment-glide-dock_SP_pv.655	10/13/2023 17:03	10/13/2023 17:03			C:\Users\Haider Thaer\OneDrive - Jamia Millia Islamia (A Central University)\Desktop\plm9 project\fragment-glide-dock_SP	fragment-glide-dock_SP_pv.maegz	655																																	F1742904		2	4	2	2.5	66.5
	OTAVA-FRAGMENT-LIBRARY-ligprep_1-.sdf:9123	656	fragment-glide-dock_SP_pv.656	10/13/2023 17:03	10/13/2023 17:03			C:\Users\Haider Thaer\OneDrive - Jamia Millia Islamia (A Central University)\Desktop\plm9 project\fragment-glide-dock_SP	fragment-glide-dock_SP_pv.maegz	656																																	F12405456		1	2	1	0.7	56
	OTAVA-FRAGMENT-LIBRARY-ligprep_1-.sdf:10746	657	fragment-glide-dock_SP_pv.657	10/13/2023 17:03	10/13/2023 17:03			C:\Users\Haider Thaer\OneDrive - Jamia Millia Islamia (A Central University)\Desktop\plm9 project\fragment-glide-dock_SP	fragment-glide-dock_SP_pv.maegz	657																																	F1006880		1	3	3	2.8	47.6
	OTAVA-FRAGMENT-LIBRARY-ligprep_1-.sdf:2652	658	fragment-glide-dock_SP_pv.658	10/13/2023 17:03	10/13/2023 17:03			C:\Users\Haider Thaer\OneDrive - Jamia Millia Islamia (A Central University)\Desktop\plm9 project\fragment-glide-dock_SP	fragment-glide-dock_SP_pv.maegz	658																																	F7020610984		1	2	1	1.5	41.5
	OTAVA-FRAGMENT-LIBRARY-ligprep_1-.sdf:8255	659	fragment-glide-dock_SP_pv.659	10/13/2023 17:03	10/13/2023 17:03			C:\Users\Haider Thaer\OneDrive - Jamia Millia Islamia (A Central University)\Desktop\plm9 project\fragment-glide-dock_SP	fragment-glide-dock_SP_pv.maegz	659																																	F1445646		0	3	2	1.3	61.2
	OTAVA-FRAGMENT-LIBRARY-ligprep_1-.sdf:6868	660	fragment-glide-dock_SP_pv.660	10/13/2023 17:03	10/13/2023 17:03			C:\Users\Haider Thaer\OneDrive - Jamia Millia Islamia (A Central University)\Desktop\plm9 project\fragment-glide-dock_SP	fragment-glide-dock_SP_pv.maegz	660																																	F2188042		1	3	3	2.2	64.4
	OTAVA-FRAGMENT-LIBRARY-ligprep_1-.sdf:11081	661	fragment-glide-dock_SP_pv.661	10/13/2023 17:03	10/13/2023 17:03			C:\Users\Haider Thaer\OneDrive - Jamia Millia Islamia (A Central University)\Desktop\plm9 project\fragment-glide-dock_SP	fragment-glide-dock_SP_pv.maegz	661																																	F0124070071		1	2	2	3	49
	OTAVA-FRAGMENT-LIBRARY-ligprep_1-.sdf:2827	662	fragment-glide-dock_SP_pv.662	10/13/2023 17:03	10/13/2023 17:03			C:\Users\Haider Thaer\OneDrive - Jamia Millia Islamia (A Central University)\Desktop\plm9 project\fragment-glide-dock_SP	fragment-glide-dock_SP_pv.maegz	662																																	F7020410400		1	4	1	-0.2	70
	OTAVA-FRAGMENT-LIBRARY-ligprep_1-.sdf:10882	663	fragment-glide-dock_SP_pv.663	10/13/2023 17:03	10/13/2023 17:03			C:\Users\Haider Thaer\OneDrive - Jamia Millia Islamia (A Central University)\Desktop\plm9 project\fragment-glide-dock_SP	fragment-glide-dock_SP_pv.maegz	663																																	F0139900044		2	4	3	0.1	79
	OTAVA-FRAGMENT-LIBRARY-ligprep_1-.sdf:5485	664	fragment-glide-dock_SP_pv.664	10/13/2023 17:03	10/13/2023 17:03			C:\Users\Haider Thaer\OneDrive - Jamia Millia Islamia (A Central University)\Desktop\plm9 project\fragment-glide-dock_SP	fragment-glide-dock_SP_pv.maegz	664																																	F4034047	HCl	1	2	2	1.7	43.8
	OTAVA-FRAGMENT-LIBRARY-ligprep_1-.sdf:10971	665	fragment-glide-dock_SP_pv.665	10/13/2023 17:03	10/13/2023 17:03			C:\Users\Haider Thaer\OneDrive - Jamia Millia Islamia (A Central University)\Desktop\plm9 project\fragment-glide-dock_SP	fragment-glide-dock_SP_pv.maegz	665																																	F0127480154		0	4	3	2.4	80.3
	OTAVA-FRAGMENT-LIBRARY-ligprep_1-.sdf:3361	666	fragment-glide-dock_SP_pv.666	10/13/2023 17:03	10/13/2023 17:03			C:\Users\Haider Thaer\OneDrive - Jamia Millia Islamia (A Central University)\Desktop\plm9 project\fragment-glide-dock_SP	fragment-glide-dock_SP_pv.maegz	666																																	F7018611182		1	3	2	1.7	57.6
	OTAVA-FRAGMENT-LIBRARY-ligprep_1-.sdf:11203	667	fragment-glide-dock_SP_pv.667	10/13/2023 17:03	10/13/2023 17:03			C:\Users\Haider Thaer\OneDrive - Jamia Millia Islamia (A Central University)\Desktop\plm9 project\fragment-glide-dock_SP	fragment-glide-dock_SP_pv.maegz	667																																	F0116700100		2	2	0	0	54.7
	OTAVA-FRAGMENT-LIBRARY-ligprep_1-.sdf:7009	668	fragment-glide-dock_SP_pv.668	10/13/2023 17:03	10/13/2023 17:03			C:\Users\Haider Thaer\OneDrive - Jamia Millia Islamia (A Central University)\Desktop\plm9 project\fragment-glide-dock_SP	fragment-glide-dock_SP_pv.maegz	668																																	F2049291		1	2	2	2.4	37.3
	OTAVA-FRAGMENT-LIBRARY-ligprep_1-.sdf:5512	669	fragment-glide-dock_SP_pv.669	10/13/2023 17:03	10/13/2023 17:03			C:\Users\Haider Thaer\OneDrive - Jamia Millia Islamia (A Central University)\Desktop\plm9 project\fragment-glide-dock_SP	fragment-glide-dock_SP_pv.maegz	669																																	F3851343		0	4	0	2.7	68.9
	OTAVA-FRAGMENT-LIBRARY-ligprep_1-.sdf:5796	670	fragment-glide-dock_SP_pv.670	10/13/2023 17:03	10/13/2023 17:03			C:\Users\Haider Thaer\OneDrive - Jamia Millia Islamia (A Central University)\Desktop\plm9 project\fragment-glide-dock_SP	fragment-glide-dock_SP_pv.maegz	670																																	F3488422		2	2	1	1.8	53.1
	OTAVA-FRAGMENT-LIBRARY-ligprep_1-.sdf:1663	671	fragment-glide-dock_SP_pv.671	10/13/2023 17:03	10/13/2023 17:03			C:\Users\Haider Thaer\OneDrive - Jamia Millia Islamia (A Central University)\Desktop\plm9 project\fragment-glide-dock_SP	fragment-glide-dock_SP_pv.maegz	671																																	F7119631430		0	1	2	2.4	41.9
	OTAVA-FRAGMENT-LIBRARY-ligprep_1-.sdf:6996	672	fragment-glide-dock_SP_pv.672	10/13/2023 17:03	10/13/2023 17:03			C:\Users\Haider Thaer\OneDrive - Jamia Millia Islamia (A Central University)\Desktop\plm9 project\fragment-glide-dock_SP	fragment-glide-dock_SP_pv.maegz	672																																	F2050405		1	3	0	1.5	47.6
	OTAVA-FRAGMENT-LIBRARY-ligprep_1-.sdf:10349	673	fragment-glide-dock_SP_pv.673	10/13/2023 17:03	10/13/2023 17:03			C:\Users\Haider Thaer\OneDrive - Jamia Millia Islamia (A Central University)\Desktop\plm9 project\fragment-glide-dock_SP	fragment-glide-dock_SP_pv.maegz	673																																	F1048834	HCl	2	2	2	1.5	55.1
	OTAVA-FRAGMENT-LIBRARY-ligprep_1-.sdf:139	674	fragment-glide-dock_SP_pv.674	10/13/2023 17:03	10/13/2023 17:03			C:\Users\Haider Thaer\OneDrive - Jamia Millia Islamia (A Central University)\Desktop\plm9 project\fragment-glide-dock_SP	fragment-glide-dock_SP_pv.maegz	674																																	F9080320		2	4	3	2.5	54
	OTAVA-FRAGMENT-LIBRARY-ligprep_1-.sdf:7266	675	fragment-glide-dock_SP_pv.675	10/13/2023 17:03	10/13/2023 17:03			C:\Users\Haider Thaer\OneDrive - Jamia Millia Islamia (A Central University)\Desktop\plm9 project\fragment-glide-dock_SP	fragment-glide-dock_SP_pv.maegz	675																																	F1790578		1	1	1	2.5	32.3
	OTAVA-FRAGMENT-LIBRARY-ligprep_1-.sdf:4917	676	fragment-glide-dock_SP_pv.676	10/13/2023 17:03	10/13/2023 17:03			C:\Users\Haider Thaer\OneDrive - Jamia Millia Islamia (A Central University)\Desktop\plm9 project\fragment-glide-dock_SP	fragment-glide-dock_SP_pv.maegz	676																																	F5028428		2	3	2	1.4	57.5
	OTAVA-FRAGMENT-LIBRARY-ligprep_1-.sdf:4168	677	fragment-glide-dock_SP_pv.677	10/13/2023 17:03	10/13/2023 17:03			C:\Users\Haider Thaer\OneDrive - Jamia Millia Islamia (A Central University)\Desktop\plm9 project\fragment-glide-dock_SP	fragment-glide-dock_SP_pv.maegz	677																																	F6667728		0	4	2	0.9	78.3
	OTAVA-FRAGMENT-LIBRARY-ligprep_1-.sdf:8954	678	fragment-glide-dock_SP_pv.678	10/13/2023 17:03	10/13/2023 17:03			C:\Users\Haider Thaer\OneDrive - Jamia Millia Islamia (A Central University)\Desktop\plm9 project\fragment-glide-dock_SP	fragment-glide-dock_SP_pv.maegz	678																																	F1287112		1	2	2	1.4	65.5
	OTAVA-FRAGMENT-LIBRARY-ligprep_1-.sdf:5049	679	fragment-glide-dock_SP_pv.679	10/13/2023 17:03	10/13/2023 17:03			C:\Users\Haider Thaer\OneDrive - Jamia Millia Islamia (A Central University)\Desktop\plm9 project\fragment-glide-dock_SP	fragment-glide-dock_SP_pv.maegz	679																																	F4790477		1	4	1	1.3	74.7
	OTAVA-FRAGMENT-LIBRARY-ligprep_1-.sdf:4883	680	fragment-glide-dock_SP_pv.680	10/13/2023 17:03	10/13/2023 17:03			C:\Users\Haider Thaer\OneDrive - Jamia Millia Islamia (A Central University)\Desktop\plm9 project\fragment-glide-dock_SP	fragment-glide-dock_SP_pv.maegz	680																																	F5051631		1	2	2	2.1	37.3
	OTAVA-FRAGMENT-LIBRARY-ligprep_1-.sdf:9102	681	fragment-glide-dock_SP_pv.681	10/13/2023 17:03	10/13/2023 17:03			C:\Users\Haider Thaer\OneDrive - Jamia Millia Islamia (A Central University)\Desktop\plm9 project\fragment-glide-dock_SP	fragment-glide-dock_SP_pv.maegz	681																																	F12482188		0	4	3	2.7	79.3
	OTAVA-FRAGMENT-LIBRARY-ligprep_1-.sdf:10593	682	fragment-glide-dock_SP_pv.682	10/13/2023 17:03	10/13/2023 17:03			C:\Users\Haider Thaer\OneDrive - Jamia Millia Islamia (A Central University)\Desktop\plm9 project\fragment-glide-dock_SP	fragment-glide-dock_SP_pv.maegz	682																																	F1016265		2	2	3	2.5	58.2
	OTAVA-FRAGMENT-LIBRARY-ligprep_1-.sdf:7069	683	fragment-glide-dock_SP_pv.683	10/13/2023 17:03	10/13/2023 17:03			C:\Users\Haider Thaer\OneDrive - Jamia Millia Islamia (A Central University)\Desktop\plm9 project\fragment-glide-dock_SP	fragment-glide-dock_SP_pv.maegz	683																																	F1975231		1	3	1	1.6	54.4
	OTAVA-FRAGMENT-LIBRARY-ligprep_1-.sdf:7457	684	fragment-glide-dock_SP_pv.684	10/13/2023 17:03	10/13/2023 17:03			C:\Users\Haider Thaer\OneDrive - Jamia Millia Islamia (A Central University)\Desktop\plm9 project\fragment-glide-dock_SP	fragment-glide-dock_SP_pv.maegz	684																																	F1740543		0	4	1	1.8	46.8
	OTAVA-FRAGMENT-LIBRARY-ligprep_1-.sdf:9254	685	fragment-glide-dock_SP_pv.685	10/13/2023 17:03	10/13/2023 17:03			C:\Users\Haider Thaer\OneDrive - Jamia Millia Islamia (A Central University)\Desktop\plm9 project\fragment-glide-dock_SP	fragment-glide-dock_SP_pv.maegz	685																																	F1218113		3	3	3	1.1	74.9
	OTAVA-FRAGMENT-LIBRARY-ligprep_1-.sdf:11166	686	fragment-glide-dock_SP_pv.686	10/13/2023 17:03	10/13/2023 17:03			C:\Users\Haider Thaer\OneDrive - Jamia Millia Islamia (A Central University)\Desktop\plm9 project\fragment-glide-dock_SP	fragment-glide-dock_SP_pv.maegz	686																																	F0117470037		2	3	2	2.5	72.7
	OTAVA-FRAGMENT-LIBRARY-ligprep_1-.sdf:3960	687	fragment-glide-dock_SP_pv.687	10/13/2023 17:03	10/13/2023 17:03			C:\Users\Haider Thaer\OneDrive - Jamia Millia Islamia (A Central University)\Desktop\plm9 project\fragment-glide-dock_SP	fragment-glide-dock_SP_pv.maegz	687																																	F7010000389		1	3	3	2.6	65.5
	OTAVA-FRAGMENT-LIBRARY-ligprep_1-.sdf:4267	688	fragment-glide-dock_SP_pv.688	10/13/2023 17:03	10/13/2023 17:03			C:\Users\Haider Thaer\OneDrive - Jamia Millia Islamia (A Central University)\Desktop\plm9 project\fragment-glide-dock_SP	fragment-glide-dock_SP_pv.maegz	688																																	F6466448	HCl	1	3	1	1.8	52.3
	OTAVA-FRAGMENT-LIBRARY-ligprep_1-.sdf:11032	689	fragment-glide-dock_SP_pv.689	10/13/2023 17:03	10/13/2023 17:03			C:\Users\Haider Thaer\OneDrive - Jamia Millia Islamia (A Central University)\Desktop\plm9 project\fragment-glide-dock_SP	fragment-glide-dock_SP_pv.maegz	689																																	F0125228913		0	4	2	2.9	34.6
	OTAVA-FRAGMENT-LIBRARY-ligprep_1-.sdf:6262	690	fragment-glide-dock_SP_pv.690	10/13/2023 17:03	10/13/2023 17:03			C:\Users\Haider Thaer\OneDrive - Jamia Millia Islamia (A Central University)\Desktop\plm9 project\fragment-glide-dock_SP	fragment-glide-dock_SP_pv.maegz	690																																	F2829972		2	3	1	0.9	63.3
	OTAVA-FRAGMENT-LIBRARY-ligprep_1-.sdf:1042	691	fragment-glide-dock_SP_pv.691	10/13/2023 17:03	10/13/2023 17:03			C:\Users\Haider Thaer\OneDrive - Jamia Millia Islamia (A Central University)\Desktop\plm9 project\fragment-glide-dock_SP	fragment-glide-dock_SP_pv.maegz	691																																	F7139161		0	3	1	2.8	56.2
	OTAVA-FRAGMENT-LIBRARY-ligprep_1-.sdf:9536	692	fragment-glide-dock_SP_pv.692	10/13/2023 17:03	10/13/2023 17:03			C:\Users\Haider Thaer\OneDrive - Jamia Millia Islamia (A Central University)\Desktop\plm9 project\fragment-glide-dock_SP	fragment-glide-dock_SP_pv.maegz	692																																	F1161499		0	3	1	0.5	62.9
	OTAVA-FRAGMENT-LIBRARY-ligprep_1-.sdf:5967	693	fragment-glide-dock_SP_pv.693	10/13/2023 17:03	10/13/2023 17:03			C:\Users\Haider Thaer\OneDrive - Jamia Millia Islamia (A Central University)\Desktop\plm9 project\fragment-glide-dock_SP	fragment-glide-dock_SP_pv.maegz	693																																	F3357470		1	3	1	0.5	57.6
	OTAVA-FRAGMENT-LIBRARY-ligprep_1-.sdf:4024	694	fragment-glide-dock_SP_pv.694	10/13/2023 17:03	10/13/2023 17:03			C:\Users\Haider Thaer\OneDrive - Jamia Millia Islamia (A Central University)\Desktop\plm9 project\fragment-glide-dock_SP	fragment-glide-dock_SP_pv.maegz	694																																	F6955194		1	2	1	1.5	46.2
	OTAVA-FRAGMENT-LIBRARY-ligprep_1-.sdf:147	695	fragment-glide-dock_SP_pv.695	10/13/2023 17:03	10/13/2023 17:03			C:\Users\Haider Thaer\OneDrive - Jamia Millia Islamia (A Central University)\Desktop\plm9 project\fragment-glide-dock_SP	fragment-glide-dock_SP_pv.maegz	695																																	F9080309		1	3	3	2	45.2
	OTAVA-FRAGMENT-LIBRARY-ligprep_1-.sdf:3953	696	fragment-glide-dock_SP_pv.696	10/13/2023 17:03	10/13/2023 17:03			C:\Users\Haider Thaer\OneDrive - Jamia Millia Islamia (A Central University)\Desktop\plm9 project\fragment-glide-dock_SP	fragment-glide-dock_SP_pv.maegz	696																																	F7010010012		1	4	3	2.4	39.6
	OTAVA-FRAGMENT-LIBRARY-ligprep_1-.sdf:5914	697	fragment-glide-dock_SP_pv.697	10/13/2023 17:03	10/13/2023 17:03			C:\Users\Haider Thaer\OneDrive - Jamia Millia Islamia (A Central University)\Desktop\plm9 project\fragment-glide-dock_SP	fragment-glide-dock_SP_pv.maegz	697																																	F3461762		2	2	1	1.5	54.7
	OTAVA-FRAGMENT-LIBRARY-ligprep_1-.sdf:10231	698	fragment-glide-dock_SP_pv.698	10/13/2023 17:03	10/13/2023 17:03			C:\Users\Haider Thaer\OneDrive - Jamia Millia Islamia (A Central University)\Desktop\plm9 project\fragment-glide-dock_SP	fragment-glide-dock_SP_pv.maegz	698																																	F1056590		1	3	2	0.9	57.6
	OTAVA-FRAGMENT-LIBRARY-ligprep_1-.sdf:4674	699	fragment-glide-dock_SP_pv.699	10/13/2023 17:03	10/13/2023 17:03			C:\Users\Haider Thaer\OneDrive - Jamia Millia Islamia (A Central University)\Desktop\plm9 project\fragment-glide-dock_SP	fragment-glide-dock_SP_pv.maegz	699																																	F5969544		1	3	2	1.6	54.6
	OTAVA-FRAGMENT-LIBRARY-ligprep_1-.sdf:9779	700	fragment-glide-dock_SP_pv.700	10/13/2023 17:03	10/13/2023 17:03			C:\Users\Haider Thaer\OneDrive - Jamia Millia Islamia (A Central University)\Desktop\plm9 project\fragment-glide-dock_SP	fragment-glide-dock_SP_pv.maegz	700																																	F11186710		1	2	1	1.2	56
	OTAVA-FRAGMENT-LIBRARY-ligprep_1-.sdf:9238	701	fragment-glide-dock_SP_pv.701	10/13/2023 17:03	10/13/2023 17:03			C:\Users\Haider Thaer\OneDrive - Jamia Millia Islamia (A Central University)\Desktop\plm9 project\fragment-glide-dock_SP	fragment-glide-dock_SP_pv.maegz	701																																	F1218464		1	4	3	1.5	59.4
	OTAVA-FRAGMENT-LIBRARY-ligprep_1-.sdf:9478	702	fragment-glide-dock_SP_pv.702	10/13/2023 17:03	10/13/2023 17:03			C:\Users\Haider Thaer\OneDrive - Jamia Millia Islamia (A Central University)\Desktop\plm9 project\fragment-glide-dock_SP	fragment-glide-dock_SP_pv.maegz	702																																	F1178876		0	3	0	2.2	50.1
	OTAVA-FRAGMENT-LIBRARY-ligprep_1-.sdf:4455	703	fragment-glide-dock_SP_pv.703	10/13/2023 17:03	10/13/2023 17:03			C:\Users\Haider Thaer\OneDrive - Jamia Millia Islamia (A Central University)\Desktop\plm9 project\fragment-glide-dock_SP	fragment-glide-dock_SP_pv.maegz	703																																	F6209235		1	2	2	2.7	42.2
	OTAVA-FRAGMENT-LIBRARY-ligprep_1-.sdf:11584	704	fragment-glide-dock_SP_pv.704	10/13/2023 17:03	10/13/2023 17:03			C:\Users\Haider Thaer\OneDrive - Jamia Millia Islamia (A Central University)\Desktop\plm9 project\fragment-glide-dock_SP	fragment-glide-dock_SP_pv.maegz	704																																	F0105500011		0	2	0	2.8	23.6
	OTAVA-FRAGMENT-LIBRARY-ligprep_1-.sdf:8579	705	fragment-glide-dock_SP_pv.705	10/13/2023 17:03	10/13/2023 17:03			C:\Users\Haider Thaer\OneDrive - Jamia Millia Islamia (A Central University)\Desktop\plm9 project\fragment-glide-dock_SP	fragment-glide-dock_SP_pv.maegz	705																																	F1363109	HBr	2	2	2	2.7	46.3
	OTAVA-FRAGMENT-LIBRARY-ligprep_1-.sdf:3000	706	fragment-glide-dock_SP_pv.706	10/13/2023 17:03	10/13/2023 17:03			C:\Users\Haider Thaer\OneDrive - Jamia Millia Islamia (A Central University)\Desktop\plm9 project\fragment-glide-dock_SP	fragment-glide-dock_SP_pv.maegz	706																																	F7020330565		1	2	2	1.7	37.3
	OTAVA-FRAGMENT-LIBRARY-ligprep_1-.sdf:9410	707	fragment-glide-dock_SP_pv.707	10/13/2023 17:03	10/13/2023 17:03			C:\Users\Haider Thaer\OneDrive - Jamia Millia Islamia (A Central University)\Desktop\plm9 project\fragment-glide-dock_SP	fragment-glide-dock_SP_pv.maegz	707																																	F1186280		1	3	2	1.3	55.6
	OTAVA-FRAGMENT-LIBRARY-ligprep_1-.sdf:10707	708	fragment-glide-dock_SP_pv.708	10/13/2023 17:03	10/13/2023 17:03			C:\Users\Haider Thaer\OneDrive - Jamia Millia Islamia (A Central University)\Desktop\plm9 project\fragment-glide-dock_SP	fragment-glide-dock_SP_pv.maegz	708																																	F1011825		1	3	2	1.5	63.6
	OTAVA-FRAGMENT-LIBRARY-ligprep_1-.sdf:9927	709	fragment-glide-dock_SP_pv.709	10/13/2023 17:03	10/13/2023 17:03			C:\Users\Haider Thaer\OneDrive - Jamia Millia Islamia (A Central University)\Desktop\plm9 project\fragment-glide-dock_SP	fragment-glide-dock_SP_pv.maegz	709																																	F1111918	HCl	2	3	2	2	54.1
	OTAVA-FRAGMENT-LIBRARY-ligprep_1-.sdf:5298	710	fragment-glide-dock_SP_pv.710	10/13/2023 17:03	10/13/2023 17:03			C:\Users\Haider Thaer\OneDrive - Jamia Millia Islamia (A Central University)\Desktop\plm9 project\fragment-glide-dock_SP	fragment-glide-dock_SP_pv.maegz	710																																	F4372139		2	3	1	-0.1	53.6
	OTAVA-FRAGMENT-LIBRARY-ligprep_1-.sdf:5435	711	fragment-glide-dock_SP_pv.711	10/13/2023 17:03	10/13/2023 17:03			C:\Users\Haider Thaer\OneDrive - Jamia Millia Islamia (A Central University)\Desktop\plm9 project\fragment-glide-dock_SP	fragment-glide-dock_SP_pv.maegz	711																																	F4194715		2	3	1	0	53.6
	OTAVA-FRAGMENT-LIBRARY-ligprep_1-.sdf:11705	712	fragment-glide-dock_SP_pv.712	10/13/2023 17:03	10/13/2023 17:03			C:\Users\Haider Thaer\OneDrive - Jamia Millia Islamia (A Central University)\Desktop\plm9 project\fragment-glide-dock_SP	fragment-glide-dock_SP_pv.maegz	712																																	F0103660281		1	3	3	2.8	49.4
	OTAVA-FRAGMENT-LIBRARY-ligprep_1-.sdf:4479	713	fragment-glide-dock_SP_pv.713	10/13/2023 17:03	10/13/2023 17:03			C:\Users\Haider Thaer\OneDrive - Jamia Millia Islamia (A Central University)\Desktop\plm9 project\fragment-glide-dock_SP	fragment-glide-dock_SP_pv.maegz	713																																	F6138608	HCl	1	4	3	1.9	60.2
	OTAVA-FRAGMENT-LIBRARY-ligprep_1-.sdf:1007	714	fragment-glide-dock_SP_pv.714	10/13/2023 17:03	10/13/2023 17:03			C:\Users\Haider Thaer\OneDrive - Jamia Millia Islamia (A Central University)\Desktop\plm9 project\fragment-glide-dock_SP	fragment-glide-dock_SP_pv.maegz	714																																	F7210540007		1	2	1	2.4	37.3
	OTAVA-FRAGMENT-LIBRARY-ligprep_1-.sdf:5212	715	fragment-glide-dock_SP_pv.715	10/13/2023 17:03	10/13/2023 17:03			C:\Users\Haider Thaer\OneDrive - Jamia Millia Islamia (A Central University)\Desktop\plm9 project\fragment-glide-dock_SP	fragment-glide-dock_SP_pv.maegz	715																																	F4435000		0	4	1	1.2	64
	OTAVA-FRAGMENT-LIBRARY-ligprep_1-.sdf:9707	716	fragment-glide-dock_SP_pv.716	10/13/2023 17:03	10/13/2023 17:03			C:\Users\Haider Thaer\OneDrive - Jamia Millia Islamia (A Central University)\Desktop\plm9 project\fragment-glide-dock_SP	fragment-glide-dock_SP_pv.maegz	716																																	F1129961		2	4	2	0.1	79.3
	OTAVA-FRAGMENT-LIBRARY-ligprep_1-.sdf:8370	717	fragment-glide-dock_SP_pv.717	10/13/2023 17:03	10/13/2023 17:03			C:\Users\Haider Thaer\OneDrive - Jamia Millia Islamia (A Central University)\Desktop\plm9 project\fragment-glide-dock_SP	fragment-glide-dock_SP_pv.maegz	717																																	F1434321		1	3	3	2.9	66.9
	OTAVA-FRAGMENT-LIBRARY-ligprep_1-.sdf:9031	718	fragment-glide-dock_SP_pv.718	10/13/2023 17:03	10/13/2023 17:03			C:\Users\Haider Thaer\OneDrive - Jamia Millia Islamia (A Central University)\Desktop\plm9 project\fragment-glide-dock_SP	fragment-glide-dock_SP_pv.maegz	718																																	F12712370	2 HCl	1	2	2	0.9	43.3
	OTAVA-FRAGMENT-LIBRARY-ligprep_1-.sdf:8440	719	fragment-glide-dock_SP_pv.719	10/13/2023 17:03	10/13/2023 17:03			C:\Users\Haider Thaer\OneDrive - Jamia Millia Islamia (A Central University)\Desktop\plm9 project\fragment-glide-dock_SP	fragment-glide-dock_SP_pv.maegz	719																																	F1392624		0	4	2	1.5	52.6
	OTAVA-FRAGMENT-LIBRARY-ligprep_1-.sdf:4858	720	fragment-glide-dock_SP_pv.720	10/13/2023 17:03	10/13/2023 17:03			C:\Users\Haider Thaer\OneDrive - Jamia Millia Islamia (A Central University)\Desktop\plm9 project\fragment-glide-dock_SP	fragment-glide-dock_SP_pv.maegz	720																																	F5104188	HCl	1	2	1	2	43.8
	OTAVA-FRAGMENT-LIBRARY-ligprep_1-.sdf:9330	721	fragment-glide-dock_SP_pv.721	10/13/2023 17:03	10/13/2023 17:03			C:\Users\Haider Thaer\OneDrive - Jamia Millia Islamia (A Central University)\Desktop\plm9 project\fragment-glide-dock_SP	fragment-glide-dock_SP_pv.maegz	721																																	F1200751		2	2	1	2.1	53.1
	OTAVA-FRAGMENT-LIBRARY-ligprep_1-.sdf:1240	722	fragment-glide-dock_SP_pv.722	10/13/2023 17:03	10/13/2023 17:03			C:\Users\Haider Thaer\OneDrive - Jamia Millia Islamia (A Central University)\Desktop\plm9 project\fragment-glide-dock_SP	fragment-glide-dock_SP_pv.maegz	722																																	F7127372		2	4	3	2.4	76.8
	OTAVA-FRAGMENT-LIBRARY-ligprep_1-.sdf:692	723	fragment-glide-dock_SP_pv.723	10/13/2023 17:03	10/13/2023 17:03			C:\Users\Haider Thaer\OneDrive - Jamia Millia Islamia (A Central University)\Desktop\plm9 project\fragment-glide-dock_SP	fragment-glide-dock_SP_pv.maegz	723																																	F7217981970		1	2	1	2.6	41.6
	OTAVA-FRAGMENT-LIBRARY-ligprep_1-.sdf:10105	724	fragment-glide-dock_SP_pv.724	10/13/2023 17:03	10/13/2023 17:03			C:\Users\Haider Thaer\OneDrive - Jamia Millia Islamia (A Central University)\Desktop\plm9 project\fragment-glide-dock_SP	fragment-glide-dock_SP_pv.maegz	724																																	F1087092		2	3	1	1.4	66.4
	OTAVA-FRAGMENT-LIBRARY-ligprep_1-.sdf:11580	725	fragment-glide-dock_SP_pv.725	10/13/2023 17:03	10/13/2023 17:03			C:\Users\Haider Thaer\OneDrive - Jamia Millia Islamia (A Central University)\Desktop\plm9 project\fragment-glide-dock_SP	fragment-glide-dock_SP_pv.maegz	725																																	F0105620468		1	4	3	1.9	73.1
	OTAVA-FRAGMENT-LIBRARY-ligprep_1-.sdf:5751	726	fragment-glide-dock_SP_pv.726	10/13/2023 17:03	10/13/2023 17:03			C:\Users\Haider Thaer\OneDrive - Jamia Millia Islamia (A Central University)\Desktop\plm9 project\fragment-glide-dock_SP	fragment-glide-dock_SP_pv.maegz	726																																	F3514744		1	1	0	1.3	29.1
	OTAVA-FRAGMENT-LIBRARY-ligprep_1-.sdf:574	727	fragment-glide-dock_SP_pv.727	10/13/2023 17:03	10/13/2023 17:03			C:\Users\Haider Thaer\OneDrive - Jamia Millia Islamia (A Central University)\Desktop\plm9 project\fragment-glide-dock_SP	fragment-glide-dock_SP_pv.maegz	727																																	F7559466		1	3	1	1.4	54.4
	OTAVA-FRAGMENT-LIBRARY-ligprep_1-.sdf:5744	728	fragment-glide-dock_SP_pv.728	10/13/2023 17:03	10/13/2023 17:03			C:\Users\Haider Thaer\OneDrive - Jamia Millia Islamia (A Central University)\Desktop\plm9 project\fragment-glide-dock_SP	fragment-glide-dock_SP_pv.maegz	728																																	F3517623		2	2	3	0.7	54.7
	OTAVA-FRAGMENT-LIBRARY-ligprep_1-.sdf:1252	729	fragment-glide-dock_SP_pv.729	10/13/2023 17:03	10/13/2023 17:03			C:\Users\Haider Thaer\OneDrive - Jamia Millia Islamia (A Central University)\Desktop\plm9 project\fragment-glide-dock_SP	fragment-glide-dock_SP_pv.maegz	729																																	F7126483		2	3	2	2.3	67.6
	OTAVA-FRAGMENT-LIBRARY-ligprep_1-.sdf:11108	730	fragment-glide-dock_SP_pv.730	10/13/2023 17:03	10/13/2023 17:03			C:\Users\Haider Thaer\OneDrive - Jamia Millia Islamia (A Central University)\Desktop\plm9 project\fragment-glide-dock_SP	fragment-glide-dock_SP_pv.maegz	730																																	F0123400436		1	4	3	1.7	74.7
	OTAVA-FRAGMENT-LIBRARY-ligprep_1-.sdf:7255	731	fragment-glide-dock_SP_pv.731	10/13/2023 17:03	10/13/2023 17:03			C:\Users\Haider Thaer\OneDrive - Jamia Millia Islamia (A Central University)\Desktop\plm9 project\fragment-glide-dock_SP	fragment-glide-dock_SP_pv.maegz	731																																	F1792957		0	3	2	0.7	54.5
	OTAVA-FRAGMENT-LIBRARY-ligprep_1-.sdf:8080	732	fragment-glide-dock_SP_pv.732	10/13/2023 17:03	10/13/2023 17:03			C:\Users\Haider Thaer\OneDrive - Jamia Millia Islamia (A Central University)\Desktop\plm9 project\fragment-glide-dock_SP	fragment-glide-dock_SP_pv.maegz	732																																	F1499803		2	3	2	2.6	63.3
	OTAVA-FRAGMENT-LIBRARY-ligprep_1-.sdf:7169	733	fragment-glide-dock_SP_pv.733	10/13/2023 17:03	10/13/2023 17:03			C:\Users\Haider Thaer\OneDrive - Jamia Millia Islamia (A Central University)\Desktop\plm9 project\fragment-glide-dock_SP	fragment-glide-dock_SP_pv.maegz	733																																	F1880649		2	3	1	1.2	61.7
	OTAVA-FRAGMENT-LIBRARY-ligprep_1-.sdf:4843	734	fragment-glide-dock_SP_pv.734	10/13/2023 17:03	10/13/2023 17:03			C:\Users\Haider Thaer\OneDrive - Jamia Millia Islamia (A Central University)\Desktop\plm9 project\fragment-glide-dock_SP	fragment-glide-dock_SP_pv.maegz	734																																	F5110090035		1	2	1	1.6	56
	OTAVA-FRAGMENT-LIBRARY-ligprep_1-.sdf:3156	735	fragment-glide-dock_SP_pv.735	10/13/2023 17:03	10/13/2023 17:03			C:\Users\Haider Thaer\OneDrive - Jamia Millia Islamia (A Central University)\Desktop\plm9 project\fragment-glide-dock_SP	fragment-glide-dock_SP_pv.maegz	735																																	F7019081214		1	2	1	3	33.1
	OTAVA-FRAGMENT-LIBRARY-ligprep_1-.sdf:1004	736	fragment-glide-dock_SP_pv.736	10/13/2023 17:03	10/13/2023 17:03			C:\Users\Haider Thaer\OneDrive - Jamia Millia Islamia (A Central University)\Desktop\plm9 project\fragment-glide-dock_SP	fragment-glide-dock_SP_pv.maegz	736																																	F7210540021		1	3	3	2	46.5
	OTAVA-FRAGMENT-LIBRARY-ligprep_1-.sdf:10218	737	fragment-glide-dock_SP_pv.737	10/13/2023 17:03	10/13/2023 17:03			C:\Users\Haider Thaer\OneDrive - Jamia Millia Islamia (A Central University)\Desktop\plm9 project\fragment-glide-dock_SP	fragment-glide-dock_SP_pv.maegz	737																																	F1056707		1	4	1	-1	77.9
	OTAVA-FRAGMENT-LIBRARY-ligprep_1-.sdf:7801	738	fragment-glide-dock_SP_pv.738	10/13/2023 17:03	10/13/2023 17:03			C:\Users\Haider Thaer\OneDrive - Jamia Millia Islamia (A Central University)\Desktop\plm9 project\fragment-glide-dock_SP	fragment-glide-dock_SP_pv.maegz	738																																	F1598688		1	4	3	2.3	55.4
	OTAVA-FRAGMENT-LIBRARY-ligprep_1-.sdf:3347	739	fragment-glide-dock_SP_pv.739	10/13/2023 17:03	10/13/2023 17:03			C:\Users\Haider Thaer\OneDrive - Jamia Millia Islamia (A Central University)\Desktop\plm9 project\fragment-glide-dock_SP	fragment-glide-dock_SP_pv.maegz	739																																	F7018611218		1	3	2	-0.1	57.6
	OTAVA-FRAGMENT-LIBRARY-ligprep_1-.sdf:1676	740	fragment-glide-dock_SP_pv.740	10/13/2023 17:03	10/13/2023 17:03			C:\Users\Haider Thaer\OneDrive - Jamia Millia Islamia (A Central University)\Desktop\plm9 project\fragment-glide-dock_SP	fragment-glide-dock_SP_pv.maegz	740																																	F7119620462		2	2	3	2.8	57.8
	OTAVA-FRAGMENT-LIBRARY-ligprep_1-.sdf:9074	741	fragment-glide-dock_SP_pv.741	10/13/2023 17:03	10/13/2023 17:03			C:\Users\Haider Thaer\OneDrive - Jamia Millia Islamia (A Central University)\Desktop\plm9 project\fragment-glide-dock_SP	fragment-glide-dock_SP_pv.maegz	741																																	F12482618	HCl	1	3	3	2.1	74.3
	OTAVA-FRAGMENT-LIBRARY-ligprep_1-.sdf:4693	742	fragment-glide-dock_SP_pv.742	10/13/2023 17:03	10/13/2023 17:03			C:\Users\Haider Thaer\OneDrive - Jamia Millia Islamia (A Central University)\Desktop\plm9 project\fragment-glide-dock_SP	fragment-glide-dock_SP_pv.maegz	742																																	F5918614		2	3	2	0.8	62.2
	OTAVA-FRAGMENT-LIBRARY-ligprep_1-.sdf:9535	743	fragment-glide-dock_SP_pv.743	10/13/2023 17:03	10/13/2023 17:03			C:\Users\Haider Thaer\OneDrive - Jamia Millia Islamia (A Central University)\Desktop\plm9 project\fragment-glide-dock_SP	fragment-glide-dock_SP_pv.maegz	743																																	F1161502		0	3	2	1.1	62.9
	OTAVA-FRAGMENT-LIBRARY-ligprep_1-.sdf:570	744	fragment-glide-dock_SP_pv.744	10/13/2023 17:03	10/13/2023 17:03			C:\Users\Haider Thaer\OneDrive - Jamia Millia Islamia (A Central University)\Desktop\plm9 project\fragment-glide-dock_SP	fragment-glide-dock_SP_pv.maegz	744																																	F7559474		0	2	1	2.7	32.7
	OTAVA-FRAGMENT-LIBRARY-ligprep_1-.sdf:10720	745	fragment-glide-dock_SP_pv.745	10/13/2023 17:03	10/13/2023 17:03			C:\Users\Haider Thaer\OneDrive - Jamia Millia Islamia (A Central University)\Desktop\plm9 project\fragment-glide-dock_SP	fragment-glide-dock_SP_pv.maegz	745																																	F1010469		1	3	2	1.2	66.7
	OTAVA-FRAGMENT-LIBRARY-ligprep_1-.sdf:10632	746	fragment-glide-dock_SP_pv.746	10/13/2023 17:03	10/13/2023 17:03			C:\Users\Haider Thaer\OneDrive - Jamia Millia Islamia (A Central University)\Desktop\plm9 project\fragment-glide-dock_SP	fragment-glide-dock_SP_pv.maegz	746																																	F1015289		2	2	3	2.7	49.3
	OTAVA-FRAGMENT-LIBRARY-ligprep_1-.sdf:2380	747	fragment-glide-dock_SP_pv.747	10/13/2023 17:03	10/13/2023 17:03			C:\Users\Haider Thaer\OneDrive - Jamia Millia Islamia (A Central University)\Desktop\plm9 project\fragment-glide-dock_SP	fragment-glide-dock_SP_pv.maegz	747																																	F7110950332		1	2	0	1.9	67.1
	OTAVA-FRAGMENT-LIBRARY-ligprep_1-.sdf:11602	748	fragment-glide-dock_SP_pv.748	10/13/2023 17:03	10/13/2023 17:03			C:\Users\Haider Thaer\OneDrive - Jamia Millia Islamia (A Central University)\Desktop\plm9 project\fragment-glide-dock_SP	fragment-glide-dock_SP_pv.maegz	748																																	F0104840058		2	4	3	1.6	65.8
	OTAVA-FRAGMENT-LIBRARY-ligprep_1-.sdf:4908	749	fragment-glide-dock_SP_pv.749	10/13/2023 17:03	10/13/2023 17:03			C:\Users\Haider Thaer\OneDrive - Jamia Millia Islamia (A Central University)\Desktop\plm9 project\fragment-glide-dock_SP	fragment-glide-dock_SP_pv.maegz	749																																	F5031877		2	4	2	1.7	74.6
	OTAVA-FRAGMENT-LIBRARY-ligprep_1-.sdf:1510	750	fragment-glide-dock_SP_pv.750	10/13/2023 17:03	10/13/2023 17:03			C:\Users\Haider Thaer\OneDrive - Jamia Millia Islamia (A Central University)\Desktop\plm9 project\fragment-glide-dock_SP	fragment-glide-dock_SP_pv.maegz	750																																	F7119846924		2	2	1	0.5	55.1
	OTAVA-FRAGMENT-LIBRARY-ligprep_1-.sdf:3984	751	fragment-glide-dock_SP_pv.751	10/13/2023 17:03	10/13/2023 17:03			C:\Users\Haider Thaer\OneDrive - Jamia Millia Islamia (A Central University)\Desktop\plm9 project\fragment-glide-dock_SP	fragment-glide-dock_SP_pv.maegz	751																																	F7006898		1	3	1	2.3	40.5
	OTAVA-FRAGMENT-LIBRARY-ligprep_1-.sdf:387	752	fragment-glide-dock_SP_pv.752	10/13/2023 17:03	10/13/2023 17:03			C:\Users\Haider Thaer\OneDrive - Jamia Millia Islamia (A Central University)\Desktop\plm9 project\fragment-glide-dock_SP	fragment-glide-dock_SP_pv.maegz	752																																	F7570260		0	4	3	1.6	61.2
	OTAVA-FRAGMENT-LIBRARY-ligprep_1-.sdf:5661	753	fragment-glide-dock_SP_pv.753	10/13/2023 17:03	10/13/2023 17:03			C:\Users\Haider Thaer\OneDrive - Jamia Millia Islamia (A Central University)\Desktop\plm9 project\fragment-glide-dock_SP	fragment-glide-dock_SP_pv.maegz	753																																	F3644638	HCl	1	3	3	1.9	73.5
	OTAVA-FRAGMENT-LIBRARY-ligprep_1-.sdf:382	754	fragment-glide-dock_SP_pv.754	10/13/2023 17:03	10/13/2023 17:03			C:\Users\Haider Thaer\OneDrive - Jamia Millia Islamia (A Central University)\Desktop\plm9 project\fragment-glide-dock_SP	fragment-glide-dock_SP_pv.maegz	754																																	F7570595		0	4	2	2.2	67.2
	OTAVA-FRAGMENT-LIBRARY-ligprep_1-.sdf:9996	755	fragment-glide-dock_SP_pv.755	10/13/2023 17:03	10/13/2023 17:03			C:\Users\Haider Thaer\OneDrive - Jamia Millia Islamia (A Central University)\Desktop\plm9 project\fragment-glide-dock_SP	fragment-glide-dock_SP_pv.maegz	755																																	F1096351		1	4	2	2.8	49.8
	OTAVA-FRAGMENT-LIBRARY-ligprep_1-.sdf:1883	756	fragment-glide-dock_SP_pv.756	10/13/2023 17:03	10/13/2023 17:03			C:\Users\Haider Thaer\OneDrive - Jamia Millia Islamia (A Central University)\Desktop\plm9 project\fragment-glide-dock_SP	fragment-glide-dock_SP_pv.maegz	756																																	F7117350050		3	4	3	0.2	70.2
	OTAVA-FRAGMENT-LIBRARY-ligprep_1-.sdf:675	757	fragment-glide-dock_SP_pv.757	10/13/2023 17:03	10/13/2023 17:03			C:\Users\Haider Thaer\OneDrive - Jamia Millia Islamia (A Central University)\Desktop\plm9 project\fragment-glide-dock_SP	fragment-glide-dock_SP_pv.maegz	757																																	F7265227		2	3	2	2.3	57.5
	OTAVA-FRAGMENT-LIBRARY-ligprep_1-.sdf:2338	758	fragment-glide-dock_SP_pv.758	10/13/2023 17:03	10/13/2023 17:03			C:\Users\Haider Thaer\OneDrive - Jamia Millia Islamia (A Central University)\Desktop\plm9 project\fragment-glide-dock_SP	fragment-glide-dock_SP_pv.maegz	758																																	F7110952619		2	4	3	0.7	78.8
	OTAVA-FRAGMENT-LIBRARY-ligprep_1-.sdf:3631	759	fragment-glide-dock_SP_pv.759	10/13/2023 17:03	10/13/2023 17:03			C:\Users\Haider Thaer\OneDrive - Jamia Millia Islamia (A Central University)\Desktop\plm9 project\fragment-glide-dock_SP	fragment-glide-dock_SP_pv.maegz	759																																	F7013910457		2	4	3	3	64.9
	OTAVA-FRAGMENT-LIBRARY-ligprep_1-.sdf:2149	760	fragment-glide-dock_SP_pv.760	10/13/2023 17:03	10/13/2023 17:03			C:\Users\Haider Thaer\OneDrive - Jamia Millia Islamia (A Central University)\Desktop\plm9 project\fragment-glide-dock_SP	fragment-glide-dock_SP_pv.maegz	760																																	F7112905973		1	2	2	0.5	68.5
	OTAVA-FRAGMENT-LIBRARY-ligprep_1-.sdf:225	761	fragment-glide-dock_SP_pv.761	10/13/2023 17:03	10/13/2023 17:03			C:\Users\Haider Thaer\OneDrive - Jamia Millia Islamia (A Central University)\Desktop\plm9 project\fragment-glide-dock_SP	fragment-glide-dock_SP_pv.maegz	761																																	F8126717		1	4	2	2.3	63.1
	OTAVA-FRAGMENT-LIBRARY-ligprep_1-.sdf:11553	762	fragment-glide-dock_SP_pv.762	10/13/2023 17:03	10/13/2023 17:03			C:\Users\Haider Thaer\OneDrive - Jamia Millia Islamia (A Central University)\Desktop\plm9 project\fragment-glide-dock_SP	fragment-glide-dock_SP_pv.maegz	762																																	F0107610013		0	1	2	1.9	41.9
	OTAVA-FRAGMENT-LIBRARY-ligprep_1-.sdf:4147	763	fragment-glide-dock_SP_pv.763	10/13/2023 17:03	10/13/2023 17:03			C:\Users\Haider Thaer\OneDrive - Jamia Millia Islamia (A Central University)\Desktop\plm9 project\fragment-glide-dock_SP	fragment-glide-dock_SP_pv.maegz	763																																	F6668292		0	3	1	1.6	56.2
	OTAVA-FRAGMENT-LIBRARY-ligprep_1-.sdf:9621	764	fragment-glide-dock_SP_pv.764	10/13/2023 17:03	10/13/2023 17:03			C:\Users\Haider Thaer\OneDrive - Jamia Millia Islamia (A Central University)\Desktop\plm9 project\fragment-glide-dock_SP	fragment-glide-dock_SP_pv.maegz	764																																	F1149619		2	2	2	2.5	53.1
	OTAVA-FRAGMENT-LIBRARY-ligprep_1-.sdf:5257	765	fragment-glide-dock_SP_pv.765	10/13/2023 17:03	10/13/2023 17:03			C:\Users\Haider Thaer\OneDrive - Jamia Millia Islamia (A Central University)\Desktop\plm9 project\fragment-glide-dock_SP	fragment-glide-dock_SP_pv.maegz	765																																	F4434531		1	3	3	2.3	55.4
	OTAVA-FRAGMENT-LIBRARY-ligprep_1-.sdf:8782	766	fragment-glide-dock_SP_pv.766	10/13/2023 17:03	10/13/2023 17:03			C:\Users\Haider Thaer\OneDrive - Jamia Millia Islamia (A Central University)\Desktop\plm9 project\fragment-glide-dock_SP	fragment-glide-dock_SP_pv.maegz	766																																	F1308115		0	2	2	2.3	22.1
	OTAVA-FRAGMENT-LIBRARY-ligprep_1-.sdf:6999	767	fragment-glide-dock_SP_pv.767	10/13/2023 17:03	10/13/2023 17:03			C:\Users\Haider Thaer\OneDrive - Jamia Millia Islamia (A Central University)\Desktop\plm9 project\fragment-glide-dock_SP	fragment-glide-dock_SP_pv.maegz	767																																	F2049819	HCl	1	3	0	2.1	30.5
	OTAVA-FRAGMENT-LIBRARY-ligprep_1-.sdf:3666	768	fragment-glide-dock_SP_pv.768	10/13/2023 17:03	10/13/2023 17:03			C:\Users\Haider Thaer\OneDrive - Jamia Millia Islamia (A Central University)\Desktop\plm9 project\fragment-glide-dock_SP	fragment-glide-dock_SP_pv.maegz	768																																	F7013191651		1	4	3	1.4	55.8
	OTAVA-FRAGMENT-LIBRARY-ligprep_1-.sdf:10233	769	fragment-glide-dock_SP_pv.769	10/13/2023 17:03	10/13/2023 17:03			C:\Users\Haider Thaer\OneDrive - Jamia Millia Islamia (A Central University)\Desktop\plm9 project\fragment-glide-dock_SP	fragment-glide-dock_SP_pv.maegz	769																																	F1056587		1	4	3	0.7	66.8
	OTAVA-FRAGMENT-LIBRARY-ligprep_1-.sdf:1732	770	fragment-glide-dock_SP_pv.770	10/13/2023 17:03	10/13/2023 17:03			C:\Users\Haider Thaer\OneDrive - Jamia Millia Islamia (A Central University)\Desktop\plm9 project\fragment-glide-dock_SP	fragment-glide-dock_SP_pv.maegz	770																																	F7119440287		1	3	1	0.7	57.6
	OTAVA-FRAGMENT-LIBRARY-ligprep_1-.sdf:8676	771	fragment-glide-dock_SP_pv.771	10/13/2023 17:03	10/13/2023 17:03			C:\Users\Haider Thaer\OneDrive - Jamia Millia Islamia (A Central University)\Desktop\plm9 project\fragment-glide-dock_SP	fragment-glide-dock_SP_pv.maegz	771																																	F1325747		1	1	1	2.3	28.7
	OTAVA-FRAGMENT-LIBRARY-ligprep_1-.sdf:9694	772	fragment-glide-dock_SP_pv.772	10/13/2023 17:03	10/13/2023 17:03			C:\Users\Haider Thaer\OneDrive - Jamia Millia Islamia (A Central University)\Desktop\plm9 project\fragment-glide-dock_SP	fragment-glide-dock_SP_pv.maegz	772																																	F1136786		1	3	1	0.9	54.6
	OTAVA-FRAGMENT-LIBRARY-ligprep_1-.sdf:8038	773	fragment-glide-dock_SP_pv.773	10/13/2023 17:03	10/13/2023 17:03			C:\Users\Haider Thaer\OneDrive - Jamia Millia Islamia (A Central University)\Desktop\plm9 project\fragment-glide-dock_SP	fragment-glide-dock_SP_pv.maegz	773																																	F1506397		1	2	1	1.7	37.3
	OTAVA-FRAGMENT-LIBRARY-ligprep_1-.sdf:3787	774	fragment-glide-dock_SP_pv.774	10/13/2023 17:03	10/13/2023 17:03			C:\Users\Haider Thaer\OneDrive - Jamia Millia Islamia (A Central University)\Desktop\plm9 project\fragment-glide-dock_SP	fragment-glide-dock_SP_pv.maegz	774																																	F7011960027		1	2	1	2	63
	OTAVA-FRAGMENT-LIBRARY-ligprep_1-.sdf:11058	775	fragment-glide-dock_SP_pv.775	10/13/2023 17:03	10/13/2023 17:03			C:\Users\Haider Thaer\OneDrive - Jamia Millia Islamia (A Central University)\Desktop\plm9 project\fragment-glide-dock_SP	fragment-glide-dock_SP_pv.maegz	775																																	F0125160195		2	2	1	1	55.1
	OTAVA-FRAGMENT-LIBRARY-ligprep_1-.sdf:8905	776	fragment-glide-dock_SP_pv.776	10/13/2023 17:03	10/13/2023 17:03			C:\Users\Haider Thaer\OneDrive - Jamia Millia Islamia (A Central University)\Desktop\plm9 project\fragment-glide-dock_SP	fragment-glide-dock_SP_pv.maegz	776																																	F1290258		1	4	2	1.4	78.7
	OTAVA-FRAGMENT-LIBRARY-ligprep_1-.sdf:11195	777	fragment-glide-dock_SP_pv.777	10/13/2023 17:03	10/13/2023 17:03			C:\Users\Haider Thaer\OneDrive - Jamia Millia Islamia (A Central University)\Desktop\plm9 project\fragment-glide-dock_SP	fragment-glide-dock_SP_pv.maegz	777																																	F0117370321		1	4	3	2.4	78.6
	OTAVA-FRAGMENT-LIBRARY-ligprep_1-.sdf:10067	778	fragment-glide-dock_SP_pv.778	10/13/2023 17:03	10/13/2023 17:03			C:\Users\Haider Thaer\OneDrive - Jamia Millia Islamia (A Central University)\Desktop\plm9 project\fragment-glide-dock_SP	fragment-glide-dock_SP_pv.maegz	778																																	F1089728		1	3	1	2.8	59.7
	OTAVA-FRAGMENT-LIBRARY-ligprep_1-.sdf:5646	779	fragment-glide-dock_SP_pv.779	10/13/2023 17:03	10/13/2023 17:03			C:\Users\Haider Thaer\OneDrive - Jamia Millia Islamia (A Central University)\Desktop\plm9 project\fragment-glide-dock_SP	fragment-glide-dock_SP_pv.maegz	779																																	F3651715		1	3	1	1.7	55.1
	OTAVA-FRAGMENT-LIBRARY-ligprep_1-.sdf:3630	780	fragment-glide-dock_SP_pv.780	10/13/2023 17:03	10/13/2023 17:03			C:\Users\Haider Thaer\OneDrive - Jamia Millia Islamia (A Central University)\Desktop\plm9 project\fragment-glide-dock_SP	fragment-glide-dock_SP_pv.maegz	780																																	F7013910733		0	4	3	2	63.7
	OTAVA-FRAGMENT-LIBRARY-ligprep_1-.sdf:6031	781	fragment-glide-dock_SP_pv.781	10/13/2023 17:03	10/13/2023 17:03			C:\Users\Haider Thaer\OneDrive - Jamia Millia Islamia (A Central University)\Desktop\plm9 project\fragment-glide-dock_SP	fragment-glide-dock_SP_pv.maegz	781																																	F3340579	HCl	2	3	1	1.9	55.5
	OTAVA-FRAGMENT-LIBRARY-ligprep_1-.sdf:10473	782	fragment-glide-dock_SP_pv.782	10/13/2023 17:03	10/13/2023 17:03			C:\Users\Haider Thaer\OneDrive - Jamia Millia Islamia (A Central University)\Desktop\plm9 project\fragment-glide-dock_SP	fragment-glide-dock_SP_pv.maegz	782																																	F1035288		1	3	3	2.6	63.3
	OTAVA-FRAGMENT-LIBRARY-ligprep_1-.sdf:1166	783	fragment-glide-dock_SP_pv.783	10/13/2023 17:03	10/13/2023 17:03			C:\Users\Haider Thaer\OneDrive - Jamia Millia Islamia (A Central University)\Desktop\plm9 project\fragment-glide-dock_SP	fragment-glide-dock_SP_pv.maegz	783																																	F7133195		2	2	1	2.2	52.6
	OTAVA-FRAGMENT-LIBRARY-ligprep_1-.sdf:10480	784	fragment-glide-dock_SP_pv.784	10/13/2023 17:03	10/13/2023 17:03			C:\Users\Haider Thaer\OneDrive - Jamia Millia Islamia (A Central University)\Desktop\plm9 project\fragment-glide-dock_SP	fragment-glide-dock_SP_pv.maegz	784																																	F1035281		1	3	3	2.4	63.3
	OTAVA-FRAGMENT-LIBRARY-ligprep_1-.sdf:4394	785	fragment-glide-dock_SP_pv.785	10/13/2023 17:03	10/13/2023 17:03			C:\Users\Haider Thaer\OneDrive - Jamia Millia Islamia (A Central University)\Desktop\plm9 project\fragment-glide-dock_SP	fragment-glide-dock_SP_pv.maegz	785																																	F6246095		2	3	2	0.6	76
	OTAVA-FRAGMENT-LIBRARY-ligprep_1-.sdf:6950	786	fragment-glide-dock_SP_pv.786	10/13/2023 17:03	10/13/2023 17:03			C:\Users\Haider Thaer\OneDrive - Jamia Millia Islamia (A Central University)\Desktop\plm9 project\fragment-glide-dock_SP	fragment-glide-dock_SP_pv.maegz	786																																	F2125329		0	3	3	2.7	40.6
	OTAVA-FRAGMENT-LIBRARY-ligprep_1-.sdf:3270	787	fragment-glide-dock_SP_pv.787	10/13/2023 17:03	10/13/2023 17:03			C:\Users\Haider Thaer\OneDrive - Jamia Millia Islamia (A Central University)\Desktop\plm9 project\fragment-glide-dock_SP	fragment-glide-dock_SP_pv.maegz	787																																	F7018801293		2	4	3	2	65.8
	OTAVA-FRAGMENT-LIBRARY-ligprep_1-.sdf:2641	788	fragment-glide-dock_SP_pv.788	10/13/2023 17:03	10/13/2023 17:03			C:\Users\Haider Thaer\OneDrive - Jamia Millia Islamia (A Central University)\Desktop\plm9 project\fragment-glide-dock_SP	fragment-glide-dock_SP_pv.maegz	788																																	F7020618040		1	3	3	2.7	60.1
	OTAVA-FRAGMENT-LIBRARY-ligprep_1-.sdf:10712	789	fragment-glide-dock_SP_pv.789	10/13/2023 17:03	10/13/2023 17:03			C:\Users\Haider Thaer\OneDrive - Jamia Millia Islamia (A Central University)\Desktop\plm9 project\fragment-glide-dock_SP	fragment-glide-dock_SP_pv.maegz	789																																	F1011669		2	2	2	1	50.4
	OTAVA-FRAGMENT-LIBRARY-ligprep_1-.sdf:4138	790	fragment-glide-dock_SP_pv.790	10/13/2023 17:03	10/13/2023 17:03			C:\Users\Haider Thaer\OneDrive - Jamia Millia Islamia (A Central University)\Desktop\plm9 project\fragment-glide-dock_SP	fragment-glide-dock_SP_pv.maegz	790																																	F6668469		1	4	3	1.1	74.7
	OTAVA-FRAGMENT-LIBRARY-ligprep_1-.sdf:2658	791	fragment-glide-dock_SP_pv.791	10/13/2023 17:03	10/13/2023 17:03			C:\Users\Haider Thaer\OneDrive - Jamia Millia Islamia (A Central University)\Desktop\plm9 project\fragment-glide-dock_SP	fragment-glide-dock_SP_pv.maegz	791																																	F7020610964		0	3	2	0.4	54.5
	OTAVA-FRAGMENT-LIBRARY-ligprep_1-.sdf:4894	792	fragment-glide-dock_SP_pv.792	10/13/2023 17:03	10/13/2023 17:03			C:\Users\Haider Thaer\OneDrive - Jamia Millia Islamia (A Central University)\Desktop\plm9 project\fragment-glide-dock_SP	fragment-glide-dock_SP_pv.maegz	792																																	F5044295		0	3	0	1.9	50.1
	OTAVA-FRAGMENT-LIBRARY-ligprep_1-.sdf:7615	793	fragment-glide-dock_SP_pv.793	10/13/2023 17:03	10/13/2023 17:03			C:\Users\Haider Thaer\OneDrive - Jamia Millia Islamia (A Central University)\Desktop\plm9 project\fragment-glide-dock_SP	fragment-glide-dock_SP_pv.maegz	793																																	F1682210		0	3	1	1.5	53.1
	OTAVA-FRAGMENT-LIBRARY-ligprep_1-.sdf:3368	794	fragment-glide-dock_SP_pv.794	10/13/2023 17:03	10/13/2023 17:03			C:\Users\Haider Thaer\OneDrive - Jamia Millia Islamia (A Central University)\Desktop\plm9 project\fragment-glide-dock_SP	fragment-glide-dock_SP_pv.maegz	794																																	F7017700654		1	3	0	2.1	60.2
	OTAVA-FRAGMENT-LIBRARY-ligprep_1-.sdf:227	795	fragment-glide-dock_SP_pv.795	10/13/2023 17:03	10/13/2023 17:03			C:\Users\Haider Thaer\OneDrive - Jamia Millia Islamia (A Central University)\Desktop\plm9 project\fragment-glide-dock_SP	fragment-glide-dock_SP_pv.maegz	795																																	F7857954		1	4	3	1.6	70
	OTAVA-FRAGMENT-LIBRARY-ligprep_1-.sdf:11519	796	fragment-glide-dock_SP_pv.796	10/13/2023 17:03	10/13/2023 17:03			C:\Users\Haider Thaer\OneDrive - Jamia Millia Islamia (A Central University)\Desktop\plm9 project\fragment-glide-dock_SP	fragment-glide-dock_SP_pv.maegz	796																																	F0107930010		1	3	3	2	46.5
	OTAVA-FRAGMENT-LIBRARY-ligprep_1-.sdf:5082	797	fragment-glide-dock_SP_pv.797	10/13/2023 17:03	10/13/2023 17:03			C:\Users\Haider Thaer\OneDrive - Jamia Millia Islamia (A Central University)\Desktop\plm9 project\fragment-glide-dock_SP	fragment-glide-dock_SP_pv.maegz	797																																	F4788913		1	4	3	2.6	55.4
	OTAVA-FRAGMENT-LIBRARY-ligprep_1-.sdf:8467	798	fragment-glide-dock_SP_pv.798	10/13/2023 17:03	10/13/2023 17:03			C:\Users\Haider Thaer\OneDrive - Jamia Millia Islamia (A Central University)\Desktop\plm9 project\fragment-glide-dock_SP	fragment-glide-dock_SP_pv.maegz	798																																	F1375309		1	3	1	0.6	61.6
	OTAVA-FRAGMENT-LIBRARY-ligprep_1-.sdf:11416	799	fragment-glide-dock_SP_pv.799	10/13/2023 17:03	10/13/2023 17:03			C:\Users\Haider Thaer\OneDrive - Jamia Millia Islamia (A Central University)\Desktop\plm9 project\fragment-glide-dock_SP	fragment-glide-dock_SP_pv.maegz	799																																	F0110510051		1	4	2	2.9	55.8
	OTAVA-FRAGMENT-LIBRARY-ligprep_1-.sdf:10967	800	fragment-glide-dock_SP_pv.800	10/13/2023 17:03	10/13/2023 17:03			C:\Users\Haider Thaer\OneDrive - Jamia Millia Islamia (A Central University)\Desktop\plm9 project\fragment-glide-dock_SP	fragment-glide-dock_SP_pv.maegz	800																																	F0127500037		0	4	2	1.5	48.3
	OTAVA-FRAGMENT-LIBRARY-ligprep_1-.sdf:10422	801	fragment-glide-dock_SP_pv.801	10/13/2023 17:03	10/13/2023 17:03			C:\Users\Haider Thaer\OneDrive - Jamia Millia Islamia (A Central University)\Desktop\plm9 project\fragment-glide-dock_SP	fragment-glide-dock_SP_pv.maegz	801																																	F1042947	HCl	1	2	2	0.6	43.1
	OTAVA-FRAGMENT-LIBRARY-ligprep_1-.sdf:10176	802	fragment-glide-dock_SP_pv.802	10/13/2023 17:03	10/13/2023 17:03			C:\Users\Haider Thaer\OneDrive - Jamia Millia Islamia (A Central University)\Desktop\plm9 project\fragment-glide-dock_SP	fragment-glide-dock_SP_pv.maegz	802																																	F10607509		0	2	1	1.1	41.6
	OTAVA-FRAGMENT-LIBRARY-ligprep_1-.sdf:866	803	fragment-glide-dock_SP_pv.803	10/13/2023 17:03	10/13/2023 17:03			C:\Users\Haider Thaer\OneDrive - Jamia Millia Islamia (A Central University)\Desktop\plm9 project\fragment-glide-dock_SP	fragment-glide-dock_SP_pv.maegz	803																																	F7212090725		1	2	1	2.6	69.7
	OTAVA-FRAGMENT-LIBRARY-ligprep_1-.sdf:211	804	fragment-glide-dock_SP_pv.804	10/13/2023 17:03	10/13/2023 17:03			C:\Users\Haider Thaer\OneDrive - Jamia Millia Islamia (A Central University)\Desktop\plm9 project\fragment-glide-dock_SP	fragment-glide-dock_SP_pv.maegz	804																																	F8916361		0	3	0	2.7	57.9
	OTAVA-FRAGMENT-LIBRARY-ligprep_1-.sdf:8639	805	fragment-glide-dock_SP_pv.805	10/13/2023 17:03	10/13/2023 17:03			C:\Users\Haider Thaer\OneDrive - Jamia Millia Islamia (A Central University)\Desktop\plm9 project\fragment-glide-dock_SP	fragment-glide-dock_SP_pv.maegz	805																																	F13577373		1	3	1	1.2	78.4
	OTAVA-FRAGMENT-LIBRARY-ligprep_1-.sdf:7048	806	fragment-glide-dock_SP_pv.806	10/13/2023 17:03	10/13/2023 17:03			C:\Users\Haider Thaer\OneDrive - Jamia Millia Islamia (A Central University)\Desktop\plm9 project\fragment-glide-dock_SP	fragment-glide-dock_SP_pv.maegz	806																																	F2024108		1	2	2	1.7	37.3
	OTAVA-FRAGMENT-LIBRARY-ligprep_1-.sdf:2470	807	fragment-glide-dock_SP_pv.807	10/13/2023 17:03	10/13/2023 17:03			C:\Users\Haider Thaer\OneDrive - Jamia Millia Islamia (A Central University)\Desktop\plm9 project\fragment-glide-dock_SP	fragment-glide-dock_SP_pv.maegz	807																																	F7020720954		1	3	2	2.8	37.8
	OTAVA-FRAGMENT-LIBRARY-ligprep_1-.sdf:10633	808	fragment-glide-dock_SP_pv.808	10/13/2023 17:03	10/13/2023 17:03			C:\Users\Haider Thaer\OneDrive - Jamia Millia Islamia (A Central University)\Desktop\plm9 project\fragment-glide-dock_SP	fragment-glide-dock_SP_pv.maegz	808																																	F1015288		2	2	3	2.6	49.3
	OTAVA-FRAGMENT-LIBRARY-ligprep_1-.sdf:11461	809	fragment-glide-dock_SP_pv.809	10/13/2023 17:03	10/13/2023 17:03			C:\Users\Haider Thaer\OneDrive - Jamia Millia Islamia (A Central University)\Desktop\plm9 project\fragment-glide-dock_SP	fragment-glide-dock_SP_pv.maegz	809																																	F0109210145		2	4	2	0.3	70.7
	OTAVA-FRAGMENT-LIBRARY-ligprep_1-.sdf:5854	810	fragment-glide-dock_SP_pv.810	10/13/2023 17:03	10/13/2023 17:03			C:\Users\Haider Thaer\OneDrive - Jamia Millia Islamia (A Central University)\Desktop\plm9 project\fragment-glide-dock_SP	fragment-glide-dock_SP_pv.maegz	810																																	F3463554		2	3	3	-0.7	56.3
	OTAVA-FRAGMENT-LIBRARY-ligprep_1-.sdf:3871	811	fragment-glide-dock_SP_pv.811	10/13/2023 17:03	10/13/2023 17:03			C:\Users\Haider Thaer\OneDrive - Jamia Millia Islamia (A Central University)\Desktop\plm9 project\fragment-glide-dock_SP	fragment-glide-dock_SP_pv.maegz	811																																	F7010600339		1	4	2	2.5	77.1
	OTAVA-FRAGMENT-LIBRARY-ligprep_1-.sdf:9605	812	fragment-glide-dock_SP_pv.812	10/13/2023 17:03	10/13/2023 17:03			C:\Users\Haider Thaer\OneDrive - Jamia Millia Islamia (A Central University)\Desktop\plm9 project\fragment-glide-dock_SP	fragment-glide-dock_SP_pv.maegz	812																																	F1149938		2	3	3	1.9	62.3
	OTAVA-FRAGMENT-LIBRARY-ligprep_1-.sdf:2047	813	fragment-glide-dock_SP_pv.813	10/13/2023 17:03	10/13/2023 17:03			C:\Users\Haider Thaer\OneDrive - Jamia Millia Islamia (A Central University)\Desktop\plm9 project\fragment-glide-dock_SP	fragment-glide-dock_SP_pv.maegz	813																																	F7113702744		2	2	3	1.8	71.3
	OTAVA-FRAGMENT-LIBRARY-ligprep_1-.sdf:361	814	fragment-glide-dock_SP_pv.814	10/13/2023 17:03	10/13/2023 17:03			C:\Users\Haider Thaer\OneDrive - Jamia Millia Islamia (A Central University)\Desktop\plm9 project\fragment-glide-dock_SP	fragment-glide-dock_SP_pv.maegz	814																																	F7571048		1	2	3	1.3	60.9
	OTAVA-FRAGMENT-LIBRARY-ligprep_1-.sdf:5940	815	fragment-glide-dock_SP_pv.815	10/13/2023 17:03	10/13/2023 17:03			C:\Users\Haider Thaer\OneDrive - Jamia Millia Islamia (A Central University)\Desktop\plm9 project\fragment-glide-dock_SP	fragment-glide-dock_SP_pv.maegz	815																																	F3460172		2	4	3	2	79.5
	OTAVA-FRAGMENT-LIBRARY-ligprep_1-.sdf:10781	816	fragment-glide-dock_SP_pv.816	10/13/2023 17:03	10/13/2023 17:03			C:\Users\Haider Thaer\OneDrive - Jamia Millia Islamia (A Central University)\Desktop\plm9 project\fragment-glide-dock_SP	fragment-glide-dock_SP_pv.maegz	816																																	F1002832		1	3	3	2	54.4
	OTAVA-FRAGMENT-LIBRARY-ligprep_1-.sdf:11502	817	fragment-glide-dock_SP_pv.817	10/13/2023 17:03	10/13/2023 17:03			C:\Users\Haider Thaer\OneDrive - Jamia Millia Islamia (A Central University)\Desktop\plm9 project\fragment-glide-dock_SP	fragment-glide-dock_SP_pv.maegz	817																																	F0108540028		1	3	3	1.2	78.7
	OTAVA-FRAGMENT-LIBRARY-ligprep_1-.sdf:257	818	fragment-glide-dock_SP_pv.818	10/13/2023 17:03	10/13/2023 17:03			C:\Users\Haider Thaer\OneDrive - Jamia Millia Islamia (A Central University)\Desktop\plm9 project\fragment-glide-dock_SP	fragment-glide-dock_SP_pv.maegz	818																																	F7717710037		1	2	1	2.6	45.3
	OTAVA-FRAGMENT-LIBRARY-ligprep_1-.sdf:9972	819	fragment-glide-dock_SP_pv.819	10/13/2023 17:03	10/13/2023 17:03			C:\Users\Haider Thaer\OneDrive - Jamia Millia Islamia (A Central University)\Desktop\plm9 project\fragment-glide-dock_SP	fragment-glide-dock_SP_pv.maegz	819																																	F1104331		1	2	3	2.9	65.5
	OTAVA-FRAGMENT-LIBRARY-ligprep_1-.sdf:3640	820	fragment-glide-dock_SP_pv.820	10/13/2023 17:03	10/13/2023 17:03			C:\Users\Haider Thaer\OneDrive - Jamia Millia Islamia (A Central University)\Desktop\plm9 project\fragment-glide-dock_SP	fragment-glide-dock_SP_pv.maegz	820																																	F7013910005		2	2	0	0.4	73.2
	OTAVA-FRAGMENT-LIBRARY-ligprep_1-.sdf:6179	821	fragment-glide-dock_SP_pv.821	10/13/2023 17:03	10/13/2023 17:03			C:\Users\Haider Thaer\OneDrive - Jamia Millia Islamia (A Central University)\Desktop\plm9 project\fragment-glide-dock_SP	fragment-glide-dock_SP_pv.maegz	821																																	F2893104		1	2	1	0.7	52.9
	OTAVA-FRAGMENT-LIBRARY-ligprep_1-.sdf:7019	822	fragment-glide-dock_SP_pv.822	10/13/2023 17:03	10/13/2023 17:03			C:\Users\Haider Thaer\OneDrive - Jamia Millia Islamia (A Central University)\Desktop\plm9 project\fragment-glide-dock_SP	fragment-glide-dock_SP_pv.maegz	822																																	F2048899		1	2	2	2.7	37.3
	OTAVA-FRAGMENT-LIBRARY-ligprep_1-.sdf:8934	823	fragment-glide-dock_SP_pv.823	10/13/2023 17:03	10/13/2023 17:03			C:\Users\Haider Thaer\OneDrive - Jamia Millia Islamia (A Central University)\Desktop\plm9 project\fragment-glide-dock_SP	fragment-glide-dock_SP_pv.maegz	823																																	F1287912		1	3	1	1.4	66.8
	OTAVA-FRAGMENT-LIBRARY-ligprep_1-.sdf:9265	824	fragment-glide-dock_SP_pv.824	10/13/2023 17:03	10/13/2023 17:03			C:\Users\Haider Thaer\OneDrive - Jamia Millia Islamia (A Central University)\Desktop\plm9 project\fragment-glide-dock_SP	fragment-glide-dock_SP_pv.maegz	824																																	F1217691		2	4	2	0.4	79.3
	OTAVA-FRAGMENT-LIBRARY-ligprep_1-.sdf:4115	825	fragment-glide-dock_SP_pv.825	10/13/2023 17:03	10/13/2023 17:03			C:\Users\Haider Thaer\OneDrive - Jamia Millia Islamia (A Central University)\Desktop\plm9 project\fragment-glide-dock_SP	fragment-glide-dock_SP_pv.maegz	825																																	F6850475		1	2	2	2.1	37.3
	OTAVA-FRAGMENT-LIBRARY-ligprep_1-.sdf:10729	826	fragment-glide-dock_SP_pv.826	10/13/2023 17:03	10/13/2023 17:03			C:\Users\Haider Thaer\OneDrive - Jamia Millia Islamia (A Central University)\Desktop\plm9 project\fragment-glide-dock_SP	fragment-glide-dock_SP_pv.maegz	826																																	F1010416		0	3	1	0.5	57.9
	OTAVA-FRAGMENT-LIBRARY-ligprep_1-.sdf:8474	827	fragment-glide-dock_SP_pv.827	10/13/2023 17:03	10/13/2023 17:03			C:\Users\Haider Thaer\OneDrive - Jamia Millia Islamia (A Central University)\Desktop\plm9 project\fragment-glide-dock_SP	fragment-glide-dock_SP_pv.maegz	827																																	F1375214		1	1	1	1	43.1
	OTAVA-FRAGMENT-LIBRARY-ligprep_1-.sdf:5866	828	fragment-glide-dock_SP_pv.828	10/13/2023 17:03	10/13/2023 17:03			C:\Users\Haider Thaer\OneDrive - Jamia Millia Islamia (A Central University)\Desktop\plm9 project\fragment-glide-dock_SP	fragment-glide-dock_SP_pv.maegz	828																																	F3463528		2	3	1	1.3	54
	OTAVA-FRAGMENT-LIBRARY-ligprep_1-.sdf:5318	829	fragment-glide-dock_SP_pv.829	10/13/2023 17:03	10/13/2023 17:03			C:\Users\Haider Thaer\OneDrive - Jamia Millia Islamia (A Central University)\Desktop\plm9 project\fragment-glide-dock_SP	fragment-glide-dock_SP_pv.maegz	829																																	F4350599		0	4	3	2.6	56.3
	OTAVA-FRAGMENT-LIBRARY-ligprep_1-.sdf:674	830	fragment-glide-dock_SP_pv.830	10/13/2023 17:03	10/13/2023 17:03			C:\Users\Haider Thaer\OneDrive - Jamia Millia Islamia (A Central University)\Desktop\plm9 project\fragment-glide-dock_SP	fragment-glide-dock_SP_pv.maegz	830																																	F7265228		2	3	2	2.3	57.5
	OTAVA-FRAGMENT-LIBRARY-ligprep_1-.sdf:7447	831	fragment-glide-dock_SP_pv.831	10/13/2023 17:03	10/13/2023 17:03			C:\Users\Haider Thaer\OneDrive - Jamia Millia Islamia (A Central University)\Desktop\plm9 project\fragment-glide-dock_SP	fragment-glide-dock_SP_pv.maegz	831																																	F1743049		1	4	2	2.7	55.6
	OTAVA-FRAGMENT-LIBRARY-ligprep_1-.sdf:268	832	fragment-glide-dock_SP_pv.832	10/13/2023 17:03	10/13/2023 17:03			C:\Users\Haider Thaer\OneDrive - Jamia Millia Islamia (A Central University)\Desktop\plm9 project\fragment-glide-dock_SP	fragment-glide-dock_SP_pv.maegz	832																																	F7715040042		1	3	1	2	59.7
	OTAVA-FRAGMENT-LIBRARY-ligprep_1-.sdf:7188	833	fragment-glide-dock_SP_pv.833	10/13/2023 17:03	10/13/2023 17:03			C:\Users\Haider Thaer\OneDrive - Jamia Millia Islamia (A Central University)\Desktop\plm9 project\fragment-glide-dock_SP	fragment-glide-dock_SP_pv.maegz	833																																	F1870810		2	2	2	2.3	58.2
	OTAVA-FRAGMENT-LIBRARY-ligprep_1-.sdf:6137	834	fragment-glide-dock_SP_pv.834	10/13/2023 17:03	10/13/2023 17:03			C:\Users\Haider Thaer\OneDrive - Jamia Millia Islamia (A Central University)\Desktop\plm9 project\fragment-glide-dock_SP	fragment-glide-dock_SP_pv.maegz	834																																	F2959254		0	3	0	-0.1	58.4
	OTAVA-FRAGMENT-LIBRARY-ligprep_1-.sdf:9622	835	fragment-glide-dock_SP_pv.835	10/13/2023 17:03	10/13/2023 17:03			C:\Users\Haider Thaer\OneDrive - Jamia Millia Islamia (A Central University)\Desktop\plm9 project\fragment-glide-dock_SP	fragment-glide-dock_SP_pv.maegz	835																																	F1149616		2	2	2	2	53.1
	OTAVA-FRAGMENT-LIBRARY-ligprep_1-.sdf:2642	836	fragment-glide-dock_SP_pv.836	10/13/2023 17:03	10/13/2023 17:03			C:\Users\Haider Thaer\OneDrive - Jamia Millia Islamia (A Central University)\Desktop\plm9 project\fragment-glide-dock_SP	fragment-glide-dock_SP_pv.maegz	836																																	F7020618039		1	3	2	1.1	60.1
	OTAVA-FRAGMENT-LIBRARY-ligprep_1-.sdf:9061	837	fragment-glide-dock_SP_pv.837	10/13/2023 17:03	10/13/2023 17:03			C:\Users\Haider Thaer\OneDrive - Jamia Millia Islamia (A Central University)\Desktop\plm9 project\fragment-glide-dock_SP	fragment-glide-dock_SP_pv.maegz	837																																	F1262439		2	3	1	2.1	57.5
	OTAVA-FRAGMENT-LIBRARY-ligprep_1-.sdf:10183	838	fragment-glide-dock_SP_pv.838	10/13/2023 17:03	10/13/2023 17:03			C:\Users\Haider Thaer\OneDrive - Jamia Millia Islamia (A Central University)\Desktop\plm9 project\fragment-glide-dock_SP	fragment-glide-dock_SP_pv.maegz	838																																	F1059764	HCl	1	2	2	2	67.1
	OTAVA-FRAGMENT-LIBRARY-ligprep_1-.sdf:222	839	fragment-glide-dock_SP_pv.839	10/13/2023 17:03	10/13/2023 17:03			C:\Users\Haider Thaer\OneDrive - Jamia Millia Islamia (A Central University)\Desktop\plm9 project\fragment-glide-dock_SP	fragment-glide-dock_SP_pv.maegz	839																																	F8513173		1	2	2	1	56.7
	OTAVA-FRAGMENT-LIBRARY-ligprep_1-.sdf:11389	840	fragment-glide-dock_SP_pv.840	10/13/2023 17:03	10/13/2023 17:03			C:\Users\Haider Thaer\OneDrive - Jamia Millia Islamia (A Central University)\Desktop\plm9 project\fragment-glide-dock_SP	fragment-glide-dock_SP_pv.maegz	840																																	F0111070099		1	3	2	1.5	73.7
	OTAVA-FRAGMENT-LIBRARY-ligprep_1-.sdf:4891	841	fragment-glide-dock_SP_pv.841	10/13/2023 17:03	10/13/2023 17:03			C:\Users\Haider Thaer\OneDrive - Jamia Millia Islamia (A Central University)\Desktop\plm9 project\fragment-glide-dock_SP	fragment-glide-dock_SP_pv.maegz	841																																	F5045048		1	2	1	2.4	31.9
	OTAVA-FRAGMENT-LIBRARY-ligprep_1-.sdf:5492	842	fragment-glide-dock_SP_pv.842	10/13/2023 17:03	10/13/2023 17:03			C:\Users\Haider Thaer\OneDrive - Jamia Millia Islamia (A Central University)\Desktop\plm9 project\fragment-glide-dock_SP	fragment-glide-dock_SP_pv.maegz	842																																	F4013798		1	4	2	1.5	63.6
	OTAVA-FRAGMENT-LIBRARY-ligprep_1-.sdf:6018	843	fragment-glide-dock_SP_pv.843	10/13/2023 17:03	10/13/2023 17:03			C:\Users\Haider Thaer\OneDrive - Jamia Millia Islamia (A Central University)\Desktop\plm9 project\fragment-glide-dock_SP	fragment-glide-dock_SP_pv.maegz	843																																	F3344631	HCl	1	3	1	2.2	52.3
	OTAVA-FRAGMENT-LIBRARY-ligprep_1-.sdf:8164	844	fragment-glide-dock_SP_pv.844	10/13/2023 17:03	10/13/2023 17:03			C:\Users\Haider Thaer\OneDrive - Jamia Millia Islamia (A Central University)\Desktop\plm9 project\fragment-glide-dock_SP	fragment-glide-dock_SP_pv.maegz	844																																	F1467649		1	3	2	1.1	58.6
	OTAVA-FRAGMENT-LIBRARY-ligprep_1-.sdf:10297	845	fragment-glide-dock_SP_pv.845	10/13/2023 17:03	10/13/2023 17:03			C:\Users\Haider Thaer\OneDrive - Jamia Millia Islamia (A Central University)\Desktop\plm9 project\fragment-glide-dock_SP	fragment-glide-dock_SP_pv.maegz	845																																	F1055870	HCl	2	2	2	1.5	46.3
	OTAVA-FRAGMENT-LIBRARY-ligprep_1-.sdf:8279	846	fragment-glide-dock_SP_pv.846	10/13/2023 17:03	10/13/2023 17:03			C:\Users\Haider Thaer\OneDrive - Jamia Millia Islamia (A Central University)\Desktop\plm9 project\fragment-glide-dock_SP	fragment-glide-dock_SP_pv.maegz	846																																	F1440443		0	3	3	1.5	62.9
	OTAVA-FRAGMENT-LIBRARY-ligprep_1-.sdf:9144	847	fragment-glide-dock_SP_pv.847	10/13/2023 17:03	10/13/2023 17:03			C:\Users\Haider Thaer\OneDrive - Jamia Millia Islamia (A Central University)\Desktop\plm9 project\fragment-glide-dock_SP	fragment-glide-dock_SP_pv.maegz	847																																	F1234652		1	1	0	1.3	28.7
	OTAVA-FRAGMENT-LIBRARY-ligprep_1-.sdf:7786	848	fragment-glide-dock_SP_pv.848	10/13/2023 17:03	10/13/2023 17:03			C:\Users\Haider Thaer\OneDrive - Jamia Millia Islamia (A Central University)\Desktop\plm9 project\fragment-glide-dock_SP	fragment-glide-dock_SP_pv.maegz	848																																	F1605756		0	3	1	1.1	32.8
	OTAVA-FRAGMENT-LIBRARY-ligprep_1-.sdf:4167	849	fragment-glide-dock_SP_pv.849	10/13/2023 17:03	10/13/2023 17:03			C:\Users\Haider Thaer\OneDrive - Jamia Millia Islamia (A Central University)\Desktop\plm9 project\fragment-glide-dock_SP	fragment-glide-dock_SP_pv.maegz	849																																	F6667813		1	3	3	2.1	61.8
	OTAVA-FRAGMENT-LIBRARY-ligprep_1-.sdf:9829	850	fragment-glide-dock_SP_pv.850	10/13/2023 17:03	10/13/2023 17:03			C:\Users\Haider Thaer\OneDrive - Jamia Millia Islamia (A Central University)\Desktop\plm9 project\fragment-glide-dock_SP	fragment-glide-dock_SP_pv.maegz	850																																	F11182105		2	3	1	1.8	66.4
	OTAVA-FRAGMENT-LIBRARY-ligprep_1-.sdf:973	851	fragment-glide-dock_SP_pv.851	10/13/2023 17:03	10/13/2023 17:03			C:\Users\Haider Thaer\OneDrive - Jamia Millia Islamia (A Central University)\Desktop\plm9 project\fragment-glide-dock_SP	fragment-glide-dock_SP_pv.maegz	851																																	F7210770062		0	1	1	1.7	28.8
	OTAVA-FRAGMENT-LIBRARY-ligprep_1-.sdf:4529	852	fragment-glide-dock_SP_pv.852	10/13/2023 17:03	10/13/2023 17:03			C:\Users\Haider Thaer\OneDrive - Jamia Millia Islamia (A Central University)\Desktop\plm9 project\fragment-glide-dock_SP	fragment-glide-dock_SP_pv.maegz	852																																	F6057892		0	4	0	2.6	68.9
	OTAVA-FRAGMENT-LIBRARY-ligprep_1-.sdf:2891	853	fragment-glide-dock_SP_pv.853	10/13/2023 17:03	10/13/2023 17:03			C:\Users\Haider Thaer\OneDrive - Jamia Millia Islamia (A Central University)\Desktop\plm9 project\fragment-glide-dock_SP	fragment-glide-dock_SP_pv.maegz	853																																	F7020401000		1	3	3	1.7	57.6
	OTAVA-FRAGMENT-LIBRARY-ligprep_1-.sdf:6113	854	fragment-glide-dock_SP_pv.854	10/13/2023 17:03	10/13/2023 17:03			C:\Users\Haider Thaer\OneDrive - Jamia Millia Islamia (A Central University)\Desktop\plm9 project\fragment-glide-dock_SP	fragment-glide-dock_SP_pv.maegz	854																																	F2999057		0	3	1	2.1	43.1
	OTAVA-FRAGMENT-LIBRARY-ligprep_1-.sdf:572	855	fragment-glide-dock_SP_pv.855	10/13/2023 17:03	10/13/2023 17:03			C:\Users\Haider Thaer\OneDrive - Jamia Millia Islamia (A Central University)\Desktop\plm9 project\fragment-glide-dock_SP	fragment-glide-dock_SP_pv.maegz	855																																	F7559468		1	3	1	1.9	54.4
	OTAVA-FRAGMENT-LIBRARY-ligprep_1-.sdf:7849	856	fragment-glide-dock_SP_pv.856	10/13/2023 17:03	10/13/2023 17:03			C:\Users\Haider Thaer\OneDrive - Jamia Millia Islamia (A Central University)\Desktop\plm9 project\fragment-glide-dock_SP	fragment-glide-dock_SP_pv.maegz	856																																	F1574441		2	2	2	1.9	54
	OTAVA-FRAGMENT-LIBRARY-ligprep_1-.sdf:8063	857	fragment-glide-dock_SP_pv.857	10/13/2023 17:03	10/13/2023 17:03			C:\Users\Haider Thaer\OneDrive - Jamia Millia Islamia (A Central University)\Desktop\plm9 project\fragment-glide-dock_SP	fragment-glide-dock_SP_pv.maegz	857																																	F1500423		1	2	2	1.5	37.3
	OTAVA-FRAGMENT-LIBRARY-ligprep_1-.sdf:3988	858	fragment-glide-dock_SP_pv.858	10/13/2023 17:03	10/13/2023 17:03			C:\Users\Haider Thaer\OneDrive - Jamia Millia Islamia (A Central University)\Desktop\plm9 project\fragment-glide-dock_SP	fragment-glide-dock_SP_pv.maegz	858																																	F7006760		0	2	1	2.8	20.3
	OTAVA-FRAGMENT-LIBRARY-ligprep_1-.sdf:4169	859	fragment-glide-dock_SP_pv.859	10/13/2023 17:03	10/13/2023 17:03			C:\Users\Haider Thaer\OneDrive - Jamia Millia Islamia (A Central University)\Desktop\plm9 project\fragment-glide-dock_SP	fragment-glide-dock_SP_pv.maegz	859																																	F6667726		0	4	2	0.1	62.2
	OTAVA-FRAGMENT-LIBRARY-ligprep_1-.sdf:6825	860	fragment-glide-dock_SP_pv.860	10/13/2023 17:03	10/13/2023 17:03			C:\Users\Haider Thaer\OneDrive - Jamia Millia Islamia (A Central University)\Desktop\plm9 project\fragment-glide-dock_SP	fragment-glide-dock_SP_pv.maegz	860																																	F2190985	HCl	2	2	2	1.4	53.1
	OTAVA-FRAGMENT-LIBRARY-ligprep_1-.sdf:10242	861	fragment-glide-dock_SP_pv.861	10/13/2023 17:03	10/13/2023 17:03			C:\Users\Haider Thaer\OneDrive - Jamia Millia Islamia (A Central University)\Desktop\plm9 project\fragment-glide-dock_SP	fragment-glide-dock_SP_pv.maegz	861																																	F1056576		1	3	2	1.2	57.6
	OTAVA-FRAGMENT-LIBRARY-ligprep_1-.sdf:7357	862	fragment-glide-dock_SP_pv.862	10/13/2023 17:03	10/13/2023 17:03			C:\Users\Haider Thaer\OneDrive - Jamia Millia Islamia (A Central University)\Desktop\plm9 project\fragment-glide-dock_SP	fragment-glide-dock_SP_pv.maegz	862																																	F1768537		2	2	2	3	40.7
	OTAVA-FRAGMENT-LIBRARY-ligprep_1-.sdf:8973	863	fragment-glide-dock_SP_pv.863	10/13/2023 17:03	10/13/2023 17:03			C:\Users\Haider Thaer\OneDrive - Jamia Millia Islamia (A Central University)\Desktop\plm9 project\fragment-glide-dock_SP	fragment-glide-dock_SP_pv.maegz	863																																	F1287024		1	3	2	0.8	44.7
	OTAVA-FRAGMENT-LIBRARY-ligprep_1-.sdf:11371	864	fragment-glide-dock_SP_pv.864	10/13/2023 17:03	10/13/2023 17:03			C:\Users\Haider Thaer\OneDrive - Jamia Millia Islamia (A Central University)\Desktop\plm9 project\fragment-glide-dock_SP	fragment-glide-dock_SP_pv.maegz	864																																	F0111200003		1	1	0	1.6	28.7
	OTAVA-FRAGMENT-LIBRARY-ligprep_1-.sdf:10264	865	fragment-glide-dock_SP_pv.865	10/13/2023 17:03	10/13/2023 17:03			C:\Users\Haider Thaer\OneDrive - Jamia Millia Islamia (A Central University)\Desktop\plm9 project\fragment-glide-dock_SP	fragment-glide-dock_SP_pv.maegz	865																																	F1056477	HCl	2	2	2	1.5	40.7
	OTAVA-FRAGMENT-LIBRARY-ligprep_1-.sdf:4140	866	fragment-glide-dock_SP_pv.866	10/13/2023 17:03	10/13/2023 17:03			C:\Users\Haider Thaer\OneDrive - Jamia Millia Islamia (A Central University)\Desktop\plm9 project\fragment-glide-dock_SP	fragment-glide-dock_SP_pv.maegz	866																																	F6668440		1	4	3	1.1	74.7
	OTAVA-FRAGMENT-LIBRARY-ligprep_1-.sdf:4525	867	fragment-glide-dock_SP_pv.867	10/13/2023 17:03	10/13/2023 17:03			C:\Users\Haider Thaer\OneDrive - Jamia Millia Islamia (A Central University)\Desktop\plm9 project\fragment-glide-dock_SP	fragment-glide-dock_SP_pv.maegz	867																																	F6069526		1	2	2	2.7	42.2
	OTAVA-FRAGMENT-LIBRARY-ligprep_1-.sdf:3428	868	fragment-glide-dock_SP_pv.868	10/13/2023 17:03	10/13/2023 17:03			C:\Users\Haider Thaer\OneDrive - Jamia Millia Islamia (A Central University)\Desktop\plm9 project\fragment-glide-dock_SP	fragment-glide-dock_SP_pv.maegz	868																																	F7016383307		2	4	2	1.4	72.6
	OTAVA-FRAGMENT-LIBRARY-ligprep_1-.sdf:11401	869	fragment-glide-dock_SP_pv.869	10/13/2023 17:03	10/13/2023 17:03			C:\Users\Haider Thaer\OneDrive - Jamia Millia Islamia (A Central University)\Desktop\plm9 project\fragment-glide-dock_SP	fragment-glide-dock_SP_pv.maegz	869																																	F0111050012		0	3	2	2.1	66.1
	OTAVA-FRAGMENT-LIBRARY-ligprep_1-.sdf:4568	870	fragment-glide-dock_SP_pv.870	10/13/2023 17:03	10/13/2023 17:03			C:\Users\Haider Thaer\OneDrive - Jamia Millia Islamia (A Central University)\Desktop\plm9 project\fragment-glide-dock_SP	fragment-glide-dock_SP_pv.maegz	870																																	F6053684		1	3	1	2.6	77.5
	OTAVA-FRAGMENT-LIBRARY-ligprep_1-.sdf:10588	871	fragment-glide-dock_SP_pv.871	10/13/2023 17:03	10/13/2023 17:03			C:\Users\Haider Thaer\OneDrive - Jamia Millia Islamia (A Central University)\Desktop\plm9 project\fragment-glide-dock_SP	fragment-glide-dock_SP_pv.maegz	871																																	F1016409		3	3	2	2.4	78
	OTAVA-FRAGMENT-LIBRARY-ligprep_1-.sdf:5136	872	fragment-glide-dock_SP_pv.872	10/13/2023 17:03	10/13/2023 17:03			C:\Users\Haider Thaer\OneDrive - Jamia Millia Islamia (A Central University)\Desktop\plm9 project\fragment-glide-dock_SP	fragment-glide-dock_SP_pv.maegz	872																																	F4583631		1	1	1	1.4	29.1
	OTAVA-FRAGMENT-LIBRARY-ligprep_1-.sdf:6653	873	fragment-glide-dock_SP_pv.873	10/13/2023 17:03	10/13/2023 17:03			C:\Users\Haider Thaer\OneDrive - Jamia Millia Islamia (A Central University)\Desktop\plm9 project\fragment-glide-dock_SP	fragment-glide-dock_SP_pv.maegz	873																																	F2205827		1	2	1	2.1	52.1
	OTAVA-FRAGMENT-LIBRARY-ligprep_1-.sdf:9991	874	fragment-glide-dock_SP_pv.874	10/13/2023 17:03	10/13/2023 17:03			C:\Users\Haider Thaer\OneDrive - Jamia Millia Islamia (A Central University)\Desktop\plm9 project\fragment-glide-dock_SP	fragment-glide-dock_SP_pv.maegz	874																																	F1099063		0	4	2	2	65.3
	OTAVA-FRAGMENT-LIBRARY-ligprep_1-.sdf:1930	875	fragment-glide-dock_SP_pv.875	10/13/2023 17:03	10/13/2023 17:03			C:\Users\Haider Thaer\OneDrive - Jamia Millia Islamia (A Central University)\Desktop\plm9 project\fragment-glide-dock_SP	fragment-glide-dock_SP_pv.maegz	875																																	F7117160020		1	3	3	2.9	50.7
	OTAVA-FRAGMENT-LIBRARY-ligprep_1-.sdf:10659	876	fragment-glide-dock_SP_pv.876	10/13/2023 17:03	10/13/2023 17:03			C:\Users\Haider Thaer\OneDrive - Jamia Millia Islamia (A Central University)\Desktop\plm9 project\fragment-glide-dock_SP	fragment-glide-dock_SP_pv.maegz	876																																	F1015040		2	2	2	1.8	49.3
	OTAVA-FRAGMENT-LIBRARY-ligprep_1-.sdf:11442	877	fragment-glide-dock_SP_pv.877	10/13/2023 17:03	10/13/2023 17:03			C:\Users\Haider Thaer\OneDrive - Jamia Millia Islamia (A Central University)\Desktop\plm9 project\fragment-glide-dock_SP	fragment-glide-dock_SP_pv.maegz	877																																	F0109770780		2	4	2	1.1	74.6
	OTAVA-FRAGMENT-LIBRARY-ligprep_1-.sdf:10015	878	fragment-glide-dock_SP_pv.878	10/13/2023 17:03	10/13/2023 17:03			C:\Users\Haider Thaer\OneDrive - Jamia Millia Islamia (A Central University)\Desktop\plm9 project\fragment-glide-dock_SP	fragment-glide-dock_SP_pv.maegz	878																																	F1090359		1	2	2	2.6	42.2
	OTAVA-FRAGMENT-LIBRARY-ligprep_1-.sdf:10103	879	fragment-glide-dock_SP_pv.879	10/13/2023 17:03	10/13/2023 17:03			C:\Users\Haider Thaer\OneDrive - Jamia Millia Islamia (A Central University)\Desktop\plm9 project\fragment-glide-dock_SP	fragment-glide-dock_SP_pv.maegz	879																																	F1087154		1	3	1	0.7	57.6
	OTAVA-FRAGMENT-LIBRARY-ligprep_1-.sdf:346	880	fragment-glide-dock_SP_pv.880	10/13/2023 17:03	10/13/2023 17:03			C:\Users\Haider Thaer\OneDrive - Jamia Millia Islamia (A Central University)\Desktop\plm9 project\fragment-glide-dock_SP	fragment-glide-dock_SP_pv.maegz	880																																	F7571102		1	3	1	1.1	49.8
	OTAVA-FRAGMENT-LIBRARY-ligprep_1-.sdf:686	881	fragment-glide-dock_SP_pv.881	10/13/2023 17:03	10/13/2023 17:03			C:\Users\Haider Thaer\OneDrive - Jamia Millia Islamia (A Central University)\Desktop\plm9 project\fragment-glide-dock_SP	fragment-glide-dock_SP_pv.maegz	881																																	F7218310562		0	4	3	2.8	44.8
	OTAVA-FRAGMENT-LIBRARY-ligprep_1-.sdf:8802	882	fragment-glide-dock_SP_pv.882	10/13/2023 17:03	10/13/2023 17:03			C:\Users\Haider Thaer\OneDrive - Jamia Millia Islamia (A Central University)\Desktop\plm9 project\fragment-glide-dock_SP	fragment-glide-dock_SP_pv.maegz	882																																	F1307239		0	4	1	2.1	46.3
	OTAVA-FRAGMENT-LIBRARY-ligprep_1-.sdf:2514	883	fragment-glide-dock_SP_pv.883	10/13/2023 17:03	10/13/2023 17:03			C:\Users\Haider Thaer\OneDrive - Jamia Millia Islamia (A Central University)\Desktop\plm9 project\fragment-glide-dock_SP	fragment-glide-dock_SP_pv.maegz	883																																	F7020692755	HCl	2	2	3	1.4	41.1
	OTAVA-FRAGMENT-LIBRARY-ligprep_1-.sdf:10094	884	fragment-glide-dock_SP_pv.884	10/13/2023 17:03	10/13/2023 17:03			C:\Users\Haider Thaer\OneDrive - Jamia Millia Islamia (A Central University)\Desktop\plm9 project\fragment-glide-dock_SP	fragment-glide-dock_SP_pv.maegz	884																																	F1088061	HCl	1	3	2	0.8	78.4
	OTAVA-FRAGMENT-LIBRARY-ligprep_1-.sdf:4087	885	fragment-glide-dock_SP_pv.885	10/13/2023 17:03	10/13/2023 17:03			C:\Users\Haider Thaer\OneDrive - Jamia Millia Islamia (A Central University)\Desktop\plm9 project\fragment-glide-dock_SP	fragment-glide-dock_SP_pv.maegz	885																																	F6902361		2	1	2	2.4	58.9
	OTAVA-FRAGMENT-LIBRARY-ligprep_1-.sdf:2206	886	fragment-glide-dock_SP_pv.886	10/13/2023 17:03	10/13/2023 17:03			C:\Users\Haider Thaer\OneDrive - Jamia Millia Islamia (A Central University)\Desktop\plm9 project\fragment-glide-dock_SP	fragment-glide-dock_SP_pv.maegz	886																																	F7112901197		1	2	2	0.9	38.3
	OTAVA-FRAGMENT-LIBRARY-ligprep_1-.sdf:7344	887	fragment-glide-dock_SP_pv.887	10/13/2023 17:03	10/13/2023 17:03			C:\Users\Haider Thaer\OneDrive - Jamia Millia Islamia (A Central University)\Desktop\plm9 project\fragment-glide-dock_SP	fragment-glide-dock_SP_pv.maegz	887																																	F1778805		1	1	1	1.2	61.4
	OTAVA-FRAGMENT-LIBRARY-ligprep_1-.sdf:5839	888	fragment-glide-dock_SP_pv.888	10/13/2023 17:03	10/13/2023 17:03			C:\Users\Haider Thaer\OneDrive - Jamia Millia Islamia (A Central University)\Desktop\plm9 project\fragment-glide-dock_SP	fragment-glide-dock_SP_pv.maegz	888																																	F3463643		1	3	1	1.7	67.6
	OTAVA-FRAGMENT-LIBRARY-ligprep_1-.sdf:9101	889	fragment-glide-dock_SP_pv.889	10/13/2023 17:03	10/13/2023 17:03			C:\Users\Haider Thaer\OneDrive - Jamia Millia Islamia (A Central University)\Desktop\plm9 project\fragment-glide-dock_SP	fragment-glide-dock_SP_pv.maegz	889																																	F12482213		2	4	1	0.4	78.8
	OTAVA-FRAGMENT-LIBRARY-ligprep_1-.sdf:9800	890	fragment-glide-dock_SP_pv.890	10/13/2023 17:03	10/13/2023 17:03			C:\Users\Haider Thaer\OneDrive - Jamia Millia Islamia (A Central University)\Desktop\plm9 project\fragment-glide-dock_SP	fragment-glide-dock_SP_pv.maegz	890																																	F11186520		1	2	1	1	33.1
	OTAVA-FRAGMENT-LIBRARY-ligprep_1-.sdf:11404	891	fragment-glide-dock_SP_pv.891	10/13/2023 17:03	10/13/2023 17:03			C:\Users\Haider Thaer\OneDrive - Jamia Millia Islamia (A Central University)\Desktop\plm9 project\fragment-glide-dock_SP	fragment-glide-dock_SP_pv.maegz	891																																	F0110830566		1	3	3	2.8	49.4
	OTAVA-FRAGMENT-LIBRARY-ligprep_1-.sdf:1871	892	fragment-glide-dock_SP_pv.892	10/13/2023 17:03	10/13/2023 17:03			C:\Users\Haider Thaer\OneDrive - Jamia Millia Islamia (A Central University)\Desktop\plm9 project\fragment-glide-dock_SP	fragment-glide-dock_SP_pv.maegz	892																																	F7117940435		2	2	2	2.2	58.2
	OTAVA-FRAGMENT-LIBRARY-ligprep_1-.sdf:1677	893	fragment-glide-dock_SP_pv.893	10/13/2023 17:03	10/13/2023 17:03			C:\Users\Haider Thaer\OneDrive - Jamia Millia Islamia (A Central University)\Desktop\plm9 project\fragment-glide-dock_SP	fragment-glide-dock_SP_pv.maegz	893																																	F7119620429		2	2	3	2.2	57.8
	OTAVA-FRAGMENT-LIBRARY-ligprep_1-.sdf:11574	894	fragment-glide-dock_SP_pv.894	10/13/2023 17:03	10/13/2023 17:03			C:\Users\Haider Thaer\OneDrive - Jamia Millia Islamia (A Central University)\Desktop\plm9 project\fragment-glide-dock_SP	fragment-glide-dock_SP_pv.maegz	894																																	F0105750012		1	2	3	1.7	54.6
	OTAVA-FRAGMENT-LIBRARY-ligprep_1-.sdf:1352	895	fragment-glide-dock_SP_pv.895	10/13/2023 17:03	10/13/2023 17:03			C:\Users\Haider Thaer\OneDrive - Jamia Millia Islamia (A Central University)\Desktop\plm9 project\fragment-glide-dock_SP	fragment-glide-dock_SP_pv.maegz	895																																	F7119986977		1	2	3	2.4	55.1
	OTAVA-FRAGMENT-LIBRARY-ligprep_1-.sdf:7929	896	fragment-glide-dock_SP_pv.896	10/13/2023 17:03	10/13/2023 17:03			C:\Users\Haider Thaer\OneDrive - Jamia Millia Islamia (A Central University)\Desktop\plm9 project\fragment-glide-dock_SP	fragment-glide-dock_SP_pv.maegz	896																																	F1522596		1	3	2	1.9	54.6
	OTAVA-FRAGMENT-LIBRARY-ligprep_1-.sdf:7002	897	fragment-glide-dock_SP_pv.897	10/13/2023 17:03	10/13/2023 17:03			C:\Users\Haider Thaer\OneDrive - Jamia Millia Islamia (A Central University)\Desktop\plm9 project\fragment-glide-dock_SP	fragment-glide-dock_SP_pv.maegz	897																																	F2049683		1	1	1	2.7	29.1
	OTAVA-FRAGMENT-LIBRARY-ligprep_1-.sdf:4191	898	fragment-glide-dock_SP_pv.898	10/13/2023 17:03	10/13/2023 17:03			C:\Users\Haider Thaer\OneDrive - Jamia Millia Islamia (A Central University)\Desktop\plm9 project\fragment-glide-dock_SP	fragment-glide-dock_SP_pv.maegz	898																																	F6666760		1	3	2	2.1	57.6
	OTAVA-FRAGMENT-LIBRARY-ligprep_1-.sdf:10454	899	fragment-glide-dock_SP_pv.899	10/13/2023 17:03	10/13/2023 17:03			C:\Users\Haider Thaer\OneDrive - Jamia Millia Islamia (A Central University)\Desktop\plm9 project\fragment-glide-dock_SP	fragment-glide-dock_SP_pv.maegz	899																																	F1038015	HCl	1	3	2	1.8	54.6
	OTAVA-FRAGMENT-LIBRARY-ligprep_1-.sdf:4857	900	fragment-glide-dock_SP_pv.900	10/13/2023 17:03	10/13/2023 17:03			C:\Users\Haider Thaer\OneDrive - Jamia Millia Islamia (A Central University)\Desktop\plm9 project\fragment-glide-dock_SP	fragment-glide-dock_SP_pv.maegz	900																																	F5104373		2	4	1	1.6	75.4
	OTAVA-FRAGMENT-LIBRARY-ligprep_1-.sdf:390	901	fragment-glide-dock_SP_pv.901	10/13/2023 17:03	10/13/2023 17:03			C:\Users\Haider Thaer\OneDrive - Jamia Millia Islamia (A Central University)\Desktop\plm9 project\fragment-glide-dock_SP	fragment-glide-dock_SP_pv.maegz	901																																	F7570152		1	4	3	2.7	63.6
	OTAVA-FRAGMENT-LIBRARY-ligprep_1-.sdf:3806	902	fragment-glide-dock_SP_pv.902	10/13/2023 17:03	10/13/2023 17:03			C:\Users\Haider Thaer\OneDrive - Jamia Millia Islamia (A Central University)\Desktop\plm9 project\fragment-glide-dock_SP	fragment-glide-dock_SP_pv.maegz	902																																	F7011716		2	3	2	0.9	70.2
	OTAVA-FRAGMENT-LIBRARY-ligprep_1-.sdf:3010	903	fragment-glide-dock_SP_pv.903	10/13/2023 17:03	10/13/2023 17:03			C:\Users\Haider Thaer\OneDrive - Jamia Millia Islamia (A Central University)\Desktop\plm9 project\fragment-glide-dock_SP	fragment-glide-dock_SP_pv.maegz	903																																	F7020300858		2	3	2	2.9	53.5
	OTAVA-FRAGMENT-LIBRARY-ligprep_1-.sdf:8327	904	fragment-glide-dock_SP_pv.904	10/13/2023 17:03	10/13/2023 17:03			C:\Users\Haider Thaer\OneDrive - Jamia Millia Islamia (A Central University)\Desktop\plm9 project\fragment-glide-dock_SP	fragment-glide-dock_SP_pv.maegz	904																																	F1435638		1	1	1	1.2	32.3
	OTAVA-FRAGMENT-LIBRARY-ligprep_1-.sdf:3395	905	fragment-glide-dock_SP_pv.905	10/13/2023 17:03	10/13/2023 17:03			C:\Users\Haider Thaer\OneDrive - Jamia Millia Islamia (A Central University)\Desktop\plm9 project\fragment-glide-dock_SP	fragment-glide-dock_SP_pv.maegz	905																																	F7017520047		2	4	1	0.5	70.4
	OTAVA-FRAGMENT-LIBRARY-ligprep_1-.sdf:2031	906	fragment-glide-dock_SP_pv.906	10/13/2023 17:03	10/13/2023 17:03			C:\Users\Haider Thaer\OneDrive - Jamia Millia Islamia (A Central University)\Desktop\plm9 project\fragment-glide-dock_SP	fragment-glide-dock_SP_pv.maegz	906																																	F7113707193		2	2	3	2.5	58.2
	OTAVA-FRAGMENT-LIBRARY-ligprep_1-.sdf:8383	907	fragment-glide-dock_SP_pv.907	10/13/2023 17:03	10/13/2023 17:03			C:\Users\Haider Thaer\OneDrive - Jamia Millia Islamia (A Central University)\Desktop\plm9 project\fragment-glide-dock_SP	fragment-glide-dock_SP_pv.maegz	907																																	F1433870		1	3	2	1.6	58.6
	OTAVA-FRAGMENT-LIBRARY-ligprep_1-.sdf:1239	908	fragment-glide-dock_SP_pv.908	10/13/2023 17:03	10/13/2023 17:03			C:\Users\Haider Thaer\OneDrive - Jamia Millia Islamia (A Central University)\Desktop\plm9 project\fragment-glide-dock_SP	fragment-glide-dock_SP_pv.maegz	908																																	F7127374		2	3	2	2.6	67.6
	OTAVA-FRAGMENT-LIBRARY-ligprep_1-.sdf:4296	909	fragment-glide-dock_SP_pv.909	10/13/2023 17:03	10/13/2023 17:03			C:\Users\Haider Thaer\OneDrive - Jamia Millia Islamia (A Central University)\Desktop\plm9 project\fragment-glide-dock_SP	fragment-glide-dock_SP_pv.maegz	909																																	F6351937		2	3	3	1.6	53.1
	OTAVA-FRAGMENT-LIBRARY-ligprep_1-.sdf:1063	910	fragment-glide-dock_SP_pv.910	10/13/2023 17:03	10/13/2023 17:03			C:\Users\Haider Thaer\OneDrive - Jamia Millia Islamia (A Central University)\Desktop\plm9 project\fragment-glide-dock_SP	fragment-glide-dock_SP_pv.maegz	910																																	F7138878		2	3	3	1	76
	OTAVA-FRAGMENT-LIBRARY-ligprep_1-.sdf:10745	911	fragment-glide-dock_SP_pv.911	10/13/2023 17:03	10/13/2023 17:03			C:\Users\Haider Thaer\OneDrive - Jamia Millia Islamia (A Central University)\Desktop\plm9 project\fragment-glide-dock_SP	fragment-glide-dock_SP_pv.maegz	911																																	F1006887		1	2	2	3	38.3
	OTAVA-FRAGMENT-LIBRARY-ligprep_1-.sdf:2285	912	fragment-glide-dock_SP_pv.912	10/13/2023 17:03	10/13/2023 17:03			C:\Users\Haider Thaer\OneDrive - Jamia Millia Islamia (A Central University)\Desktop\plm9 project\fragment-glide-dock_SP	fragment-glide-dock_SP_pv.maegz	912																																	F7112440015		2	1	3	2.4	54.3
	OTAVA-FRAGMENT-LIBRARY-ligprep_1-.sdf:1668	913	fragment-glide-dock_SP_pv.913	10/13/2023 17:03	10/13/2023 17:03			C:\Users\Haider Thaer\OneDrive - Jamia Millia Islamia (A Central University)\Desktop\plm9 project\fragment-glide-dock_SP	fragment-glide-dock_SP_pv.maegz	913																																	F7119630936		0	1	2	3	28.8
	OTAVA-FRAGMENT-LIBRARY-ligprep_1-.sdf:4243	914	fragment-glide-dock_SP_pv.914	10/13/2023 17:03	10/13/2023 17:03			C:\Users\Haider Thaer\OneDrive - Jamia Millia Islamia (A Central University)\Desktop\plm9 project\fragment-glide-dock_SP	fragment-glide-dock_SP_pv.maegz	914																																	F6594981		1	3	2	1.9	55
	OTAVA-FRAGMENT-LIBRARY-ligprep_1-.sdf:9442	915	fragment-glide-dock_SP_pv.915	10/13/2023 17:03	10/13/2023 17:03			C:\Users\Haider Thaer\OneDrive - Jamia Millia Islamia (A Central University)\Desktop\plm9 project\fragment-glide-dock_SP	fragment-glide-dock_SP_pv.maegz	915																																	F1180794	HCl	2	4	2	1	56.7
	OTAVA-FRAGMENT-LIBRARY-ligprep_1-.sdf:3980	916	fragment-glide-dock_SP_pv.916	10/13/2023 17:03	10/13/2023 17:03			C:\Users\Haider Thaer\OneDrive - Jamia Millia Islamia (A Central University)\Desktop\plm9 project\fragment-glide-dock_SP	fragment-glide-dock_SP_pv.maegz	916																																	F7006908		1	2	1	2.5	56.2
	OTAVA-FRAGMENT-LIBRARY-ligprep_1-.sdf:632	917	fragment-glide-dock_SP_pv.917	10/13/2023 17:03	10/13/2023 17:03			C:\Users\Haider Thaer\OneDrive - Jamia Millia Islamia (A Central University)\Desktop\plm9 project\fragment-glide-dock_SP	fragment-glide-dock_SP_pv.maegz	917																																	F7437858		1	1	1	0.7	29.1
	OTAVA-FRAGMENT-LIBRARY-ligprep_1-.sdf:11270	918	fragment-glide-dock_SP_pv.918	10/13/2023 17:03	10/13/2023 17:03			C:\Users\Haider Thaer\OneDrive - Jamia Millia Islamia (A Central University)\Desktop\plm9 project\fragment-glide-dock_SP	fragment-glide-dock_SP_pv.maegz	918																																	F0114390396		1	3	2	1.4	57.6
	OTAVA-FRAGMENT-LIBRARY-ligprep_1-.sdf:9982	919	fragment-glide-dock_SP_pv.919	10/13/2023 17:03	10/13/2023 17:03			C:\Users\Haider Thaer\OneDrive - Jamia Millia Islamia (A Central University)\Desktop\plm9 project\fragment-glide-dock_SP	fragment-glide-dock_SP_pv.maegz	919																																	F1103278		1	3	0	2.8	46.5
	OTAVA-FRAGMENT-LIBRARY-ligprep_1-.sdf:2198	920	fragment-glide-dock_SP_pv.920	10/13/2023 17:03	10/13/2023 17:03			C:\Users\Haider Thaer\OneDrive - Jamia Millia Islamia (A Central University)\Desktop\plm9 project\fragment-glide-dock_SP	fragment-glide-dock_SP_pv.maegz	920																																	F7112904126		0	3	3	1.6	46.6
	OTAVA-FRAGMENT-LIBRARY-ligprep_1-.sdf:11714	921	fragment-glide-dock_SP_pv.921	10/13/2023 17:03	10/13/2023 17:03			C:\Users\Haider Thaer\OneDrive - Jamia Millia Islamia (A Central University)\Desktop\plm9 project\fragment-glide-dock_SP	fragment-glide-dock_SP_pv.maegz	921																																	F0103420239		2	2	3	3	57.8
	OTAVA-FRAGMENT-LIBRARY-ligprep_1-.sdf:11682	922	fragment-glide-dock_SP_pv.922	10/13/2023 17:03	10/13/2023 17:03			C:\Users\Haider Thaer\OneDrive - Jamia Millia Islamia (A Central University)\Desktop\plm9 project\fragment-glide-dock_SP	fragment-glide-dock_SP_pv.maegz	922																																	F0104640114		2	2	3	2.6	58.2
	OTAVA-FRAGMENT-LIBRARY-ligprep_1-.sdf:10256	923	fragment-glide-dock_SP_pv.923	10/13/2023 17:03	10/13/2023 17:03			C:\Users\Haider Thaer\OneDrive - Jamia Millia Islamia (A Central University)\Desktop\plm9 project\fragment-glide-dock_SP	fragment-glide-dock_SP_pv.maegz	923																																	F1056507		1	2	2	1.4	60.9
	OTAVA-FRAGMENT-LIBRARY-ligprep_1-.sdf:9721	924	fragment-glide-dock_SP_pv.924	10/13/2023 17:03	10/13/2023 17:03			C:\Users\Haider Thaer\OneDrive - Jamia Millia Islamia (A Central University)\Desktop\plm9 project\fragment-glide-dock_SP	fragment-glide-dock_SP_pv.maegz	924																																	F1123754	HCl	1	2	1	1.1	78.1
	OTAVA-FRAGMENT-LIBRARY-ligprep_1-.sdf:9784	925	fragment-glide-dock_SP_pv.925	10/13/2023 17:03	10/13/2023 17:03			C:\Users\Haider Thaer\OneDrive - Jamia Millia Islamia (A Central University)\Desktop\plm9 project\fragment-glide-dock_SP	fragment-glide-dock_SP_pv.maegz	925																																	F11186685	HCl	1	3	1	1.6	55.1
	OTAVA-FRAGMENT-LIBRARY-ligprep_1-.sdf:8770	926	fragment-glide-dock_SP_pv.926	10/13/2023 17:03	10/13/2023 17:03			C:\Users\Haider Thaer\OneDrive - Jamia Millia Islamia (A Central University)\Desktop\plm9 project\fragment-glide-dock_SP	fragment-glide-dock_SP_pv.maegz	926																																	F1309262		1	2	3	1.8	70.2
	OTAVA-FRAGMENT-LIBRARY-ligprep_1-.sdf:882	927	fragment-glide-dock_SP_pv.927	10/13/2023 17:03	10/13/2023 17:03			C:\Users\Haider Thaer\OneDrive - Jamia Millia Islamia (A Central University)\Desktop\plm9 project\fragment-glide-dock_SP	fragment-glide-dock_SP_pv.maegz	927																																	F7211970038		2	2	1	2.8	48.2
	OTAVA-FRAGMENT-LIBRARY-ligprep_1-.sdf:3322	928	fragment-glide-dock_SP_pv.928	10/13/2023 17:03	10/13/2023 17:03			C:\Users\Haider Thaer\OneDrive - Jamia Millia Islamia (A Central University)\Desktop\plm9 project\fragment-glide-dock_SP	fragment-glide-dock_SP_pv.maegz	928																																	F7018670068		2	4	1	1	66.4
	OTAVA-FRAGMENT-LIBRARY-ligprep_1-.sdf:9085	929	fragment-glide-dock_SP_pv.929	10/13/2023 17:03	10/13/2023 17:03			C:\Users\Haider Thaer\OneDrive - Jamia Millia Islamia (A Central University)\Desktop\plm9 project\fragment-glide-dock_SP	fragment-glide-dock_SP_pv.maegz	929																																	F12482452		0	1	1	0.9	20.3
	OTAVA-FRAGMENT-LIBRARY-ligprep_1-.sdf:9831	930	fragment-glide-dock_SP_pv.930	10/13/2023 17:03	10/13/2023 17:03			C:\Users\Haider Thaer\OneDrive - Jamia Millia Islamia (A Central University)\Desktop\plm9 project\fragment-glide-dock_SP	fragment-glide-dock_SP_pv.maegz	930																																	F11182084	2 HCl	2	3	3	-0.2	68
	OTAVA-FRAGMENT-LIBRARY-ligprep_1-.sdf:1095	931	fragment-glide-dock_SP_pv.931	10/13/2023 17:03	10/13/2023 17:03			C:\Users\Haider Thaer\OneDrive - Jamia Millia Islamia (A Central University)\Desktop\plm9 project\fragment-glide-dock_SP	fragment-glide-dock_SP_pv.maegz	931																																	F7138616		1	2	1	-1.3	49.4
	OTAVA-FRAGMENT-LIBRARY-ligprep_1-.sdf:8512	932	fragment-glide-dock_SP_pv.932	10/13/2023 17:03	10/13/2023 17:03			C:\Users\Haider Thaer\OneDrive - Jamia Millia Islamia (A Central University)\Desktop\plm9 project\fragment-glide-dock_SP	fragment-glide-dock_SP_pv.maegz	932																																	F1368496		1	1	0	2.2	29.1
	OTAVA-FRAGMENT-LIBRARY-ligprep_1-.sdf:7539	933	fragment-glide-dock_SP_pv.933	10/13/2023 17:03	10/13/2023 17:03			C:\Users\Haider Thaer\OneDrive - Jamia Millia Islamia (A Central University)\Desktop\plm9 project\fragment-glide-dock_SP	fragment-glide-dock_SP_pv.maegz	933																																	F1705444		0	3	3	1.7	43.6
	OTAVA-FRAGMENT-LIBRARY-ligprep_1-.sdf:10037	934	fragment-glide-dock_SP_pv.934	10/13/2023 17:03	10/13/2023 17:03			C:\Users\Haider Thaer\OneDrive - Jamia Millia Islamia (A Central University)\Desktop\plm9 project\fragment-glide-dock_SP	fragment-glide-dock_SP_pv.maegz	934																																	F1090193		1	3	1	3	46.5
	OTAVA-FRAGMENT-LIBRARY-ligprep_1-.sdf:11016	935	fragment-glide-dock_SP_pv.935	10/13/2023 17:03	10/13/2023 17:03			C:\Users\Haider Thaer\OneDrive - Jamia Millia Islamia (A Central University)\Desktop\plm9 project\fragment-glide-dock_SP	fragment-glide-dock_SP_pv.maegz	935																																	F0125370013		1	3	1	1	66.8
	OTAVA-FRAGMENT-LIBRARY-ligprep_1-.sdf:3247	936	fragment-glide-dock_SP_pv.936	10/13/2023 17:03	10/13/2023 17:03			C:\Users\Haider Thaer\OneDrive - Jamia Millia Islamia (A Central University)\Desktop\plm9 project\fragment-glide-dock_SP	fragment-glide-dock_SP_pv.maegz	936																																	F7018801422		2	4	3	2.2	65.8
	OTAVA-FRAGMENT-LIBRARY-ligprep_1-.sdf:3606	937	fragment-glide-dock_SP_pv.937	10/13/2023 17:03	10/13/2023 17:03			C:\Users\Haider Thaer\OneDrive - Jamia Millia Islamia (A Central University)\Desktop\plm9 project\fragment-glide-dock_SP	fragment-glide-dock_SP_pv.maegz	937																																	F7014250005		0	2	1	2.3	37.4
	OTAVA-FRAGMENT-LIBRARY-ligprep_1-.sdf:9815	938	fragment-glide-dock_SP_pv.938	10/13/2023 17:03	10/13/2023 17:03			C:\Users\Haider Thaer\OneDrive - Jamia Millia Islamia (A Central University)\Desktop\plm9 project\fragment-glide-dock_SP	fragment-glide-dock_SP_pv.maegz	938																																	F11186090		1	4	3	-0.3	78.5
	OTAVA-FRAGMENT-LIBRARY-ligprep_1-.sdf:2750	939	fragment-glide-dock_SP_pv.939	10/13/2023 17:03	10/13/2023 17:03			C:\Users\Haider Thaer\OneDrive - Jamia Millia Islamia (A Central University)\Desktop\plm9 project\fragment-glide-dock_SP	fragment-glide-dock_SP_pv.maegz	939																																	F7020530763		0	2	0	2	33.2
	OTAVA-FRAGMENT-LIBRARY-ligprep_1-.sdf:4906	940	fragment-glide-dock_SP_pv.940	10/13/2023 17:03	10/13/2023 17:03			C:\Users\Haider Thaer\OneDrive - Jamia Millia Islamia (A Central University)\Desktop\plm9 project\fragment-glide-dock_SP	fragment-glide-dock_SP_pv.maegz	940																																	F5032645		2	3	2	1.2	57.5
	OTAVA-FRAGMENT-LIBRARY-ligprep_1-.sdf:87	941	fragment-glide-dock_SP_pv.941	10/13/2023 17:03	10/13/2023 17:03			C:\Users\Haider Thaer\OneDrive - Jamia Millia Islamia (A Central University)\Desktop\plm9 project\fragment-glide-dock_SP	fragment-glide-dock_SP_pv.maegz	941																																	F970465	HCl	1	2	1	1.9	67.1
	OTAVA-FRAGMENT-LIBRARY-ligprep_1-.sdf:3235	942	fragment-glide-dock_SP_pv.942	10/13/2023 17:03	10/13/2023 17:03			C:\Users\Haider Thaer\OneDrive - Jamia Millia Islamia (A Central University)\Desktop\plm9 project\fragment-glide-dock_SP	fragment-glide-dock_SP_pv.maegz	942																																	F7018811812		1	4	2	1.2	47.9
	OTAVA-FRAGMENT-LIBRARY-ligprep_1-.sdf:3379	943	fragment-glide-dock_SP_pv.943	10/13/2023 17:03	10/13/2023 17:03			C:\Users\Haider Thaer\OneDrive - Jamia Millia Islamia (A Central University)\Desktop\plm9 project\fragment-glide-dock_SP	fragment-glide-dock_SP_pv.maegz	943																																	F7017560100		0	3	3	2.6	78
	OTAVA-FRAGMENT-LIBRARY-ligprep_1-.sdf:9408	944	fragment-glide-dock_SP_pv.944	10/13/2023 17:03	10/13/2023 17:03			C:\Users\Haider Thaer\OneDrive - Jamia Millia Islamia (A Central University)\Desktop\plm9 project\fragment-glide-dock_SP	fragment-glide-dock_SP_pv.maegz	944																																	F1186289		1	3	3	2	55.6
	OTAVA-FRAGMENT-LIBRARY-ligprep_1-.sdf:3357	945	fragment-glide-dock_SP_pv.945	10/13/2023 17:03	10/13/2023 17:03			C:\Users\Haider Thaer\OneDrive - Jamia Millia Islamia (A Central University)\Desktop\plm9 project\fragment-glide-dock_SP	fragment-glide-dock_SP_pv.maegz	945																																	F7018611192		1	3	2	0.1	57.6
	OTAVA-FRAGMENT-LIBRARY-ligprep_1-.sdf:2447	946	fragment-glide-dock_SP_pv.946	10/13/2023 17:03	10/13/2023 17:03			C:\Users\Haider Thaer\OneDrive - Jamia Millia Islamia (A Central University)\Desktop\plm9 project\fragment-glide-dock_SP	fragment-glide-dock_SP_pv.maegz	946																																	F7033855		1	3	1	2.5	63.4
	OTAVA-FRAGMENT-LIBRARY-ligprep_1-.sdf:6415	947	fragment-glide-dock_SP_pv.947	10/13/2023 17:03	10/13/2023 17:03			C:\Users\Haider Thaer\OneDrive - Jamia Millia Islamia (A Central University)\Desktop\plm9 project\fragment-glide-dock_SP	fragment-glide-dock_SP_pv.maegz	947																																	F2706451		0	2	1	2.1	41.6
	OTAVA-FRAGMENT-LIBRARY-ligprep_1-.sdf:3363	948	fragment-glide-dock_SP_pv.948	10/13/2023 17:03	10/13/2023 17:03			C:\Users\Haider Thaer\OneDrive - Jamia Millia Islamia (A Central University)\Desktop\plm9 project\fragment-glide-dock_SP	fragment-glide-dock_SP_pv.maegz	948																																	F7018611178		1	3	2	1	57.6
	OTAVA-FRAGMENT-LIBRARY-ligprep_1-.sdf:6588	949	fragment-glide-dock_SP_pv.949	10/13/2023 17:03	10/13/2023 17:03			C:\Users\Haider Thaer\OneDrive - Jamia Millia Islamia (A Central University)\Desktop\plm9 project\fragment-glide-dock_SP	fragment-glide-dock_SP_pv.maegz	949																																	F2225532		2	3	1	1.4	63.3
	OTAVA-FRAGMENT-LIBRARY-ligprep_1-.sdf:3423	950	fragment-glide-dock_SP_pv.950	10/13/2023 17:03	10/13/2023 17:03			C:\Users\Haider Thaer\OneDrive - Jamia Millia Islamia (A Central University)\Desktop\plm9 project\fragment-glide-dock_SP	fragment-glide-dock_SP_pv.maegz	950																																	F7016400786		1	3	1	2.9	46.5
	OTAVA-FRAGMENT-LIBRARY-ligprep_1-.sdf:561	951	fragment-glide-dock_SP_pv.951	10/13/2023 17:03	10/13/2023 17:03			C:\Users\Haider Thaer\OneDrive - Jamia Millia Islamia (A Central University)\Desktop\plm9 project\fragment-glide-dock_SP	fragment-glide-dock_SP_pv.maegz	951																																	F7559524		1	3	1	1.1	49.8
	OTAVA-FRAGMENT-LIBRARY-ligprep_1-.sdf:5010	952	fragment-glide-dock_SP_pv.952	10/13/2023 17:03	10/13/2023 17:03			C:\Users\Haider Thaer\OneDrive - Jamia Millia Islamia (A Central University)\Desktop\plm9 project\fragment-glide-dock_SP	fragment-glide-dock_SP_pv.maegz	952																																	F4801267		3	3	2	1.1	70.2
	OTAVA-FRAGMENT-LIBRARY-ligprep_1-.sdf:5470	953	fragment-glide-dock_SP_pv.953	10/13/2023 17:03	10/13/2023 17:03			C:\Users\Haider Thaer\OneDrive - Jamia Millia Islamia (A Central University)\Desktop\plm9 project\fragment-glide-dock_SP	fragment-glide-dock_SP_pv.maegz	953																																	F4051370		1	2	2	1.7	55.2
	OTAVA-FRAGMENT-LIBRARY-ligprep_1-.sdf:189	954	fragment-glide-dock_SP_pv.954	10/13/2023 17:03	10/13/2023 17:03			C:\Users\Haider Thaer\OneDrive - Jamia Millia Islamia (A Central University)\Desktop\plm9 project\fragment-glide-dock_SP	fragment-glide-dock_SP_pv.maegz	954																																	F9079172		1	3	3	0.6	66.5
	OTAVA-FRAGMENT-LIBRARY-ligprep_1-.sdf:11268	955	fragment-glide-dock_SP_pv.955	10/13/2023 17:03	10/13/2023 17:03			C:\Users\Haider Thaer\OneDrive - Jamia Millia Islamia (A Central University)\Desktop\plm9 project\fragment-glide-dock_SP	fragment-glide-dock_SP_pv.maegz	955																																	F0115030410		1	1	1	1.2	29.1
	OTAVA-FRAGMENT-LIBRARY-ligprep_1-.sdf:8682	956	fragment-glide-dock_SP_pv.956	10/13/2023 17:03	10/13/2023 17:03			C:\Users\Haider Thaer\OneDrive - Jamia Millia Islamia (A Central University)\Desktop\plm9 project\fragment-glide-dock_SP	fragment-glide-dock_SP_pv.maegz	956																																	F1320846		1	2	1	0.2	37.5
	OTAVA-FRAGMENT-LIBRARY-ligprep_1-.sdf:6309	957	fragment-glide-dock_SP_pv.957	10/13/2023 17:03	10/13/2023 17:03			C:\Users\Haider Thaer\OneDrive - Jamia Millia Islamia (A Central University)\Desktop\plm9 project\fragment-glide-dock_SP	fragment-glide-dock_SP_pv.maegz	957																																	F2827166		2	3	1	0.7	63.3
	OTAVA-FRAGMENT-LIBRARY-ligprep_1-.sdf:8655	958	fragment-glide-dock_SP_pv.958	10/13/2023 17:03	10/13/2023 17:03			C:\Users\Haider Thaer\OneDrive - Jamia Millia Islamia (A Central University)\Desktop\plm9 project\fragment-glide-dock_SP	fragment-glide-dock_SP_pv.maegz	958																																	F1337637		1	3	1	0.5	54.6
	OTAVA-FRAGMENT-LIBRARY-ligprep_1-.sdf:5804	959	fragment-glide-dock_SP_pv.959	10/13/2023 17:03	10/13/2023 17:03			C:\Users\Haider Thaer\OneDrive - Jamia Millia Islamia (A Central University)\Desktop\plm9 project\fragment-glide-dock_SP	fragment-glide-dock_SP_pv.maegz	959																																	F3485519		1	4	2	0.7	59.9
	OTAVA-FRAGMENT-LIBRARY-ligprep_1-.sdf:3032	960	fragment-glide-dock_SP_pv.960	10/13/2023 17:03	10/13/2023 17:03			C:\Users\Haider Thaer\OneDrive - Jamia Millia Islamia (A Central University)\Desktop\plm9 project\fragment-glide-dock_SP	fragment-glide-dock_SP_pv.maegz	960																																	F7020300663		2	3	3	2.1	53.5
	OTAVA-FRAGMENT-LIBRARY-ligprep_1-.sdf:3841	961	fragment-glide-dock_SP_pv.961	10/13/2023 17:03	10/13/2023 17:03			C:\Users\Haider Thaer\OneDrive - Jamia Millia Islamia (A Central University)\Desktop\plm9 project\fragment-glide-dock_SP	fragment-glide-dock_SP_pv.maegz	961																																	F7011090016		0	2	0	1.3	32.7
	OTAVA-FRAGMENT-LIBRARY-ligprep_1-.sdf:10877	962	fragment-glide-dock_SP_pv.962	10/13/2023 17:03	10/13/2023 17:03			C:\Users\Haider Thaer\OneDrive - Jamia Millia Islamia (A Central University)\Desktop\plm9 project\fragment-glide-dock_SP	fragment-glide-dock_SP_pv.maegz	962																																	F0139960017		2	4	3	2.9	65.8
	OTAVA-FRAGMENT-LIBRARY-ligprep_1-.sdf:1434	963	fragment-glide-dock_SP_pv.963	10/13/2023 17:03	10/13/2023 17:03			C:\Users\Haider Thaer\OneDrive - Jamia Millia Islamia (A Central University)\Desktop\plm9 project\fragment-glide-dock_SP	fragment-glide-dock_SP_pv.maegz	963																																	F7119910041		2	4	3	1.7	76.4
	OTAVA-FRAGMENT-LIBRARY-ligprep_1-.sdf:263	964	fragment-glide-dock_SP_pv.964	10/13/2023 17:03	10/13/2023 17:03			C:\Users\Haider Thaer\OneDrive - Jamia Millia Islamia (A Central University)\Desktop\plm9 project\fragment-glide-dock_SP	fragment-glide-dock_SP_pv.maegz	964																																	F7715560160		1	3	1	2.5	59.7
	OTAVA-FRAGMENT-LIBRARY-ligprep_1-.sdf:859	965	fragment-glide-dock_SP_pv.965	10/13/2023 17:03	10/13/2023 17:03			C:\Users\Haider Thaer\OneDrive - Jamia Millia Islamia (A Central University)\Desktop\plm9 project\fragment-glide-dock_SP	fragment-glide-dock_SP_pv.maegz	965																																	F7212600019		2	3	1	2.6	70.7
	OTAVA-FRAGMENT-LIBRARY-ligprep_1-.sdf:9545	966	fragment-glide-dock_SP_pv.966	10/13/2023 17:03	10/13/2023 17:03			C:\Users\Haider Thaer\OneDrive - Jamia Millia Islamia (A Central University)\Desktop\plm9 project\fragment-glide-dock_SP	fragment-glide-dock_SP_pv.maegz	966																																	F1160792		2	3	3	2.1	55.5
	OTAVA-FRAGMENT-LIBRARY-ligprep_1-.sdf:3577	967	fragment-glide-dock_SP_pv.967	10/13/2023 17:03	10/13/2023 17:03			C:\Users\Haider Thaer\OneDrive - Jamia Millia Islamia (A Central University)\Desktop\plm9 project\fragment-glide-dock_SP	fragment-glide-dock_SP_pv.maegz	967																																	F7014740329		1	3	0	1.5	46.5
	OTAVA-FRAGMENT-LIBRARY-ligprep_1-.sdf:7446	968	fragment-glide-dock_SP_pv.968	10/13/2023 17:03	10/13/2023 17:03			C:\Users\Haider Thaer\OneDrive - Jamia Millia Islamia (A Central University)\Desktop\plm9 project\fragment-glide-dock_SP	fragment-glide-dock_SP_pv.maegz	968																																	F1743050		1	4	2	2.4	55.6
	OTAVA-FRAGMENT-LIBRARY-ligprep_1-.sdf:10178	969	fragment-glide-dock_SP_pv.969	10/13/2023 17:03	10/13/2023 17:03			C:\Users\Haider Thaer\OneDrive - Jamia Millia Islamia (A Central University)\Desktop\plm9 project\fragment-glide-dock_SP	fragment-glide-dock_SP_pv.maegz	969																																	F1060369	2 HCl	1	2	3	2.7	67.1
	OTAVA-FRAGMENT-LIBRARY-ligprep_1-.sdf:6416	970	fragment-glide-dock_SP_pv.970	10/13/2023 17:03	10/13/2023 17:03			C:\Users\Haider Thaer\OneDrive - Jamia Millia Islamia (A Central University)\Desktop\plm9 project\fragment-glide-dock_SP	fragment-glide-dock_SP_pv.maegz	970																																	F2697297		1	3	1	2.8	51.8
	OTAVA-FRAGMENT-LIBRARY-ligprep_1-.sdf:7076	971	fragment-glide-dock_SP_pv.971	10/13/2023 17:03	10/13/2023 17:03			C:\Users\Haider Thaer\OneDrive - Jamia Millia Islamia (A Central University)\Desktop\plm9 project\fragment-glide-dock_SP	fragment-glide-dock_SP_pv.maegz	971																																	F1974159		1	3	1	1.1	54.4
	OTAVA-FRAGMENT-LIBRARY-ligprep_1-.sdf:4153	972	fragment-glide-dock_SP_pv.972	10/13/2023 17:03	10/13/2023 17:03			C:\Users\Haider Thaer\OneDrive - Jamia Millia Islamia (A Central University)\Desktop\plm9 project\fragment-glide-dock_SP	fragment-glide-dock_SP_pv.maegz	972																																	F6668249		0	3	3	2.9	56.2
	OTAVA-FRAGMENT-LIBRARY-ligprep_1-.sdf:4126	973	fragment-glide-dock_SP_pv.973	10/13/2023 17:03	10/13/2023 17:03			C:\Users\Haider Thaer\OneDrive - Jamia Millia Islamia (A Central University)\Desktop\plm9 project\fragment-glide-dock_SP	fragment-glide-dock_SP_pv.maegz	973																																	F6849454		1	4	3	1.9	59.9
	OTAVA-FRAGMENT-LIBRARY-ligprep_1-.sdf:4488	974	fragment-glide-dock_SP_pv.974	10/13/2023 17:03	10/13/2023 17:03			C:\Users\Haider Thaer\OneDrive - Jamia Millia Islamia (A Central University)\Desktop\plm9 project\fragment-glide-dock_SP	fragment-glide-dock_SP_pv.maegz	974																																	F6138324		2	4	3	2.1	66.9
	OTAVA-FRAGMENT-LIBRARY-ligprep_1-.sdf:5035	975	fragment-glide-dock_SP_pv.975	10/13/2023 17:03	10/13/2023 17:03			C:\Users\Haider Thaer\OneDrive - Jamia Millia Islamia (A Central University)\Desktop\plm9 project\fragment-glide-dock_SP	fragment-glide-dock_SP_pv.maegz	975																																	F4791839		1	4	1	0.4	63.6
	OTAVA-FRAGMENT-LIBRARY-ligprep_1-.sdf:5378	976	fragment-glide-dock_SP_pv.976	10/13/2023 17:03	10/13/2023 17:03			C:\Users\Haider Thaer\OneDrive - Jamia Millia Islamia (A Central University)\Desktop\plm9 project\fragment-glide-dock_SP	fragment-glide-dock_SP_pv.maegz	976																																	F4324678	HCl	3	3	3	1.9	75.3
	OTAVA-FRAGMENT-LIBRARY-ligprep_1-.sdf:9339	977	fragment-glide-dock_SP_pv.977	10/13/2023 17:03	10/13/2023 17:03			C:\Users\Haider Thaer\OneDrive - Jamia Millia Islamia (A Central University)\Desktop\plm9 project\fragment-glide-dock_SP	fragment-glide-dock_SP_pv.maegz	977																																	F1198887	HCl	2	2	1	0.7	55.1
	OTAVA-FRAGMENT-LIBRARY-ligprep_1-.sdf:11050	978	fragment-glide-dock_SP_pv.978	10/13/2023 17:03	10/13/2023 17:03			C:\Users\Haider Thaer\OneDrive - Jamia Millia Islamia (A Central University)\Desktop\plm9 project\fragment-glide-dock_SP	fragment-glide-dock_SP_pv.maegz	978																																	F0125160275		0	2	1	1.1	32.7
	OTAVA-FRAGMENT-LIBRARY-ligprep_1-.sdf:4033	979	fragment-glide-dock_SP_pv.979	10/13/2023 17:03	10/13/2023 17:03			C:\Users\Haider Thaer\OneDrive - Jamia Millia Islamia (A Central University)\Desktop\plm9 project\fragment-glide-dock_SP	fragment-glide-dock_SP_pv.maegz	979																																	F6930288		1	2	2	0.6	60.2
	OTAVA-FRAGMENT-LIBRARY-ligprep_1-.sdf:11267	980	fragment-glide-dock_SP_pv.980	10/13/2023 17:03	10/13/2023 17:03			C:\Users\Haider Thaer\OneDrive - Jamia Millia Islamia (A Central University)\Desktop\plm9 project\fragment-glide-dock_SP	fragment-glide-dock_SP_pv.maegz	980																																	F0115030411		1	1	1	1.2	29.1
	OTAVA-FRAGMENT-LIBRARY-ligprep_1-.sdf:5493	981	fragment-glide-dock_SP_pv.981	10/13/2023 17:03	10/13/2023 17:03			C:\Users\Haider Thaer\OneDrive - Jamia Millia Islamia (A Central University)\Desktop\plm9 project\fragment-glide-dock_SP	fragment-glide-dock_SP_pv.maegz	981																																	F4011637		1	3	2	2.2	51.5
	OTAVA-FRAGMENT-LIBRARY-ligprep_1-.sdf:5709	982	fragment-glide-dock_SP_pv.982	10/13/2023 17:03	10/13/2023 17:03			C:\Users\Haider Thaer\OneDrive - Jamia Millia Islamia (A Central University)\Desktop\plm9 project\fragment-glide-dock_SP	fragment-glide-dock_SP_pv.maegz	982																																	F3585944		3	4	1	1	77.8
	OTAVA-FRAGMENT-LIBRARY-ligprep_1-.sdf:1617	983	fragment-glide-dock_SP_pv.983	10/13/2023 17:03	10/13/2023 17:03			C:\Users\Haider Thaer\OneDrive - Jamia Millia Islamia (A Central University)\Desktop\plm9 project\fragment-glide-dock_SP	fragment-glide-dock_SP_pv.maegz	983																																	F7119770965		0	3	1	2.4	58
	OTAVA-FRAGMENT-LIBRARY-ligprep_1-.sdf:9797	984	fragment-glide-dock_SP_pv.984	10/13/2023 17:03	10/13/2023 17:03			C:\Users\Haider Thaer\OneDrive - Jamia Millia Islamia (A Central University)\Desktop\plm9 project\fragment-glide-dock_SP	fragment-glide-dock_SP_pv.maegz	984																																	F11186601		2	3	0	0.9	73.1
	OTAVA-FRAGMENT-LIBRARY-ligprep_1-.sdf:5298	985	fragment-glide-dock_SP_pv.985	10/13/2023 17:03	10/13/2023 17:03			C:\Users\Haider Thaer\OneDrive - Jamia Millia Islamia (A Central University)\Desktop\plm9 project\fragment-glide-dock_SP	fragment-glide-dock_SP_pv.maegz	985																																	F4372139		2	3	1	-0.1	53.6
	OTAVA-FRAGMENT-LIBRARY-ligprep_1-.sdf:5435	986	fragment-glide-dock_SP_pv.986	10/13/2023 17:03	10/13/2023 17:03			C:\Users\Haider Thaer\OneDrive - Jamia Millia Islamia (A Central University)\Desktop\plm9 project\fragment-glide-dock_SP	fragment-glide-dock_SP_pv.maegz	986																																	F4194715		2	3	1	0	53.6
	OTAVA-FRAGMENT-LIBRARY-ligprep_1-.sdf:6204	987	fragment-glide-dock_SP_pv.987	10/13/2023 17:03	10/13/2023 17:03			C:\Users\Haider Thaer\OneDrive - Jamia Millia Islamia (A Central University)\Desktop\plm9 project\fragment-glide-dock_SP	fragment-glide-dock_SP_pv.maegz	987																																	F2846134		0	2	1	1.9	30.7
	OTAVA-FRAGMENT-LIBRARY-ligprep_1-.sdf:4952	988	fragment-glide-dock_SP_pv.988	10/13/2023 17:03	10/13/2023 17:03			C:\Users\Haider Thaer\OneDrive - Jamia Millia Islamia (A Central University)\Desktop\plm9 project\fragment-glide-dock_SP	fragment-glide-dock_SP_pv.maegz	988																																	F5008356		1	2	3	2.6	32.3
	OTAVA-FRAGMENT-LIBRARY-ligprep_1-.sdf:4036	989	fragment-glide-dock_SP_pv.989	10/13/2023 17:03	10/13/2023 17:03			C:\Users\Haider Thaer\OneDrive - Jamia Millia Islamia (A Central University)\Desktop\plm9 project\fragment-glide-dock_SP	fragment-glide-dock_SP_pv.maegz	989																																	F6923473		2	3	2	3	62.3
	OTAVA-FRAGMENT-LIBRARY-ligprep_1-.sdf:4483	990	fragment-glide-dock_SP_pv.990	10/13/2023 17:03	10/13/2023 17:03			C:\Users\Haider Thaer\OneDrive - Jamia Millia Islamia (A Central University)\Desktop\plm9 project\fragment-glide-dock_SP	fragment-glide-dock_SP_pv.maegz	990																																	F6138421	HCl	1	3	2	2.2	51
	OTAVA-FRAGMENT-LIBRARY-ligprep_1-.sdf:5872	991	fragment-glide-dock_SP_pv.991	10/13/2023 17:03	10/13/2023 17:03			C:\Users\Haider Thaer\OneDrive - Jamia Millia Islamia (A Central University)\Desktop\plm9 project\fragment-glide-dock_SP	fragment-glide-dock_SP_pv.maegz	991																																	F3463480		2	3	1	1.3	66.4
	OTAVA-FRAGMENT-LIBRARY-ligprep_1-.sdf:4970	992	fragment-glide-dock_SP_pv.992	10/13/2023 17:03	10/13/2023 17:03			C:\Users\Haider Thaer\OneDrive - Jamia Millia Islamia (A Central University)\Desktop\plm9 project\fragment-glide-dock_SP	fragment-glide-dock_SP_pv.maegz	992																																	F4838635		2	3	3	0.7	79.4
	OTAVA-FRAGMENT-LIBRARY-ligprep_1-.sdf:685	993	fragment-glide-dock_SP_pv.993	10/13/2023 17:03	10/13/2023 17:03			C:\Users\Haider Thaer\OneDrive - Jamia Millia Islamia (A Central University)\Desktop\plm9 project\fragment-glide-dock_SP	fragment-glide-dock_SP_pv.maegz	993																																	F7218310584		2	4	0	2.3	66.8
	OTAVA-FRAGMENT-LIBRARY-ligprep_1-.sdf:10239	994	fragment-glide-dock_SP_pv.994	10/13/2023 17:03	10/13/2023 17:03			C:\Users\Haider Thaer\OneDrive - Jamia Millia Islamia (A Central University)\Desktop\plm9 project\fragment-glide-dock_SP	fragment-glide-dock_SP_pv.maegz	994																																	F1056580		1	3	2	1.4	57.6
	OTAVA-FRAGMENT-LIBRARY-ligprep_1-.sdf:4161	995	fragment-glide-dock_SP_pv.995	10/13/2023 17:03	10/13/2023 17:03			C:\Users\Haider Thaer\OneDrive - Jamia Millia Islamia (A Central University)\Desktop\plm9 project\fragment-glide-dock_SP	fragment-glide-dock_SP_pv.maegz	995																																	F6668110		0	3	2	2.3	56.2
	OTAVA-FRAGMENT-LIBRARY-ligprep_1-.sdf:1821	996	fragment-glide-dock_SP_pv.996	10/13/2023 17:03	10/13/2023 17:03			C:\Users\Haider Thaer\OneDrive - Jamia Millia Islamia (A Central University)\Desktop\plm9 project\fragment-glide-dock_SP	fragment-glide-dock_SP_pv.maegz	996																																	F7118351866		2	3	1	1.9	57.5
	OTAVA-FRAGMENT-LIBRARY-ligprep_1-.sdf:5482	997	fragment-glide-dock_SP_pv.997	10/13/2023 17:03	10/13/2023 17:03			C:\Users\Haider Thaer\OneDrive - Jamia Millia Islamia (A Central University)\Desktop\plm9 project\fragment-glide-dock_SP	fragment-glide-dock_SP_pv.maegz	997																																	F4034711		2	1	0	2.3	27.8
	OTAVA-FRAGMENT-LIBRARY-ligprep_1-.sdf:9668	998	fragment-glide-dock_SP_pv.998	10/13/2023 17:03	10/13/2023 17:03			C:\Users\Haider Thaer\OneDrive - Jamia Millia Islamia (A Central University)\Desktop\plm9 project\fragment-glide-dock_SP	fragment-glide-dock_SP_pv.maegz	998																																	F1146025		1	4	2	1	79.8
	OTAVA-FRAGMENT-LIBRARY-ligprep_1-.sdf:265	999	fragment-glide-dock_SP_pv.999	10/13/2023 17:03	10/13/2023 17:03			C:\Users\Haider Thaer\OneDrive - Jamia Millia Islamia (A Central University)\Desktop\plm9 project\fragment-glide-dock_SP	fragment-glide-dock_SP_pv.maegz	999																																	F7715040067		0	2	1	2.5	39.4
	OTAVA-FRAGMENT-LIBRARY-ligprep_1-.sdf:4899	1000	fragment-glide-dock_SP_pv.1000	10/13/2023 17:03	10/13/2023 17:03			C:\Users\Haider Thaer\OneDrive - Jamia Millia Islamia (A Central University)\Desktop\plm9 project\fragment-glide-dock_SP	fragment-glide-dock_SP_pv.maegz	1000																																	F5042942		0	1	1	2.5	9.2
	OTAVA-FRAGMENT-LIBRARY-ligprep_1-.sdf:7817	1001	fragment-glide-dock_SP_pv.1001	10/13/2023 17:03	10/13/2023 17:03			C:\Users\Haider Thaer\OneDrive - Jamia Millia Islamia (A Central University)\Desktop\plm9 project\fragment-glide-dock_SP	fragment-glide-dock_SP_pv.maegz	1001																																	F1586737		1	4	2	2.1	60.5
	OTAVA-FRAGMENT-LIBRARY-ligprep_1-.sdf:11665	1002	fragment-glide-dock_SP_pv.1002	10/13/2023 17:03	10/13/2023 17:03			C:\Users\Haider Thaer\OneDrive - Jamia Millia Islamia (A Central University)\Desktop\plm9 project\fragment-glide-dock_SP	fragment-glide-dock_SP_pv.maegz	1002																																	F0104820145		1	1	3	2.8	29.1
	OTAVA-FRAGMENT-LIBRARY-ligprep_1-.sdf:2200	1003	fragment-glide-dock_SP_pv.1003	10/13/2023 17:03	10/13/2023 17:03			C:\Users\Haider Thaer\OneDrive - Jamia Millia Islamia (A Central University)\Desktop\plm9 project\fragment-glide-dock_SP	fragment-glide-dock_SP_pv.maegz	1003																																	F7112901220		1	1	1	1.6	29.1
	OTAVA-FRAGMENT-LIBRARY-ligprep_1-.sdf:4029	1004	fragment-glide-dock_SP_pv.1004	10/13/2023 17:03	10/13/2023 17:03			C:\Users\Haider Thaer\OneDrive - Jamia Millia Islamia (A Central University)\Desktop\plm9 project\fragment-glide-dock_SP	fragment-glide-dock_SP_pv.maegz	1004																																	F6935824		1	2	1	1.1	38.9
	OTAVA-FRAGMENT-LIBRARY-ligprep_1-.sdf:4355	1005	fragment-glide-dock_SP_pv.1005	10/13/2023 17:03	10/13/2023 17:03			C:\Users\Haider Thaer\OneDrive - Jamia Millia Islamia (A Central University)\Desktop\plm9 project\fragment-glide-dock_SP	fragment-glide-dock_SP_pv.maegz	1005																																	F6299201		0	3	2	2.1	69.4
	OTAVA-FRAGMENT-LIBRARY-ligprep_1-.sdf:2761	1006	fragment-glide-dock_SP_pv.1006	10/13/2023 17:03	10/13/2023 17:03			C:\Users\Haider Thaer\OneDrive - Jamia Millia Islamia (A Central University)\Desktop\plm9 project\fragment-glide-dock_SP	fragment-glide-dock_SP_pv.maegz	1006																																	F7020527331		2	4	3	2.8	65.8
	OTAVA-FRAGMENT-LIBRARY-ligprep_1-.sdf:8751	1007	fragment-glide-dock_SP_pv.1007	10/13/2023 17:03	10/13/2023 17:03			C:\Users\Haider Thaer\OneDrive - Jamia Millia Islamia (A Central University)\Desktop\plm9 project\fragment-glide-dock_SP	fragment-glide-dock_SP_pv.maegz	1007																																	F1312330		1	3	2	-0.2	57.6
	OTAVA-FRAGMENT-LIBRARY-ligprep_1-.sdf:10465	1008	fragment-glide-dock_SP_pv.1008	10/13/2023 17:03	10/13/2023 17:03			C:\Users\Haider Thaer\OneDrive - Jamia Millia Islamia (A Central University)\Desktop\plm9 project\fragment-glide-dock_SP	fragment-glide-dock_SP_pv.maegz	1008																																	F1035777		1	3	2	1.8	64.9
	OTAVA-FRAGMENT-LIBRARY-ligprep_1-.sdf:11552	1009	fragment-glide-dock_SP_pv.1009	10/13/2023 17:03	10/13/2023 17:03			C:\Users\Haider Thaer\OneDrive - Jamia Millia Islamia (A Central University)\Desktop\plm9 project\fragment-glide-dock_SP	fragment-glide-dock_SP_pv.maegz	1009																																	F0107610015		0	1	2	2.9	57
	OTAVA-FRAGMENT-LIBRARY-ligprep_1-.sdf:2759	1010	fragment-glide-dock_SP_pv.1010	10/13/2023 17:03	10/13/2023 17:03			C:\Users\Haider Thaer\OneDrive - Jamia Millia Islamia (A Central University)\Desktop\plm9 project\fragment-glide-dock_SP	fragment-glide-dock_SP_pv.maegz	1010																																	F7020527527		2	3	2	2.6	53.5
	OTAVA-FRAGMENT-LIBRARY-ligprep_1-.sdf:7538	1011	fragment-glide-dock_SP_pv.1011	10/13/2023 17:03	10/13/2023 17:03			C:\Users\Haider Thaer\OneDrive - Jamia Millia Islamia (A Central University)\Desktop\plm9 project\fragment-glide-dock_SP	fragment-glide-dock_SP_pv.maegz	1011																																	F1705446		1	4	3	0.7	64.6
	OTAVA-FRAGMENT-LIBRARY-ligprep_1-.sdf:11197	1012	fragment-glide-dock_SP_pv.1012	10/13/2023 17:03	10/13/2023 17:03			C:\Users\Haider Thaer\OneDrive - Jamia Millia Islamia (A Central University)\Desktop\plm9 project\fragment-glide-dock_SP	fragment-glide-dock_SP_pv.maegz	1012																																	F0117370110		1	4	3	1.8	78.6
	OTAVA-FRAGMENT-LIBRARY-ligprep_1-.sdf:5755	1013	fragment-glide-dock_SP_pv.1013	10/13/2023 17:03	10/13/2023 17:03			C:\Users\Haider Thaer\OneDrive - Jamia Millia Islamia (A Central University)\Desktop\plm9 project\fragment-glide-dock_SP	fragment-glide-dock_SP_pv.maegz	1013																																	F3513248		1	2	1	2.6	42.2
	OTAVA-FRAGMENT-LIBRARY-ligprep_1-.sdf:9053	1014	fragment-glide-dock_SP_pv.1014	10/13/2023 17:03	10/13/2023 17:03			C:\Users\Haider Thaer\OneDrive - Jamia Millia Islamia (A Central University)\Desktop\plm9 project\fragment-glide-dock_SP	fragment-glide-dock_SP_pv.maegz	1014																																	F1264360		1	3	1	0.7	54.5
	OTAVA-FRAGMENT-LIBRARY-ligprep_1-.sdf:4052	1015	fragment-glide-dock_SP_pv.1015	10/13/2023 17:03	10/13/2023 17:03			C:\Users\Haider Thaer\OneDrive - Jamia Millia Islamia (A Central University)\Desktop\plm9 project\fragment-glide-dock_SP	fragment-glide-dock_SP_pv.maegz	1015																																	F6923391		2	2	1	0.9	48.9
	OTAVA-FRAGMENT-LIBRARY-ligprep_1-.sdf:538	1016	fragment-glide-dock_SP_pv.1016	10/13/2023 17:03	10/13/2023 17:03			C:\Users\Haider Thaer\OneDrive - Jamia Millia Islamia (A Central University)\Desktop\plm9 project\fragment-glide-dock_SP	fragment-glide-dock_SP_pv.maegz	1016																																	F7559783		1	3	2	0.9	71.6
	OTAVA-FRAGMENT-LIBRARY-ligprep_1-.sdf:612	1017	fragment-glide-dock_SP_pv.1017	10/13/2023 17:03	10/13/2023 17:03			C:\Users\Haider Thaer\OneDrive - Jamia Millia Islamia (A Central University)\Desktop\plm9 project\fragment-glide-dock_SP	fragment-glide-dock_SP_pv.maegz	1017																																	F7510792261		1	2	3	2.9	54.6
	OTAVA-FRAGMENT-LIBRARY-ligprep_1-.sdf:9383	1018	fragment-glide-dock_SP_pv.1018	10/13/2023 17:03	10/13/2023 17:03			C:\Users\Haider Thaer\OneDrive - Jamia Millia Islamia (A Central University)\Desktop\plm9 project\fragment-glide-dock_SP	fragment-glide-dock_SP_pv.maegz	1018																																	F1191936	HCl	1	2	3	1.7	32.3
	OTAVA-FRAGMENT-LIBRARY-ligprep_1-.sdf:4976	1019	fragment-glide-dock_SP_pv.1019	10/13/2023 17:03	10/13/2023 17:03			C:\Users\Haider Thaer\OneDrive - Jamia Millia Islamia (A Central University)\Desktop\plm9 project\fragment-glide-dock_SP	fragment-glide-dock_SP_pv.maegz	1019																																	F4803060		1	3	2	2	54.6
	OTAVA-FRAGMENT-LIBRARY-ligprep_1-.sdf:11673	1020	fragment-glide-dock_SP_pv.1020	10/13/2023 17:03	10/13/2023 17:03			C:\Users\Haider Thaer\OneDrive - Jamia Millia Islamia (A Central University)\Desktop\plm9 project\fragment-glide-dock_SP	fragment-glide-dock_SP_pv.maegz	1020																																	F0104820112		2	2	2	3	49.3
	OTAVA-FRAGMENT-LIBRARY-ligprep_1-.sdf:5578	1021	fragment-glide-dock_SP_pv.1021	10/13/2023 17:03	10/13/2023 17:03			C:\Users\Haider Thaer\OneDrive - Jamia Millia Islamia (A Central University)\Desktop\plm9 project\fragment-glide-dock_SP	fragment-glide-dock_SP_pv.maegz	1021																																	F3685600		2	2	1	0.5	55.1
	OTAVA-FRAGMENT-LIBRARY-ligprep_1-.sdf:8407	1022	fragment-glide-dock_SP_pv.1022	10/13/2023 17:03	10/13/2023 17:03			C:\Users\Haider Thaer\OneDrive - Jamia Millia Islamia (A Central University)\Desktop\plm9 project\fragment-glide-dock_SP	fragment-glide-dock_SP_pv.maegz	1022																																	F1433398		2	2	3	2.4	48.9
	OTAVA-FRAGMENT-LIBRARY-ligprep_1-.sdf:9132	1023	fragment-glide-dock_SP_pv.1023	10/13/2023 17:03	10/13/2023 17:03			C:\Users\Haider Thaer\OneDrive - Jamia Millia Islamia (A Central University)\Desktop\plm9 project\fragment-glide-dock_SP	fragment-glide-dock_SP_pv.maegz	1023																																	F12405117		0	3	2	2.6	63.1
	OTAVA-FRAGMENT-LIBRARY-ligprep_1-.sdf:5587	1024	fragment-glide-dock_SP_pv.1024	10/13/2023 17:03	10/13/2023 17:03			C:\Users\Haider Thaer\OneDrive - Jamia Millia Islamia (A Central University)\Desktop\plm9 project\fragment-glide-dock_SP	fragment-glide-dock_SP_pv.maegz	1024																																	F3680927		2	3	1	0.3	66.4
	OTAVA-FRAGMENT-LIBRARY-ligprep_1-.sdf:7875	1025	fragment-glide-dock_SP_pv.1025	10/13/2023 17:03	10/13/2023 17:03			C:\Users\Haider Thaer\OneDrive - Jamia Millia Islamia (A Central University)\Desktop\plm9 project\fragment-glide-dock_SP	fragment-glide-dock_SP_pv.maegz	1025																																	F1563646		1	4	3	1.4	72.5
	OTAVA-FRAGMENT-LIBRARY-ligprep_1-.sdf:8058	1026	fragment-glide-dock_SP_pv.1026	10/13/2023 17:03	10/13/2023 17:03			C:\Users\Haider Thaer\OneDrive - Jamia Millia Islamia (A Central University)\Desktop\plm9 project\fragment-glide-dock_SP	fragment-glide-dock_SP_pv.maegz	1026																																	F1501319		1	4	2	1.3	55.8
	OTAVA-FRAGMENT-LIBRARY-ligprep_1-.sdf:7917	1027	fragment-glide-dock_SP_pv.1027	10/13/2023 17:03	10/13/2023 17:03			C:\Users\Haider Thaer\OneDrive - Jamia Millia Islamia (A Central University)\Desktop\plm9 project\fragment-glide-dock_SP	fragment-glide-dock_SP_pv.maegz	1027																																	F1526199		1	3	2	0.4	57.6
	OTAVA-FRAGMENT-LIBRARY-ligprep_1-.sdf:6176	1028	fragment-glide-dock_SP_pv.1028	10/13/2023 17:03	10/13/2023 17:03			C:\Users\Haider Thaer\OneDrive - Jamia Millia Islamia (A Central University)\Desktop\plm9 project\fragment-glide-dock_SP	fragment-glide-dock_SP_pv.maegz	1028																																	F2895033		1	2	1	1.7	41.5
	OTAVA-FRAGMENT-LIBRARY-ligprep_1-.sdf:4349	1029	fragment-glide-dock_SP_pv.1029	10/13/2023 17:03	10/13/2023 17:03			C:\Users\Haider Thaer\OneDrive - Jamia Millia Islamia (A Central University)\Desktop\plm9 project\fragment-glide-dock_SP	fragment-glide-dock_SP_pv.maegz	1029																																	F6313109		1	3	3	2.9	46.5
	OTAVA-FRAGMENT-LIBRARY-ligprep_1-.sdf:1242	1030	fragment-glide-dock_SP_pv.1030	10/13/2023 17:03	10/13/2023 17:03			C:\Users\Haider Thaer\OneDrive - Jamia Millia Islamia (A Central University)\Desktop\plm9 project\fragment-glide-dock_SP	fragment-glide-dock_SP_pv.maegz	1030																																	F7127352		2	4	3	2.4	76.8
	OTAVA-FRAGMENT-LIBRARY-ligprep_1-.sdf:4106	1031	fragment-glide-dock_SP_pv.1031	10/13/2023 17:03	10/13/2023 17:03			C:\Users\Haider Thaer\OneDrive - Jamia Millia Islamia (A Central University)\Desktop\plm9 project\fragment-glide-dock_SP	fragment-glide-dock_SP_pv.maegz	1031																																	F6851479		1	3	1	1.8	54.5
	OTAVA-FRAGMENT-LIBRARY-ligprep_1-.sdf:4050	1032	fragment-glide-dock_SP_pv.1032	10/13/2023 17:03	10/13/2023 17:03			C:\Users\Haider Thaer\OneDrive - Jamia Millia Islamia (A Central University)\Desktop\plm9 project\fragment-glide-dock_SP	fragment-glide-dock_SP_pv.maegz	1032																																	F6923397		1	3	2	-0.3	50.9
	OTAVA-FRAGMENT-LIBRARY-ligprep_1-.sdf:2069	1033	fragment-glide-dock_SP_pv.1033	10/13/2023 17:03	10/13/2023 17:03			C:\Users\Haider Thaer\OneDrive - Jamia Millia Islamia (A Central University)\Desktop\plm9 project\fragment-glide-dock_SP	fragment-glide-dock_SP_pv.maegz	1033																																	F7113231893		1	3	3	1.3	46.5
	OTAVA-FRAGMENT-LIBRARY-ligprep_1-.sdf:6517	1034	fragment-glide-dock_SP_pv.1034	10/13/2023 17:03	10/13/2023 17:03			C:\Users\Haider Thaer\OneDrive - Jamia Millia Islamia (A Central University)\Desktop\plm9 project\fragment-glide-dock_SP	fragment-glide-dock_SP_pv.maegz	1034																																	F2285152	HCl	1	3	3	1.2	52.3
	OTAVA-FRAGMENT-LIBRARY-ligprep_1-.sdf:1979	1035	fragment-glide-dock_SP_pv.1035	10/13/2023 17:03	10/13/2023 17:03			C:\Users\Haider Thaer\OneDrive - Jamia Millia Islamia (A Central University)\Desktop\plm9 project\fragment-glide-dock_SP	fragment-glide-dock_SP_pv.maegz	1035																																	F7115390025		2	2	1	1.8	53.1
	OTAVA-FRAGMENT-LIBRARY-ligprep_1-.sdf:253	1036	fragment-glide-dock_SP_pv.1036	10/13/2023 17:03	10/13/2023 17:03			C:\Users\Haider Thaer\OneDrive - Jamia Millia Islamia (A Central University)\Desktop\plm9 project\fragment-glide-dock_SP	fragment-glide-dock_SP_pv.maegz	1036																																	F7719100016		2	3	1	1.2	63.3
	OTAVA-FRAGMENT-LIBRARY-ligprep_1-.sdf:1924	1037	fragment-glide-dock_SP_pv.1037	10/13/2023 17:03	10/13/2023 17:03			C:\Users\Haider Thaer\OneDrive - Jamia Millia Islamia (A Central University)\Desktop\plm9 project\fragment-glide-dock_SP	fragment-glide-dock_SP_pv.maegz	1037																																	F7117160172		0	3	3	2.9	49.7
	OTAVA-FRAGMENT-LIBRARY-ligprep_1-.sdf:10571	1038	fragment-glide-dock_SP_pv.1038	10/13/2023 17:03	10/13/2023 17:03			C:\Users\Haider Thaer\OneDrive - Jamia Millia Islamia (A Central University)\Desktop\plm9 project\fragment-glide-dock_SP	fragment-glide-dock_SP_pv.maegz	1038																																	F1016858		2	3	3	2.9	66.4
	OTAVA-FRAGMENT-LIBRARY-ligprep_1-.sdf:31	1039	fragment-glide-dock_SP_pv.1039	10/13/2023 17:03	10/13/2023 17:03			C:\Users\Haider Thaer\OneDrive - Jamia Millia Islamia (A Central University)\Desktop\plm9 project\fragment-glide-dock_SP	fragment-glide-dock_SP_pv.maegz	1039																																	F9958099		2	3	1	0.2	58.4
	OTAVA-FRAGMENT-LIBRARY-ligprep_1-.sdf:11317	1040	fragment-glide-dock_SP_pv.1040	10/13/2023 17:03	10/13/2023 17:03			C:\Users\Haider Thaer\OneDrive - Jamia Millia Islamia (A Central University)\Desktop\plm9 project\fragment-glide-dock_SP	fragment-glide-dock_SP_pv.maegz	1040																																	F0112200080		1	2	1	2	40.5
	OTAVA-FRAGMENT-LIBRARY-ligprep_1-.sdf:6004	1041	fragment-glide-dock_SP_pv.1041	10/13/2023 17:03	10/13/2023 17:03			C:\Users\Haider Thaer\OneDrive - Jamia Millia Islamia (A Central University)\Desktop\plm9 project\fragment-glide-dock_SP	fragment-glide-dock_SP_pv.maegz	1041																																	F3353956		1	2	1	2.4	37.3
	OTAVA-FRAGMENT-LIBRARY-ligprep_1-.sdf:9188	1042	fragment-glide-dock_SP_pv.1042	10/13/2023 17:03	10/13/2023 17:03			C:\Users\Haider Thaer\OneDrive - Jamia Millia Islamia (A Central University)\Desktop\plm9 project\fragment-glide-dock_SP	fragment-glide-dock_SP_pv.maegz	1042																																	F1220762		0	2	1	1.4	37.4
	OTAVA-FRAGMENT-LIBRARY-ligprep_1-.sdf:971	1043	fragment-glide-dock_SP_pv.1043	10/13/2023 17:03	10/13/2023 17:03			C:\Users\Haider Thaer\OneDrive - Jamia Millia Islamia (A Central University)\Desktop\plm9 project\fragment-glide-dock_SP	fragment-glide-dock_SP_pv.maegz	1043																																	F7210770064		0	2	1	0.8	52.5
	OTAVA-FRAGMENT-LIBRARY-ligprep_1-.sdf:1594	1044	fragment-glide-dock_SP_pv.1044	10/13/2023 17:03	10/13/2023 17:03			C:\Users\Haider Thaer\OneDrive - Jamia Millia Islamia (A Central University)\Desktop\plm9 project\fragment-glide-dock_SP	fragment-glide-dock_SP_pv.maegz	1044																																	F7119811042		0	3	0	1.7	38.8
	OTAVA-FRAGMENT-LIBRARY-ligprep_1-.sdf:6853	1045	fragment-glide-dock_SP_pv.1045	10/13/2023 17:03	10/13/2023 17:03			C:\Users\Haider Thaer\OneDrive - Jamia Millia Islamia (A Central University)\Desktop\plm9 project\fragment-glide-dock_SP	fragment-glide-dock_SP_pv.maegz	1045																																	F2189281		1	3	1	1.8	64.9
	OTAVA-FRAGMENT-LIBRARY-ligprep_1-.sdf:7938	1046	fragment-glide-dock_SP_pv.1046	10/13/2023 17:03	10/13/2023 17:03			C:\Users\Haider Thaer\OneDrive - Jamia Millia Islamia (A Central University)\Desktop\plm9 project\fragment-glide-dock_SP	fragment-glide-dock_SP_pv.maegz	1046																																	F1521975		1	2	0	0.7	46.2
	OTAVA-FRAGMENT-LIBRARY-ligprep_1-.sdf:10455	1047	fragment-glide-dock_SP_pv.1047	10/13/2023 17:03	10/13/2023 17:03			C:\Users\Haider Thaer\OneDrive - Jamia Millia Islamia (A Central University)\Desktop\plm9 project\fragment-glide-dock_SP	fragment-glide-dock_SP_pv.maegz	1047																																	F1038011	HCl	1	3	2	1.8	54.6
	OTAVA-FRAGMENT-LIBRARY-ligprep_1-.sdf:8473	1048	fragment-glide-dock_SP_pv.1048	10/13/2023 17:03	10/13/2023 17:03			C:\Users\Haider Thaer\OneDrive - Jamia Millia Islamia (A Central University)\Desktop\plm9 project\fragment-glide-dock_SP	fragment-glide-dock_SP_pv.maegz	1048																																	F1375215		1	1	1	1	43.1
	OTAVA-FRAGMENT-LIBRARY-ligprep_1-.sdf:5975	1049	fragment-glide-dock_SP_pv.1049	10/13/2023 17:03	10/13/2023 17:03			C:\Users\Haider Thaer\OneDrive - Jamia Millia Islamia (A Central University)\Desktop\plm9 project\fragment-glide-dock_SP	fragment-glide-dock_SP_pv.maegz	1049																																	F3356209		3	3	1	0	67.1
	OTAVA-FRAGMENT-LIBRARY-ligprep_1-.sdf:11570	1050	fragment-glide-dock_SP_pv.1050	10/13/2023 17:03	10/13/2023 17:03			C:\Users\Haider Thaer\OneDrive - Jamia Millia Islamia (A Central University)\Desktop\plm9 project\fragment-glide-dock_SP	fragment-glide-dock_SP_pv.maegz	1050																																	F0105810093		1	4	2	2.7	49.8
	OTAVA-FRAGMENT-LIBRARY-ligprep_1-.sdf:3523	1051	fragment-glide-dock_SP_pv.1051	10/13/2023 17:03	10/13/2023 17:03			C:\Users\Haider Thaer\OneDrive - Jamia Millia Islamia (A Central University)\Desktop\plm9 project\fragment-glide-dock_SP	fragment-glide-dock_SP_pv.maegz	1051																																	F7015520001		2	4	2	1.2	79.8
	OTAVA-FRAGMENT-LIBRARY-ligprep_1-.sdf:3286	1052	fragment-glide-dock_SP_pv.1052	10/13/2023 17:03	10/13/2023 17:03			C:\Users\Haider Thaer\OneDrive - Jamia Millia Islamia (A Central University)\Desktop\plm9 project\fragment-glide-dock_SP	fragment-glide-dock_SP_pv.maegz	1052																																	F7018801266		2	4	2	1.3	65.8
	OTAVA-FRAGMENT-LIBRARY-ligprep_1-.sdf:2924	1053	fragment-glide-dock_SP_pv.1053	10/13/2023 17:03	10/13/2023 17:03			C:\Users\Haider Thaer\OneDrive - Jamia Millia Islamia (A Central University)\Desktop\plm9 project\fragment-glide-dock_SP	fragment-glide-dock_SP_pv.maegz	1053																																	F7020361173		2	4	1	0.2	63.8
	OTAVA-FRAGMENT-LIBRARY-ligprep_1-.sdf:4178	1054	fragment-glide-dock_SP_pv.1054	10/13/2023 17:03	10/13/2023 17:03			C:\Users\Haider Thaer\OneDrive - Jamia Millia Islamia (A Central University)\Desktop\plm9 project\fragment-glide-dock_SP	fragment-glide-dock_SP_pv.maegz	1054																																	F6667605		0	4	2	2.2	56
	OTAVA-FRAGMENT-LIBRARY-ligprep_1-.sdf:11161	1055	fragment-glide-dock_SP_pv.1055	10/13/2023 17:03	10/13/2023 17:03			C:\Users\Haider Thaer\OneDrive - Jamia Millia Islamia (A Central University)\Desktop\plm9 project\fragment-glide-dock_SP	fragment-glide-dock_SP_pv.maegz	1055																																	F0117940008		3	3	3	1.7	70.2
	OTAVA-FRAGMENT-LIBRARY-ligprep_1-.sdf:11095	1056	fragment-glide-dock_SP_pv.1056	10/13/2023 17:03	10/13/2023 17:03			C:\Users\Haider Thaer\OneDrive - Jamia Millia Islamia (A Central University)\Desktop\plm9 project\fragment-glide-dock_SP	fragment-glide-dock_SP_pv.maegz	1056																																	F0123751029		1	4	2	1	80.7
	OTAVA-FRAGMENT-LIBRARY-ligprep_1-.sdf:4893	1057	fragment-glide-dock_SP_pv.1057	10/13/2023 17:03	10/13/2023 17:03			C:\Users\Haider Thaer\OneDrive - Jamia Millia Islamia (A Central University)\Desktop\plm9 project\fragment-glide-dock_SP	fragment-glide-dock_SP_pv.maegz	1057																																	F5044296		0	3	0	2.1	50.1
	OTAVA-FRAGMENT-LIBRARY-ligprep_1-.sdf:628	1058	fragment-glide-dock_SP_pv.1058	10/13/2023 17:03	10/13/2023 17:03			C:\Users\Haider Thaer\OneDrive - Jamia Millia Islamia (A Central University)\Desktop\plm9 project\fragment-glide-dock_SP	fragment-glide-dock_SP_pv.maegz	1058																																	F7510350084		1	2	3	2.8	46.2
	OTAVA-FRAGMENT-LIBRARY-ligprep_1-.sdf:9200	1059	fragment-glide-dock_SP_pv.1059	10/13/2023 17:03	10/13/2023 17:03			C:\Users\Haider Thaer\OneDrive - Jamia Millia Islamia (A Central University)\Desktop\plm9 project\fragment-glide-dock_SP	fragment-glide-dock_SP_pv.maegz	1059																																	F1220629		0	2	2	2.4	37.4
	OTAVA-FRAGMENT-LIBRARY-ligprep_1-.sdf:3421	1060	fragment-glide-dock_SP_pv.1060	10/13/2023 17:03	10/13/2023 17:03			C:\Users\Haider Thaer\OneDrive - Jamia Millia Islamia (A Central University)\Desktop\plm9 project\fragment-glide-dock_SP	fragment-glide-dock_SP_pv.maegz	1060																																	F7016770001		1	3	3	2.5	55.4
	OTAVA-FRAGMENT-LIBRARY-ligprep_1-.sdf:5855	1061	fragment-glide-dock_SP_pv.1061	10/13/2023 17:03	10/13/2023 17:03			C:\Users\Haider Thaer\OneDrive - Jamia Millia Islamia (A Central University)\Desktop\plm9 project\fragment-glide-dock_SP	fragment-glide-dock_SP_pv.maegz	1061																																	F3463553		2	2	1	2	54.7
	OTAVA-FRAGMENT-LIBRARY-ligprep_1-.sdf:3917	1062	fragment-glide-dock_SP_pv.1062	10/13/2023 17:03	10/13/2023 17:03			C:\Users\Haider Thaer\OneDrive - Jamia Millia Islamia (A Central University)\Desktop\plm9 project\fragment-glide-dock_SP	fragment-glide-dock_SP_pv.maegz	1062																																	F7010120729		0	2	1	2.8	37.4
	OTAVA-FRAGMENT-LIBRARY-ligprep_1-.sdf:3894	1063	fragment-glide-dock_SP_pv.1063	10/13/2023 17:03	10/13/2023 17:03			C:\Users\Haider Thaer\OneDrive - Jamia Millia Islamia (A Central University)\Desktop\plm9 project\fragment-glide-dock_SP	fragment-glide-dock_SP_pv.maegz	1063																																	F7010290		1	4	1	0.7	74.9
	OTAVA-FRAGMENT-LIBRARY-ligprep_1-.sdf:11417	1064	fragment-glide-dock_SP_pv.1064	10/13/2023 17:03	10/13/2023 17:03			C:\Users\Haider Thaer\OneDrive - Jamia Millia Islamia (A Central University)\Desktop\plm9 project\fragment-glide-dock_SP	fragment-glide-dock_SP_pv.maegz	1064																																	F0110420380		1	2	1	1.6	77.7
	OTAVA-FRAGMENT-LIBRARY-ligprep_1-.sdf:1355	1065	fragment-glide-dock_SP_pv.1065	10/13/2023 17:03	10/13/2023 17:03			C:\Users\Haider Thaer\OneDrive - Jamia Millia Islamia (A Central University)\Desktop\plm9 project\fragment-glide-dock_SP	fragment-glide-dock_SP_pv.maegz	1065																																	F7119986722		1	2	2	2.2	55.1
	OTAVA-FRAGMENT-LIBRARY-ligprep_1-.sdf:7062	1066	fragment-glide-dock_SP_pv.1066	10/13/2023 17:03	10/13/2023 17:03			C:\Users\Haider Thaer\OneDrive - Jamia Millia Islamia (A Central University)\Desktop\plm9 project\fragment-glide-dock_SP	fragment-glide-dock_SP_pv.maegz	1066																																	F1977444		1	4	2	1.1	63.6
	OTAVA-FRAGMENT-LIBRARY-ligprep_1-.sdf:11473	1067	fragment-glide-dock_SP_pv.1067	10/13/2023 17:03	10/13/2023 17:03			C:\Users\Haider Thaer\OneDrive - Jamia Millia Islamia (A Central University)\Desktop\plm9 project\fragment-glide-dock_SP	fragment-glide-dock_SP_pv.maegz	1067																																	F0109160003		1	3	2	1.4	46.5
	OTAVA-FRAGMENT-LIBRARY-ligprep_1-.sdf:8800	1068	fragment-glide-dock_SP_pv.1068	10/13/2023 17:03	10/13/2023 17:03			C:\Users\Haider Thaer\OneDrive - Jamia Millia Islamia (A Central University)\Desktop\plm9 project\fragment-glide-dock_SP	fragment-glide-dock_SP_pv.maegz	1068																																	F1307508		0	4	2	2.4	56.3
	OTAVA-FRAGMENT-LIBRARY-ligprep_1-.sdf:8677	1069	fragment-glide-dock_SP_pv.1069	10/13/2023 17:03	10/13/2023 17:03			C:\Users\Haider Thaer\OneDrive - Jamia Millia Islamia (A Central University)\Desktop\plm9 project\fragment-glide-dock_SP	fragment-glide-dock_SP_pv.maegz	1069																																	F1324906		1	2	2	1.3	75.9
	OTAVA-FRAGMENT-LIBRARY-ligprep_1-.sdf:9097	1070	fragment-glide-dock_SP_pv.1070	10/13/2023 17:03	10/13/2023 17:03			C:\Users\Haider Thaer\OneDrive - Jamia Millia Islamia (A Central University)\Desktop\plm9 project\fragment-glide-dock_SP	fragment-glide-dock_SP_pv.maegz	1070																																	F12482360		1	4	1	0.8	79.8
	OTAVA-FRAGMENT-LIBRARY-ligprep_1-.sdf:6542	1071	fragment-glide-dock_SP_pv.1071	10/13/2023 17:03	10/13/2023 17:03			C:\Users\Haider Thaer\OneDrive - Jamia Millia Islamia (A Central University)\Desktop\plm9 project\fragment-glide-dock_SP	fragment-glide-dock_SP_pv.maegz	1071																																	F2255281		1	3	2	0.1	58.7
	OTAVA-FRAGMENT-LIBRARY-ligprep_1-.sdf:10072	1072	fragment-glide-dock_SP_pv.1072	10/13/2023 17:03	10/13/2023 17:03			C:\Users\Haider Thaer\OneDrive - Jamia Millia Islamia (A Central University)\Desktop\plm9 project\fragment-glide-dock_SP	fragment-glide-dock_SP_pv.maegz	1072																																	F1089679		1	3	1	2.3	59.7
	OTAVA-FRAGMENT-LIBRARY-ligprep_1-.sdf:5515	1073	fragment-glide-dock_SP_pv.1073	10/13/2023 17:03	10/13/2023 17:03			C:\Users\Haider Thaer\OneDrive - Jamia Millia Islamia (A Central University)\Desktop\plm9 project\fragment-glide-dock_SP	fragment-glide-dock_SP_pv.maegz	1073																																	F3851340		1	4	1	0.7	55.1
	OTAVA-FRAGMENT-LIBRARY-ligprep_1-.sdf:3536	1074	fragment-glide-dock_SP_pv.1074	10/13/2023 17:03	10/13/2023 17:03			C:\Users\Haider Thaer\OneDrive - Jamia Millia Islamia (A Central University)\Desktop\plm9 project\fragment-glide-dock_SP	fragment-glide-dock_SP_pv.maegz	1074																																	F7015160123		2	2	0	2.2	41.1
	OTAVA-FRAGMENT-LIBRARY-ligprep_1-.sdf:4541	1075	fragment-glide-dock_SP_pv.1075	10/13/2023 17:03	10/13/2023 17:03			C:\Users\Haider Thaer\OneDrive - Jamia Millia Islamia (A Central University)\Desktop\plm9 project\fragment-glide-dock_SP	fragment-glide-dock_SP_pv.maegz	1075																																	F6057211		0	2	0	2.8	34.1
	OTAVA-FRAGMENT-LIBRARY-ligprep_1-.sdf:3353	1076	fragment-glide-dock_SP_pv.1076	10/13/2023 17:03	10/13/2023 17:03			C:\Users\Haider Thaer\OneDrive - Jamia Millia Islamia (A Central University)\Desktop\plm9 project\fragment-glide-dock_SP	fragment-glide-dock_SP_pv.maegz	1076																																	F7018611203		1	3	2	2.1	57.6
	OTAVA-FRAGMENT-LIBRARY-ligprep_1-.sdf:5110	1077	fragment-glide-dock_SP_pv.1077	10/13/2023 17:03	10/13/2023 17:03			C:\Users\Haider Thaer\OneDrive - Jamia Millia Islamia (A Central University)\Desktop\plm9 project\fragment-glide-dock_SP	fragment-glide-dock_SP_pv.maegz	1077																																	F4787249		1	4	2	0.5	64.6
	OTAVA-FRAGMENT-LIBRARY-ligprep_1-.sdf:6923	1078	fragment-glide-dock_SP_pv.1078	10/13/2023 17:03	10/13/2023 17:03			C:\Users\Haider Thaer\OneDrive - Jamia Millia Islamia (A Central University)\Desktop\plm9 project\fragment-glide-dock_SP	fragment-glide-dock_SP_pv.maegz	1078																																	F2125399		1	4	3	1.3	55.8
	OTAVA-FRAGMENT-LIBRARY-ligprep_1-.sdf:7930	1079	fragment-glide-dock_SP_pv.1079	10/13/2023 17:03	10/13/2023 17:03			C:\Users\Haider Thaer\OneDrive - Jamia Millia Islamia (A Central University)\Desktop\plm9 project\fragment-glide-dock_SP	fragment-glide-dock_SP_pv.maegz	1079																																	F1522504		1	3	1	1.1	54.6
	OTAVA-FRAGMENT-LIBRARY-ligprep_1-.sdf:3003	1080	fragment-glide-dock_SP_pv.1080	10/13/2023 17:03	10/13/2023 17:03			C:\Users\Haider Thaer\OneDrive - Jamia Millia Islamia (A Central University)\Desktop\plm9 project\fragment-glide-dock_SP	fragment-glide-dock_SP_pv.maegz	1080																																	F7020320050	HCl	1	2	3	1.8	67.1
	OTAVA-FRAGMENT-LIBRARY-ligprep_1-.sdf:3218	1081	fragment-glide-dock_SP_pv.1081	10/13/2023 17:03	10/13/2023 17:03			C:\Users\Haider Thaer\OneDrive - Jamia Millia Islamia (A Central University)\Desktop\plm9 project\fragment-glide-dock_SP	fragment-glide-dock_SP_pv.maegz	1081																																	F7018890422	HCl	1	2	3	2.2	67.1
	OTAVA-FRAGMENT-LIBRARY-ligprep_1-.sdf:7536	1082	fragment-glide-dock_SP_pv.1082	10/13/2023 17:03	10/13/2023 17:03			C:\Users\Haider Thaer\OneDrive - Jamia Millia Islamia (A Central University)\Desktop\plm9 project\fragment-glide-dock_SP	fragment-glide-dock_SP_pv.maegz	1082																																	F1709566		1	1	2	2.8	32.3
	OTAVA-FRAGMENT-LIBRARY-ligprep_1-.sdf:4088	1083	fragment-glide-dock_SP_pv.1083	10/13/2023 17:03	10/13/2023 17:03			C:\Users\Haider Thaer\OneDrive - Jamia Millia Islamia (A Central University)\Desktop\plm9 project\fragment-glide-dock_SP	fragment-glide-dock_SP_pv.maegz	1083																																	F6902358	HCl	2	4	1	2	56.5
	OTAVA-FRAGMENT-LIBRARY-ligprep_1-.sdf:2421	1084	fragment-glide-dock_SP_pv.1084	10/13/2023 17:03	10/13/2023 17:03			C:\Users\Haider Thaer\OneDrive - Jamia Millia Islamia (A Central University)\Desktop\plm9 project\fragment-glide-dock_SP	fragment-glide-dock_SP_pv.maegz	1084																																	F7110920915		0	3	2	2	42.4
	OTAVA-FRAGMENT-LIBRARY-ligprep_1-.sdf:10343	1085	fragment-glide-dock_SP_pv.1085	10/13/2023 17:03	10/13/2023 17:03			C:\Users\Haider Thaer\OneDrive - Jamia Millia Islamia (A Central University)\Desktop\plm9 project\fragment-glide-dock_SP	fragment-glide-dock_SP_pv.maegz	1085																																	F1048864	HCl	2	2	2	2	55.1
	OTAVA-FRAGMENT-LIBRARY-ligprep_1-.sdf:2730	1086	fragment-glide-dock_SP_pv.1086	10/13/2023 17:03	10/13/2023 17:03			C:\Users\Haider Thaer\OneDrive - Jamia Millia Islamia (A Central University)\Desktop\plm9 project\fragment-glide-dock_SP	fragment-glide-dock_SP_pv.maegz	1086																																	F7020542700		2	3	1	1.2	67.5
	OTAVA-FRAGMENT-LIBRARY-ligprep_1-.sdf:4214	1087	fragment-glide-dock_SP_pv.1087	10/13/2023 17:03	10/13/2023 17:03			C:\Users\Haider Thaer\OneDrive - Jamia Millia Islamia (A Central University)\Desktop\plm9 project\fragment-glide-dock_SP	fragment-glide-dock_SP_pv.maegz	1087																																	F6641974		1	3	1	2.6	41.8
	OTAVA-FRAGMENT-LIBRARY-ligprep_1-.sdf:8100	1088	fragment-glide-dock_SP_pv.1088	10/13/2023 17:03	10/13/2023 17:03			C:\Users\Haider Thaer\OneDrive - Jamia Millia Islamia (A Central University)\Desktop\plm9 project\fragment-glide-dock_SP	fragment-glide-dock_SP_pv.maegz	1088																																	F1493938		3	3	2	0.2	79.5
	OTAVA-FRAGMENT-LIBRARY-ligprep_1-.sdf:5079	1089	fragment-glide-dock_SP_pv.1089	10/13/2023 17:03	10/13/2023 17:03			C:\Users\Haider Thaer\OneDrive - Jamia Millia Islamia (A Central University)\Desktop\plm9 project\fragment-glide-dock_SP	fragment-glide-dock_SP_pv.maegz	1089																																	F4788998		1	4	3	2.3	55.4
	OTAVA-FRAGMENT-LIBRARY-ligprep_1-.sdf:994	1090	fragment-glide-dock_SP_pv.1090	10/13/2023 17:03	10/13/2023 17:03			C:\Users\Haider Thaer\OneDrive - Jamia Millia Islamia (A Central University)\Desktop\plm9 project\fragment-glide-dock_SP	fragment-glide-dock_SP_pv.maegz	1090																																	F7210730040		0	2	2	1.8	41.6
	OTAVA-FRAGMENT-LIBRARY-ligprep_1-.sdf:8738	1091	fragment-glide-dock_SP_pv.1091	10/13/2023 17:03	10/13/2023 17:03			C:\Users\Haider Thaer\OneDrive - Jamia Millia Islamia (A Central University)\Desktop\plm9 project\fragment-glide-dock_SP	fragment-glide-dock_SP_pv.maegz	1091																																	F1312752		1	2	1	2.7	67.1
	OTAVA-FRAGMENT-LIBRARY-ligprep_1-.sdf:7627	1092	fragment-glide-dock_SP_pv.1092	10/13/2023 17:03	10/13/2023 17:03			C:\Users\Haider Thaer\OneDrive - Jamia Millia Islamia (A Central University)\Desktop\plm9 project\fragment-glide-dock_SP	fragment-glide-dock_SP_pv.maegz	1092																																	F1678617		1	2	1	3	50.4
	OTAVA-FRAGMENT-LIBRARY-ligprep_1-.sdf:8012	1093	fragment-glide-dock_SP_pv.1093	10/13/2023 17:03	10/13/2023 17:03			C:\Users\Haider Thaer\OneDrive - Jamia Millia Islamia (A Central University)\Desktop\plm9 project\fragment-glide-dock_SP	fragment-glide-dock_SP_pv.maegz	1093																																	F1509702		1	4	2	1.3	70.3
	OTAVA-FRAGMENT-LIBRARY-ligprep_1-.sdf:10637	1094	fragment-glide-dock_SP_pv.1094	10/13/2023 17:03	10/13/2023 17:03			C:\Users\Haider Thaer\OneDrive - Jamia Millia Islamia (A Central University)\Desktop\plm9 project\fragment-glide-dock_SP	fragment-glide-dock_SP_pv.maegz	1094																																	F1015284		2	2	3	2.1	49.3
	OTAVA-FRAGMENT-LIBRARY-ligprep_1-.sdf:4926	1095	fragment-glide-dock_SP_pv.1095	10/13/2023 17:03	10/13/2023 17:03			C:\Users\Haider Thaer\OneDrive - Jamia Millia Islamia (A Central University)\Desktop\plm9 project\fragment-glide-dock_SP	fragment-glide-dock_SP_pv.maegz	1095																																	F5012876		1	2	2	2	42.1
	OTAVA-FRAGMENT-LIBRARY-ligprep_1-.sdf:11015	1096	fragment-glide-dock_SP_pv.1096	10/13/2023 17:03	10/13/2023 17:03			C:\Users\Haider Thaer\OneDrive - Jamia Millia Islamia (A Central University)\Desktop\plm9 project\fragment-glide-dock_SP	fragment-glide-dock_SP_pv.maegz	1096																																	F0125370014		3	3	1	-1.7	78.4
	OTAVA-FRAGMENT-LIBRARY-ligprep_1-.sdf:1572	1097	fragment-glide-dock_SP_pv.1097	10/13/2023 17:03	10/13/2023 17:03			C:\Users\Haider Thaer\OneDrive - Jamia Millia Islamia (A Central University)\Desktop\plm9 project\fragment-glide-dock_SP	fragment-glide-dock_SP_pv.maegz	1097																																	F7119813015		0	2	2	2.8	37.4
	OTAVA-FRAGMENT-LIBRARY-ligprep_1-.sdf:9054	1098	fragment-glide-dock_SP_pv.1098	10/13/2023 17:03	10/13/2023 17:03			C:\Users\Haider Thaer\OneDrive - Jamia Millia Islamia (A Central University)\Desktop\plm9 project\fragment-glide-dock_SP	fragment-glide-dock_SP_pv.maegz	1098																																	F1263654		1	4	3	1.1	70.5
	OTAVA-FRAGMENT-LIBRARY-ligprep_1-.sdf:2937	1099	fragment-glide-dock_SP_pv.1099	10/13/2023 17:03	10/13/2023 17:03			C:\Users\Haider Thaer\OneDrive - Jamia Millia Islamia (A Central University)\Desktop\plm9 project\fragment-glide-dock_SP	fragment-glide-dock_SP_pv.maegz	1099																																	F7020361148		1	3	1	1	44.7
	OTAVA-FRAGMENT-LIBRARY-ligprep_1-.sdf:9086	1100	fragment-glide-dock_SP_pv.1100	10/13/2023 17:03	10/13/2023 17:03			C:\Users\Haider Thaer\OneDrive - Jamia Millia Islamia (A Central University)\Desktop\plm9 project\fragment-glide-dock_SP	fragment-glide-dock_SP_pv.maegz	1100																																	F12482446		1	4	1	2.1	49.3
	OTAVA-FRAGMENT-LIBRARY-ligprep_1-.sdf:4731	1101	fragment-glide-dock_SP_pv.1101	10/13/2023 17:03	10/13/2023 17:03			C:\Users\Haider Thaer\OneDrive - Jamia Millia Islamia (A Central University)\Desktop\plm9 project\fragment-glide-dock_SP	fragment-glide-dock_SP_pv.maegz	1101																																	F5791613		0	4	1	1.8	46.8
	OTAVA-FRAGMENT-LIBRARY-ligprep_1-.sdf:9481	1102	fragment-glide-dock_SP_pv.1102	10/13/2023 17:03	10/13/2023 17:03			C:\Users\Haider Thaer\OneDrive - Jamia Millia Islamia (A Central University)\Desktop\plm9 project\fragment-glide-dock_SP	fragment-glide-dock_SP_pv.maegz	1102																																	F1178789		1	2	2	2.1	50.4
	OTAVA-FRAGMENT-LIBRARY-ligprep_1-.sdf:5114	1103	fragment-glide-dock_SP_pv.1103	10/13/2023 17:03	10/13/2023 17:03			C:\Users\Haider Thaer\OneDrive - Jamia Millia Islamia (A Central University)\Desktop\plm9 project\fragment-glide-dock_SP	fragment-glide-dock_SP_pv.maegz	1103																																	F4772542		1	4	3	0.5	74.7
	OTAVA-FRAGMENT-LIBRARY-ligprep_1-.sdf:772	1104	fragment-glide-dock_SP_pv.1104	10/13/2023 17:03	10/13/2023 17:03			C:\Users\Haider Thaer\OneDrive - Jamia Millia Islamia (A Central University)\Desktop\plm9 project\fragment-glide-dock_SP	fragment-glide-dock_SP_pv.maegz	1104																																	F7216101167		2	3	0	-0.4	67.5
	OTAVA-FRAGMENT-LIBRARY-ligprep_1-.sdf:559	1105	fragment-glide-dock_SP_pv.1105	10/13/2023 17:03	10/13/2023 17:03			C:\Users\Haider Thaer\OneDrive - Jamia Millia Islamia (A Central University)\Desktop\plm9 project\fragment-glide-dock_SP	fragment-glide-dock_SP_pv.maegz	1105																																	F7559579		2	1	3	2.9	41.1
	OTAVA-FRAGMENT-LIBRARY-ligprep_1-.sdf:7150	1106	fragment-glide-dock_SP_pv.1106	10/13/2023 17:03	10/13/2023 17:03			C:\Users\Haider Thaer\OneDrive - Jamia Millia Islamia (A Central University)\Desktop\plm9 project\fragment-glide-dock_SP	fragment-glide-dock_SP_pv.maegz	1106																																	F1901306		1	2	1	1.3	41.5
	OTAVA-FRAGMENT-LIBRARY-ligprep_1-.sdf:4524	1107	fragment-glide-dock_SP_pv.1107	10/13/2023 17:03	10/13/2023 17:03			C:\Users\Haider Thaer\OneDrive - Jamia Millia Islamia (A Central University)\Desktop\plm9 project\fragment-glide-dock_SP	fragment-glide-dock_SP_pv.maegz	1107																																	F6069532		1	3	3	2.7	51.5
	OTAVA-FRAGMENT-LIBRARY-ligprep_1-.sdf:5301	1108	fragment-glide-dock_SP_pv.1108	10/13/2023 17:03	10/13/2023 17:03			C:\Users\Haider Thaer\OneDrive - Jamia Millia Islamia (A Central University)\Desktop\plm9 project\fragment-glide-dock_SP	fragment-glide-dock_SP_pv.maegz	1108																																	F4358915		2	4	2	2	76.2
	OTAVA-FRAGMENT-LIBRARY-ligprep_1-.sdf:3273	1109	fragment-glide-dock_SP_pv.1109	10/13/2023 17:03	10/13/2023 17:03			C:\Users\Haider Thaer\OneDrive - Jamia Millia Islamia (A Central University)\Desktop\plm9 project\fragment-glide-dock_SP	fragment-glide-dock_SP_pv.maegz	1109																																	F7018801289		2	4	2	1.8	65.8
	OTAVA-FRAGMENT-LIBRARY-ligprep_1-.sdf:9364	1110	fragment-glide-dock_SP_pv.1110	10/13/2023 17:03	10/13/2023 17:03			C:\Users\Haider Thaer\OneDrive - Jamia Millia Islamia (A Central University)\Desktop\plm9 project\fragment-glide-dock_SP	fragment-glide-dock_SP_pv.maegz	1110																																	F1195778		1	3	2	0.5	57.6
	OTAVA-FRAGMENT-LIBRARY-ligprep_1-.sdf:9194	1111	fragment-glide-dock_SP_pv.1111	10/13/2023 17:03	10/13/2023 17:03			C:\Users\Haider Thaer\OneDrive - Jamia Millia Islamia (A Central University)\Desktop\plm9 project\fragment-glide-dock_SP	fragment-glide-dock_SP_pv.maegz	1111																																	F1220689		2	3	2	1.3	49.3
	OTAVA-FRAGMENT-LIBRARY-ligprep_1-.sdf:8973	1112	fragment-glide-dock_SP_pv.1112	10/13/2023 17:03	10/13/2023 17:03			C:\Users\Haider Thaer\OneDrive - Jamia Millia Islamia (A Central University)\Desktop\plm9 project\fragment-glide-dock_SP	fragment-glide-dock_SP_pv.maegz	1112																																	F1287024		1	3	2	0.8	44.7
	OTAVA-FRAGMENT-LIBRARY-ligprep_1-.sdf:1051	1113	fragment-glide-dock_SP_pv.1113	10/13/2023 17:03	10/13/2023 17:03			C:\Users\Haider Thaer\OneDrive - Jamia Millia Islamia (A Central University)\Desktop\plm9 project\fragment-glide-dock_SP	fragment-glide-dock_SP_pv.maegz	1113																																	F7139092		0	3	2	2.8	56.2
	OTAVA-FRAGMENT-LIBRARY-ligprep_1-.sdf:3836	1114	fragment-glide-dock_SP_pv.1114	10/13/2023 17:03	10/13/2023 17:03			C:\Users\Haider Thaer\OneDrive - Jamia Millia Islamia (A Central University)\Desktop\plm9 project\fragment-glide-dock_SP	fragment-glide-dock_SP_pv.maegz	1114																																	F7011420001		1	4	1	2.2	58.9
	OTAVA-FRAGMENT-LIBRARY-ligprep_1-.sdf:9050	1115	fragment-glide-dock_SP_pv.1115	10/13/2023 17:03	10/13/2023 17:03			C:\Users\Haider Thaer\OneDrive - Jamia Millia Islamia (A Central University)\Desktop\plm9 project\fragment-glide-dock_SP	fragment-glide-dock_SP_pv.maegz	1115																																	F1264642		2	2	0	1.9	41.1
	OTAVA-FRAGMENT-LIBRARY-ligprep_1-.sdf:9506	1116	fragment-glide-dock_SP_pv.1116	10/13/2023 17:03	10/13/2023 17:03			C:\Users\Haider Thaer\OneDrive - Jamia Millia Islamia (A Central University)\Desktop\plm9 project\fragment-glide-dock_SP	fragment-glide-dock_SP_pv.maegz	1116																																	F11640649		1	1	3	2.5	29.1
	OTAVA-FRAGMENT-LIBRARY-ligprep_1-.sdf:10339	1117	fragment-glide-dock_SP_pv.1117	10/13/2023 17:03	10/13/2023 17:03			C:\Users\Haider Thaer\OneDrive - Jamia Millia Islamia (A Central University)\Desktop\plm9 project\fragment-glide-dock_SP	fragment-glide-dock_SP_pv.maegz	1117																																	F1049111		2	3	3	1.5	66.4
	OTAVA-FRAGMENT-LIBRARY-ligprep_1-.sdf:6734	1118	fragment-glide-dock_SP_pv.1118	10/13/2023 17:03	10/13/2023 17:03			C:\Users\Haider Thaer\OneDrive - Jamia Millia Islamia (A Central University)\Desktop\plm9 project\fragment-glide-dock_SP	fragment-glide-dock_SP_pv.maegz	1118																																	F2195503	HCl	1	1	2	2.5	39.2
	OTAVA-FRAGMENT-LIBRARY-ligprep_1-.sdf:858	1119	fragment-glide-dock_SP_pv.1119	10/13/2023 17:03	10/13/2023 17:03			C:\Users\Haider Thaer\OneDrive - Jamia Millia Islamia (A Central University)\Desktop\plm9 project\fragment-glide-dock_SP	fragment-glide-dock_SP_pv.maegz	1119																																	F7212600083		1	4	3	1.7	68.3
	OTAVA-FRAGMENT-LIBRARY-ligprep_1-.sdf:4848	1120	fragment-glide-dock_SP_pv.1120	10/13/2023 17:03	10/13/2023 17:03			C:\Users\Haider Thaer\OneDrive - Jamia Millia Islamia (A Central University)\Desktop\plm9 project\fragment-glide-dock_SP	fragment-glide-dock_SP_pv.maegz	1120																																	F5110090024		1	3	1	1.6	50.2
	OTAVA-FRAGMENT-LIBRARY-ligprep_1-.sdf:1299	1121	fragment-glide-dock_SP_pv.1121	10/13/2023 17:03	10/13/2023 17:03			C:\Users\Haider Thaer\OneDrive - Jamia Millia Islamia (A Central University)\Desktop\plm9 project\fragment-glide-dock_SP	fragment-glide-dock_SP_pv.maegz	1121																																	F7126005	HCl	1	3	3	1.8	49.4
	OTAVA-FRAGMENT-LIBRARY-ligprep_1-.sdf:9981	1122	fragment-glide-dock_SP_pv.1122	10/13/2023 17:03	10/13/2023 17:03			C:\Users\Haider Thaer\OneDrive - Jamia Millia Islamia (A Central University)\Desktop\plm9 project\fragment-glide-dock_SP	fragment-glide-dock_SP_pv.maegz	1122																																	F1103279		2	4	1	2.7	66.8
	OTAVA-FRAGMENT-LIBRARY-ligprep_1-.sdf:2314	1123	fragment-glide-dock_SP_pv.1123	10/13/2023 17:03	10/13/2023 17:03			C:\Users\Haider Thaer\OneDrive - Jamia Millia Islamia (A Central University)\Desktop\plm9 project\fragment-glide-dock_SP	fragment-glide-dock_SP_pv.maegz	1123																																	F7110952742		2	4	3	-0.8	78.8
	OTAVA-FRAGMENT-LIBRARY-ligprep_1-.sdf:1785	1124	fragment-glide-dock_SP_pv.1124	10/13/2023 17:03	10/13/2023 17:03			C:\Users\Haider Thaer\OneDrive - Jamia Millia Islamia (A Central University)\Desktop\plm9 project\fragment-glide-dock_SP	fragment-glide-dock_SP_pv.maegz	1124																																	F7118560707		2	3	1	0.4	67.6
	OTAVA-FRAGMENT-LIBRARY-ligprep_1-.sdf:6616	1125	fragment-glide-dock_SP_pv.1125	10/13/2023 17:03	10/13/2023 17:03			C:\Users\Haider Thaer\OneDrive - Jamia Millia Islamia (A Central University)\Desktop\plm9 project\fragment-glide-dock_SP	fragment-glide-dock_SP_pv.maegz	1125																																	F2215003		1	2	1	1	50.4
	OTAVA-FRAGMENT-LIBRARY-ligprep_1-.sdf:1495	1126	fragment-glide-dock_SP_pv.1126	10/13/2023 17:03	10/13/2023 17:03			C:\Users\Haider Thaer\OneDrive - Jamia Millia Islamia (A Central University)\Desktop\plm9 project\fragment-glide-dock_SP	fragment-glide-dock_SP_pv.maegz	1126																																	F7119850441		1	3	2	2.1	46.5
	OTAVA-FRAGMENT-LIBRARY-ligprep_1-.sdf:966	1127	fragment-glide-dock_SP_pv.1127	10/13/2023 17:03	10/13/2023 17:03			C:\Users\Haider Thaer\OneDrive - Jamia Millia Islamia (A Central University)\Desktop\plm9 project\fragment-glide-dock_SP	fragment-glide-dock_SP_pv.maegz	1127																																	F7210820038		2	4	2	2.6	30.5
	OTAVA-FRAGMENT-LIBRARY-ligprep_1-.sdf:7300	1128	fragment-glide-dock_SP_pv.1128	10/13/2023 17:03	10/13/2023 17:03			C:\Users\Haider Thaer\OneDrive - Jamia Millia Islamia (A Central University)\Desktop\plm9 project\fragment-glide-dock_SP	fragment-glide-dock_SP_pv.maegz	1128																																	F1782097		1	4	3	1.4	55.8
	OTAVA-FRAGMENT-LIBRARY-ligprep_1-.sdf:3478	1129	fragment-glide-dock_SP_pv.1129	10/13/2023 17:03	10/13/2023 17:03			C:\Users\Haider Thaer\OneDrive - Jamia Millia Islamia (A Central University)\Desktop\plm9 project\fragment-glide-dock_SP	fragment-glide-dock_SP_pv.maegz	1129																																	F7016000557		2	4	3	1.6	65.8
	OTAVA-FRAGMENT-LIBRARY-ligprep_1-.sdf:8796	1130	fragment-glide-dock_SP_pv.1130	10/13/2023 17:03	10/13/2023 17:03			C:\Users\Haider Thaer\OneDrive - Jamia Millia Islamia (A Central University)\Desktop\plm9 project\fragment-glide-dock_SP	fragment-glide-dock_SP_pv.maegz	1130																																	F1307541		0	4	1	2.3	46.3
	OTAVA-FRAGMENT-LIBRARY-ligprep_1-.sdf:3068	1131	fragment-glide-dock_SP_pv.1131	10/13/2023 17:03	10/13/2023 17:03			C:\Users\Haider Thaer\OneDrive - Jamia Millia Islamia (A Central University)\Desktop\plm9 project\fragment-glide-dock_SP	fragment-glide-dock_SP_pv.maegz	1131																																	F7020260282		1	2	3	2	70.2
	OTAVA-FRAGMENT-LIBRARY-ligprep_1-.sdf:5464	1132	fragment-glide-dock_SP_pv.1132	10/13/2023 17:03	10/13/2023 17:03			C:\Users\Haider Thaer\OneDrive - Jamia Millia Islamia (A Central University)\Desktop\plm9 project\fragment-glide-dock_SP	fragment-glide-dock_SP_pv.maegz	1132																																	F4056988		2	2	1	1.4	66.2
	OTAVA-FRAGMENT-LIBRARY-ligprep_1-.sdf:6230	1133	fragment-glide-dock_SP_pv.1133	10/13/2023 17:03	10/13/2023 17:03			C:\Users\Haider Thaer\OneDrive - Jamia Millia Islamia (A Central University)\Desktop\plm9 project\fragment-glide-dock_SP	fragment-glide-dock_SP_pv.maegz	1133																																	F2836564		1	3	1	1.6	50.2
	OTAVA-FRAGMENT-LIBRARY-ligprep_1-.sdf:7902	1134	fragment-glide-dock_SP_pv.1134	10/13/2023 17:03	10/13/2023 17:03			C:\Users\Haider Thaer\OneDrive - Jamia Millia Islamia (A Central University)\Desktop\plm9 project\fragment-glide-dock_SP	fragment-glide-dock_SP_pv.maegz	1134																																	F1556425		1	3	1	0.6	74.5
	OTAVA-FRAGMENT-LIBRARY-ligprep_1-.sdf:8535	1135	fragment-glide-dock_SP_pv.1135	10/13/2023 17:03	10/13/2023 17:03			C:\Users\Haider Thaer\OneDrive - Jamia Millia Islamia (A Central University)\Desktop\plm9 project\fragment-glide-dock_SP	fragment-glide-dock_SP_pv.maegz	1135																																	F1367064		0	1	1	1.4	20.3
	OTAVA-FRAGMENT-LIBRARY-ligprep_1-.sdf:9112	1136	fragment-glide-dock_SP_pv.1136	10/13/2023 17:03	10/13/2023 17:03			C:\Users\Haider Thaer\OneDrive - Jamia Millia Islamia (A Central University)\Desktop\plm9 project\fragment-glide-dock_SP	fragment-glide-dock_SP_pv.maegz	1136																																	F12482062		0	2	1	2.7	32.7
	OTAVA-FRAGMENT-LIBRARY-ligprep_1-.sdf:5393	1137	fragment-glide-dock_SP_pv.1137	10/13/2023 17:03	10/13/2023 17:03			C:\Users\Haider Thaer\OneDrive - Jamia Millia Islamia (A Central University)\Desktop\plm9 project\fragment-glide-dock_SP	fragment-glide-dock_SP_pv.maegz	1137																																	F4252459		2	3	2	3	62.3
	OTAVA-FRAGMENT-LIBRARY-ligprep_1-.sdf:3278	1138	fragment-glide-dock_SP_pv.1138	10/13/2023 17:03	10/13/2023 17:03			C:\Users\Haider Thaer\OneDrive - Jamia Millia Islamia (A Central University)\Desktop\plm9 project\fragment-glide-dock_SP	fragment-glide-dock_SP_pv.maegz	1138																																	F7018801282		2	4	2	1.6	65.8
	OTAVA-FRAGMENT-LIBRARY-ligprep_1-.sdf:7140	1139	fragment-glide-dock_SP_pv.1139	10/13/2023 17:03	10/13/2023 17:03			C:\Users\Haider Thaer\OneDrive - Jamia Millia Islamia (A Central University)\Desktop\plm9 project\fragment-glide-dock_SP	fragment-glide-dock_SP_pv.maegz	1139																																	F1901891		1	2	1	1.7	37.3
	OTAVA-FRAGMENT-LIBRARY-ligprep_1-.sdf:4077	1140	fragment-glide-dock_SP_pv.1140	10/13/2023 17:03	10/13/2023 17:03			C:\Users\Haider Thaer\OneDrive - Jamia Millia Islamia (A Central University)\Desktop\plm9 project\fragment-glide-dock_SP	fragment-glide-dock_SP_pv.maegz	1140																																	F6921839		1	2	2	-0.2	52.3
	OTAVA-FRAGMENT-LIBRARY-ligprep_1-.sdf:9539	1141	fragment-glide-dock_SP_pv.1141	10/13/2023 17:03	10/13/2023 17:03			C:\Users\Haider Thaer\OneDrive - Jamia Millia Islamia (A Central University)\Desktop\plm9 project\fragment-glide-dock_SP	fragment-glide-dock_SP_pv.maegz	1141																																	F1161013		1	2	1	1.4	41.5
	OTAVA-FRAGMENT-LIBRARY-ligprep_1-.sdf:3015	1142	fragment-glide-dock_SP_pv.1142	10/13/2023 17:03	10/13/2023 17:03			C:\Users\Haider Thaer\OneDrive - Jamia Millia Islamia (A Central University)\Desktop\plm9 project\fragment-glide-dock_SP	fragment-glide-dock_SP_pv.maegz	1142																																	F7020300795		1	4	1	0.2	65
	OTAVA-FRAGMENT-LIBRARY-ligprep_1-.sdf:9425	1143	fragment-glide-dock_SP_pv.1143	10/13/2023 17:03	10/13/2023 17:03			C:\Users\Haider Thaer\OneDrive - Jamia Millia Islamia (A Central University)\Desktop\plm9 project\fragment-glide-dock_SP	fragment-glide-dock_SP_pv.maegz	1143																																	F1183245		2	1	2	1.2	58.9
	OTAVA-FRAGMENT-LIBRARY-ligprep_1-.sdf:6427	1144	fragment-glide-dock_SP_pv.1144	10/13/2023 17:03	10/13/2023 17:03			C:\Users\Haider Thaer\OneDrive - Jamia Millia Islamia (A Central University)\Desktop\plm9 project\fragment-glide-dock_SP	fragment-glide-dock_SP_pv.maegz	1144																																	F2652239	HCl	2	2	1	0.3	48.9
	OTAVA-FRAGMENT-LIBRARY-ligprep_1-.sdf:8168	1145	fragment-glide-dock_SP_pv.1145	10/13/2023 17:03	10/13/2023 17:03			C:\Users\Haider Thaer\OneDrive - Jamia Millia Islamia (A Central University)\Desktop\plm9 project\fragment-glide-dock_SP	fragment-glide-dock_SP_pv.maegz	1145																																	F1467495		2	3	2	0.5	67.4
	OTAVA-FRAGMENT-LIBRARY-ligprep_1-.sdf:1727	1146	fragment-glide-dock_SP_pv.1146	10/13/2023 17:03	10/13/2023 17:03			C:\Users\Haider Thaer\OneDrive - Jamia Millia Islamia (A Central University)\Desktop\plm9 project\fragment-glide-dock_SP	fragment-glide-dock_SP_pv.maegz	1146																																	F7119480751		0	4	2	1	49.9
	OTAVA-FRAGMENT-LIBRARY-ligprep_1-.sdf:4440	1147	fragment-glide-dock_SP_pv.1147	10/13/2023 17:03	10/13/2023 17:03			C:\Users\Haider Thaer\OneDrive - Jamia Millia Islamia (A Central University)\Desktop\plm9 project\fragment-glide-dock_SP	fragment-glide-dock_SP_pv.maegz	1147																																	F6238582		2	3	3	1.8	66.4
	OTAVA-FRAGMENT-LIBRARY-ligprep_1-.sdf:5045	1148	fragment-glide-dock_SP_pv.1148	10/13/2023 17:03	10/13/2023 17:03			C:\Users\Haider Thaer\OneDrive - Jamia Millia Islamia (A Central University)\Desktop\plm9 project\fragment-glide-dock_SP	fragment-glide-dock_SP_pv.maegz	1148																																	F4790770		1	4	3	1.5	63.3
	OTAVA-FRAGMENT-LIBRARY-ligprep_1-.sdf:5349	1149	fragment-glide-dock_SP_pv.1149	10/13/2023 17:03	10/13/2023 17:03			C:\Users\Haider Thaer\OneDrive - Jamia Millia Islamia (A Central University)\Desktop\plm9 project\fragment-glide-dock_SP	fragment-glide-dock_SP_pv.maegz	1149																																	F4347302		1	2	2	2.1	56.7
	OTAVA-FRAGMENT-LIBRARY-ligprep_1-.sdf:2534	1150	fragment-glide-dock_SP_pv.1150	10/13/2023 17:03	10/13/2023 17:03			C:\Users\Haider Thaer\OneDrive - Jamia Millia Islamia (A Central University)\Desktop\plm9 project\fragment-glide-dock_SP	fragment-glide-dock_SP_pv.maegz	1150																																	F7020691523	HCl	2	2	3	1	55.1
	OTAVA-FRAGMENT-LIBRARY-ligprep_1-.sdf:8023	1151	fragment-glide-dock_SP_pv.1151	10/13/2023 17:03	10/13/2023 17:03			C:\Users\Haider Thaer\OneDrive - Jamia Millia Islamia (A Central University)\Desktop\plm9 project\fragment-glide-dock_SP	fragment-glide-dock_SP_pv.maegz	1151																																	F1507515	2 HCl	2	2	2	2.4	38
	OTAVA-FRAGMENT-LIBRARY-ligprep_1-.sdf:4492	1152	fragment-glide-dock_SP_pv.1152	10/13/2023 17:03	10/13/2023 17:03			C:\Users\Haider Thaer\OneDrive - Jamia Millia Islamia (A Central University)\Desktop\plm9 project\fragment-glide-dock_SP	fragment-glide-dock_SP_pv.maegz	1152																																	F6138308		2	4	3	1.9	66.9
	OTAVA-FRAGMENT-LIBRARY-ligprep_1-.sdf:10979	1153	fragment-glide-dock_SP_pv.1153	10/13/2023 17:03	10/13/2023 17:03			C:\Users\Haider Thaer\OneDrive - Jamia Millia Islamia (A Central University)\Desktop\plm9 project\fragment-glide-dock_SP	fragment-glide-dock_SP_pv.maegz	1153																																	F0127460569		1	2	1	2.7	41.5
	OTAVA-FRAGMENT-LIBRARY-ligprep_1-.sdf:4219	1154	fragment-glide-dock_SP_pv.1154	10/13/2023 17:03	10/13/2023 17:03			C:\Users\Haider Thaer\OneDrive - Jamia Millia Islamia (A Central University)\Desktop\plm9 project\fragment-glide-dock_SP	fragment-glide-dock_SP_pv.maegz	1154																																	F6641948		2	3	1	1.4	71.6
	OTAVA-FRAGMENT-LIBRARY-ligprep_1-.sdf:1252	1155	fragment-glide-dock_SP_pv.1155	10/13/2023 17:03	10/13/2023 17:03			C:\Users\Haider Thaer\OneDrive - Jamia Millia Islamia (A Central University)\Desktop\plm9 project\fragment-glide-dock_SP	fragment-glide-dock_SP_pv.maegz	1155																																	F7126483		2	3	2	2.3	67.6
	OTAVA-FRAGMENT-LIBRARY-ligprep_1-.sdf:9542	1156	fragment-glide-dock_SP_pv.1156	10/13/2023 17:03	10/13/2023 17:03			C:\Users\Haider Thaer\OneDrive - Jamia Millia Islamia (A Central University)\Desktop\plm9 project\fragment-glide-dock_SP	fragment-glide-dock_SP_pv.maegz	1156																																	F1161000		1	2	0	2.2	41.5
	OTAVA-FRAGMENT-LIBRARY-ligprep_1-.sdf:7913	1157	fragment-glide-dock_SP_pv.1157	10/13/2023 17:03	10/13/2023 17:03			C:\Users\Haider Thaer\OneDrive - Jamia Millia Islamia (A Central University)\Desktop\plm9 project\fragment-glide-dock_SP	fragment-glide-dock_SP_pv.maegz	1157																																	F1526444		1	3	2	2.3	54.6
	OTAVA-FRAGMENT-LIBRARY-ligprep_1-.sdf:10246	1158	fragment-glide-dock_SP_pv.1158	10/13/2023 17:03	10/13/2023 17:03			C:\Users\Haider Thaer\OneDrive - Jamia Millia Islamia (A Central University)\Desktop\plm9 project\fragment-glide-dock_SP	fragment-glide-dock_SP_pv.maegz	1158																																	F1056568		2	2	0	1.1	41.1
	OTAVA-FRAGMENT-LIBRARY-ligprep_1-.sdf:6418	1159	fragment-glide-dock_SP_pv.1159	10/13/2023 17:03	10/13/2023 17:03			C:\Users\Haider Thaer\OneDrive - Jamia Millia Islamia (A Central University)\Desktop\plm9 project\fragment-glide-dock_SP	fragment-glide-dock_SP_pv.maegz	1159																																	F2690646		2	2	2	2.1	37
	OTAVA-FRAGMENT-LIBRARY-ligprep_1-.sdf:2863	1160	fragment-glide-dock_SP_pv.1160	10/13/2023 17:03	10/13/2023 17:03			C:\Users\Haider Thaer\OneDrive - Jamia Millia Islamia (A Central University)\Desktop\plm9 project\fragment-glide-dock_SP	fragment-glide-dock_SP_pv.maegz	1160																																	F7020410121	2 HCl	1	2	2	0.9	43.3
	OTAVA-FRAGMENT-LIBRARY-ligprep_1-.sdf:5722	1161	fragment-glide-dock_SP_pv.1161	10/13/2023 17:03	10/13/2023 17:03			C:\Users\Haider Thaer\OneDrive - Jamia Millia Islamia (A Central University)\Desktop\plm9 project\fragment-glide-dock_SP	fragment-glide-dock_SP_pv.maegz	1161																																	F3547536	2 HCl	1	2	3	2.9	43.8
	OTAVA-FRAGMENT-LIBRARY-ligprep_1-.sdf:7263	1162	fragment-glide-dock_SP_pv.1162	10/13/2023 17:03	10/13/2023 17:03			C:\Users\Haider Thaer\OneDrive - Jamia Millia Islamia (A Central University)\Desktop\plm9 project\fragment-glide-dock_SP	fragment-glide-dock_SP_pv.maegz	1162																																	F1791579		1	3	2	2.7	50.2
	OTAVA-FRAGMENT-LIBRARY-ligprep_1-.sdf:4000	1163	fragment-glide-dock_SP_pv.1163	10/13/2023 17:03	10/13/2023 17:03			C:\Users\Haider Thaer\OneDrive - Jamia Millia Islamia (A Central University)\Desktop\plm9 project\fragment-glide-dock_SP	fragment-glide-dock_SP_pv.maegz	1163																																	F7006310	HCl	1	3	3	2.8	61.9
	OTAVA-FRAGMENT-LIBRARY-ligprep_1-.sdf:5809	1164	fragment-glide-dock_SP_pv.1164	10/13/2023 17:03	10/13/2023 17:03			C:\Users\Haider Thaer\OneDrive - Jamia Millia Islamia (A Central University)\Desktop\plm9 project\fragment-glide-dock_SP	fragment-glide-dock_SP_pv.maegz	1164																																	F3476737		1	4	2	1.5	79.8
	OTAVA-FRAGMENT-LIBRARY-ligprep_1-.sdf:8033	1165	fragment-glide-dock_SP_pv.1165	10/13/2023 17:03	10/13/2023 17:03			C:\Users\Haider Thaer\OneDrive - Jamia Millia Islamia (A Central University)\Desktop\plm9 project\fragment-glide-dock_SP	fragment-glide-dock_SP_pv.maegz	1165																																	F1506467		1	2	1	2.4	37.3
	OTAVA-FRAGMENT-LIBRARY-ligprep_1-.sdf:5164	1166	fragment-glide-dock_SP_pv.1166	10/13/2023 17:03	10/13/2023 17:03			C:\Users\Haider Thaer\OneDrive - Jamia Millia Islamia (A Central University)\Desktop\plm9 project\fragment-glide-dock_SP	fragment-glide-dock_SP_pv.maegz	1166																																	F4495792		1	3	3	0.9	76.6
	OTAVA-FRAGMENT-LIBRARY-ligprep_1-.sdf:714	1167	fragment-glide-dock_SP_pv.1167	10/13/2023 17:03	10/13/2023 17:03			C:\Users\Haider Thaer\OneDrive - Jamia Millia Islamia (A Central University)\Desktop\plm9 project\fragment-glide-dock_SP	fragment-glide-dock_SP_pv.maegz	1167																																	F7217300162		1	4	2	0.8	74.7
	OTAVA-FRAGMENT-LIBRARY-ligprep_1-.sdf:6592	1168	fragment-glide-dock_SP_pv.1168	10/13/2023 17:03	10/13/2023 17:03			C:\Users\Haider Thaer\OneDrive - Jamia Millia Islamia (A Central University)\Desktop\plm9 project\fragment-glide-dock_SP	fragment-glide-dock_SP_pv.maegz	1168																																	F2223344		2	4	1	0.6	70.4
	OTAVA-FRAGMENT-LIBRARY-ligprep_1-.sdf:11115	1169	fragment-glide-dock_SP_pv.1169	10/13/2023 17:03	10/13/2023 17:03			C:\Users\Haider Thaer\OneDrive - Jamia Millia Islamia (A Central University)\Desktop\plm9 project\fragment-glide-dock_SP	fragment-glide-dock_SP_pv.maegz	1169																																	F0120630157		1	3	3	0	80.5
	OTAVA-FRAGMENT-LIBRARY-ligprep_1-.sdf:8057	1170	fragment-glide-dock_SP_pv.1170	10/13/2023 17:03	10/13/2023 17:03			C:\Users\Haider Thaer\OneDrive - Jamia Millia Islamia (A Central University)\Desktop\plm9 project\fragment-glide-dock_SP	fragment-glide-dock_SP_pv.maegz	1170																																	F1501448		1	2	1	2.4	67.1
	OTAVA-FRAGMENT-LIBRARY-ligprep_1-.sdf:10171	1171	fragment-glide-dock_SP_pv.1171	10/13/2023 17:03	10/13/2023 17:03			C:\Users\Haider Thaer\OneDrive - Jamia Millia Islamia (A Central University)\Desktop\plm9 project\fragment-glide-dock_SP	fragment-glide-dock_SP_pv.maegz	1171																																	F1071314		2	3	1	-0.3	67.4
	OTAVA-FRAGMENT-LIBRARY-ligprep_1-.sdf:11340	1172	fragment-glide-dock_SP_pv.1172	10/13/2023 17:03	10/13/2023 17:03			C:\Users\Haider Thaer\OneDrive - Jamia Millia Islamia (A Central University)\Desktop\plm9 project\fragment-glide-dock_SP	fragment-glide-dock_SP_pv.maegz	1172																																	F0111870003		2	2	3	2.5	45.4
	OTAVA-FRAGMENT-LIBRARY-ligprep_1-.sdf:1568	1173	fragment-glide-dock_SP_pv.1173	10/13/2023 17:03	10/13/2023 17:03			C:\Users\Haider Thaer\OneDrive - Jamia Millia Islamia (A Central University)\Desktop\plm9 project\fragment-glide-dock_SP	fragment-glide-dock_SP_pv.maegz	1173																																	F7119830292		1	4	2	1.9	73.6
	OTAVA-FRAGMENT-LIBRARY-ligprep_1-.sdf:9141	1174	fragment-glide-dock_SP_pv.1174	10/13/2023 17:03	10/13/2023 17:03			C:\Users\Haider Thaer\OneDrive - Jamia Millia Islamia (A Central University)\Desktop\plm9 project\fragment-glide-dock_SP	fragment-glide-dock_SP_pv.maegz	1174																																	F12398487		2	4	2	2.5	66.8
	OTAVA-FRAGMENT-LIBRARY-ligprep_1-.sdf:9221	1175	fragment-glide-dock_SP_pv.1175	10/13/2023 17:03	10/13/2023 17:03			C:\Users\Haider Thaer\OneDrive - Jamia Millia Islamia (A Central University)\Desktop\plm9 project\fragment-glide-dock_SP	fragment-glide-dock_SP_pv.maegz	1175																																	F1218749		2	3	1	1.4	63.3
	OTAVA-FRAGMENT-LIBRARY-ligprep_1-.sdf:3436	1176	fragment-glide-dock_SP_pv.1176	10/13/2023 17:03	10/13/2023 17:03			C:\Users\Haider Thaer\OneDrive - Jamia Millia Islamia (A Central University)\Desktop\plm9 project\fragment-glide-dock_SP	fragment-glide-dock_SP_pv.maegz	1176																																	F7016280013		1	3	1	2.8	74.8
	OTAVA-FRAGMENT-LIBRARY-ligprep_1-.sdf:7321	1177	fragment-glide-dock_SP_pv.1177	10/13/2023 17:03	10/13/2023 17:03			C:\Users\Haider Thaer\OneDrive - Jamia Millia Islamia (A Central University)\Desktop\plm9 project\fragment-glide-dock_SP	fragment-glide-dock_SP_pv.maegz	1177																																	F1779850		1	1	1	2.7	20.2
	OTAVA-FRAGMENT-LIBRARY-ligprep_1-.sdf:6208	1178	fragment-glide-dock_SP_pv.1178	10/13/2023 17:03	10/13/2023 17:03			C:\Users\Haider Thaer\OneDrive - Jamia Millia Islamia (A Central University)\Desktop\plm9 project\fragment-glide-dock_SP	fragment-glide-dock_SP_pv.maegz	1178																																	F2845072		2	3	1	1.4	63.3
	OTAVA-FRAGMENT-LIBRARY-ligprep_1-.sdf:3610	1179	fragment-glide-dock_SP_pv.1179	10/13/2023 17:03	10/13/2023 17:03			C:\Users\Haider Thaer\OneDrive - Jamia Millia Islamia (A Central University)\Desktop\plm9 project\fragment-glide-dock_SP	fragment-glide-dock_SP_pv.maegz	1179																																	F7014211639		0	2	2	1.7	37.4
	OTAVA-FRAGMENT-LIBRARY-ligprep_1-.sdf:11333	1180	fragment-glide-dock_SP_pv.1180	10/13/2023 17:03	10/13/2023 17:03			C:\Users\Haider Thaer\OneDrive - Jamia Millia Islamia (A Central University)\Desktop\plm9 project\fragment-glide-dock_SP	fragment-glide-dock_SP_pv.maegz	1180																																	F0111910131		2	3	3	1.5	66
	OTAVA-FRAGMENT-LIBRARY-ligprep_1-.sdf:8907	1181	fragment-glide-dock_SP_pv.1181	10/13/2023 17:03	10/13/2023 17:03			C:\Users\Haider Thaer\OneDrive - Jamia Millia Islamia (A Central University)\Desktop\plm9 project\fragment-glide-dock_SP	fragment-glide-dock_SP_pv.maegz	1181																																	F1289998		2	2	2	2.7	48.9
	OTAVA-FRAGMENT-LIBRARY-ligprep_1-.sdf:992	1182	fragment-glide-dock_SP_pv.1182	10/13/2023 17:03	10/13/2023 17:03			C:\Users\Haider Thaer\OneDrive - Jamia Millia Islamia (A Central University)\Desktop\plm9 project\fragment-glide-dock_SP	fragment-glide-dock_SP_pv.maegz	1182																																	F7210730046		0	2	3	3	38
	OTAVA-FRAGMENT-LIBRARY-ligprep_1-.sdf:1220	1183	fragment-glide-dock_SP_pv.1183	10/13/2023 17:03	10/13/2023 17:03			C:\Users\Haider Thaer\OneDrive - Jamia Millia Islamia (A Central University)\Desktop\plm9 project\fragment-glide-dock_SP	fragment-glide-dock_SP_pv.maegz	1183																																	F7128103		0	3	0	1.3	69.4
	OTAVA-FRAGMENT-LIBRARY-ligprep_1-.sdf:4803	1184	fragment-glide-dock_SP_pv.1184	10/13/2023 17:03	10/13/2023 17:03			C:\Users\Haider Thaer\OneDrive - Jamia Millia Islamia (A Central University)\Desktop\plm9 project\fragment-glide-dock_SP	fragment-glide-dock_SP_pv.maegz	1184																																	F5619887		2	3	3	0.5	75.3
	OTAVA-FRAGMENT-LIBRARY-ligprep_1-.sdf:3614	1185	fragment-glide-dock_SP_pv.1185	10/13/2023 17:03	10/13/2023 17:03			C:\Users\Haider Thaer\OneDrive - Jamia Millia Islamia (A Central University)\Desktop\plm9 project\fragment-glide-dock_SP	fragment-glide-dock_SP_pv.maegz	1185																																	F7014210658		1	3	3	1	66.5
	OTAVA-FRAGMENT-LIBRARY-ligprep_1-.sdf:6261	1186	fragment-glide-dock_SP_pv.1186	10/13/2023 17:03	10/13/2023 17:03			C:\Users\Haider Thaer\OneDrive - Jamia Millia Islamia (A Central University)\Desktop\plm9 project\fragment-glide-dock_SP	fragment-glide-dock_SP_pv.maegz	1186																																	F2829974		0	3	2	-1	54.5
	OTAVA-FRAGMENT-LIBRARY-ligprep_1-.sdf:3346	1187	fragment-glide-dock_SP_pv.1187	10/13/2023 17:03	10/13/2023 17:03			C:\Users\Haider Thaer\OneDrive - Jamia Millia Islamia (A Central University)\Desktop\plm9 project\fragment-glide-dock_SP	fragment-glide-dock_SP_pv.maegz	1187																																	F7018611222		1	3	2	2.2	57.6
	OTAVA-FRAGMENT-LIBRARY-ligprep_1-.sdf:3024	1188	fragment-glide-dock_SP_pv.1188	10/13/2023 17:03	10/13/2023 17:03			C:\Users\Haider Thaer\OneDrive - Jamia Millia Islamia (A Central University)\Desktop\plm9 project\fragment-glide-dock_SP	fragment-glide-dock_SP_pv.maegz	1188																																	F7020300712		3	4	3	2.1	73.7
	OTAVA-FRAGMENT-LIBRARY-ligprep_1-.sdf:8689	1189	fragment-glide-dock_SP_pv.1189	10/13/2023 17:03	10/13/2023 17:03			C:\Users\Haider Thaer\OneDrive - Jamia Millia Islamia (A Central University)\Desktop\plm9 project\fragment-glide-dock_SP	fragment-glide-dock_SP_pv.maegz	1189																																	F1317260		1	3	2	1.3	73.2
	OTAVA-FRAGMENT-LIBRARY-ligprep_1-.sdf:6283	1190	fragment-glide-dock_SP_pv.1190	10/13/2023 17:03	10/13/2023 17:03			C:\Users\Haider Thaer\OneDrive - Jamia Millia Islamia (A Central University)\Desktop\plm9 project\fragment-glide-dock_SP	fragment-glide-dock_SP_pv.maegz	1190																																	F2828771		1	3	1	1.3	61.1
	OTAVA-FRAGMENT-LIBRARY-ligprep_1-.sdf:4998	1191	fragment-glide-dock_SP_pv.1191	10/13/2023 17:03	10/13/2023 17:03			C:\Users\Haider Thaer\OneDrive - Jamia Millia Islamia (A Central University)\Desktop\plm9 project\fragment-glide-dock_SP	fragment-glide-dock_SP_pv.maegz	1191																																	F4802626	HCl	1	2	2	1.3	35.3
	OTAVA-FRAGMENT-LIBRARY-ligprep_1-.sdf:3143	1192	fragment-glide-dock_SP_pv.1192	10/13/2023 17:03	10/13/2023 17:03			C:\Users\Haider Thaer\OneDrive - Jamia Millia Islamia (A Central University)\Desktop\plm9 project\fragment-glide-dock_SP	fragment-glide-dock_SP_pv.maegz	1192																																	F7019091163		1	2	1	2.4	37.3
	OTAVA-FRAGMENT-LIBRARY-ligprep_1-.sdf:5012	1193	fragment-glide-dock_SP_pv.1193	10/13/2023 17:03	10/13/2023 17:03			C:\Users\Haider Thaer\OneDrive - Jamia Millia Islamia (A Central University)\Desktop\plm9 project\fragment-glide-dock_SP	fragment-glide-dock_SP_pv.maegz	1193																																	F4800643		0	3	0	1	58
	OTAVA-FRAGMENT-LIBRARY-ligprep_1-.sdf:3754	1194	fragment-glide-dock_SP_pv.1194	10/13/2023 17:03	10/13/2023 17:03			C:\Users\Haider Thaer\OneDrive - Jamia Millia Islamia (A Central University)\Desktop\plm9 project\fragment-glide-dock_SP	fragment-glide-dock_SP_pv.maegz	1194																																	F7012250022		2	4	3	2.1	65.8
	OTAVA-FRAGMENT-LIBRARY-ligprep_1-.sdf:10573	1195	fragment-glide-dock_SP_pv.1195	10/13/2023 17:03	10/13/2023 17:03			C:\Users\Haider Thaer\OneDrive - Jamia Millia Islamia (A Central University)\Desktop\plm9 project\fragment-glide-dock_SP	fragment-glide-dock_SP_pv.maegz	1195																																	F1016844		2	2	3	1.3	71.3
	OTAVA-FRAGMENT-LIBRARY-ligprep_1-.sdf:3482	1196	fragment-glide-dock_SP_pv.1196	10/13/2023 17:03	10/13/2023 17:03			C:\Users\Haider Thaer\OneDrive - Jamia Millia Islamia (A Central University)\Desktop\plm9 project\fragment-glide-dock_SP	fragment-glide-dock_SP_pv.maegz	1196																																	F7016000533		1	4	1	0.5	57.1
	OTAVA-FRAGMENT-LIBRARY-ligprep_1-.sdf:2946	1197	fragment-glide-dock_SP_pv.1197	10/13/2023 17:03	10/13/2023 17:03			C:\Users\Haider Thaer\OneDrive - Jamia Millia Islamia (A Central University)\Desktop\plm9 project\fragment-glide-dock_SP	fragment-glide-dock_SP_pv.maegz	1197																																	F7020350333		2	4	3	2.5	65.8
[truncated: 15,199 more rows]
[truncated: 44 more columns]
