# Supplementary material for: Fragment-based virtual screening identifies novel leads against Plasmepsin IX (PlmIX) of Plasmodium falciparum: Homology modeling, molecular docking, and simulation approaches
Source: Front Pharmacol. 2024 May 23;15:1387629. doi: 10.3389/fphar.2024.1387629 (PMC11153788; doi:10.3389/fphar.2024.1387629)
Supplement: Supplementary file 1 [file DataSheet1.ZIP › plm9 suplementery files/fragment xp docking.csv]

Stars	Title	Entry ID	Entry Name	Date Added	Date Modified	PDB TITLE	PDB format version	Source Path	Source File	Source File Index	prepared	prepared with version	created disulfur	AMP Numbering Scheme	converted selenomethionines	added terminal oxygens	preprocess pH	het states	Potential Energy-OPLS 2005	RMS Derivative-OPLS 2005	Max Derivative-OPLS 2005	Stretch Energy-OPLS 2005	Bend Energy-OPLS 2005	LJ-14 Energy-OPLS 2005	El-14 Energy-OPLS 2005	Van der Waals Energy-OPLS 2005	Electrostatic Energy-OPLS 2005	Dihedral Energy-OPLS 2005	target temperature	job name	grid version	gridbox xcent	gridbox ycent	gridbox zcent	gridbox xrange	gridbox yrange	gridbox zrange	gridbox ligxrange	gridbox ligyrange	gridbox ligzrange	grid type	receptor	Code	Saltdata	Number of H-Donors	Number of H-Acceptors	Number of Rotatable bonds	CLogP	PSA
	PLM9_last_ - prepared	16397	PLM9_last_.1	2023-10-13 17:06:40	2023-10-13 17:06:40	Model of A0A2I0C265|PLM9_PLAFO based on 7TBD_A-1 - prepared	3.0	C:\Users\Haider Thaer\OneDrive - Jamia Millia Islamia (A Central University)\Desktop\plm9 project\fragment-glide-dock_XP	fragment-glide-dock_XP_pv.maegz	1	true	2022-4	true	Kabat	true	true	7.400	eJztmDFuwzAMRa9ieA4CS7ZFslcJcoOgW6cgd69NW/4y0aVDhxQ/Q0D/2HwSZbwhzz71H91t+WQr+dIN90u3liPKCeWMsqAUlIrSjlIGlAklaAKagCagCWgCmoAmoCloCpqCpqApaAqagqagKWgKmoFmCy3tJWgGmoFmoBloBpo5ba33g9nOJO/D3YL5APpvfig1mDyQGBh6zGuwnk0NigcZgXjQYLX2SG2wHmq9wzzAOry/Nz0F2gSpUk6BYpq+JJ9IDXy3hs2Jb05iYDkG87FS8e1bikHzyBZMCHxANsagoIdPTJs7fEDrK3kOms1ZnMcWAKtD2K2msFLNYWHqA1ILgQ0xwDrUB6RzDEoImmNQiRQFZUnSNY15afjsJS+S2S5fl+7z6/HYvv3…	-1479.581	0.082	1.378	149.910	611.768	1627.747	720.480	-3531.555	-1954.936	879.027	298.000	proteinprep_1	97134	30.202	33.510	13.517	34.080	34.080	34.080	10.000	10.000	10.000	glide	true
	OTAVA-FRAGMENT-LIBRARY-ligprep_1-.sdf:10967	16398	fragment-glide-dock_SP.800	2023-10-13 17:06:40	2023-10-13 17:06:40			C:\Users\Haider Thaer\OneDrive - Jamia Millia Islamia (A Central University)\Desktop\plm9 project\fragment-glide-dock_XP	fragment-glide-dock_XP_pv.maegz	2																				fragment-glide-dock_SP													F0127500037		0	4	2	1.500	48.300
	OTAVA-FRAGMENT-LIBRARY-ligprep_1-.sdf:9547	16399	fragment-glide-dock_SP.150	2023-10-13 17:06:40	2023-10-13 17:06:40			C:\Users\Haider Thaer\OneDrive - Jamia Millia Islamia (A Central University)\Desktop\plm9 project\fragment-glide-dock_XP	fragment-glide-dock_XP_pv.maegz	3																				fragment-glide-dock_SP													F1160780	HCl	1	2	2	2.000	67.100
	OTAVA-FRAGMENT-LIBRARY-ligprep_1-.sdf:7731	16400	fragment-glide-dock_SP.98	2023-10-13 17:06:40	2023-10-13 17:06:40			C:\Users\Haider Thaer\OneDrive - Jamia Millia Islamia (A Central University)\Desktop\plm9 project\fragment-glide-dock_XP	fragment-glide-dock_XP_pv.maegz	4																				fragment-glide-dock_SP													F1655074		1	4	3	0.200	66.800
	OTAVA-FRAGMENT-LIBRARY-ligprep_1-.sdf:4008	16401	fragment-glide-dock_SP.6	2023-10-13 17:06:40	2023-10-13 17:06:40			C:\Users\Haider Thaer\OneDrive - Jamia Millia Islamia (A Central University)\Desktop\plm9 project\fragment-glide-dock_XP	fragment-glide-dock_XP_pv.maegz	5																				fragment-glide-dock_SP													F7006209		1	4	3	1.800	65.100
	OTAVA-FRAGMENT-LIBRARY-ligprep_1-.sdf:11106	16402	fragment-glide-dock_SP.1422	2023-10-13 17:06:40	2023-10-13 17:06:40			C:\Users\Haider Thaer\OneDrive - Jamia Millia Islamia (A Central University)\Desktop\plm9 project\fragment-glide-dock_XP	fragment-glide-dock_XP_pv.maegz	6																				fragment-glide-dock_SP													F0123400528		1	4	2	0.300	74.700
	OTAVA-FRAGMENT-LIBRARY-ligprep_1-.sdf:10457	16403	fragment-glide-dock_SP.26	2023-10-13 17:06:40	2023-10-13 17:06:40			C:\Users\Haider Thaer\OneDrive - Jamia Millia Islamia (A Central University)\Desktop\plm9 project\fragment-glide-dock_XP	fragment-glide-dock_XP_pv.maegz	7																				fragment-glide-dock_SP													F1036396	2 HCl	1	2	2	1.700	43.300
	OTAVA-FRAGMENT-LIBRARY-ligprep_1-.sdf:8718	16404	fragment-glide-dock_SP.30	2023-10-13 17:06:40	2023-10-13 17:06:40			C:\Users\Haider Thaer\OneDrive - Jamia Millia Islamia (A Central University)\Desktop\plm9 project\fragment-glide-dock_XP	fragment-glide-dock_XP_pv.maegz	8																				fragment-glide-dock_SP													F1313609		1	2	2	2.100	67.100
	OTAVA-FRAGMENT-LIBRARY-ligprep_1-.sdf:11333	16405	fragment-glide-dock_SP.1180	2023-10-13 17:06:40	2023-10-13 17:06:40			C:\Users\Haider Thaer\OneDrive - Jamia Millia Islamia (A Central University)\Desktop\plm9 project\fragment-glide-dock_XP	fragment-glide-dock_XP_pv.maegz	9																				fragment-glide-dock_SP													F0111910131		2	3	3	1.500	66.000
	OTAVA-FRAGMENT-LIBRARY-ligprep_1-.sdf:9229	16406	fragment-glide-dock_SP.3	2023-10-13 17:06:40	2023-10-13 17:06:40			C:\Users\Haider Thaer\OneDrive - Jamia Millia Islamia (A Central University)\Desktop\plm9 project\fragment-glide-dock_XP	fragment-glide-dock_XP_pv.maegz	10																				fragment-glide-dock_SP													F1218627		2	2	2	0.900	54.700
	OTAVA-FRAGMENT-LIBRARY-ligprep_1-.sdf:11067	16407	fragment-glide-dock_SP.4	2023-10-13 17:06:40	2023-10-13 17:06:40			C:\Users\Haider Thaer\OneDrive - Jamia Millia Islamia (A Central University)\Desktop\plm9 project\fragment-glide-dock_XP	fragment-glide-dock_XP_pv.maegz	11																				fragment-glide-dock_SP													F0125160009	2 HCl	2	2	2	1.700	54.700
	OTAVA-FRAGMENT-LIBRARY-ligprep_1-.sdf:5237	16408	fragment-glide-dock_SP.24	2023-10-13 17:06:40	2023-10-13 17:06:40			C:\Users\Haider Thaer\OneDrive - Jamia Millia Islamia (A Central University)\Desktop\plm9 project\fragment-glide-dock_XP	fragment-glide-dock_XP_pv.maegz	12																				fragment-glide-dock_SP													F4434663	HCl	1	2	2	1.800	67.100
	OTAVA-FRAGMENT-LIBRARY-ligprep_1-.sdf:5780	16409	fragment-glide-dock_SP.18	2023-10-13 17:06:40	2023-10-13 17:06:40			C:\Users\Haider Thaer\OneDrive - Jamia Millia Islamia (A Central University)\Desktop\plm9 project\fragment-glide-dock_XP	fragment-glide-dock_XP_pv.maegz	13																				fragment-glide-dock_SP													F3507352	2 HCl	1	3	2	0.400	56.200
	OTAVA-FRAGMENT-LIBRARY-ligprep_1-.sdf:10329	16410	fragment-glide-dock_SP.1913	2023-10-13 17:06:40	2023-10-13 17:06:40			C:\Users\Haider Thaer\OneDrive - Jamia Millia Islamia (A Central University)\Desktop\plm9 project\fragment-glide-dock_XP	fragment-glide-dock_XP_pv.maegz	14																				fragment-glide-dock_SP													F1049802		1	3	1	2.700	50.200
	OTAVA-FRAGMENT-LIBRARY-ligprep_1-.sdf:4079	16411	fragment-glide-dock_SP.8	2023-10-13 17:06:40	2023-10-13 17:06:40			C:\Users\Haider Thaer\OneDrive - Jamia Millia Islamia (A Central University)\Desktop\plm9 project\fragment-glide-dock_XP	fragment-glide-dock_XP_pv.maegz	15																				fragment-glide-dock_SP													F6921826	HCl	1	4	3	0.300	72.600
	OTAVA-FRAGMENT-LIBRARY-ligprep_1-.sdf:2360	16412	fragment-glide-dock_SP.2721	2023-10-13 17:06:40	2023-10-13 17:06:40			C:\Users\Haider Thaer\OneDrive - Jamia Millia Islamia (A Central University)\Desktop\plm9 project\fragment-glide-dock_XP	fragment-glide-dock_XP_pv.maegz	16																				fragment-glide-dock_SP													F7110951004		1	3	3	2.000	78.400
	OTAVA-FRAGMENT-LIBRARY-ligprep_1-.sdf:2472	16413	fragment-glide-dock_SP.14	2023-10-13 17:06:40	2023-10-13 17:06:40			C:\Users\Haider Thaer\OneDrive - Jamia Millia Islamia (A Central University)\Desktop\plm9 project\fragment-glide-dock_XP	fragment-glide-dock_XP_pv.maegz	17																				fragment-glide-dock_SP													F7020710157	HCl	2	2	2	1.500	54.700
	OTAVA-FRAGMENT-LIBRARY-ligprep_1-.sdf:6907	16414	fragment-glide-dock_SP.10	2023-10-13 17:06:40	2023-10-13 17:06:40			C:\Users\Haider Thaer\OneDrive - Jamia Millia Islamia (A Central University)\Desktop\plm9 project\fragment-glide-dock_XP	fragment-glide-dock_XP_pv.maegz	18																				fragment-glide-dock_SP													F2128335	2 HCl	1	2	2	1.600	43.300
	OTAVA-FRAGMENT-LIBRARY-ligprep_1-.sdf:9052	16415	fragment-glide-dock_SP.7	2023-10-13 17:06:40	2023-10-13 17:06:40			C:\Users\Haider Thaer\OneDrive - Jamia Millia Islamia (A Central University)\Desktop\plm9 project\fragment-glide-dock_XP	fragment-glide-dock_XP_pv.maegz	19																				fragment-glide-dock_SP													F1264456		1	3	1	0.600	71.600
	OTAVA-FRAGMENT-LIBRARY-ligprep_1-.sdf:4097	16416	fragment-glide-dock_SP.415	2023-10-13 17:06:40	2023-10-13 17:06:40			C:\Users\Haider Thaer\OneDrive - Jamia Millia Islamia (A Central University)\Desktop\plm9 project\fragment-glide-dock_XP	fragment-glide-dock_XP_pv.maegz	20																				fragment-glide-dock_SP													F6871428	HCl	2	3	2	-1.500	63.300
	OTAVA-FRAGMENT-LIBRARY-ligprep_1-.sdf:4199	16417	fragment-glide-dock_SP.2139	2023-10-13 17:06:40	2023-10-13 17:06:40			C:\Users\Haider Thaer\OneDrive - Jamia Millia Islamia (A Central University)\Desktop\plm9 project\fragment-glide-dock_XP	fragment-glide-dock_XP_pv.maegz	21																				fragment-glide-dock_SP													F6666336		2	4	2	0.000	70.700
	OTAVA-FRAGMENT-LIBRARY-ligprep_1-.sdf:7930	16418	fragment-glide-dock_SP.1079	2023-10-13 17:06:40	2023-10-13 17:06:40			C:\Users\Haider Thaer\OneDrive - Jamia Millia Islamia (A Central University)\Desktop\plm9 project\fragment-glide-dock_XP	fragment-glide-dock_XP_pv.maegz	22																				fragment-glide-dock_SP													F1522504		1	3	1	1.100	54.600
	OTAVA-FRAGMENT-LIBRARY-ligprep_1-.sdf:3383	16419	fragment-glide-dock_SP.29	2023-10-13 17:06:40	2023-10-13 17:06:40			C:\Users\Haider Thaer\OneDrive - Jamia Millia Islamia (A Central University)\Desktop\plm9 project\fragment-glide-dock_XP	fragment-glide-dock_XP_pv.maegz	23																				fragment-glide-dock_SP													F7017550550		1	3	1	0.400	52.900
	OTAVA-FRAGMENT-LIBRARY-ligprep_1-.sdf:2472	16420	fragment-glide-dock_SP.49	2023-10-13 17:06:40	2023-10-13 17:06:40			C:\Users\Haider Thaer\OneDrive - Jamia Millia Islamia (A Central University)\Desktop\plm9 project\fragment-glide-dock_XP	fragment-glide-dock_XP_pv.maegz	24																				fragment-glide-dock_SP													F7020710157	HCl	2	2	2	1.500	54.700
	OTAVA-FRAGMENT-LIBRARY-ligprep_1-.sdf:5318	16421	fragment-glide-dock_SP.829	2023-10-13 17:06:40	2023-10-13 17:06:40			C:\Users\Haider Thaer\OneDrive - Jamia Millia Islamia (A Central University)\Desktop\plm9 project\fragment-glide-dock_XP	fragment-glide-dock_XP_pv.maegz	25																				fragment-glide-dock_SP													F4350599		0	4	3	2.600	56.300
	OTAVA-FRAGMENT-LIBRARY-ligprep_1-.sdf:3954	16422	fragment-glide-dock_SP.100	2023-10-13 17:06:40	2023-10-13 17:06:40			C:\Users\Haider Thaer\OneDrive - Jamia Millia Islamia (A Central University)\Desktop\plm9 project\fragment-glide-dock_XP	fragment-glide-dock_XP_pv.maegz	26																				fragment-glide-dock_SP													F7010010011		1	4	2	2.100	39.600
	OTAVA-FRAGMENT-LIBRARY-ligprep_1-.sdf:4102	16423	fragment-glide-dock_SP.2792	2023-10-13 17:06:40	2023-10-13 17:06:40			C:\Users\Haider Thaer\OneDrive - Jamia Millia Islamia (A Central University)\Desktop\plm9 project\fragment-glide-dock_XP	fragment-glide-dock_XP_pv.maegz	27																				fragment-glide-dock_SP													F6856370		1	2	2	2.900	60.400
	OTAVA-FRAGMENT-LIBRARY-ligprep_1-.sdf:1302	16424	fragment-glide-dock_SP.1758	2023-10-13 17:06:40	2023-10-13 17:06:40			C:\Users\Haider Thaer\OneDrive - Jamia Millia Islamia (A Central University)\Desktop\plm9 project\fragment-glide-dock_XP	fragment-glide-dock_XP_pv.maegz	28																				fragment-glide-dock_SP													F7125984		1	3	3	1.100	66.100
	OTAVA-FRAGMENT-LIBRARY-ligprep_1-.sdf:7856	16425	fragment-glide-dock_SP.2120	2023-10-13 17:06:40	2023-10-13 17:06:40			C:\Users\Haider Thaer\OneDrive - Jamia Millia Islamia (A Central University)\Desktop\plm9 project\fragment-glide-dock_XP	fragment-glide-dock_XP_pv.maegz	29																				fragment-glide-dock_SP													F1571132		1	3	2	2.300	55.100
	OTAVA-FRAGMENT-LIBRARY-ligprep_1-.sdf:7917	16426	fragment-glide-dock_SP.1027	2023-10-13 17:06:40	2023-10-13 17:06:40			C:\Users\Haider Thaer\OneDrive - Jamia Millia Islamia (A Central University)\Desktop\plm9 project\fragment-glide-dock_XP	fragment-glide-dock_XP_pv.maegz	30																				fragment-glide-dock_SP													F1526199		1	3	2	0.400	57.600
	OTAVA-FRAGMENT-LIBRARY-ligprep_1-.sdf:9481	16427	fragment-glide-dock_SP.1102	2023-10-13 17:06:40	2023-10-13 17:06:40			C:\Users\Haider Thaer\OneDrive - Jamia Millia Islamia (A Central University)\Desktop\plm9 project\fragment-glide-dock_XP	fragment-glide-dock_XP_pv.maegz	31																				fragment-glide-dock_SP													F1178789		1	2	2	2.100	50.400
	OTAVA-FRAGMENT-LIBRARY-ligprep_1-.sdf:2488	16428	fragment-glide-dock_SP.33	2023-10-13 17:06:40	2023-10-13 17:06:40			C:\Users\Haider Thaer\OneDrive - Jamia Millia Islamia (A Central University)\Desktop\plm9 project\fragment-glide-dock_XP	fragment-glide-dock_XP_pv.maegz	32																				fragment-glide-dock_SP													F7020701157		2	4	2	2.200	76.800
	OTAVA-FRAGMENT-LIBRARY-ligprep_1-.sdf:10350	16429	fragment-glide-dock_SP.386	2023-10-13 17:06:40	2023-10-13 17:06:40			C:\Users\Haider Thaer\OneDrive - Jamia Millia Islamia (A Central University)\Desktop\plm9 project\fragment-glide-dock_XP	fragment-glide-dock_XP_pv.maegz	33																				fragment-glide-dock_SP													F1048832	HCl	2	2	2	1.000	55.100
	OTAVA-FRAGMENT-LIBRARY-ligprep_1-.sdf:11109	16430	fragment-glide-dock_SP.2307	2023-10-13 17:06:40	2023-10-13 17:06:40			C:\Users\Haider Thaer\OneDrive - Jamia Millia Islamia (A Central University)\Desktop\plm9 project\fragment-glide-dock_XP	fragment-glide-dock_XP_pv.maegz	34																				fragment-glide-dock_SP													F0123400424		1	4	3	0.600	74.700
	OTAVA-FRAGMENT-LIBRARY-ligprep_1-.sdf:6406	16431	fragment-glide-dock_SP.2192	2023-10-13 17:06:40	2023-10-13 17:06:40			C:\Users\Haider Thaer\OneDrive - Jamia Millia Islamia (A Central University)\Desktop\plm9 project\fragment-glide-dock_XP	fragment-glide-dock_XP_pv.maegz	35																				fragment-glide-dock_SP													F2796882		1	3	3	2.400	68.300
	OTAVA-FRAGMENT-LIBRARY-ligprep_1-.sdf:9220	16432	fragment-glide-dock_SP.111	2023-10-13 17:06:40	2023-10-13 17:06:40			C:\Users\Haider Thaer\OneDrive - Jamia Millia Islamia (A Central University)\Desktop\plm9 project\fragment-glide-dock_XP	fragment-glide-dock_XP_pv.maegz	36																				fragment-glide-dock_SP													F1218750		2	2	1	1.700	40.700
	OTAVA-FRAGMENT-LIBRARY-ligprep_1-.sdf:9928	16433	fragment-glide-dock_SP.112	2023-10-13 17:06:40	2023-10-13 17:06:40			C:\Users\Haider Thaer\OneDrive - Jamia Millia Islamia (A Central University)\Desktop\plm9 project\fragment-glide-dock_XP	fragment-glide-dock_XP_pv.maegz	37																				fragment-glide-dock_SP													F1111916	2 HCl	2	2	1	2.400	40.700
	OTAVA-FRAGMENT-LIBRARY-ligprep_1-.sdf:6798	16434	fragment-glide-dock_SP.2078	2023-10-13 17:06:40	2023-10-13 17:06:40			C:\Users\Haider Thaer\OneDrive - Jamia Millia Islamia (A Central University)\Desktop\plm9 project\fragment-glide-dock_XP	fragment-glide-dock_XP_pv.maegz	38																				fragment-glide-dock_SP													F2192464		1	3	2	1.900	61.900
	OTAVA-FRAGMENT-LIBRARY-ligprep_1-.sdf:5930	16435	fragment-glide-dock_SP.314	2023-10-13 17:06:40	2023-10-13 17:06:40			C:\Users\Haider Thaer\OneDrive - Jamia Millia Islamia (A Central University)\Desktop\plm9 project\fragment-glide-dock_XP	fragment-glide-dock_XP_pv.maegz	39																				fragment-glide-dock_SP													F3460198	2 HCl	2	3	2	0.600	58.400
	OTAVA-FRAGMENT-LIBRARY-ligprep_1-.sdf:11714	16436	fragment-glide-dock_SP.921	2023-10-13 17:06:40	2023-10-13 17:06:40			C:\Users\Haider Thaer\OneDrive - Jamia Millia Islamia (A Central University)\Desktop\plm9 project\fragment-glide-dock_XP	fragment-glide-dock_XP_pv.maegz	40																				fragment-glide-dock_SP													F0103420239		2	2	3	3.000	57.800
	OTAVA-FRAGMENT-LIBRARY-ligprep_1-.sdf:11144	16437	fragment-glide-dock_SP.63	2023-10-13 17:06:40	2023-10-13 17:06:40			C:\Users\Haider Thaer\OneDrive - Jamia Millia Islamia (A Central University)\Desktop\plm9 project\fragment-glide-dock_XP	fragment-glide-dock_XP_pv.maegz	41																				fragment-glide-dock_SP													F0118671606		1	3	2	0.300	57.600
	OTAVA-FRAGMENT-LIBRARY-ligprep_1-.sdf:3911	16438	fragment-glide-dock_SP.1226	2023-10-13 17:06:40	2023-10-13 17:06:40			C:\Users\Haider Thaer\OneDrive - Jamia Millia Islamia (A Central University)\Desktop\plm9 project\fragment-glide-dock_XP	fragment-glide-dock_XP_pv.maegz	42																				fragment-glide-dock_SP													F7010160005		1	4	2	0.400	70.000
	OTAVA-FRAGMENT-LIBRARY-ligprep_1-.sdf:2863	16439	fragment-glide-dock_SP.2	2023-10-13 17:06:40	2023-10-13 17:06:40			C:\Users\Haider Thaer\OneDrive - Jamia Millia Islamia (A Central University)\Desktop\plm9 project\fragment-glide-dock_XP	fragment-glide-dock_XP_pv.maegz	43																				fragment-glide-dock_SP													F7020410121	2 HCl	1	2	2	0.900	43.300
	OTAVA-FRAGMENT-LIBRARY-ligprep_1-.sdf:7816	16440	fragment-glide-dock_SP.166	2023-10-13 17:06:40	2023-10-13 17:06:40			C:\Users\Haider Thaer\OneDrive - Jamia Millia Islamia (A Central University)\Desktop\plm9 project\fragment-glide-dock_XP	fragment-glide-dock_XP_pv.maegz	44																				fragment-glide-dock_SP													F1587179		2	3	3	1.600	66.400
	OTAVA-FRAGMENT-LIBRARY-ligprep_1-.sdf:5898	16441	fragment-glide-dock_SP.226	2023-10-13 17:06:40	2023-10-13 17:06:40			C:\Users\Haider Thaer\OneDrive - Jamia Millia Islamia (A Central University)\Desktop\plm9 project\fragment-glide-dock_XP	fragment-glide-dock_XP_pv.maegz	45																				fragment-glide-dock_SP													F3462977		2	3	3	1.800	66.400
	OTAVA-FRAGMENT-LIBRARY-ligprep_1-.sdf:1767	16442	fragment-glide-dock_SP.628	2023-10-13 17:06:40	2023-10-13 17:06:40			C:\Users\Haider Thaer\OneDrive - Jamia Millia Islamia (A Central University)\Desktop\plm9 project\fragment-glide-dock_XP	fragment-glide-dock_XP_pv.maegz	46																				fragment-glide-dock_SP													F7119300020		1	4	2	1.000	66.800
	OTAVA-FRAGMENT-LIBRARY-ligprep_1-.sdf:2074	16443	fragment-glide-dock_SP.11	2023-10-13 17:06:40	2023-10-13 17:06:40			C:\Users\Haider Thaer\OneDrive - Jamia Millia Islamia (A Central University)\Desktop\plm9 project\fragment-glide-dock_XP	fragment-glide-dock_XP_pv.maegz	47																				fragment-glide-dock_SP													F7113231785		1	3	1	0.300	57.600
	OTAVA-FRAGMENT-LIBRARY-ligprep_1-.sdf:6092	16444	fragment-glide-dock_SP.13	2023-10-13 17:06:40	2023-10-13 17:06:40			C:\Users\Haider Thaer\OneDrive - Jamia Millia Islamia (A Central University)\Desktop\plm9 project\fragment-glide-dock_XP	fragment-glide-dock_XP_pv.maegz	48																				fragment-glide-dock_SP													F3041471		1	3	2	0.700	57.600
	OTAVA-FRAGMENT-LIBRARY-ligprep_1-.sdf:8683	16445	fragment-glide-dock_SP.2316	2023-10-13 17:06:40	2023-10-13 17:06:40			C:\Users\Haider Thaer\OneDrive - Jamia Millia Islamia (A Central University)\Desktop\plm9 project\fragment-glide-dock_XP	fragment-glide-dock_XP_pv.maegz	49																				fragment-glide-dock_SP													F1320830		1	2	1	0.700	37.500
	OTAVA-FRAGMENT-LIBRARY-ligprep_1-.sdf:3843	16446	fragment-glide-dock_SP.157	2023-10-13 17:06:40	2023-10-13 17:06:40			C:\Users\Haider Thaer\OneDrive - Jamia Millia Islamia (A Central University)\Desktop\plm9 project\fragment-glide-dock_XP	fragment-glide-dock_XP_pv.maegz	50																				fragment-glide-dock_SP													F7011090003		1	2	1	1.300	70.200
	OTAVA-FRAGMENT-LIBRARY-ligprep_1-.sdf:8408	16447	fragment-glide-dock_SP.27	2023-10-13 17:06:40	2023-10-13 17:06:40			C:\Users\Haider Thaer\OneDrive - Jamia Millia Islamia (A Central University)\Desktop\plm9 project\fragment-glide-dock_XP	fragment-glide-dock_XP_pv.maegz	51																				fragment-glide-dock_SP													F1433368		2	2	2	1.900	48.900
	OTAVA-FRAGMENT-LIBRARY-ligprep_1-.sdf:623	16448	fragment-glide-dock_SP.195	2023-10-13 17:06:40	2023-10-13 17:06:40			C:\Users\Haider Thaer\OneDrive - Jamia Millia Islamia (A Central University)\Desktop\plm9 project\fragment-glide-dock_XP	fragment-glide-dock_XP_pv.maegz	52																				fragment-glide-dock_SP													F7510420121		1	2	2	2.700	70.200
	OTAVA-FRAGMENT-LIBRARY-ligprep_1-.sdf:539	16449	fragment-glide-dock_SP.12	2023-10-13 17:06:40	2023-10-13 17:06:40			C:\Users\Haider Thaer\OneDrive - Jamia Millia Islamia (A Central University)\Desktop\plm9 project\fragment-glide-dock_XP	fragment-glide-dock_XP_pv.maegz	53																				fragment-glide-dock_SP													F7559776		1	3	0	0.300	71.600
	OTAVA-FRAGMENT-LIBRARY-ligprep_1-.sdf:10269	16450	fragment-glide-dock_SP.46	2023-10-13 17:06:40	2023-10-13 17:06:40			C:\Users\Haider Thaer\OneDrive - Jamia Millia Islamia (A Central University)\Desktop\plm9 project\fragment-glide-dock_XP	fragment-glide-dock_XP_pv.maegz	54																				fragment-glide-dock_SP													F1056371		2	2	1	2.100	48.900
	OTAVA-FRAGMENT-LIBRARY-ligprep_1-.sdf:1328	16451	fragment-glide-dock_SP.55	2023-10-13 17:06:40	2023-10-13 17:06:40			C:\Users\Haider Thaer\OneDrive - Jamia Millia Islamia (A Central University)\Desktop\plm9 project\fragment-glide-dock_XP	fragment-glide-dock_XP_pv.maegz	55																				fragment-glide-dock_SP													F7119988779		1	2	1	1.800	38.100
	OTAVA-FRAGMENT-LIBRARY-ligprep_1-.sdf:4901	16452	fragment-glide-dock_SP.130	2023-10-13 17:06:40	2023-10-13 17:06:40			C:\Users\Haider Thaer\OneDrive - Jamia Millia Islamia (A Central University)\Desktop\plm9 project\fragment-glide-dock_XP	fragment-glide-dock_XP_pv.maegz	56																				fragment-glide-dock_SP													F5041298		1	4	1	1.000	77.800
	OTAVA-FRAGMENT-LIBRARY-ligprep_1-.sdf:11335	16453	fragment-glide-dock_SP.35	2023-10-13 17:06:40	2023-10-13 17:06:40			C:\Users\Haider Thaer\OneDrive - Jamia Millia Islamia (A Central University)\Desktop\plm9 project\fragment-glide-dock_XP	fragment-glide-dock_XP_pv.maegz	57																				fragment-glide-dock_SP													F0111910118		2	2	1	0.900	48.900
	OTAVA-FRAGMENT-LIBRARY-ligprep_1-.sdf:2143	16454	fragment-glide-dock_SP.315	2023-10-13 17:06:40	2023-10-13 17:06:40			C:\Users\Haider Thaer\OneDrive - Jamia Millia Islamia (A Central University)\Desktop\plm9 project\fragment-glide-dock_XP	fragment-glide-dock_XP_pv.maegz	58																				fragment-glide-dock_SP													F7112907813		1	2	3	3.000	70.200
	OTAVA-FRAGMENT-LIBRARY-ligprep_1-.sdf:3730	16455	fragment-glide-dock_SP.115	2023-10-13 17:06:40	2023-10-13 17:06:40			C:\Users\Haider Thaer\OneDrive - Jamia Millia Islamia (A Central University)\Desktop\plm9 project\fragment-glide-dock_XP	fragment-glide-dock_XP_pv.maegz	59																				fragment-glide-dock_SP													F7012270727		1	4	3	2.400	65.200
	OTAVA-FRAGMENT-LIBRARY-ligprep_1-.sdf:8337	16456	fragment-glide-dock_SP.78	2023-10-13 17:06:40	2023-10-13 17:06:40			C:\Users\Haider Thaer\OneDrive - Jamia Millia Islamia (A Central University)\Desktop\plm9 project\fragment-glide-dock_XP	fragment-glide-dock_XP_pv.maegz	60																				fragment-glide-dock_SP													F1435445		1	4	2	1.400	65.400
	OTAVA-FRAGMENT-LIBRARY-ligprep_1-.sdf:4301	16457	fragment-glide-dock_SP.15	2023-10-13 17:06:40	2023-10-13 17:06:40			C:\Users\Haider Thaer\OneDrive - Jamia Millia Islamia (A Central University)\Desktop\plm9 project\fragment-glide-dock_XP	fragment-glide-dock_XP_pv.maegz	61																				fragment-glide-dock_SP													F6329885		0	3	2	0.700	46.600
	OTAVA-FRAGMENT-LIBRARY-ligprep_1-.sdf:543	16458	fragment-glide-dock_SP.16	2023-10-13 17:06:40	2023-10-13 17:06:40			C:\Users\Haider Thaer\OneDrive - Jamia Millia Islamia (A Central University)\Desktop\plm9 project\fragment-glide-dock_XP	fragment-glide-dock_XP_pv.maegz	62																				fragment-glide-dock_SP													F7559769		1	3	0	0.000	71.600
	OTAVA-FRAGMENT-LIBRARY-ligprep_1-.sdf:9345	16459	fragment-glide-dock_SP.158	2023-10-13 17:06:40	2023-10-13 17:06:40			C:\Users\Haider Thaer\OneDrive - Jamia Millia Islamia (A Central University)\Desktop\plm9 project\fragment-glide-dock_XP	fragment-glide-dock_XP_pv.maegz	63																				fragment-glide-dock_SP													F1197318		1	1	1	2.800	48.500
	OTAVA-FRAGMENT-LIBRARY-ligprep_1-.sdf:9992	16460	fragment-glide-dock_SP.212	2023-10-13 17:06:40	2023-10-13 17:06:40			C:\Users\Haider Thaer\OneDrive - Jamia Millia Islamia (A Central University)\Desktop\plm9 project\fragment-glide-dock_XP	fragment-glide-dock_XP_pv.maegz	64																				fragment-glide-dock_SP													F1098960		0	4	2	0.200	56.200
	OTAVA-FRAGMENT-LIBRARY-ligprep_1-.sdf:9419	16461	fragment-glide-dock_SP.57	2023-10-13 17:06:40	2023-10-13 17:06:40			C:\Users\Haider Thaer\OneDrive - Jamia Millia Islamia (A Central University)\Desktop\plm9 project\fragment-glide-dock_XP	fragment-glide-dock_XP_pv.maegz	65																				fragment-glide-dock_SP													F1183594		2	2	1	3.000	40.700
	OTAVA-FRAGMENT-LIBRARY-ligprep_1-.sdf:6110	16462	fragment-glide-dock_SP.32	2023-10-13 17:06:40	2023-10-13 17:06:40			C:\Users\Haider Thaer\OneDrive - Jamia Millia Islamia (A Central University)\Desktop\plm9 project\fragment-glide-dock_XP	fragment-glide-dock_XP_pv.maegz	66																				fragment-glide-dock_SP													F3021092		1	3	1	2.400	64.900
	OTAVA-FRAGMENT-LIBRARY-ligprep_1-.sdf:8289	16463	fragment-glide-dock_SP.346	2023-10-13 17:06:40	2023-10-13 17:06:40			C:\Users\Haider Thaer\OneDrive - Jamia Millia Islamia (A Central University)\Desktop\plm9 project\fragment-glide-dock_XP	fragment-glide-dock_XP_pv.maegz	67																				fragment-glide-dock_SP													F1436868		0	3	2	2.700	78.500
	OTAVA-FRAGMENT-LIBRARY-ligprep_1-.sdf:3266	16464	fragment-glide-dock_SP.228	2023-10-13 17:06:40	2023-10-13 17:06:40			C:\Users\Haider Thaer\OneDrive - Jamia Millia Islamia (A Central University)\Desktop\plm9 project\fragment-glide-dock_XP	fragment-glide-dock_XP_pv.maegz	68																				fragment-glide-dock_SP													F7018801335		2	4	3	0.100	65.800
	OTAVA-FRAGMENT-LIBRARY-ligprep_1-.sdf:2924	16465	fragment-glide-dock_SP.1053	2023-10-13 17:06:40	2023-10-13 17:06:40			C:\Users\Haider Thaer\OneDrive - Jamia Millia Islamia (A Central University)\Desktop\plm9 project\fragment-glide-dock_XP	fragment-glide-dock_XP_pv.maegz	69																				fragment-glide-dock_SP													F7020361173		2	4	1	0.200	63.800
	OTAVA-FRAGMENT-LIBRARY-ligprep_1-.sdf:7125	16466	fragment-glide-dock_SP.34	2023-10-13 17:06:40	2023-10-13 17:06:40			C:\Users\Haider Thaer\OneDrive - Jamia Millia Islamia (A Central University)\Desktop\plm9 project\fragment-glide-dock_XP	fragment-glide-dock_XP_pv.maegz	70																				fragment-glide-dock_SP													F1902685	2 HCl	2	2	2	1.400	54.700
	OTAVA-FRAGMENT-LIBRARY-ligprep_1-.sdf:7820	16467	fragment-glide-dock_SP.540	2023-10-13 17:06:40	2023-10-13 17:06:40			C:\Users\Haider Thaer\OneDrive - Jamia Millia Islamia (A Central University)\Desktop\plm9 project\fragment-glide-dock_XP	fragment-glide-dock_XP_pv.maegz	71																				fragment-glide-dock_SP													F1584431		0	2	0	2.400	32.700
	OTAVA-FRAGMENT-LIBRARY-ligprep_1-.sdf:2338	16468	fragment-glide-dock_SP.758	2023-10-13 17:06:40	2023-10-13 17:06:40			C:\Users\Haider Thaer\OneDrive - Jamia Millia Islamia (A Central University)\Desktop\plm9 project\fragment-glide-dock_XP	fragment-glide-dock_XP_pv.maegz	72																				fragment-glide-dock_SP													F7110952619		2	4	3	0.700	78.800
	OTAVA-FRAGMENT-LIBRARY-ligprep_1-.sdf:2860	16469	fragment-glide-dock_SP.43	2023-10-13 17:06:40	2023-10-13 17:06:40			C:\Users\Haider Thaer\OneDrive - Jamia Millia Islamia (A Central University)\Desktop\plm9 project\fragment-glide-dock_XP	fragment-glide-dock_XP_pv.maegz	73																				fragment-glide-dock_SP													F7020410137		1	2	1	1.700	38.100
	OTAVA-FRAGMENT-LIBRARY-ligprep_1-.sdf:10995	16470	fragment-glide-dock_SP.39	2023-10-13 17:06:40	2023-10-13 17:06:40			C:\Users\Haider Thaer\OneDrive - Jamia Millia Islamia (A Central University)\Desktop\plm9 project\fragment-glide-dock_XP	fragment-glide-dock_XP_pv.maegz	74																				fragment-glide-dock_SP													F0127442585		2	3	1	2.300	61.700
	OTAVA-FRAGMENT-LIBRARY-ligprep_1-.sdf:3250	16471	fragment-glide-dock_SP.25	2023-10-13 17:06:40	2023-10-13 17:06:40			C:\Users\Haider Thaer\OneDrive - Jamia Millia Islamia (A Central University)\Desktop\plm9 project\fragment-glide-dock_XP	fragment-glide-dock_XP_pv.maegz	75																				fragment-glide-dock_SP													F7018801412		1	4	1	-0.500	57.100
	OTAVA-FRAGMENT-LIBRARY-ligprep_1-.sdf:5855	16472	fragment-glide-dock_SP.21	2023-10-13 17:06:40	2023-10-13 17:06:40			C:\Users\Haider Thaer\OneDrive - Jamia Millia Islamia (A Central University)\Desktop\plm9 project\fragment-glide-dock_XP	fragment-glide-dock_XP_pv.maegz	76																				fragment-glide-dock_SP													F3463553		2	2	1	2.000	54.700
	OTAVA-FRAGMENT-LIBRARY-ligprep_1-.sdf:5323	16473	fragment-glide-dock_SP.104	2023-10-13 17:06:40	2023-10-13 17:06:40			C:\Users\Haider Thaer\OneDrive - Jamia Millia Islamia (A Central University)\Desktop\plm9 project\fragment-glide-dock_XP	fragment-glide-dock_XP_pv.maegz	77																				fragment-glide-dock_SP													F4349585		1	2	2	2.700	46.400
	OTAVA-FRAGMENT-LIBRARY-ligprep_1-.sdf:3631	16474	fragment-glide-dock_SP.759	2023-10-13 17:06:40	2023-10-13 17:06:40			C:\Users\Haider Thaer\OneDrive - Jamia Millia Islamia (A Central University)\Desktop\plm9 project\fragment-glide-dock_XP	fragment-glide-dock_XP_pv.maegz	78																				fragment-glide-dock_SP													F7013910457		2	4	3	3.000	64.900
	OTAVA-FRAGMENT-LIBRARY-ligprep_1-.sdf:5926	16475	fragment-glide-dock_SP.54	2023-10-13 17:06:40	2023-10-13 17:06:40			C:\Users\Haider Thaer\OneDrive - Jamia Millia Islamia (A Central University)\Desktop\plm9 project\fragment-glide-dock_XP	fragment-glide-dock_XP_pv.maegz	79																				fragment-glide-dock_SP													F3461008		2	3	3	1.800	66.400
	OTAVA-FRAGMENT-LIBRARY-ligprep_1-.sdf:9366	16476	fragment-glide-dock_SP.22	2023-10-13 17:06:40	2023-10-13 17:06:40			C:\Users\Haider Thaer\OneDrive - Jamia Millia Islamia (A Central University)\Desktop\plm9 project\fragment-glide-dock_XP	fragment-glide-dock_XP_pv.maegz	80																				fragment-glide-dock_SP													F1195737		2	2	1	1.400	48.900
	OTAVA-FRAGMENT-LIBRARY-ligprep_1-.sdf:2589	16477	fragment-glide-dock_SP.398	2023-10-13 17:06:40	2023-10-13 17:06:40			C:\Users\Haider Thaer\OneDrive - Jamia Millia Islamia (A Central University)\Desktop\plm9 project\fragment-glide-dock_XP	fragment-glide-dock_XP_pv.maegz	81																				fragment-glide-dock_SP													F7020671157		1	3	3	1.500	46.500
	OTAVA-FRAGMENT-LIBRARY-ligprep_1-.sdf:11034	16478	fragment-glide-dock_SP.1402	2023-10-13 17:06:40	2023-10-13 17:06:40			C:\Users\Haider Thaer\OneDrive - Jamia Millia Islamia (A Central University)\Desktop\plm9 project\fragment-glide-dock_XP	fragment-glide-dock_XP_pv.maegz	82																				fragment-glide-dock_SP													F0125228726		0	4	2	1.800	76.500
	OTAVA-FRAGMENT-LIBRARY-ligprep_1-.sdf:4170	16479	fragment-glide-dock_SP.300	2023-10-13 17:06:40	2023-10-13 17:06:40			C:\Users\Haider Thaer\OneDrive - Jamia Millia Islamia (A Central University)\Desktop\plm9 project\fragment-glide-dock_XP	fragment-glide-dock_XP_pv.maegz	83																				fragment-glide-dock_SP													F6667722		1	3	3	1.000	61.800
	OTAVA-FRAGMENT-LIBRARY-ligprep_1-.sdf:794	16480	fragment-glide-dock_SP.2161	2023-10-13 17:06:40	2023-10-13 17:06:40			C:\Users\Haider Thaer\OneDrive - Jamia Millia Islamia (A Central University)\Desktop\plm9 project\fragment-glide-dock_XP	fragment-glide-dock_XP_pv.maegz	84																				fragment-glide-dock_SP													F7214910031		0	4	1	1.800	68.400
	OTAVA-FRAGMENT-LIBRARY-ligprep_1-.sdf:5062	16481	fragment-glide-dock_SP.2162	2023-10-13 17:06:40	2023-10-13 17:06:40			C:\Users\Haider Thaer\OneDrive - Jamia Millia Islamia (A Central University)\Desktop\plm9 project\fragment-glide-dock_XP	fragment-glide-dock_XP_pv.maegz	85																				fragment-glide-dock_SP													F4789936	HBr	0	4	1	2.300	68.400
	OTAVA-FRAGMENT-LIBRARY-ligprep_1-.sdf:5189	16482	fragment-glide-dock_SP.1726	2023-10-13 17:06:40	2023-10-13 17:06:40			C:\Users\Haider Thaer\OneDrive - Jamia Millia Islamia (A Central University)\Desktop\plm9 project\fragment-glide-dock_XP	fragment-glide-dock_XP_pv.maegz	86																				fragment-glide-dock_SP													F4435277		3	3	3	2.400	78.400
	OTAVA-FRAGMENT-LIBRARY-ligprep_1-.sdf:5438	16483	fragment-glide-dock_SP.74	2023-10-13 17:06:40	2023-10-13 17:06:40			C:\Users\Haider Thaer\OneDrive - Jamia Millia Islamia (A Central University)\Desktop\plm9 project\fragment-glide-dock_XP	fragment-glide-dock_XP_pv.maegz	87																				fragment-glide-dock_SP													F4162669		0	3	3	1.400	43.600
	OTAVA-FRAGMENT-LIBRARY-ligprep_1-.sdf:10264	16484	fragment-glide-dock_SP.865	2023-10-13 17:06:40	2023-10-13 17:06:40			C:\Users\Haider Thaer\OneDrive - Jamia Millia Islamia (A Central University)\Desktop\plm9 project\fragment-glide-dock_XP	fragment-glide-dock_XP_pv.maegz	88																				fragment-glide-dock_SP													F1056477	HCl	2	2	2	1.500	40.700
	OTAVA-FRAGMENT-LIBRARY-ligprep_1-.sdf:6544	16485	fragment-glide-dock_SP.113	2023-10-13 17:06:40	2023-10-13 17:06:40			C:\Users\Haider Thaer\OneDrive - Jamia Millia Islamia (A Central University)\Desktop\plm9 project\fragment-glide-dock_XP	fragment-glide-dock_XP_pv.maegz	89																				fragment-glide-dock_SP													F2254214		1	4	2	1.800	61.000
	OTAVA-FRAGMENT-LIBRARY-ligprep_1-.sdf:9756	16486	fragment-glide-dock_SP.2997	2023-10-13 17:06:40	2023-10-13 17:06:40			C:\Users\Haider Thaer\OneDrive - Jamia Millia Islamia (A Central University)\Desktop\plm9 project\fragment-glide-dock_XP	fragment-glide-dock_XP_pv.maegz	90																				fragment-glide-dock_SP													F1119983	HCl	1	3	2	1.700	54.600
	OTAVA-FRAGMENT-LIBRARY-ligprep_1-.sdf:624	16487	fragment-glide-dock_SP.390	2023-10-13 17:06:40	2023-10-13 17:06:40			C:\Users\Haider Thaer\OneDrive - Jamia Millia Islamia (A Central University)\Desktop\plm9 project\fragment-glide-dock_XP	fragment-glide-dock_XP_pv.maegz	91																				fragment-glide-dock_SP													F7510420119		1	2	3	2.700	70.200
	OTAVA-FRAGMENT-LIBRARY-ligprep_1-.sdf:10345	16488	fragment-glide-dock_SP.425	2023-10-13 17:06:40	2023-10-13 17:06:40			C:\Users\Haider Thaer\OneDrive - Jamia Millia Islamia (A Central University)\Desktop\plm9 project\fragment-glide-dock_XP	fragment-glide-dock_XP_pv.maegz	92																				fragment-glide-dock_SP													F1048847	HCl	2	3	3	1.000	64.400
	OTAVA-FRAGMENT-LIBRARY-ligprep_1-.sdf:625	16489	fragment-glide-dock_SP.224	2023-10-13 17:06:40	2023-10-13 17:06:40			C:\Users\Haider Thaer\OneDrive - Jamia Millia Islamia (A Central University)\Desktop\plm9 project\fragment-glide-dock_XP	fragment-glide-dock_XP_pv.maegz	93																				fragment-glide-dock_SP													F7510420118		1	2	2	2.200	70.200
	OTAVA-FRAGMENT-LIBRARY-ligprep_1-.sdf:1004	16490	fragment-glide-dock_SP.736	2023-10-13 17:06:40	2023-10-13 17:06:40			C:\Users\Haider Thaer\OneDrive - Jamia Millia Islamia (A Central University)\Desktop\plm9 project\fragment-glide-dock_XP	fragment-glide-dock_XP_pv.maegz	94																				fragment-glide-dock_SP													F7210540021		1	3	3	2.000	46.500
	OTAVA-FRAGMENT-LIBRARY-ligprep_1-.sdf:5689	16491	fragment-glide-dock_SP.182	2023-10-13 17:06:40	2023-10-13 17:06:40			C:\Users\Haider Thaer\OneDrive - Jamia Millia Islamia (A Central University)\Desktop\plm9 project\fragment-glide-dock_XP	fragment-glide-dock_XP_pv.maegz	95																				fragment-glide-dock_SP													F3644298		1	3	1	2.000	69.100
	OTAVA-FRAGMENT-LIBRARY-ligprep_1-.sdf:4829	16492	fragment-glide-dock_SP.44	2023-10-13 17:06:40	2023-10-13 17:06:40			C:\Users\Haider Thaer\OneDrive - Jamia Millia Islamia (A Central University)\Desktop\plm9 project\fragment-glide-dock_XP	fragment-glide-dock_XP_pv.maegz	96																				fragment-glide-dock_SP													F5259736		1	3	1	1.000	56.200
	OTAVA-FRAGMENT-LIBRARY-ligprep_1-.sdf:10271	16493	fragment-glide-dock_SP.45	2023-10-13 17:06:40	2023-10-13 17:06:40			C:\Users\Haider Thaer\OneDrive - Jamia Millia Islamia (A Central University)\Desktop\plm9 project\fragment-glide-dock_XP	fragment-glide-dock_XP_pv.maegz	97																				fragment-glide-dock_SP													F1056364		2	2	1	1.600	48.900
	OTAVA-FRAGMENT-LIBRARY-ligprep_1-.sdf:8287	16494	fragment-glide-dock_SP.259	2023-10-13 17:06:40	2023-10-13 17:06:40			C:\Users\Haider Thaer\OneDrive - Jamia Millia Islamia (A Central University)\Desktop\plm9 project\fragment-glide-dock_XP	fragment-glide-dock_XP_pv.maegz	98																				fragment-glide-dock_SP													F1437716		1	2	2	2.500	73.500
	OTAVA-FRAGMENT-LIBRARY-ligprep_1-.sdf:10429	16495	fragment-glide-dock_SP.19	2023-10-13 17:06:40	2023-10-13 17:06:40			C:\Users\Haider Thaer\OneDrive - Jamia Millia Islamia (A Central University)\Desktop\plm9 project\fragment-glide-dock_XP	fragment-glide-dock_XP_pv.maegz	99																				fragment-glide-dock_SP													F1041731		1	2	2	-0.100	71.600
	OTAVA-FRAGMENT-LIBRARY-ligprep_1-.sdf:11167	16496	fragment-glide-dock_SP.92	2023-10-13 17:06:40	2023-10-13 17:06:40			C:\Users\Haider Thaer\OneDrive - Jamia Millia Islamia (A Central University)\Desktop\plm9 project\fragment-glide-dock_XP	fragment-glide-dock_XP_pv.maegz	100																				fragment-glide-dock_SP													F0117470036		2	3	2	2.300	72.700
	OTAVA-FRAGMENT-LIBRARY-ligprep_1-.sdf:574	16497	fragment-glide-dock_SP.727	2023-10-13 17:06:40	2023-10-13 17:06:40			C:\Users\Haider Thaer\OneDrive - Jamia Millia Islamia (A Central University)\Desktop\plm9 project\fragment-glide-dock_XP	fragment-glide-dock_XP_pv.maegz	101																				fragment-glide-dock_SP													F7559466		1	3	1	1.400	54.400
	OTAVA-FRAGMENT-LIBRARY-ligprep_1-.sdf:8336	16498	fragment-glide-dock_SP.96	2023-10-13 17:06:40	2023-10-13 17:06:40			C:\Users\Haider Thaer\OneDrive - Jamia Millia Islamia (A Central University)\Desktop\plm9 project\fragment-glide-dock_XP	fragment-glide-dock_XP_pv.maegz	102																				fragment-glide-dock_SP													F1435446		1	3	1	1.400	56.200
	OTAVA-FRAGMENT-LIBRARY-ligprep_1-.sdf:8738	16499	fragment-glide-dock_SP.1091	2023-10-13 17:06:40	2023-10-13 17:06:40			C:\Users\Haider Thaer\OneDrive - Jamia Millia Islamia (A Central University)\Desktop\plm9 project\fragment-glide-dock_XP	fragment-glide-dock_XP_pv.maegz	103																				fragment-glide-dock_SP													F1312752		1	2	1	2.700	67.100
	OTAVA-FRAGMENT-LIBRARY-ligprep_1-.sdf:9744	16500	fragment-glide-dock_SP.60	2023-10-13 17:06:40	2023-10-13 17:06:40			C:\Users\Haider Thaer\OneDrive - Jamia Millia Islamia (A Central University)\Desktop\plm9 project\fragment-glide-dock_XP	fragment-glide-dock_XP_pv.maegz	104																				fragment-glide-dock_SP													F1120067		1	2	1	1.800	43.300
	OTAVA-FRAGMENT-LIBRARY-ligprep_1-.sdf:5975	16501	fragment-glide-dock_SP.1049	2023-10-13 17:06:40	2023-10-13 17:06:40			C:\Users\Haider Thaer\OneDrive - Jamia Millia Islamia (A Central University)\Desktop\plm9 project\fragment-glide-dock_XP	fragment-glide-dock_XP_pv.maegz	105																				fragment-glide-dock_SP													F3356209		3	3	1	0.000	67.100
	OTAVA-FRAGMENT-LIBRARY-ligprep_1-.sdf:7817	16502	fragment-glide-dock_SP.1001	2023-10-13 17:06:40	2023-10-13 17:06:40			C:\Users\Haider Thaer\OneDrive - Jamia Millia Islamia (A Central University)\Desktop\plm9 project\fragment-glide-dock_XP	fragment-glide-dock_XP_pv.maegz	106																				fragment-glide-dock_SP													F1586737		1	4	2	2.100	60.500
	OTAVA-FRAGMENT-LIBRARY-ligprep_1-.sdf:11114	16503	fragment-glide-dock_SP.255	2023-10-13 17:06:40	2023-10-13 17:06:40			C:\Users\Haider Thaer\OneDrive - Jamia Millia Islamia (A Central University)\Desktop\plm9 project\fragment-glide-dock_XP	fragment-glide-dock_XP_pv.maegz	107																				fragment-glide-dock_SP													F0120630160		0	3	3	0.400	57.700
	OTAVA-FRAGMENT-LIBRARY-ligprep_1-.sdf:626	16504	fragment-glide-dock_SP.120	2023-10-13 17:06:40	2023-10-13 17:06:40			C:\Users\Haider Thaer\OneDrive - Jamia Millia Islamia (A Central University)\Desktop\plm9 project\fragment-glide-dock_XP	fragment-glide-dock_XP_pv.maegz	108																				fragment-glide-dock_SP													F7510420117		1	2	1	1.600	70.200
	OTAVA-FRAGMENT-LIBRARY-ligprep_1-.sdf:2629	16505	fragment-glide-dock_SP.117	2023-10-13 17:06:40	2023-10-13 17:06:40			C:\Users\Haider Thaer\OneDrive - Jamia Millia Islamia (A Central University)\Desktop\plm9 project\fragment-glide-dock_XP	fragment-glide-dock_XP_pv.maegz	109																				fragment-glide-dock_SP													F7020618356		2	2	1	2.200	40.700
	OTAVA-FRAGMENT-LIBRARY-ligprep_1-.sdf:2649	16506	fragment-glide-dock_SP.118	2023-10-13 17:06:40	2023-10-13 17:06:40			C:\Users\Haider Thaer\OneDrive - Jamia Millia Islamia (A Central University)\Desktop\plm9 project\fragment-glide-dock_XP	fragment-glide-dock_XP_pv.maegz	110																				fragment-glide-dock_SP													F7020610989	2 HCl	2	2	1	2.900	40.700
	OTAVA-FRAGMENT-LIBRARY-ligprep_1-.sdf:4417	16507	fragment-glide-dock_SP.72	2023-10-13 17:06:40	2023-10-13 17:06:40			C:\Users\Haider Thaer\OneDrive - Jamia Millia Islamia (A Central University)\Desktop\plm9 project\fragment-glide-dock_XP	fragment-glide-dock_XP_pv.maegz	111																				fragment-glide-dock_SP													F6240673		1	4	3	0.400	74.700
	OTAVA-FRAGMENT-LIBRARY-ligprep_1-.sdf:11330	16508	fragment-glide-dock_SP.85	2023-10-13 17:06:40	2023-10-13 17:06:40			C:\Users\Haider Thaer\OneDrive - Jamia Millia Islamia (A Central University)\Desktop\plm9 project\fragment-glide-dock_XP	fragment-glide-dock_XP_pv.maegz	112																				fragment-glide-dock_SP													F0111940009		1	3	3	1.500	66.500
	OTAVA-FRAGMENT-LIBRARY-ligprep_1-.sdf:4395	16509	fragment-glide-dock_SP.223	2023-10-13 17:06:40	2023-10-13 17:06:40			C:\Users\Haider Thaer\OneDrive - Jamia Millia Islamia (A Central University)\Desktop\plm9 project\fragment-glide-dock_XP	fragment-glide-dock_XP_pv.maegz	113																				fragment-glide-dock_SP													F6246060		2	3	1	2.300	61.700
	OTAVA-FRAGMENT-LIBRARY-ligprep_1-.sdf:10994	16510	fragment-glide-dock_SP.23	2023-10-13 17:06:40	2023-10-13 17:06:40			C:\Users\Haider Thaer\OneDrive - Jamia Millia Islamia (A Central University)\Desktop\plm9 project\fragment-glide-dock_XP	fragment-glide-dock_XP_pv.maegz	114																				fragment-glide-dock_SP													F0127443021		1	4	1	1.100	66.700
	OTAVA-FRAGMENT-LIBRARY-ligprep_1-.sdf:4811	16511	fragment-glide-dock_SP.28	2023-10-13 17:06:40	2023-10-13 17:06:40			C:\Users\Haider Thaer\OneDrive - Jamia Millia Islamia (A Central University)\Desktop\plm9 project\fragment-glide-dock_XP	fragment-glide-dock_XP_pv.maegz	115																				fragment-glide-dock_SP													F5459293		1	2	1	0.200	46.400
	OTAVA-FRAGMENT-LIBRARY-ligprep_1-.sdf:2296	16512	fragment-glide-dock_SP.97	2023-10-13 17:06:40	2023-10-13 17:06:40			C:\Users\Haider Thaer\OneDrive - Jamia Millia Islamia (A Central University)\Desktop\plm9 project\fragment-glide-dock_XP	fragment-glide-dock_XP_pv.maegz	116																				fragment-glide-dock_SP													F7111620546		1	3	2	1.200	57.600
	OTAVA-FRAGMENT-LIBRARY-ligprep_1-.sdf:10262	16513	fragment-glide-dock_SP.70	2023-10-13 17:06:40	2023-10-13 17:06:40			C:\Users\Haider Thaer\OneDrive - Jamia Millia Islamia (A Central University)\Desktop\plm9 project\fragment-glide-dock_XP	fragment-glide-dock_XP_pv.maegz	117																				fragment-glide-dock_SP													F1056483		2	2	2	0.700	57.800
	OTAVA-FRAGMENT-LIBRARY-ligprep_1-.sdf:8479	16514	fragment-glide-dock_SP.484	2023-10-13 17:06:40	2023-10-13 17:06:40			C:\Users\Haider Thaer\OneDrive - Jamia Millia Islamia (A Central University)\Desktop\plm9 project\fragment-glide-dock_XP	fragment-glide-dock_XP_pv.maegz	118																				fragment-glide-dock_SP													F1375193		1	3	1	-1.000	68.900
	OTAVA-FRAGMENT-LIBRARY-ligprep_1-.sdf:10720	16515	fragment-glide-dock_SP.745	2023-10-13 17:06:40	2023-10-13 17:06:40			C:\Users\Haider Thaer\OneDrive - Jamia Millia Islamia (A Central University)\Desktop\plm9 project\fragment-glide-dock_XP	fragment-glide-dock_XP_pv.maegz	119																				fragment-glide-dock_SP													F1010469		1	3	2	1.200	66.700
	OTAVA-FRAGMENT-LIBRARY-ligprep_1-.sdf:10477	16516	fragment-glide-dock_SP.2479	2023-10-13 17:06:40	2023-10-13 17:06:40			C:\Users\Haider Thaer\OneDrive - Jamia Millia Islamia (A Central University)\Desktop\plm9 project\fragment-glide-dock_XP	fragment-glide-dock_XP_pv.maegz	120																				fragment-glide-dock_SP													F1035284		1	3	3	2.100	63.300
	OTAVA-FRAGMENT-LIBRARY-ligprep_1-.sdf:11121	16517	fragment-glide-dock_SP.122	2023-10-13 17:06:40	2023-10-13 17:06:40			C:\Users\Haider Thaer\OneDrive - Jamia Millia Islamia (A Central University)\Desktop\plm9 project\fragment-glide-dock_XP	fragment-glide-dock_XP_pv.maegz	121																				fragment-glide-dock_SP													F0119470041		1	3	3	0.900	66.500
	OTAVA-FRAGMENT-LIBRARY-ligprep_1-.sdf:1418	16518	fragment-glide-dock_SP.407	2023-10-13 17:06:40	2023-10-13 17:06:40			C:\Users\Haider Thaer\OneDrive - Jamia Millia Islamia (A Central University)\Desktop\plm9 project\fragment-glide-dock_XP	fragment-glide-dock_XP_pv.maegz	122																				fragment-glide-dock_SP													F7119920584		1	3	3	1.500	46.500
	OTAVA-FRAGMENT-LIBRARY-ligprep_1-.sdf:10261	16519	fragment-glide-dock_SP.173	2023-10-13 17:06:40	2023-10-13 17:06:40			C:\Users\Haider Thaer\OneDrive - Jamia Millia Islamia (A Central University)\Desktop\plm9 project\fragment-glide-dock_XP	fragment-glide-dock_XP_pv.maegz	123																				fragment-glide-dock_SP													F1056484		2	2	2	1.200	57.800
	OTAVA-FRAGMENT-LIBRARY-ligprep_1-.sdf:8744	16520	fragment-glide-dock_SP.1408	2023-10-13 17:06:40	2023-10-13 17:06:40			C:\Users\Haider Thaer\OneDrive - Jamia Millia Islamia (A Central University)\Desktop\plm9 project\fragment-glide-dock_XP	fragment-glide-dock_XP_pv.maegz	124																				fragment-glide-dock_SP													F1312691		1	2	1	2.900	67.100
	OTAVA-FRAGMENT-LIBRARY-ligprep_1-.sdf:9564	16521	fragment-glide-dock_SP.1475	2023-10-13 17:06:40	2023-10-13 17:06:40			C:\Users\Haider Thaer\OneDrive - Jamia Millia Islamia (A Central University)\Desktop\plm9 project\fragment-glide-dock_XP	fragment-glide-dock_XP_pv.maegz	125																				fragment-glide-dock_SP													F1157533		1	4	3	1.700	67.900
	OTAVA-FRAGMENT-LIBRARY-ligprep_1-.sdf:3951	16522	fragment-glide-dock_SP.2445	2023-10-13 17:06:40	2023-10-13 17:06:40			C:\Users\Haider Thaer\OneDrive - Jamia Millia Islamia (A Central University)\Desktop\plm9 project\fragment-glide-dock_XP	fragment-glide-dock_XP_pv.maegz	126																				fragment-glide-dock_SP													F7010010034		1	4	2	2.600	39.600
	OTAVA-FRAGMENT-LIBRARY-ligprep_1-.sdf:3011	16523	fragment-glide-dock_SP.347	2023-10-13 17:06:40	2023-10-13 17:06:40			C:\Users\Haider Thaer\OneDrive - Jamia Millia Islamia (A Central University)\Desktop\plm9 project\fragment-glide-dock_XP	fragment-glide-dock_XP_pv.maegz	127																				fragment-glide-dock_SP													F7020300850		3	4	2	2.600	73.700
	OTAVA-FRAGMENT-LIBRARY-ligprep_1-.sdf:2456	16524	fragment-glide-dock_SP.1879	2023-10-13 17:06:40	2023-10-13 17:06:40			C:\Users\Haider Thaer\OneDrive - Jamia Millia Islamia (A Central University)\Desktop\plm9 project\fragment-glide-dock_XP	fragment-glide-dock_XP_pv.maegz	128																				fragment-glide-dock_SP													F7020721152		2	4	2	2.300	58.000
	OTAVA-FRAGMENT-LIBRARY-ligprep_1-.sdf:10893	16525	fragment-glide-dock_SP.1978	2023-10-13 17:06:40	2023-10-13 17:06:40			C:\Users\Haider Thaer\OneDrive - Jamia Millia Islamia (A Central University)\Desktop\plm9 project\fragment-glide-dock_XP	fragment-glide-dock_XP_pv.maegz	129																				fragment-glide-dock_SP													F0129720222	HCl	0	4	2	0.500	60.900
	OTAVA-FRAGMENT-LIBRARY-ligprep_1-.sdf:5043	16526	fragment-glide-dock_SP.199	2023-10-13 17:06:40	2023-10-13 17:06:40			C:\Users\Haider Thaer\OneDrive - Jamia Millia Islamia (A Central University)\Desktop\plm9 project\fragment-glide-dock_XP	fragment-glide-dock_XP_pv.maegz	130																				fragment-glide-dock_SP													F4790889		0	4	3	1.200	75.500
	OTAVA-FRAGMENT-LIBRARY-ligprep_1-.sdf:8294	16527	fragment-glide-dock_SP.318	2023-10-13 17:06:40	2023-10-13 17:06:40			C:\Users\Haider Thaer\OneDrive - Jamia Millia Islamia (A Central University)\Desktop\plm9 project\fragment-glide-dock_XP	fragment-glide-dock_XP_pv.maegz	131																				fragment-glide-dock_SP													F1436740		1	4	1	1.400	69.100
	OTAVA-FRAGMENT-LIBRARY-ligprep_1-.sdf:10174	16528	fragment-glide-dock_SP.375	2023-10-13 17:06:40	2023-10-13 17:06:40			C:\Users\Haider Thaer\OneDrive - Jamia Millia Islamia (A Central University)\Desktop\plm9 project\fragment-glide-dock_XP	fragment-glide-dock_XP_pv.maegz	132																				fragment-glide-dock_SP													F1071285		2	2	3	1.100	57.800
	OTAVA-FRAGMENT-LIBRARY-ligprep_1-.sdf:8897	16529	fragment-glide-dock_SP.50	2023-10-13 17:06:40	2023-10-13 17:06:40			C:\Users\Haider Thaer\OneDrive - Jamia Millia Islamia (A Central University)\Desktop\plm9 project\fragment-glide-dock_XP	fragment-glide-dock_XP_pv.maegz	133																				fragment-glide-dock_SP													F1292613		1	4	2	0.100	70.500
	OTAVA-FRAGMENT-LIBRARY-ligprep_1-.sdf:5532	16530	fragment-glide-dock_SP.1860	2023-10-13 17:06:40	2023-10-13 17:06:40			C:\Users\Haider Thaer\OneDrive - Jamia Millia Islamia (A Central University)\Desktop\plm9 project\fragment-glide-dock_XP	fragment-glide-dock_XP_pv.maegz	134																				fragment-glide-dock_SP													F3851322	HCl	1	2	1	2.400	71.600
	OTAVA-FRAGMENT-LIBRARY-ligprep_1-.sdf:572	16531	fragment-glide-dock_SP.855	2023-10-13 17:06:40	2023-10-13 17:06:40			C:\Users\Haider Thaer\OneDrive - Jamia Millia Islamia (A Central University)\Desktop\plm9 project\fragment-glide-dock_XP	fragment-glide-dock_XP_pv.maegz	135																				fragment-glide-dock_SP													F7559468		1	3	1	1.900	54.400
	OTAVA-FRAGMENT-LIBRARY-ligprep_1-.sdf:31	16532	fragment-glide-dock_SP.1039	2023-10-13 17:06:40	2023-10-13 17:06:40			C:\Users\Haider Thaer\OneDrive - Jamia Millia Islamia (A Central University)\Desktop\plm9 project\fragment-glide-dock_XP	fragment-glide-dock_XP_pv.maegz	136																				fragment-glide-dock_SP													F9958099		2	3	1	0.200	58.400
	OTAVA-FRAGMENT-LIBRARY-ligprep_1-.sdf:6005	16533	fragment-glide-dock_SP.194	2023-10-13 17:06:40	2023-10-13 17:06:40			C:\Users\Haider Thaer\OneDrive - Jamia Millia Islamia (A Central University)\Desktop\plm9 project\fragment-glide-dock_XP	fragment-glide-dock_XP_pv.maegz	137																				fragment-glide-dock_SP													F3353951		1	3	1	2.600	34.200
	OTAVA-FRAGMENT-LIBRARY-ligprep_1-.sdf:2910	16534	fragment-glide-dock_SP.250	2023-10-13 17:06:40	2023-10-13 17:06:40			C:\Users\Haider Thaer\OneDrive - Jamia Millia Islamia (A Central University)\Desktop\plm9 project\fragment-glide-dock_XP	fragment-glide-dock_XP_pv.maegz	138																				fragment-glide-dock_SP													F7020366465		1	4	1	1.000	69.600
	OTAVA-FRAGMENT-LIBRARY-ligprep_1-.sdf:4517	16535	fragment-glide-dock_SP.149	2023-10-13 17:06:40	2023-10-13 17:06:40			C:\Users\Haider Thaer\OneDrive - Jamia Millia Islamia (A Central University)\Desktop\plm9 project\fragment-glide-dock_XP	fragment-glide-dock_XP_pv.maegz	139																				fragment-glide-dock_SP													F6135746		0	2	1	3.000	30.200
	OTAVA-FRAGMENT-LIBRARY-ligprep_1-.sdf:3953	16536	fragment-glide-dock_SP.696	2023-10-13 17:06:40	2023-10-13 17:06:40			C:\Users\Haider Thaer\OneDrive - Jamia Millia Islamia (A Central University)\Desktop\plm9 project\fragment-glide-dock_XP	fragment-glide-dock_XP_pv.maegz	140																				fragment-glide-dock_SP													F7010010012		1	4	3	2.400	39.600
	OTAVA-FRAGMENT-LIBRARY-ligprep_1-.sdf:7114	16537	fragment-glide-dock_SP.41	2023-10-13 17:06:40	2023-10-13 17:06:40			C:\Users\Haider Thaer\OneDrive - Jamia Millia Islamia (A Central University)\Desktop\plm9 project\fragment-glide-dock_XP	fragment-glide-dock_XP_pv.maegz	141																				fragment-glide-dock_SP													F1904920	2 HCl	2	2	1	2.200	40.700
	OTAVA-FRAGMENT-LIBRARY-ligprep_1-.sdf:7199	16538	fragment-glide-dock_SP.192	2023-10-13 17:06:40	2023-10-13 17:06:40			C:\Users\Haider Thaer\OneDrive - Jamia Millia Islamia (A Central University)\Desktop\plm9 project\fragment-glide-dock_XP	fragment-glide-dock_XP_pv.maegz	142																				fragment-glide-dock_SP													F1867085		1	2	2	1.600	31.900
	OTAVA-FRAGMENT-LIBRARY-ligprep_1-.sdf:694	16539	fragment-glide-dock_SP.198	2023-10-13 17:06:40	2023-10-13 17:06:40			C:\Users\Haider Thaer\OneDrive - Jamia Millia Islamia (A Central University)\Desktop\plm9 project\fragment-glide-dock_XP	fragment-glide-dock_XP_pv.maegz	143																				fragment-glide-dock_SP													F7217981862		2	2	3	0.900	57.800
	OTAVA-FRAGMENT-LIBRARY-ligprep_1-.sdf:7318	16540	fragment-glide-dock_SP.539	2023-10-13 17:06:40	2023-10-13 17:06:40			C:\Users\Haider Thaer\OneDrive - Jamia Millia Islamia (A Central University)\Desktop\plm9 project\fragment-glide-dock_XP	fragment-glide-dock_XP_pv.maegz	144																				fragment-glide-dock_SP													F1780409		2	3	2	1.000	57.500
	OTAVA-FRAGMENT-LIBRARY-ligprep_1-.sdf:139	16541	fragment-glide-dock_SP.292	2023-10-13 17:06:40	2023-10-13 17:06:40			C:\Users\Haider Thaer\OneDrive - Jamia Millia Islamia (A Central University)\Desktop\plm9 project\fragment-glide-dock_XP	fragment-glide-dock_XP_pv.maegz	145																				fragment-glide-dock_SP													F9080320		2	4	3	2.500	54.000
	OTAVA-FRAGMENT-LIBRARY-ligprep_1-.sdf:4441	16542	fragment-glide-dock_SP.152	2023-10-13 17:06:40	2023-10-13 17:06:40			C:\Users\Haider Thaer\OneDrive - Jamia Millia Islamia (A Central University)\Desktop\plm9 project\fragment-glide-dock_XP	fragment-glide-dock_XP_pv.maegz	146																				fragment-glide-dock_SP													F6238578		2	3	3	2.100	66.400
	OTAVA-FRAGMENT-LIBRARY-ligprep_1-.sdf:10215	16543	fragment-glide-dock_SP.88	2023-10-13 17:06:40	2023-10-13 17:06:40			C:\Users\Haider Thaer\OneDrive - Jamia Millia Islamia (A Central University)\Desktop\plm9 project\fragment-glide-dock_XP	fragment-glide-dock_XP_pv.maegz	147																				fragment-glide-dock_SP													F1056726		1	3	1	0.900	51.800
	OTAVA-FRAGMENT-LIBRARY-ligprep_1-.sdf:4144	16544	fragment-glide-dock_SP.2123	2023-10-13 17:06:40	2023-10-13 17:06:40			C:\Users\Haider Thaer\OneDrive - Jamia Millia Islamia (A Central University)\Desktop\plm9 project\fragment-glide-dock_XP	fragment-glide-dock_XP_pv.maegz	148																				fragment-glide-dock_SP													F6668407		0	2	0	2.000	30.200
	OTAVA-FRAGMENT-LIBRARY-ligprep_1-.sdf:3902	16545	fragment-glide-dock_SP.253	2023-10-13 17:06:40	2023-10-13 17:06:40			C:\Users\Haider Thaer\OneDrive - Jamia Millia Islamia (A Central University)\Desktop\plm9 project\fragment-glide-dock_XP	fragment-glide-dock_XP_pv.maegz	149																				fragment-glide-dock_SP													F7010260049		0	4	3	0.700	59.000
	OTAVA-FRAGMENT-LIBRARY-ligprep_1-.sdf:4168	16546	fragment-glide-dock_SP.677	2023-10-13 17:06:40	2023-10-13 17:06:40			C:\Users\Haider Thaer\OneDrive - Jamia Millia Islamia (A Central University)\Desktop\plm9 project\fragment-glide-dock_XP	fragment-glide-dock_XP_pv.maegz	150																				fragment-glide-dock_SP													F6667728		0	4	2	0.900	78.300
	OTAVA-FRAGMENT-LIBRARY-ligprep_1-.sdf:2596	16547	fragment-glide-dock_SP.555	2023-10-13 17:06:40	2023-10-13 17:06:40			C:\Users\Haider Thaer\OneDrive - Jamia Millia Islamia (A Central University)\Desktop\plm9 project\fragment-glide-dock_XP	fragment-glide-dock_XP_pv.maegz	151																				fragment-glide-dock_SP													F7020661302		1	3	3	2.000	46.500
	OTAVA-FRAGMENT-LIBRARY-ligprep_1-.sdf:5519	16548	fragment-glide-dock_SP.349	2023-10-13 17:06:40	2023-10-13 17:06:40			C:\Users\Haider Thaer\OneDrive - Jamia Millia Islamia (A Central University)\Desktop\plm9 project\fragment-glide-dock_XP	fragment-glide-dock_XP_pv.maegz	152																				fragment-glide-dock_SP													F3851336		1	4	2	2.200	55.100
	OTAVA-FRAGMENT-LIBRARY-ligprep_1-.sdf:1247	16549	fragment-glide-dock_SP.102	2023-10-13 17:06:40	2023-10-13 17:06:40			C:\Users\Haider Thaer\OneDrive - Jamia Millia Islamia (A Central University)\Desktop\plm9 project\fragment-glide-dock_XP	fragment-glide-dock_XP_pv.maegz	153																				fragment-glide-dock_SP													F7126703		0	3	1	2.600	71.300
	OTAVA-FRAGMENT-LIBRARY-ligprep_1-.sdf:3249	16550	fragment-glide-dock_SP.129	2023-10-13 17:06:40	2023-10-13 17:06:40			C:\Users\Haider Thaer\OneDrive - Jamia Millia Islamia (A Central University)\Desktop\plm9 project\fragment-glide-dock_XP	fragment-glide-dock_XP_pv.maegz	154																				fragment-glide-dock_SP													F7018801414		2	4	1	-0.700	65.800
	OTAVA-FRAGMENT-LIBRARY-ligprep_1-.sdf:578	16551	fragment-glide-dock_SP.2353	2023-10-13 17:06:40	2023-10-13 17:06:40			C:\Users\Haider Thaer\OneDrive - Jamia Millia Islamia (A Central University)\Desktop\plm9 project\fragment-glide-dock_XP	fragment-glide-dock_XP_pv.maegz	155																				fragment-glide-dock_SP													F7559148		2	3	2	2.700	57.800
	OTAVA-FRAGMENT-LIBRARY-ligprep_1-.sdf:8705	16552	fragment-glide-dock_SP.128	2023-10-13 17:06:40	2023-10-13 17:06:40			C:\Users\Haider Thaer\OneDrive - Jamia Millia Islamia (A Central University)\Desktop\plm9 project\fragment-glide-dock_XP	fragment-glide-dock_XP_pv.maegz	156																				fragment-glide-dock_SP													F1314086		0	3	3	1.200	43.600
	OTAVA-FRAGMENT-LIBRARY-ligprep_1-.sdf:1412	16553	fragment-glide-dock_SP.401	2023-10-13 17:06:40	2023-10-13 17:06:40			C:\Users\Haider Thaer\OneDrive - Jamia Millia Islamia (A Central University)\Desktop\plm9 project\fragment-glide-dock_XP	fragment-glide-dock_XP_pv.maegz	157																				fragment-glide-dock_SP													F7119930099		2	4	2	0.700	67.400
	OTAVA-FRAGMENT-LIBRARY-ligprep_1-.sdf:4172	16554	fragment-glide-dock_SP.363	2023-10-13 17:06:40	2023-10-13 17:06:40			C:\Users\Haider Thaer\OneDrive - Jamia Millia Islamia (A Central University)\Desktop\plm9 project\fragment-glide-dock_XP	fragment-glide-dock_XP_pv.maegz	158																				fragment-glide-dock_SP													F6667693		1	3	3	1.600	61.800
	OTAVA-FRAGMENT-LIBRARY-ligprep_1-.sdf:7941	16555	fragment-glide-dock_SP.132	2023-10-13 17:06:40	2023-10-13 17:06:40			C:\Users\Haider Thaer\OneDrive - Jamia Millia Islamia (A Central University)\Desktop\plm9 project\fragment-glide-dock_XP	fragment-glide-dock_XP_pv.maegz	159																				fragment-glide-dock_SP													F1521760		1	2	1	2.500	43.300
	OTAVA-FRAGMENT-LIBRARY-ligprep_1-.sdf:5391	16556	fragment-glide-dock_SP.2272	2023-10-13 17:06:40	2023-10-13 17:06:40			C:\Users\Haider Thaer\OneDrive - Jamia Millia Islamia (A Central University)\Desktop\plm9 project\fragment-glide-dock_XP	fragment-glide-dock_XP_pv.maegz	160																				fragment-glide-dock_SP													F4284091		2	4	3	1.800	62.200
	OTAVA-FRAGMENT-LIBRARY-ligprep_1-.sdf:4442	16557	fragment-glide-dock_SP.260	2023-10-13 17:06:40	2023-10-13 17:06:40			C:\Users\Haider Thaer\OneDrive - Jamia Millia Islamia (A Central University)\Desktop\plm9 project\fragment-glide-dock_XP	fragment-glide-dock_XP_pv.maegz	161																				fragment-glide-dock_SP													F6238385		2	4	3	0.500	79.300
	OTAVA-FRAGMENT-LIBRARY-ligprep_1-.sdf:10985	16558	fragment-glide-dock_SP.145	2023-10-13 17:06:40	2023-10-13 17:06:40			C:\Users\Haider Thaer\OneDrive - Jamia Millia Islamia (A Central University)\Desktop\plm9 project\fragment-glide-dock_XP	fragment-glide-dock_XP_pv.maegz	162																				fragment-glide-dock_SP													F0127460251		0	4	2	0.900	76.500
	OTAVA-FRAGMENT-LIBRARY-ligprep_1-.sdf:1357	16559	fragment-glide-dock_SP.2830	2023-10-13 17:06:40	2023-10-13 17:06:40			C:\Users\Haider Thaer\OneDrive - Jamia Millia Islamia (A Central University)\Desktop\plm9 project\fragment-glide-dock_XP	fragment-glide-dock_XP_pv.maegz	163																				fragment-glide-dock_SP													F7119986359		0	3	3	2.500	35.800
	OTAVA-FRAGMENT-LIBRARY-ligprep_1-.sdf:10955	16560	fragment-glide-dock_SP.2738	2023-10-13 17:06:40	2023-10-13 17:06:40			C:\Users\Haider Thaer\OneDrive - Jamia Millia Islamia (A Central University)\Desktop\plm9 project\fragment-glide-dock_XP	fragment-glide-dock_XP_pv.maegz	164																				fragment-glide-dock_SP													F0128680023		1	4	2	2.200	49.600
	OTAVA-FRAGMENT-LIBRARY-ligprep_1-.sdf:5439	16561	fragment-glide-dock_SP.2492	2023-10-13 17:06:40	2023-10-13 17:06:40			C:\Users\Haider Thaer\OneDrive - Jamia Millia Islamia (A Central University)\Desktop\plm9 project\fragment-glide-dock_XP	fragment-glide-dock_XP_pv.maegz	165																				fragment-glide-dock_SP													F4162666		0	1	0	1.100	17.300
	OTAVA-FRAGMENT-LIBRARY-ligprep_1-.sdf:9817	16562	fragment-glide-dock_SP.61	2023-10-13 17:06:40	2023-10-13 17:06:40			C:\Users\Haider Thaer\OneDrive - Jamia Millia Islamia (A Central University)\Desktop\plm9 project\fragment-glide-dock_XP	fragment-glide-dock_XP_pv.maegz	166																				fragment-glide-dock_SP													F11186087		0	4	2	0.800	71.400
	OTAVA-FRAGMENT-LIBRARY-ligprep_1-.sdf:9213	16563	fragment-glide-dock_SP.1962	2023-10-13 17:06:40	2023-10-13 17:06:40			C:\Users\Haider Thaer\OneDrive - Jamia Millia Islamia (A Central University)\Desktop\plm9 project\fragment-glide-dock_XP	fragment-glide-dock_XP_pv.maegz	167																				fragment-glide-dock_SP													F1218883		1	4	2	0.500	70.000
	OTAVA-FRAGMENT-LIBRARY-ligprep_1-.sdf:9274	16564	fragment-glide-dock_SP.2244	2023-10-13 17:06:40	2023-10-13 17:06:40			C:\Users\Haider Thaer\OneDrive - Jamia Millia Islamia (A Central University)\Desktop\plm9 project\fragment-glide-dock_XP	fragment-glide-dock_XP_pv.maegz	168																				fragment-glide-dock_SP													F1216284		1	2	1	1.600	71.600
	OTAVA-FRAGMENT-LIBRARY-ligprep_1-.sdf:545	16565	fragment-glide-dock_SP.1628	2023-10-13 17:06:40	2023-10-13 17:06:40			C:\Users\Haider Thaer\OneDrive - Jamia Millia Islamia (A Central University)\Desktop\plm9 project\fragment-glide-dock_XP	fragment-glide-dock_XP_pv.maegz	169																				fragment-glide-dock_SP													F7559761		1	2	2	0.600	49.400
	OTAVA-FRAGMENT-LIBRARY-ligprep_1-.sdf:1245	16566	fragment-glide-dock_SP.2243	2023-10-13 17:06:40	2023-10-13 17:06:40			C:\Users\Haider Thaer\OneDrive - Jamia Millia Islamia (A Central University)\Desktop\plm9 project\fragment-glide-dock_XP	fragment-glide-dock_XP_pv.maegz	170																				fragment-glide-dock_SP													F7126867		0	3	1	2.900	71.300
	OTAVA-FRAGMENT-LIBRARY-ligprep_1-.sdf:2692	16567	fragment-glide-dock_SP.2187	2023-10-13 17:06:40	2023-10-13 17:06:40			C:\Users\Haider Thaer\OneDrive - Jamia Millia Islamia (A Central University)\Desktop\plm9 project\fragment-glide-dock_XP	fragment-glide-dock_XP_pv.maegz	171																				fragment-glide-dock_SP													F7020570049		2	4	3	1.800	75.000
	OTAVA-FRAGMENT-LIBRARY-ligprep_1-.sdf:5515	16568	fragment-glide-dock_SP.1073	2023-10-13 17:06:40	2023-10-13 17:06:40			C:\Users\Haider Thaer\OneDrive - Jamia Millia Islamia (A Central University)\Desktop\plm9 project\fragment-glide-dock_XP	fragment-glide-dock_XP_pv.maegz	172																				fragment-glide-dock_SP													F3851340		1	4	1	0.700	55.100
	OTAVA-FRAGMENT-LIBRARY-ligprep_1-.sdf:1522	16569	fragment-glide-dock_SP.1221	2023-10-13 17:06:40	2023-10-13 17:06:40			C:\Users\Haider Thaer\OneDrive - Jamia Millia Islamia (A Central University)\Desktop\plm9 project\fragment-glide-dock_XP	fragment-glide-dock_XP_pv.maegz	173																				fragment-glide-dock_SP													F7119832695		1	3	3	2.800	47.600
	OTAVA-FRAGMENT-LIBRARY-ligprep_1-.sdf:10745	16570	fragment-glide-dock_SP.911	2023-10-13 17:06:40	2023-10-13 17:06:40			C:\Users\Haider Thaer\OneDrive - Jamia Millia Islamia (A Central University)\Desktop\plm9 project\fragment-glide-dock_XP	fragment-glide-dock_XP_pv.maegz	174																				fragment-glide-dock_SP													F1006887		1	2	2	3.000	38.300
	OTAVA-FRAGMENT-LIBRARY-ligprep_1-.sdf:2912	16571	fragment-glide-dock_SP.20	2023-10-13 17:06:40	2023-10-13 17:06:40			C:\Users\Haider Thaer\OneDrive - Jamia Millia Islamia (A Central University)\Desktop\plm9 project\fragment-glide-dock_XP	fragment-glide-dock_XP_pv.maegz	175																				fragment-glide-dock_SP													F7020366450		1	3	1	2.400	56.700
	OTAVA-FRAGMENT-LIBRARY-ligprep_1-.sdf:8465	16572	fragment-glide-dock_SP.131	2023-10-13 17:06:40	2023-10-13 17:06:40			C:\Users\Haider Thaer\OneDrive - Jamia Millia Islamia (A Central University)\Desktop\plm9 project\fragment-glide-dock_XP	fragment-glide-dock_XP_pv.maegz	176																				fragment-glide-dock_SP													F1375325		1	2	3	1.200	68.400
	OTAVA-FRAGMENT-LIBRARY-ligprep_1-.sdf:6074	16573	fragment-glide-dock_SP.1641	2023-10-13 17:06:40	2023-10-13 17:06:40			C:\Users\Haider Thaer\OneDrive - Jamia Millia Islamia (A Central University)\Desktop\plm9 project\fragment-glide-dock_XP	fragment-glide-dock_XP_pv.maegz	177																				fragment-glide-dock_SP													F3121137		1	3	3	3.000	55.100
	OTAVA-FRAGMENT-LIBRARY-ligprep_1-.sdf:4440	16574	fragment-glide-dock_SP.1147	2023-10-13 17:06:40	2023-10-13 17:06:40			C:\Users\Haider Thaer\OneDrive - Jamia Millia Islamia (A Central University)\Desktop\plm9 project\fragment-glide-dock_XP	fragment-glide-dock_XP_pv.maegz	178																				fragment-glide-dock_SP													F6238582		2	3	3	1.800	66.400
	OTAVA-FRAGMENT-LIBRARY-ligprep_1-.sdf:1921	16575	fragment-glide-dock_SP.31	2023-10-13 17:06:40	2023-10-13 17:06:40			C:\Users\Haider Thaer\OneDrive - Jamia Millia Islamia (A Central University)\Desktop\plm9 project\fragment-glide-dock_XP	fragment-glide-dock_XP_pv.maegz	179																				fragment-glide-dock_SP													F7117160193		1	4	1	2.700	63.300
	OTAVA-FRAGMENT-LIBRARY-ligprep_1-.sdf:7539	16576	fragment-glide-dock_SP.933	2023-10-13 17:06:40	2023-10-13 17:06:40			C:\Users\Haider Thaer\OneDrive - Jamia Millia Islamia (A Central University)\Desktop\plm9 project\fragment-glide-dock_XP	fragment-glide-dock_XP_pv.maegz	180																				fragment-glide-dock_SP													F1705444		0	3	3	1.700	43.600
	OTAVA-FRAGMENT-LIBRARY-ligprep_1-.sdf:9103	16577	fragment-glide-dock_SP.399	2023-10-13 17:06:40	2023-10-13 17:06:40			C:\Users\Haider Thaer\OneDrive - Jamia Millia Islamia (A Central University)\Desktop\plm9 project\fragment-glide-dock_XP	fragment-glide-dock_XP_pv.maegz	181																				fragment-glide-dock_SP													F12482172		1	4	3	2.400	79.800
	OTAVA-FRAGMENT-LIBRARY-ligprep_1-.sdf:3978	16578	fragment-glide-dock_SP.1779	2023-10-13 17:06:40	2023-10-13 17:06:40			C:\Users\Haider Thaer\OneDrive - Jamia Millia Islamia (A Central University)\Desktop\plm9 project\fragment-glide-dock_XP	fragment-glide-dock_XP_pv.maegz	182																				fragment-glide-dock_SP													F7006980		0	4	2	2.900	46.800
	OTAVA-FRAGMENT-LIBRARY-ligprep_1-.sdf:11413	16579	fragment-glide-dock_SP.631	2023-10-13 17:06:40	2023-10-13 17:06:40			C:\Users\Haider Thaer\OneDrive - Jamia Millia Islamia (A Central University)\Desktop\plm9 project\fragment-glide-dock_XP	fragment-glide-dock_XP_pv.maegz	183																				fragment-glide-dock_SP													F0110520136		1	3	0	2.800	54.500
	OTAVA-FRAGMENT-LIBRARY-ligprep_1-.sdf:7680	16580	fragment-glide-dock_SP.148	2023-10-13 17:06:40	2023-10-13 17:06:40			C:\Users\Haider Thaer\OneDrive - Jamia Millia Islamia (A Central University)\Desktop\plm9 project\fragment-glide-dock_XP	fragment-glide-dock_XP_pv.maegz	184																				fragment-glide-dock_SP													F1664101		0	1	1	3.000	17.300
	OTAVA-FRAGMENT-LIBRARY-ligprep_1-.sdf:3221	16581	fragment-glide-dock_SP.296	2023-10-13 17:06:40	2023-10-13 17:06:40			C:\Users\Haider Thaer\OneDrive - Jamia Millia Islamia (A Central University)\Desktop\plm9 project\fragment-glide-dock_XP	fragment-glide-dock_XP_pv.maegz	185																				fragment-glide-dock_SP													F7018880317		2	4	3	2.100	75.000
	OTAVA-FRAGMENT-LIBRARY-ligprep_1-.sdf:9972	16582	fragment-glide-dock_SP.819	2023-10-13 17:06:40	2023-10-13 17:06:40			C:\Users\Haider Thaer\OneDrive - Jamia Millia Islamia (A Central University)\Desktop\plm9 project\fragment-glide-dock_XP	fragment-glide-dock_XP_pv.maegz	186																				fragment-glide-dock_SP													F1104331		1	2	3	2.900	65.500
	OTAVA-FRAGMENT-LIBRARY-ligprep_1-.sdf:3671	16583	fragment-glide-dock_SP.1643	2023-10-13 17:06:40	2023-10-13 17:06:40			C:\Users\Haider Thaer\OneDrive - Jamia Millia Islamia (A Central University)\Desktop\plm9 project\fragment-glide-dock_XP	fragment-glide-dock_XP_pv.maegz	187																				fragment-glide-dock_SP													F7013110151		0	3	2	2.100	46.600
	OTAVA-FRAGMENT-LIBRARY-ligprep_1-.sdf:11269	16584	fragment-glide-dock_SP.114	2023-10-13 17:06:40	2023-10-13 17:06:40			C:\Users\Haider Thaer\OneDrive - Jamia Millia Islamia (A Central University)\Desktop\plm9 project\fragment-glide-dock_XP	fragment-glide-dock_XP_pv.maegz	188																				fragment-glide-dock_SP													F0115030003		1	3	3	1.700	66.500
	OTAVA-FRAGMENT-LIBRARY-ligprep_1-.sdf:1392	16585	fragment-glide-dock_SP.180	2023-10-13 17:06:40	2023-10-13 17:06:40			C:\Users\Haider Thaer\OneDrive - Jamia Millia Islamia (A Central University)\Desktop\plm9 project\fragment-glide-dock_XP	fragment-glide-dock_XP_pv.maegz	189																				fragment-glide-dock_SP													F7119981996		2	4	1	1.900	75.600
	OTAVA-FRAGMENT-LIBRARY-ligprep_1-.sdf:130	16586	fragment-glide-dock_SP.559	2023-10-13 17:06:40	2023-10-13 17:06:40			C:\Users\Haider Thaer\OneDrive - Jamia Millia Islamia (A Central University)\Desktop\plm9 project\fragment-glide-dock_XP	fragment-glide-dock_XP_pv.maegz	190																				fragment-glide-dock_SP													F9080335		2	3	3	2.000	69.600
	OTAVA-FRAGMENT-LIBRARY-ligprep_1-.sdf:9566	16587	fragment-glide-dock_SP.282	2023-10-13 17:06:40	2023-10-13 17:06:40			C:\Users\Haider Thaer\OneDrive - Jamia Millia Islamia (A Central University)\Desktop\plm9 project\fragment-glide-dock_XP	fragment-glide-dock_XP_pv.maegz	191																				fragment-glide-dock_SP													F1157519		1	4	3	0.500	75.700
	OTAVA-FRAGMENT-LIBRARY-ligprep_1-.sdf:882	16588	fragment-glide-dock_SP.927	2023-10-13 17:06:40	2023-10-13 17:06:40			C:\Users\Haider Thaer\OneDrive - Jamia Millia Islamia (A Central University)\Desktop\plm9 project\fragment-glide-dock_XP	fragment-glide-dock_XP_pv.maegz	192																				fragment-glide-dock_SP													F7211970038		2	2	1	2.800	48.200
	OTAVA-FRAGMENT-LIBRARY-ligprep_1-.sdf:6007	16589	fragment-glide-dock_SP.641	2023-10-13 17:06:40	2023-10-13 17:06:40			C:\Users\Haider Thaer\OneDrive - Jamia Millia Islamia (A Central University)\Desktop\plm9 project\fragment-glide-dock_XP	fragment-glide-dock_XP_pv.maegz	193																				fragment-glide-dock_SP													F3353947		1	2	0	2.200	24.900
	OTAVA-FRAGMENT-LIBRARY-ligprep_1-.sdf:393	16590	fragment-glide-dock_SP.189	2023-10-13 17:06:40	2023-10-13 17:06:40			C:\Users\Haider Thaer\OneDrive - Jamia Millia Islamia (A Central University)\Desktop\plm9 project\fragment-glide-dock_XP	fragment-glide-dock_XP_pv.maegz	194																				fragment-glide-dock_SP													F7569948		2	3	3	2.100	58.200
	OTAVA-FRAGMENT-LIBRARY-ligprep_1-.sdf:8716	16591	fragment-glide-dock_SP.62	2023-10-13 17:06:40	2023-10-13 17:06:40			C:\Users\Haider Thaer\OneDrive - Jamia Millia Islamia (A Central University)\Desktop\plm9 project\fragment-glide-dock_XP	fragment-glide-dock_XP_pv.maegz	195																				fragment-glide-dock_SP													F1313772		3	3	1	2.300	74.900
	OTAVA-FRAGMENT-LIBRARY-ligprep_1-.sdf:7538	16592	fragment-glide-dock_SP.1011	2023-10-13 17:06:40	2023-10-13 17:06:40			C:\Users\Haider Thaer\OneDrive - Jamia Millia Islamia (A Central University)\Desktop\plm9 project\fragment-glide-dock_XP	fragment-glide-dock_XP_pv.maegz	196																				fragment-glide-dock_SP													F1705446		1	4	3	0.700	64.600
	OTAVA-FRAGMENT-LIBRARY-ligprep_1-.sdf:8904	16593	fragment-glide-dock_SP.2231	2023-10-13 17:06:40	2023-10-13 17:06:40			C:\Users\Haider Thaer\OneDrive - Jamia Millia Islamia (A Central University)\Desktop\plm9 project\fragment-glide-dock_XP	fragment-glide-dock_XP_pv.maegz	197																				fragment-glide-dock_SP													F1290554		0	1	1	2.200	73.800
	OTAVA-FRAGMENT-LIBRARY-ligprep_1-.sdf:11382	16594	fragment-glide-dock_SP.2170	2023-10-13 17:06:40	2023-10-13 17:06:40			C:\Users\Haider Thaer\OneDrive - Jamia Millia Islamia (A Central University)\Desktop\plm9 project\fragment-glide-dock_XP	fragment-glide-dock_XP_pv.maegz	198																				fragment-glide-dock_SP													F0111070326		0	1	1	2.200	45.500
	OTAVA-FRAGMENT-LIBRARY-ligprep_1-.sdf:354	16595	fragment-glide-dock_SP.1351	2023-10-13 17:06:40	2023-10-13 17:06:40			C:\Users\Haider Thaer\OneDrive - Jamia Millia Islamia (A Central University)\Desktop\plm9 project\fragment-glide-dock_XP	fragment-glide-dock_XP_pv.maegz	199																				fragment-glide-dock_SP													F7571083		1	3	2	0.600	49.800
	OTAVA-FRAGMENT-LIBRARY-ligprep_1-.sdf:3090	16596	fragment-glide-dock_SP.2734	2023-10-13 17:06:40	2023-10-13 17:06:40			C:\Users\Haider Thaer\OneDrive - Jamia Millia Islamia (A Central University)\Desktop\plm9 project\fragment-glide-dock_XP	fragment-glide-dock_XP_pv.maegz	200																				fragment-glide-dock_SP													F7020230036		1	3	1	0.800	78.400
	OTAVA-FRAGMENT-LIBRARY-ligprep_1-.sdf:9276	16597	fragment-glide-dock_SP.1236	2023-10-13 17:06:40	2023-10-13 17:06:40			C:\Users\Haider Thaer\OneDrive - Jamia Millia Islamia (A Central University)\Desktop\plm9 project\fragment-glide-dock_XP	fragment-glide-dock_XP_pv.maegz	201																				fragment-glide-dock_SP													F1216165		2	3	1	1.600	67.600
	OTAVA-FRAGMENT-LIBRARY-ligprep_1-.sdf:3139	16598	fragment-glide-dock_SP.2138	2023-10-13 17:06:40	2023-10-13 17:06:40			C:\Users\Haider Thaer\OneDrive - Jamia Millia Islamia (A Central University)\Desktop\plm9 project\fragment-glide-dock_XP	fragment-glide-dock_XP_pv.maegz	202																				fragment-glide-dock_SP													F7020020687		1	2	1	2.700	67.100
	OTAVA-FRAGMENT-LIBRARY-ligprep_1-.sdf:10969	16599	fragment-glide-dock_SP.9	2023-10-13 17:06:40	2023-10-13 17:06:40			C:\Users\Haider Thaer\OneDrive - Jamia Millia Islamia (A Central University)\Desktop\plm9 project\fragment-glide-dock_XP	fragment-glide-dock_XP_pv.maegz	203																				fragment-glide-dock_SP													F0127500003		1	3	1	2.900	56.700
	OTAVA-FRAGMENT-LIBRARY-ligprep_1-.sdf:7907	16600	fragment-glide-dock_SP.2031	2023-10-13 17:06:40	2023-10-13 17:06:40			C:\Users\Haider Thaer\OneDrive - Jamia Millia Islamia (A Central University)\Desktop\plm9 project\fragment-glide-dock_XP	fragment-glide-dock_XP_pv.maegz	204																				fragment-glide-dock_SP													F1529275		1	3	2	1.200	78.400
	OTAVA-FRAGMENT-LIBRARY-ligprep_1-.sdf:9455	16601	fragment-glide-dock_SP.1549	2023-10-13 17:06:40	2023-10-13 17:06:40			C:\Users\Haider Thaer\OneDrive - Jamia Millia Islamia (A Central University)\Desktop\plm9 project\fragment-glide-dock_XP	fragment-glide-dock_XP_pv.maegz	205																				fragment-glide-dock_SP													F1179523		1	2	1	2.200	43.800
	OTAVA-FRAGMENT-LIBRARY-ligprep_1-.sdf:2755	16602	fragment-glide-dock_SP.155	2023-10-13 17:06:40	2023-10-13 17:06:40			C:\Users\Haider Thaer\OneDrive - Jamia Millia Islamia (A Central University)\Desktop\plm9 project\fragment-glide-dock_XP	fragment-glide-dock_XP_pv.maegz	206																				fragment-glide-dock_SP													F7020527604		3	4	2	2.600	73.700
	OTAVA-FRAGMENT-LIBRARY-ligprep_1-.sdf:5819	16603	fragment-glide-dock_SP.2242	2023-10-13 17:06:40	2023-10-13 17:06:40			C:\Users\Haider Thaer\OneDrive - Jamia Millia Islamia (A Central University)\Desktop\plm9 project\fragment-glide-dock_XP	fragment-glide-dock_XP_pv.maegz	207																				fragment-glide-dock_SP													F3463850		0	3	3	1.600	54.700
	OTAVA-FRAGMENT-LIBRARY-ligprep_1-.sdf:4470	16604	fragment-glide-dock_SP.1541	2023-10-13 17:06:40	2023-10-13 17:06:40			C:\Users\Haider Thaer\OneDrive - Jamia Millia Islamia (A Central University)\Desktop\plm9 project\fragment-glide-dock_XP	fragment-glide-dock_XP_pv.maegz	208																				fragment-glide-dock_SP													F6138908		0	4	2	2.300	56.300
	OTAVA-FRAGMENT-LIBRARY-ligprep_1-.sdf:1194	16605	fragment-glide-dock_SP.328	2023-10-13 17:06:40	2023-10-13 17:06:40			C:\Users\Haider Thaer\OneDrive - Jamia Millia Islamia (A Central University)\Desktop\plm9 project\fragment-glide-dock_XP	fragment-glide-dock_XP_pv.maegz	209																				fragment-glide-dock_SP													F7130434		1	4	2	1.500	70.000
	OTAVA-FRAGMENT-LIBRARY-ligprep_1-.sdf:8646	16606	fragment-glide-dock_SP.1888	2023-10-13 17:06:40	2023-10-13 17:06:40			C:\Users\Haider Thaer\OneDrive - Jamia Millia Islamia (A Central University)\Desktop\plm9 project\fragment-glide-dock_XP	fragment-glide-dock_XP_pv.maegz	210																				fragment-glide-dock_SP													F1357241		1	3	2	2.900	63.300
	OTAVA-FRAGMENT-LIBRARY-ligprep_1-.sdf:11516	16607	fragment-glide-dock_SP.124	2023-10-13 17:06:40	2023-10-13 17:06:40			C:\Users\Haider Thaer\OneDrive - Jamia Millia Islamia (A Central University)\Desktop\plm9 project\fragment-glide-dock_XP	fragment-glide-dock_XP_pv.maegz	211																				fragment-glide-dock_SP													F0107980007		0	2	1	1.900	32.700
	OTAVA-FRAGMENT-LIBRARY-ligprep_1-.sdf:5210	16608	fragment-glide-dock_SP.383	2023-10-13 17:06:40	2023-10-13 17:06:40			C:\Users\Haider Thaer\OneDrive - Jamia Millia Islamia (A Central University)\Desktop\plm9 project\fragment-glide-dock_XP	fragment-glide-dock_XP_pv.maegz	212																				fragment-glide-dock_SP													F4435007		1	4	3	1.900	70.000
	OTAVA-FRAGMENT-LIBRARY-ligprep_1-.sdf:9254	16609	fragment-glide-dock_SP.685	2023-10-13 17:06:40	2023-10-13 17:06:40			C:\Users\Haider Thaer\OneDrive - Jamia Millia Islamia (A Central University)\Desktop\plm9 project\fragment-glide-dock_XP	fragment-glide-dock_XP_pv.maegz	213																				fragment-glide-dock_SP													F1218113		3	3	3	1.100	74.900
	OTAVA-FRAGMENT-LIBRARY-ligprep_1-.sdf:3057	16610	fragment-glide-dock_SP.66	2023-10-13 17:06:40	2023-10-13 17:06:40			C:\Users\Haider Thaer\OneDrive - Jamia Millia Islamia (A Central University)\Desktop\plm9 project\fragment-glide-dock_XP	fragment-glide-dock_XP_pv.maegz	214																				fragment-glide-dock_SP													F7020300002		1	3	2	1.500	66.800
	OTAVA-FRAGMENT-LIBRARY-ligprep_1-.sdf:10976	16611	fragment-glide-dock_SP.1756	2023-10-13 17:06:40	2023-10-13 17:06:40			C:\Users\Haider Thaer\OneDrive - Jamia Millia Islamia (A Central University)\Desktop\plm9 project\fragment-glide-dock_XP	fragment-glide-dock_XP_pv.maegz	215																				fragment-glide-dock_SP													F0127480027		1	3	3	2.400	68.600
	OTAVA-FRAGMENT-LIBRARY-ligprep_1-.sdf:2840	16612	fragment-glide-dock_SP.1385	2023-10-13 17:06:40	2023-10-13 17:06:40			C:\Users\Haider Thaer\OneDrive - Jamia Millia Islamia (A Central University)\Desktop\plm9 project\fragment-glide-dock_XP	fragment-glide-dock_XP_pv.maegz	216																				fragment-glide-dock_SP													F7020410204		1	4	2	2.800	68.000
	OTAVA-FRAGMENT-LIBRARY-ligprep_1-.sdf:3379	16613	fragment-glide-dock_SP.943	2023-10-13 17:06:40	2023-10-13 17:06:40			C:\Users\Haider Thaer\OneDrive - Jamia Millia Islamia (A Central University)\Desktop\plm9 project\fragment-glide-dock_XP	fragment-glide-dock_XP_pv.maegz	217																				fragment-glide-dock_SP													F7017560100		0	3	3	2.600	78.000
	OTAVA-FRAGMENT-LIBRARY-ligprep_1-.sdf:9430	16614	fragment-glide-dock_SP.467	2023-10-13 17:06:40	2023-10-13 17:06:40			C:\Users\Haider Thaer\OneDrive - Jamia Millia Islamia (A Central University)\Desktop\plm9 project\fragment-glide-dock_XP	fragment-glide-dock_XP_pv.maegz	218																				fragment-glide-dock_SP													F1182688		0	2	2	2.700	61.400
	OTAVA-FRAGMENT-LIBRARY-ligprep_1-.sdf:9563	16615	fragment-glide-dock_SP.277	2023-10-13 17:06:40	2023-10-13 17:06:40			C:\Users\Haider Thaer\OneDrive - Jamia Millia Islamia (A Central University)\Desktop\plm9 project\fragment-glide-dock_XP	fragment-glide-dock_XP_pv.maegz	219																				fragment-glide-dock_SP													F1158345		1	4	3	1.000	75.700
	OTAVA-FRAGMENT-LIBRARY-ligprep_1-.sdf:7298	16616	fragment-glide-dock_SP.1851	2023-10-13 17:06:40	2023-10-13 17:06:40			C:\Users\Haider Thaer\OneDrive - Jamia Millia Islamia (A Central University)\Desktop\plm9 project\fragment-glide-dock_XP	fragment-glide-dock_XP_pv.maegz	220																				fragment-glide-dock_SP													F1782538		1	3	2	1.900	78.400
	OTAVA-FRAGMENT-LIBRARY-ligprep_1-.sdf:3724	16617	fragment-glide-dock_SP.370	2023-10-13 17:06:40	2023-10-13 17:06:40			C:\Users\Haider Thaer\OneDrive - Jamia Millia Islamia (A Central University)\Desktop\plm9 project\fragment-glide-dock_XP	fragment-glide-dock_XP_pv.maegz	221																				fragment-glide-dock_SP													F7012340142		0	3	2	1.000	78.000
	OTAVA-FRAGMENT-LIBRARY-ligprep_1-.sdf:228	16618	fragment-glide-dock_SP.1542	2023-10-13 17:06:40	2023-10-13 17:06:40			C:\Users\Haider Thaer\OneDrive - Jamia Millia Islamia (A Central University)\Desktop\plm9 project\fragment-glide-dock_XP	fragment-glide-dock_XP_pv.maegz	222																				fragment-glide-dock_SP													F7846048		1	3	3	1.400	60.900
	OTAVA-FRAGMENT-LIBRARY-ligprep_1-.sdf:142	16619	fragment-glide-dock_SP.2510	2023-10-13 17:06:40	2023-10-13 17:06:40			C:\Users\Haider Thaer\OneDrive - Jamia Millia Islamia (A Central University)\Desktop\plm9 project\fragment-glide-dock_XP	fragment-glide-dock_XP_pv.maegz	223																				fragment-glide-dock_SP													F9080314		1	2	3	2.600	32.300
	OTAVA-FRAGMENT-LIBRARY-ligprep_1-.sdf:4668	16620	fragment-glide-dock_SP.59	2023-10-13 17:06:40	2023-10-13 17:06:40			C:\Users\Haider Thaer\OneDrive - Jamia Millia Islamia (A Central University)\Desktop\plm9 project\fragment-glide-dock_XP	fragment-glide-dock_XP_pv.maegz	224																				fragment-glide-dock_SP													F5970421		1	3	0	2.300	51.800
	OTAVA-FRAGMENT-LIBRARY-ligprep_1-.sdf:9053	16621	fragment-glide-dock_SP.1014	2023-10-13 17:06:40	2023-10-13 17:06:40			C:\Users\Haider Thaer\OneDrive - Jamia Millia Islamia (A Central University)\Desktop\plm9 project\fragment-glide-dock_XP	fragment-glide-dock_XP_pv.maegz	225																				fragment-glide-dock_SP													F1264360		1	3	1	0.700	54.500
	OTAVA-FRAGMENT-LIBRARY-ligprep_1-.sdf:10548	16622	fragment-glide-dock_SP.287	2023-10-13 17:06:40	2023-10-13 17:06:40			C:\Users\Haider Thaer\OneDrive - Jamia Millia Islamia (A Central University)\Desktop\plm9 project\fragment-glide-dock_XP	fragment-glide-dock_XP_pv.maegz	226																				fragment-glide-dock_SP													F10184633		0	3	3	1.500	44.100
	OTAVA-FRAGMENT-LIBRARY-ligprep_1-.sdf:9111	16623	fragment-glide-dock_SP.77	2023-10-13 17:06:40	2023-10-13 17:06:40			C:\Users\Haider Thaer\OneDrive - Jamia Millia Islamia (A Central University)\Desktop\plm9 project\fragment-glide-dock_XP	fragment-glide-dock_XP_pv.maegz	227																				fragment-glide-dock_SP													F12482103		1	3	3	3.000	71.300
	OTAVA-FRAGMENT-LIBRARY-ligprep_1-.sdf:940	16624	fragment-glide-dock_SP.1806	2023-10-13 17:06:40	2023-10-13 17:06:40			C:\Users\Haider Thaer\OneDrive - Jamia Millia Islamia (A Central University)\Desktop\plm9 project\fragment-glide-dock_XP	fragment-glide-dock_XP_pv.maegz	228																				fragment-glide-dock_SP													F7211730097		1	3	1	2.700	61.400
	OTAVA-FRAGMENT-LIBRARY-ligprep_1-.sdf:222	16625	fragment-glide-dock_SP.839	2023-10-13 17:06:40	2023-10-13 17:06:40			C:\Users\Haider Thaer\OneDrive - Jamia Millia Islamia (A Central University)\Desktop\plm9 project\fragment-glide-dock_XP	fragment-glide-dock_XP_pv.maegz	229																				fragment-glide-dock_SP													F8513173		1	2	2	1.000	56.700
	OTAVA-FRAGMENT-LIBRARY-ligprep_1-.sdf:6270	16626	fragment-glide-dock_SP.596	2023-10-13 17:06:40	2023-10-13 17:06:40			C:\Users\Haider Thaer\OneDrive - Jamia Millia Islamia (A Central University)\Desktop\plm9 project\fragment-glide-dock_XP	fragment-glide-dock_XP_pv.maegz	230																				fragment-glide-dock_SP													F2829323		0	4	2	0.100	52.100
	OTAVA-FRAGMENT-LIBRARY-ligprep_1-.sdf:3833	16627	fragment-glide-dock_SP.606	2023-10-13 17:06:40	2023-10-13 17:06:40			C:\Users\Haider Thaer\OneDrive - Jamia Millia Islamia (A Central University)\Desktop\plm9 project\fragment-glide-dock_XP	fragment-glide-dock_XP_pv.maegz	231																				fragment-glide-dock_SP													F7011440034		2	4	2	1.400	65.800
	OTAVA-FRAGMENT-LIBRARY-ligprep_1-.sdf:4693	16628	fragment-glide-dock_SP.742	2023-10-13 17:06:40	2023-10-13 17:06:40			C:\Users\Haider Thaer\OneDrive - Jamia Millia Islamia (A Central University)\Desktop\plm9 project\fragment-glide-dock_XP	fragment-glide-dock_XP_pv.maegz	232																				fragment-glide-dock_SP													F5918614		2	3	2	0.800	62.200
	OTAVA-FRAGMENT-LIBRARY-ligprep_1-.sdf:3748	16629	fragment-glide-dock_SP.2523	2023-10-13 17:06:40	2023-10-13 17:06:40			C:\Users\Haider Thaer\OneDrive - Jamia Millia Islamia (A Central University)\Desktop\plm9 project\fragment-glide-dock_XP	fragment-glide-dock_XP_pv.maegz	233																				fragment-glide-dock_SP													F7012260044		0	2	0	1.400	60.900
	OTAVA-FRAGMENT-LIBRARY-ligprep_1-.sdf:5661	16630	fragment-glide-dock_SP.753	2023-10-13 17:06:40	2023-10-13 17:06:40			C:\Users\Haider Thaer\OneDrive - Jamia Millia Islamia (A Central University)\Desktop\plm9 project\fragment-glide-dock_XP	fragment-glide-dock_XP_pv.maegz	234																				fragment-glide-dock_SP													F3644638	HCl	1	3	3	1.900	73.500
	OTAVA-FRAGMENT-LIBRARY-ligprep_1-.sdf:3755	16631	fragment-glide-dock_SP.75	2023-10-13 17:06:40	2023-10-13 17:06:40			C:\Users\Haider Thaer\OneDrive - Jamia Millia Islamia (A Central University)\Desktop\plm9 project\fragment-glide-dock_XP	fragment-glide-dock_XP_pv.maegz	235																				fragment-glide-dock_SP													F7012250021		2	4	3	2.400	65.800
	OTAVA-FRAGMENT-LIBRARY-ligprep_1-.sdf:2062	16632	fragment-glide-dock_SP.2449	2023-10-13 17:06:40	2023-10-13 17:06:40			C:\Users\Haider Thaer\OneDrive - Jamia Millia Islamia (A Central University)\Desktop\plm9 project\fragment-glide-dock_XP	fragment-glide-dock_XP_pv.maegz	236																				fragment-glide-dock_SP													F7113232241		0	4	3	2.400	52.600
	OTAVA-FRAGMENT-LIBRARY-ligprep_1-.sdf:489	16633	fragment-glide-dock_SP.188	2023-10-13 17:06:40	2023-10-13 17:06:40			C:\Users\Haider Thaer\OneDrive - Jamia Millia Islamia (A Central University)\Desktop\plm9 project\fragment-glide-dock_XP	fragment-glide-dock_XP_pv.maegz	237																				fragment-glide-dock_SP													F7561524		1	2	0	1.200	55.100
	OTAVA-FRAGMENT-LIBRARY-ligprep_1-.sdf:8993	16634	fragment-glide-dock_SP.190	2023-10-13 17:06:40	2023-10-13 17:06:40			C:\Users\Haider Thaer\OneDrive - Jamia Millia Islamia (A Central University)\Desktop\plm9 project\fragment-glide-dock_XP	fragment-glide-dock_XP_pv.maegz	238																				fragment-glide-dock_SP													F1284664		1	3	3	0.400	66.500
	OTAVA-FRAGMENT-LIBRARY-ligprep_1-.sdf:10971	16635	fragment-glide-dock_SP.665	2023-10-13 17:06:40	2023-10-13 17:06:40			C:\Users\Haider Thaer\OneDrive - Jamia Millia Islamia (A Central University)\Desktop\plm9 project\fragment-glide-dock_XP	fragment-glide-dock_XP_pv.maegz	239																				fragment-glide-dock_SP													F0127480154		0	4	3	2.400	80.300
	OTAVA-FRAGMENT-LIBRARY-ligprep_1-.sdf:3013	16636	fragment-glide-dock_SP.161	2023-10-13 17:06:40	2023-10-13 17:06:40			C:\Users\Haider Thaer\OneDrive - Jamia Millia Islamia (A Central University)\Desktop\plm9 project\fragment-glide-dock_XP	fragment-glide-dock_XP_pv.maegz	240																				fragment-glide-dock_SP													F7020300840		3	4	2	2.200	73.700
	OTAVA-FRAGMENT-LIBRARY-ligprep_1-.sdf:1892	16637	fragment-glide-dock_SP.40	2023-10-13 17:06:40	2023-10-13 17:06:40			C:\Users\Haider Thaer\OneDrive - Jamia Millia Islamia (A Central University)\Desktop\plm9 project\fragment-glide-dock_XP	fragment-glide-dock_XP_pv.maegz	241																				fragment-glide-dock_SP													F7117171573		1	3	2	2.600	56.400
	OTAVA-FRAGMENT-LIBRARY-ligprep_1-.sdf:3758	16638	fragment-glide-dock_SP.488	2023-10-13 17:06:40	2023-10-13 17:06:40			C:\Users\Haider Thaer\OneDrive - Jamia Millia Islamia (A Central University)\Desktop\plm9 project\fragment-glide-dock_XP	fragment-glide-dock_XP_pv.maegz	242																				fragment-glide-dock_SP													F7012250016		2	4	3	1.900	65.800
	OTAVA-FRAGMENT-LIBRARY-ligprep_1-.sdf:8696	16639	fragment-glide-dock_SP.409	2023-10-13 17:06:40	2023-10-13 17:06:40			C:\Users\Haider Thaer\OneDrive - Jamia Millia Islamia (A Central University)\Desktop\plm9 project\fragment-glide-dock_XP	fragment-glide-dock_XP_pv.maegz	243																				fragment-glide-dock_SP													F1315016		1	3	2	2.500	61.300
	OTAVA-FRAGMENT-LIBRARY-ligprep_1-.sdf:3717	16640	fragment-glide-dock_SP.2627	2023-10-13 17:06:40	2023-10-13 17:06:40			C:\Users\Haider Thaer\OneDrive - Jamia Millia Islamia (A Central University)\Desktop\plm9 project\fragment-glide-dock_XP	fragment-glide-dock_XP_pv.maegz	244																				fragment-glide-dock_SP													F7012340267		0	2	2	2.600	60.900
	OTAVA-FRAGMENT-LIBRARY-ligprep_1-.sdf:10999	16641	fragment-glide-dock_SP.1230	2023-10-13 17:06:40	2023-10-13 17:06:40			C:\Users\Haider Thaer\OneDrive - Jamia Millia Islamia (A Central University)\Desktop\plm9 project\fragment-glide-dock_XP	fragment-glide-dock_XP_pv.maegz	245																				fragment-glide-dock_SP													F0127442266		2	2	3	2.700	57.300
	OTAVA-FRAGMENT-LIBRARY-ligprep_1-.sdf:5195	16642	fragment-glide-dock_SP.1244	2023-10-13 17:06:40	2023-10-13 17:06:40			C:\Users\Haider Thaer\OneDrive - Jamia Millia Islamia (A Central University)\Desktop\plm9 project\fragment-glide-dock_XP	fragment-glide-dock_XP_pv.maegz	246																				fragment-glide-dock_SP													F4435218		1	4	2	0.500	75.200
	OTAVA-FRAGMENT-LIBRARY-ligprep_1-.sdf:381	16643	fragment-glide-dock_SP.1790	2023-10-13 17:06:40	2023-10-13 17:06:40			C:\Users\Haider Thaer\OneDrive - Jamia Millia Islamia (A Central University)\Desktop\plm9 project\fragment-glide-dock_XP	fragment-glide-dock_XP_pv.maegz	247																				fragment-glide-dock_SP													F7570596		0	3	1	2.200	58.000
	OTAVA-FRAGMENT-LIBRARY-ligprep_1-.sdf:10729	16644	fragment-glide-dock_SP.826	2023-10-13 17:06:40	2023-10-13 17:06:40			C:\Users\Haider Thaer\OneDrive - Jamia Millia Islamia (A Central University)\Desktop\plm9 project\fragment-glide-dock_XP	fragment-glide-dock_XP_pv.maegz	248																				fragment-glide-dock_SP													F1010416		0	3	1	0.500	57.900
	OTAVA-FRAGMENT-LIBRARY-ligprep_1-.sdf:3119	16645	fragment-glide-dock_SP.135	2023-10-13 17:06:40	2023-10-13 17:06:40			C:\Users\Haider Thaer\OneDrive - Jamia Millia Islamia (A Central University)\Desktop\plm9 project\fragment-glide-dock_XP	fragment-glide-dock_XP_pv.maegz	249																				fragment-glide-dock_SP													F7020143416		2	4	0	2.600	50.400
	OTAVA-FRAGMENT-LIBRARY-ligprep_1-.sdf:3342	16646	fragment-glide-dock_SP.275	2023-10-13 17:06:40	2023-10-13 17:06:40			C:\Users\Haider Thaer\OneDrive - Jamia Millia Islamia (A Central University)\Desktop\plm9 project\fragment-glide-dock_XP	fragment-glide-dock_XP_pv.maegz	250																				fragment-glide-dock_SP													F7018654727		0	2	1	1.700	58.400
	OTAVA-FRAGMENT-LIBRARY-ligprep_1-.sdf:8884	16647	fragment-glide-dock_SP.107	2023-10-13 17:06:40	2023-10-13 17:06:40			C:\Users\Haider Thaer\OneDrive - Jamia Millia Islamia (A Central University)\Desktop\plm9 project\fragment-glide-dock_XP	fragment-glide-dock_XP_pv.maegz	251																				fragment-glide-dock_SP													F1298056		0	2	2	3.000	26.500
	OTAVA-FRAGMENT-LIBRARY-ligprep_1-.sdf:11168	16648	fragment-glide-dock_SP.271	2023-10-13 17:06:40	2023-10-13 17:06:40			C:\Users\Haider Thaer\OneDrive - Jamia Millia Islamia (A Central University)\Desktop\plm9 project\fragment-glide-dock_XP	fragment-glide-dock_XP_pv.maegz	252																				fragment-glide-dock_SP													F0117470033		2	3	2	3.000	72.700
	OTAVA-FRAGMENT-LIBRARY-ligprep_1-.sdf:3885	16649	fragment-glide-dock_SP.479	2023-10-13 17:06:40	2023-10-13 17:06:40			C:\Users\Haider Thaer\OneDrive - Jamia Millia Islamia (A Central University)\Desktop\plm9 project\fragment-glide-dock_XP	fragment-glide-dock_XP_pv.maegz	253																				fragment-glide-dock_SP													F7010463		2	2	1	1.400	67.500
	OTAVA-FRAGMENT-LIBRARY-ligprep_1-.sdf:3834	16650	fragment-glide-dock_SP.144	2023-10-13 17:06:40	2023-10-13 17:06:40			C:\Users\Haider Thaer\OneDrive - Jamia Millia Islamia (A Central University)\Desktop\plm9 project\fragment-glide-dock_XP	fragment-glide-dock_XP_pv.maegz	254																				fragment-glide-dock_SP													F7011440033		2	4	2	0.900	65.800
	OTAVA-FRAGMENT-LIBRARY-ligprep_1-.sdf:2034	16651	fragment-glide-dock_SP.2536	2023-10-13 17:06:40	2023-10-13 17:06:40			C:\Users\Haider Thaer\OneDrive - Jamia Millia Islamia (A Central University)\Desktop\plm9 project\fragment-glide-dock_XP	fragment-glide-dock_XP_pv.maegz	255																				fragment-glide-dock_SP													F7113706494		2	2	3	3.000	58.200
	OTAVA-FRAGMENT-LIBRARY-ligprep_1-.sdf:9791	16652	fragment-glide-dock_SP.464	2023-10-13 17:06:40	2023-10-13 17:06:40			C:\Users\Haider Thaer\OneDrive - Jamia Millia Islamia (A Central University)\Desktop\plm9 project\fragment-glide-dock_XP	fragment-glide-dock_XP_pv.maegz	256																				fragment-glide-dock_SP													F11186650		0	4	1	1.800	71.600
	OTAVA-FRAGMENT-LIBRARY-ligprep_1-.sdf:3367	16653	fragment-glide-dock_SP.2061	2023-10-13 17:06:40	2023-10-13 17:06:40			C:\Users\Haider Thaer\OneDrive - Jamia Millia Islamia (A Central University)\Desktop\plm9 project\fragment-glide-dock_XP	fragment-glide-dock_XP_pv.maegz	257																				fragment-glide-dock_SP													F7017741177		1	2	3	2.700	70.200
	OTAVA-FRAGMENT-LIBRARY-ligprep_1-.sdf:11519	16654	fragment-glide-dock_SP.796	2023-10-13 17:06:40	2023-10-13 17:06:40			C:\Users\Haider Thaer\OneDrive - Jamia Millia Islamia (A Central University)\Desktop\plm9 project\fragment-glide-dock_XP	fragment-glide-dock_XP_pv.maegz	258																				fragment-glide-dock_SP													F0107930010		1	3	3	2.000	46.500
	OTAVA-FRAGMENT-LIBRARY-ligprep_1-.sdf:4619	16655	fragment-glide-dock_SP.466	2023-10-13 17:06:40	2023-10-13 17:06:40			C:\Users\Haider Thaer\OneDrive - Jamia Millia Islamia (A Central University)\Desktop\plm9 project\fragment-glide-dock_XP	fragment-glide-dock_XP_pv.maegz	259																				fragment-glide-dock_SP													F6003035		0	4	2	0.700	52.100
	OTAVA-FRAGMENT-LIBRARY-ligprep_1-.sdf:4687	16656	fragment-glide-dock_SP.434	2023-10-13 17:06:40	2023-10-13 17:06:40			C:\Users\Haider Thaer\OneDrive - Jamia Millia Islamia (A Central University)\Desktop\plm9 project\fragment-glide-dock_XP	fragment-glide-dock_XP_pv.maegz	260																				fragment-glide-dock_SP													F5946913		2	4	2	2.900	63.800
	OTAVA-FRAGMENT-LIBRARY-ligprep_1-.sdf:319	16657	fragment-glide-dock_SP.221	2023-10-13 17:06:40	2023-10-13 17:06:40			C:\Users\Haider Thaer\OneDrive - Jamia Millia Islamia (A Central University)\Desktop\plm9 project\fragment-glide-dock_XP	fragment-glide-dock_XP_pv.maegz	261																				fragment-glide-dock_SP													F7713580194		2	4	2	2.800	75.000
	OTAVA-FRAGMENT-LIBRARY-ligprep_1-.sdf:3481	16658	fragment-glide-dock_SP.326	2023-10-13 17:06:40	2023-10-13 17:06:40			C:\Users\Haider Thaer\OneDrive - Jamia Millia Islamia (A Central University)\Desktop\plm9 project\fragment-glide-dock_XP	fragment-glide-dock_XP_pv.maegz	262																				fragment-glide-dock_SP													F7016000547		2	4	3	0.200	65.800
	OTAVA-FRAGMENT-LIBRARY-ligprep_1-.sdf:7555	16659	fragment-glide-dock_SP.426	2023-10-13 17:06:40	2023-10-13 17:06:40			C:\Users\Haider Thaer\OneDrive - Jamia Millia Islamia (A Central University)\Desktop\plm9 project\fragment-glide-dock_XP	fragment-glide-dock_XP_pv.maegz	263																				fragment-glide-dock_SP													F1692746	HCl	1	4	3	2.000	47.600
	OTAVA-FRAGMENT-LIBRARY-ligprep_1-.sdf:6947	16660	fragment-glide-dock_SP.48	2023-10-13 17:06:40	2023-10-13 17:06:40			C:\Users\Haider Thaer\OneDrive - Jamia Millia Islamia (A Central University)\Desktop\plm9 project\fragment-glide-dock_XP	fragment-glide-dock_XP_pv.maegz	264																				fragment-glide-dock_SP													F2125332	HCl	2	2	3	1.800	59.100
	OTAVA-FRAGMENT-LIBRARY-ligprep_1-.sdf:10349	16661	fragment-glide-dock_SP.673	2023-10-13 17:06:40	2023-10-13 17:06:40			C:\Users\Haider Thaer\OneDrive - Jamia Millia Islamia (A Central University)\Desktop\plm9 project\fragment-glide-dock_XP	fragment-glide-dock_XP_pv.maegz	265																				fragment-glide-dock_SP													F1048834	HCl	2	2	2	1.500	55.100
	OTAVA-FRAGMENT-LIBRARY-ligprep_1-.sdf:9745	16662	fragment-glide-dock_SP.67	2023-10-13 17:06:40	2023-10-13 17:06:40			C:\Users\Haider Thaer\OneDrive - Jamia Millia Islamia (A Central University)\Desktop\plm9 project\fragment-glide-dock_XP	fragment-glide-dock_XP_pv.maegz	266																				fragment-glide-dock_SP													F1120066		1	2	1	2.300	43.300
	OTAVA-FRAGMENT-LIBRARY-ligprep_1-.sdf:8880	16663	fragment-glide-dock_SP.2406	2023-10-13 17:06:40	2023-10-13 17:06:40			C:\Users\Haider Thaer\OneDrive - Jamia Millia Islamia (A Central University)\Desktop\plm9 project\fragment-glide-dock_XP	fragment-glide-dock_XP_pv.maegz	267																				fragment-glide-dock_SP													F1298134		1	3	3	2.100	64.000
	OTAVA-FRAGMENT-LIBRARY-ligprep_1-.sdf:11334	16664	fragment-glide-dock_SP.147	2023-10-13 17:06:40	2023-10-13 17:06:40			C:\Users\Haider Thaer\OneDrive - Jamia Millia Islamia (A Central University)\Desktop\plm9 project\fragment-glide-dock_XP	fragment-glide-dock_XP_pv.maegz	268																				fragment-glide-dock_SP													F0111910122		0	3	0	2.100	60.200
	OTAVA-FRAGMENT-LIBRARY-ligprep_1-.sdf:5417	16665	fragment-glide-dock_SP.2846	2023-10-13 17:06:40	2023-10-13 17:06:40			C:\Users\Haider Thaer\OneDrive - Jamia Millia Islamia (A Central University)\Desktop\plm9 project\fragment-glide-dock_XP	fragment-glide-dock_XP_pv.maegz	269																				fragment-glide-dock_SP													F4209442		1	4	2	1.600	74.200
	OTAVA-FRAGMENT-LIBRARY-ligprep_1-.sdf:2862	16666	fragment-glide-dock_SP.1290	2023-10-13 17:06:40	2023-10-13 17:06:40			C:\Users\Haider Thaer\OneDrive - Jamia Millia Islamia (A Central University)\Desktop\plm9 project\fragment-glide-dock_XP	fragment-glide-dock_XP_pv.maegz	270																				fragment-glide-dock_SP													F7020410124	HCl	1	2	1	2.600	53.200
	OTAVA-FRAGMENT-LIBRARY-ligprep_1-.sdf:3223	16667	fragment-glide-dock_SP.1730	2023-10-13 17:06:40	2023-10-13 17:06:40			C:\Users\Haider Thaer\OneDrive - Jamia Millia Islamia (A Central University)\Desktop\plm9 project\fragment-glide-dock_XP	fragment-glide-dock_XP_pv.maegz	271																				fragment-glide-dock_SP													F7018880112		2	4	3	2.600	75.000
	OTAVA-FRAGMENT-LIBRARY-ligprep_1-.sdf:6416	16668	fragment-glide-dock_SP.970	2023-10-13 17:06:40	2023-10-13 17:06:40			C:\Users\Haider Thaer\OneDrive - Jamia Millia Islamia (A Central University)\Desktop\plm9 project\fragment-glide-dock_XP	fragment-glide-dock_XP_pv.maegz	272																				fragment-glide-dock_SP													F2697297		1	3	1	2.800	51.800
	OTAVA-FRAGMENT-LIBRARY-ligprep_1-.sdf:5378	16669	fragment-glide-dock_SP.976	2023-10-13 17:06:40	2023-10-13 17:06:40			C:\Users\Haider Thaer\OneDrive - Jamia Millia Islamia (A Central University)\Desktop\plm9 project\fragment-glide-dock_XP	fragment-glide-dock_XP_pv.maegz	273																				fragment-glide-dock_SP													F4324678	HCl	3	3	3	1.900	75.300
	OTAVA-FRAGMENT-LIBRARY-ligprep_1-.sdf:1941	16670	fragment-glide-dock_SP.342	2023-10-13 17:06:40	2023-10-13 17:06:40			C:\Users\Haider Thaer\OneDrive - Jamia Millia Islamia (A Central University)\Desktop\plm9 project\fragment-glide-dock_XP	fragment-glide-dock_XP_pv.maegz	274																				fragment-glide-dock_SP													F7117090686		1	2	2	2.100	46.400
	OTAVA-FRAGMENT-LIBRARY-ligprep_1-.sdf:6537	16671	fragment-glide-dock_SP.1366	2023-10-13 17:06:40	2023-10-13 17:06:40			C:\Users\Haider Thaer\OneDrive - Jamia Millia Islamia (A Central University)\Desktop\plm9 project\fragment-glide-dock_XP	fragment-glide-dock_XP_pv.maegz	275																				fragment-glide-dock_SP													F2264017		1	4	2	1.900	53.400
	OTAVA-FRAGMENT-LIBRARY-ligprep_1-.sdf:9707	16672	fragment-glide-dock_SP.716	2023-10-13 17:06:40	2023-10-13 17:06:40			C:\Users\Haider Thaer\OneDrive - Jamia Millia Islamia (A Central University)\Desktop\plm9 project\fragment-glide-dock_XP	fragment-glide-dock_XP_pv.maegz	276																				fragment-glide-dock_SP													F1129961		2	4	2	0.100	79.300
	OTAVA-FRAGMENT-LIBRARY-ligprep_1-.sdf:9364	16673	fragment-glide-dock_SP.1110	2023-10-13 17:06:40	2023-10-13 17:06:40			C:\Users\Haider Thaer\OneDrive - Jamia Millia Islamia (A Central University)\Desktop\plm9 project\fragment-glide-dock_XP	fragment-glide-dock_XP_pv.maegz	277																				fragment-glide-dock_SP													F1195778		1	3	2	0.500	57.600
	OTAVA-FRAGMENT-LIBRARY-ligprep_1-.sdf:561	16674	fragment-glide-dock_SP.951	2023-10-13 17:06:40	2023-10-13 17:06:40			C:\Users\Haider Thaer\OneDrive - Jamia Millia Islamia (A Central University)\Desktop\plm9 project\fragment-glide-dock_XP	fragment-glide-dock_XP_pv.maegz	278																				fragment-glide-dock_SP													F7559524		1	3	1	1.100	49.800
	OTAVA-FRAGMENT-LIBRARY-ligprep_1-.sdf:11342	16675	fragment-glide-dock_SP.1561	2023-10-13 17:06:40	2023-10-13 17:06:40			C:\Users\Haider Thaer\OneDrive - Jamia Millia Islamia (A Central University)\Desktop\plm9 project\fragment-glide-dock_XP	fragment-glide-dock_XP_pv.maegz	279																				fragment-glide-dock_SP													F0111840051		0	2	1	2.100	37.400
	OTAVA-FRAGMENT-LIBRARY-ligprep_1-.sdf:10422	16676	fragment-glide-dock_SP.801	2023-10-13 17:06:40	2023-10-13 17:06:40			C:\Users\Haider Thaer\OneDrive - Jamia Millia Islamia (A Central University)\Desktop\plm9 project\fragment-glide-dock_XP	fragment-glide-dock_XP_pv.maegz	280																				fragment-glide-dock_SP													F1042947	HCl	1	2	2	0.600	43.100
	OTAVA-FRAGMENT-LIBRARY-ligprep_1-.sdf:2846	16677	fragment-glide-dock_SP.1687	2023-10-13 17:06:40	2023-10-13 17:06:40			C:\Users\Haider Thaer\OneDrive - Jamia Millia Islamia (A Central University)\Desktop\plm9 project\fragment-glide-dock_XP	fragment-glide-dock_XP_pv.maegz	281																				fragment-glide-dock_SP													F7020410191		1	4	2	-0.200	67.800
	OTAVA-FRAGMENT-LIBRARY-ligprep_1-.sdf:3940	16678	fragment-glide-dock_SP.1529	2023-10-13 17:06:40	2023-10-13 17:06:40			C:\Users\Haider Thaer\OneDrive - Jamia Millia Islamia (A Central University)\Desktop\plm9 project\fragment-glide-dock_XP	fragment-glide-dock_XP_pv.maegz	282																				fragment-glide-dock_SP													F7010010206		0	3	0	2.400	45.000
	OTAVA-FRAGMENT-LIBRARY-ligprep_1-.sdf:1246	16679	fragment-glide-dock_SP.116	2023-10-13 17:06:40	2023-10-13 17:06:40			C:\Users\Haider Thaer\OneDrive - Jamia Millia Islamia (A Central University)\Desktop\plm9 project\fragment-glide-dock_XP	fragment-glide-dock_XP_pv.maegz	283																				fragment-glide-dock_SP													F7126866		0	3	1	2.000	56.200
	OTAVA-FRAGMENT-LIBRARY-ligprep_1-.sdf:4716	16680	fragment-glide-dock_SP.2146	2023-10-13 17:06:40	2023-10-13 17:06:40			C:\Users\Haider Thaer\OneDrive - Jamia Millia Islamia (A Central University)\Desktop\plm9 project\fragment-glide-dock_XP	fragment-glide-dock_XP_pv.maegz	284																				fragment-glide-dock_SP													F5815199		1	3	2	2.100	50.200
	OTAVA-FRAGMENT-LIBRARY-ligprep_1-.sdf:559	16681	fragment-glide-dock_SP.1105	2023-10-13 17:06:40	2023-10-13 17:06:40			C:\Users\Haider Thaer\OneDrive - Jamia Millia Islamia (A Central University)\Desktop\plm9 project\fragment-glide-dock_XP	fragment-glide-dock_XP_pv.maegz	285																				fragment-glide-dock_SP													F7559579		2	1	3	2.900	41.100
	OTAVA-FRAGMENT-LIBRARY-ligprep_1-.sdf:3811	16682	fragment-glide-dock_SP.329	2023-10-13 17:06:40	2023-10-13 17:06:40			C:\Users\Haider Thaer\OneDrive - Jamia Millia Islamia (A Central University)\Desktop\plm9 project\fragment-glide-dock_XP	fragment-glide-dock_XP_pv.maegz	286																				fragment-glide-dock_SP													F7011500124		1	3	3	2.800	78.700
	OTAVA-FRAGMENT-LIBRARY-ligprep_1-.sdf:3482	16683	fragment-glide-dock_SP.1196	2023-10-13 17:06:40	2023-10-13 17:06:40			C:\Users\Haider Thaer\OneDrive - Jamia Millia Islamia (A Central University)\Desktop\plm9 project\fragment-glide-dock_XP	fragment-glide-dock_XP_pv.maegz	287																				fragment-glide-dock_SP													F7016000533		1	4	1	0.500	57.100
	OTAVA-FRAGMENT-LIBRARY-ligprep_1-.sdf:5415	16684	fragment-glide-dock_SP.2522	2023-10-13 17:06:40	2023-10-13 17:06:40			C:\Users\Haider Thaer\OneDrive - Jamia Millia Islamia (A Central University)\Desktop\plm9 project\fragment-glide-dock_XP	fragment-glide-dock_XP_pv.maegz	288																				fragment-glide-dock_SP													F4215072		1	3	1	2.700	51.000
	OTAVA-FRAGMENT-LIBRARY-ligprep_1-.sdf:963	16685	fragment-glide-dock_SP.1352	2023-10-13 17:06:40	2023-10-13 17:06:40			C:\Users\Haider Thaer\OneDrive - Jamia Millia Islamia (A Central University)\Desktop\plm9 project\fragment-glide-dock_XP	fragment-glide-dock_XP_pv.maegz	289																				fragment-glide-dock_SP													F7211170011		1	4	2	2.600	55.800
	OTAVA-FRAGMENT-LIBRARY-ligprep_1-.sdf:8699	16686	fragment-glide-dock_SP.367	2023-10-13 17:06:40	2023-10-13 17:06:40			C:\Users\Haider Thaer\OneDrive - Jamia Millia Islamia (A Central University)\Desktop\plm9 project\fragment-glide-dock_XP	fragment-glide-dock_XP_pv.maegz	290																				fragment-glide-dock_SP													F1315007		1	2	1	3.000	52.100
	OTAVA-FRAGMENT-LIBRARY-ligprep_1-.sdf:10571	16687	fragment-glide-dock_SP.1038	2023-10-13 17:06:40	2023-10-13 17:06:40			C:\Users\Haider Thaer\OneDrive - Jamia Millia Islamia (A Central University)\Desktop\plm9 project\fragment-glide-dock_XP	fragment-glide-dock_XP_pv.maegz	291																				fragment-glide-dock_SP													F1016858		2	3	3	2.900	66.400
	OTAVA-FRAGMENT-LIBRARY-ligprep_1-.sdf:394	16688	fragment-glide-dock_SP.2714	2023-10-13 17:06:40	2023-10-13 17:06:40			C:\Users\Haider Thaer\OneDrive - Jamia Millia Islamia (A Central University)\Desktop\plm9 project\fragment-glide-dock_XP	fragment-glide-dock_XP_pv.maegz	292																				fragment-glide-dock_SP													F7569917		1	4	2	1.900	64.400
	OTAVA-FRAGMENT-LIBRARY-ligprep_1-.sdf:11426	16689	fragment-glide-dock_SP.171	2023-10-13 17:06:40	2023-10-13 17:06:40			C:\Users\Haider Thaer\OneDrive - Jamia Millia Islamia (A Central University)\Desktop\plm9 project\fragment-glide-dock_XP	fragment-glide-dock_XP_pv.maegz	293																				fragment-glide-dock_SP													F0110420157		1	3	3	2.000	66.500
	OTAVA-FRAGMENT-LIBRARY-ligprep_1-.sdf:3410	16690	fragment-glide-dock_SP.536	2023-10-13 17:06:40	2023-10-13 17:06:40			C:\Users\Haider Thaer\OneDrive - Jamia Millia Islamia (A Central University)\Desktop\plm9 project\fragment-glide-dock_XP	fragment-glide-dock_XP_pv.maegz	294																				fragment-glide-dock_SP													F7017470453		0	3	2	2.200	48.700
	OTAVA-FRAGMENT-LIBRARY-ligprep_1-.sdf:6154	16691	fragment-glide-dock_SP.394	2023-10-13 17:06:40	2023-10-13 17:06:40			C:\Users\Haider Thaer\OneDrive - Jamia Millia Islamia (A Central University)\Desktop\plm9 project\fragment-glide-dock_XP	fragment-glide-dock_XP_pv.maegz	295																				fragment-glide-dock_SP													F2933520		0	2	3	2.600	39.400
	OTAVA-FRAGMENT-LIBRARY-ligprep_1-.sdf:9238	16692	fragment-glide-dock_SP.701	2023-10-13 17:06:40	2023-10-13 17:06:40			C:\Users\Haider Thaer\OneDrive - Jamia Millia Islamia (A Central University)\Desktop\plm9 project\fragment-glide-dock_XP	fragment-glide-dock_XP_pv.maegz	296																				fragment-glide-dock_SP													F1218464		1	4	3	1.500	59.400
	OTAVA-FRAGMENT-LIBRARY-ligprep_1-.sdf:1521	16693	fragment-glide-dock_SP.1362	2023-10-13 17:06:40	2023-10-13 17:06:40			C:\Users\Haider Thaer\OneDrive - Jamia Millia Islamia (A Central University)\Desktop\plm9 project\fragment-glide-dock_XP	fragment-glide-dock_XP_pv.maegz	297																				fragment-glide-dock_SP													F7119832703		1	3	3	2.800	47.600
	OTAVA-FRAGMENT-LIBRARY-ligprep_1-.sdf:7698	16694	fragment-glide-dock_SP.2178	2023-10-13 17:06:40	2023-10-13 17:06:40			C:\Users\Haider Thaer\OneDrive - Jamia Millia Islamia (A Central University)\Desktop\plm9 project\fragment-glide-dock_XP	fragment-glide-dock_XP_pv.maegz	298																				fragment-glide-dock_SP													F1660928		1	2	3	2.000	29.900
	OTAVA-FRAGMENT-LIBRARY-ligprep_1-.sdf:10593	16695	fragment-glide-dock_SP.682	2023-10-13 17:06:40	2023-10-13 17:06:40			C:\Users\Haider Thaer\OneDrive - Jamia Millia Islamia (A Central University)\Desktop\plm9 project\fragment-glide-dock_XP	fragment-glide-dock_XP_pv.maegz	299																				fragment-glide-dock_SP													F1016265		2	2	3	2.500	58.200
	OTAVA-FRAGMENT-LIBRARY-ligprep_1-.sdf:5371	16696	fragment-glide-dock_SP.364	2023-10-13 17:06:40	2023-10-13 17:06:40			C:\Users\Haider Thaer\OneDrive - Jamia Millia Islamia (A Central University)\Desktop\plm9 project\fragment-glide-dock_XP	fragment-glide-dock_XP_pv.maegz	300																				fragment-glide-dock_SP													F4346275		1	4	3	2.500	79.100
	OTAVA-FRAGMENT-LIBRARY-ligprep_1-.sdf:11015	16697	fragment-glide-dock_SP.1096	2023-10-13 17:06:40	2023-10-13 17:06:40			C:\Users\Haider Thaer\OneDrive - Jamia Millia Islamia (A Central University)\Desktop\plm9 project\fragment-glide-dock_XP	fragment-glide-dock_XP_pv.maegz	301																				fragment-glide-dock_SP													F0125370014		3	3	1	-1.700	78.400
	OTAVA-FRAGMENT-LIBRARY-ligprep_1-.sdf:3413	16698	fragment-glide-dock_SP.2172	2023-10-13 17:06:40	2023-10-13 17:06:40			C:\Users\Haider Thaer\OneDrive - Jamia Millia Islamia (A Central University)\Desktop\plm9 project\fragment-glide-dock_XP	fragment-glide-dock_XP_pv.maegz	302																				fragment-glide-dock_SP													F7017470355		1	3	1	2.300	59.700
	OTAVA-FRAGMENT-LIBRARY-ligprep_1-.sdf:4343	16699	fragment-glide-dock_SP.2650	2023-10-13 17:06:40	2023-10-13 17:06:40			C:\Users\Haider Thaer\OneDrive - Jamia Millia Islamia (A Central University)\Desktop\plm9 project\fragment-glide-dock_XP	fragment-glide-dock_XP_pv.maegz	303																				fragment-glide-dock_SP													F6327685		2	3	3	1.300	58.600
	OTAVA-FRAGMENT-LIBRARY-ligprep_1-.sdf:2099	16700	fragment-glide-dock_SP.379	2023-10-13 17:06:40	2023-10-13 17:06:40			C:\Users\Haider Thaer\OneDrive - Jamia Millia Islamia (A Central University)\Desktop\plm9 project\fragment-glide-dock_XP	fragment-glide-dock_XP_pv.maegz	304																				fragment-glide-dock_SP													F7113230354		1	3	3	2.700	64.700
	OTAVA-FRAGMENT-LIBRARY-ligprep_1-.sdf:1748	16701	fragment-glide-dock_SP.578	2023-10-13 17:06:40	2023-10-13 17:06:40			C:\Users\Haider Thaer\OneDrive - Jamia Millia Islamia (A Central University)\Desktop\plm9 project\fragment-glide-dock_XP	fragment-glide-dock_XP_pv.maegz	305																				fragment-glide-dock_SP													F7119341341		2	1	3	2.900	41.100
	OTAVA-FRAGMENT-LIBRARY-ligprep_1-.sdf:1260	16702	fragment-glide-dock_SP.272	2023-10-13 17:06:40	2023-10-13 17:06:40			C:\Users\Haider Thaer\OneDrive - Jamia Millia Islamia (A Central University)\Desktop\plm9 project\fragment-glide-dock_XP	fragment-glide-dock_XP_pv.maegz	306																				fragment-glide-dock_SP													F7126303		0	3	2	3.000	43.100
	OTAVA-FRAGMENT-LIBRARY-ligprep_1-.sdf:5999	16703	fragment-glide-dock_SP.205	2023-10-13 17:06:40	2023-10-13 17:06:40			C:\Users\Haider Thaer\OneDrive - Jamia Millia Islamia (A Central University)\Desktop\plm9 project\fragment-glide-dock_XP	fragment-glide-dock_XP_pv.maegz	307																				fragment-glide-dock_SP													F3353975		0	3	1	1.600	66.900
	OTAVA-FRAGMENT-LIBRARY-ligprep_1-.sdf:2521	16704	fragment-glide-dock_SP.1251	2023-10-13 17:06:40	2023-10-13 17:06:40			C:\Users\Haider Thaer\OneDrive - Jamia Millia Islamia (A Central University)\Desktop\plm9 project\fragment-glide-dock_XP	fragment-glide-dock_XP_pv.maegz	308																				fragment-glide-dock_SP													F7020691740	HCl	1	2	1	1.100	46.300
	OTAVA-FRAGMENT-LIBRARY-ligprep_1-.sdf:2760	16705	fragment-glide-dock_SP.80	2023-10-13 17:06:40	2023-10-13 17:06:40			C:\Users\Haider Thaer\OneDrive - Jamia Millia Islamia (A Central University)\Desktop\plm9 project\fragment-glide-dock_XP	fragment-glide-dock_XP_pv.maegz	309																				fragment-glide-dock_SP													F7020527518		3	4	2	2.200	73.700
	OTAVA-FRAGMENT-LIBRARY-ligprep_1-.sdf:3082	16706	fragment-glide-dock_SP.1279	2023-10-13 17:06:40	2023-10-13 17:06:40			C:\Users\Haider Thaer\OneDrive - Jamia Millia Islamia (A Central University)\Desktop\plm9 project\fragment-glide-dock_XP	fragment-glide-dock_XP_pv.maegz	310																				fragment-glide-dock_SP													F7020252454		2	2	2	2.800	62.500
	OTAVA-FRAGMENT-LIBRARY-ligprep_1-.sdf:3474	16707	fragment-glide-dock_SP.68	2023-10-13 17:06:40	2023-10-13 17:06:40			C:\Users\Haider Thaer\OneDrive - Jamia Millia Islamia (A Central University)\Desktop\plm9 project\fragment-glide-dock_XP	fragment-glide-dock_XP_pv.maegz	311																				fragment-glide-dock_SP													F7016000591		2	4	3	1.900	65.800
	OTAVA-FRAGMENT-LIBRARY-ligprep_1-.sdf:10583	16708	fragment-glide-dock_SP.1825	2023-10-13 17:06:40	2023-10-13 17:06:40			C:\Users\Haider Thaer\OneDrive - Jamia Millia Islamia (A Central University)\Desktop\plm9 project\fragment-glide-dock_XP	fragment-glide-dock_XP_pv.maegz	312																				fragment-glide-dock_SP													F1016770		2	3	3	2.500	66.400
	OTAVA-FRAGMENT-LIBRARY-ligprep_1-.sdf:9097	16709	fragment-glide-dock_SP.1070	2023-10-13 17:06:40	2023-10-13 17:06:40			C:\Users\Haider Thaer\OneDrive - Jamia Millia Islamia (A Central University)\Desktop\plm9 project\fragment-glide-dock_XP	fragment-glide-dock_XP_pv.maegz	313																				fragment-glide-dock_SP													F12482360		1	4	1	0.800	79.800
	OTAVA-FRAGMENT-LIBRARY-ligprep_1-.sdf:7251	16710	fragment-glide-dock_SP.1679	2023-10-13 17:06:40	2023-10-13 17:06:40			C:\Users\Haider Thaer\OneDrive - Jamia Millia Islamia (A Central University)\Desktop\plm9 project\fragment-glide-dock_XP	fragment-glide-dock_XP_pv.maegz	314																				fragment-glide-dock_SP													F1794237		1	3	2	2.400	78.400
	OTAVA-FRAGMENT-LIBRARY-ligprep_1-.sdf:2761	16711	fragment-glide-dock_SP.1006	2023-10-13 17:06:40	2023-10-13 17:06:40			C:\Users\Haider Thaer\OneDrive - Jamia Millia Islamia (A Central University)\Desktop\plm9 project\fragment-glide-dock_XP	fragment-glide-dock_XP_pv.maegz	315																				fragment-glide-dock_SP													F7020527331		2	4	3	2.800	65.800
	OTAVA-FRAGMENT-LIBRARY-ligprep_1-.sdf:11195	16712	fragment-glide-dock_SP.777	2023-10-13 17:06:40	2023-10-13 17:06:40			C:\Users\Haider Thaer\OneDrive - Jamia Millia Islamia (A Central University)\Desktop\plm9 project\fragment-glide-dock_XP	fragment-glide-dock_XP_pv.maegz	316																				fragment-glide-dock_SP													F0117370321		1	4	3	2.400	78.600
	OTAVA-FRAGMENT-LIBRARY-ligprep_1-.sdf:11166	16713	fragment-glide-dock_SP.686	2023-10-13 17:06:40	2023-10-13 17:06:40			C:\Users\Haider Thaer\OneDrive - Jamia Millia Islamia (A Central University)\Desktop\plm9 project\fragment-glide-dock_XP	fragment-glide-dock_XP_pv.maegz	317																				fragment-glide-dock_SP													F0117470037		2	3	2	2.500	72.700
	OTAVA-FRAGMENT-LIBRARY-ligprep_1-.sdf:10948	16714	fragment-glide-dock_SP.2141	2023-10-13 17:06:40	2023-10-13 17:06:40			C:\Users\Haider Thaer\OneDrive - Jamia Millia Islamia (A Central University)\Desktop\plm9 project\fragment-glide-dock_XP	fragment-glide-dock_XP_pv.maegz	318																				fragment-glide-dock_SP													F0128680307		0	3	0	3.000	45.000
	OTAVA-FRAGMENT-LIBRARY-ligprep_1-.sdf:7857	16715	fragment-glide-dock_SP.222	2023-10-13 17:06:40	2023-10-13 17:06:40			C:\Users\Haider Thaer\OneDrive - Jamia Millia Islamia (A Central University)\Desktop\plm9 project\fragment-glide-dock_XP	fragment-glide-dock_XP_pv.maegz	319																				fragment-glide-dock_SP													F1570366		1	2	2	1.900	49.400
	OTAVA-FRAGMENT-LIBRARY-ligprep_1-.sdf:9982	16716	fragment-glide-dock_SP.919	2023-10-13 17:06:40	2023-10-13 17:06:40			C:\Users\Haider Thaer\OneDrive - Jamia Millia Islamia (A Central University)\Desktop\plm9 project\fragment-glide-dock_XP	fragment-glide-dock_XP_pv.maegz	320																				fragment-glide-dock_SP													F1103278		1	3	0	2.800	46.500
	OTAVA-FRAGMENT-LIBRARY-ligprep_1-.sdf:9464	16717	fragment-glide-dock_SP.269	2023-10-13 17:06:40	2023-10-13 17:06:40			C:\Users\Haider Thaer\OneDrive - Jamia Millia Islamia (A Central University)\Desktop\plm9 project\fragment-glide-dock_XP	fragment-glide-dock_XP_pv.maegz	321																				fragment-glide-dock_SP													F1178966		2	3	2	2.600	72.900
	OTAVA-FRAGMENT-LIBRARY-ligprep_1-.sdf:1523	16718	fragment-glide-dock_SP.478	2023-10-13 17:06:40	2023-10-13 17:06:40			C:\Users\Haider Thaer\OneDrive - Jamia Millia Islamia (A Central University)\Desktop\plm9 project\fragment-glide-dock_XP	fragment-glide-dock_XP_pv.maegz	322																				fragment-glide-dock_SP													F7119832692		1	2	2	3.000	38.300
	OTAVA-FRAGMENT-LIBRARY-ligprep_1-.sdf:3961	16719	fragment-glide-dock_SP.1485	2023-10-13 17:06:40	2023-10-13 17:06:40			C:\Users\Haider Thaer\OneDrive - Jamia Millia Islamia (A Central University)\Desktop\plm9 project\fragment-glide-dock_XP	fragment-glide-dock_XP_pv.maegz	323																				fragment-glide-dock_SP													F7010000349		1	3	3	2.800	65.500
	OTAVA-FRAGMENT-LIBRARY-ligprep_1-.sdf:10573	16720	fragment-glide-dock_SP.1195	2023-10-13 17:06:40	2023-10-13 17:06:40			C:\Users\Haider Thaer\OneDrive - Jamia Millia Islamia (A Central University)\Desktop\plm9 project\fragment-glide-dock_XP	fragment-glide-dock_XP_pv.maegz	324																				fragment-glide-dock_SP													F1016844		2	2	3	1.300	71.300
	OTAVA-FRAGMENT-LIBRARY-ligprep_1-.sdf:5188	16721	fragment-glide-dock_SP.1626	2023-10-13 17:06:40	2023-10-13 17:06:40			C:\Users\Haider Thaer\OneDrive - Jamia Millia Islamia (A Central University)\Desktop\plm9 project\fragment-glide-dock_XP	fragment-glide-dock_XP_pv.maegz	325																				fragment-glide-dock_SP													F4435298		1	3	2	0.800	75.400
	OTAVA-FRAGMENT-LIBRARY-ligprep_1-.sdf:3322	16722	fragment-glide-dock_SP.928	2023-10-13 17:06:40	2023-10-13 17:06:40			C:\Users\Haider Thaer\OneDrive - Jamia Millia Islamia (A Central University)\Desktop\plm9 project\fragment-glide-dock_XP	fragment-glide-dock_XP_pv.maegz	326																				fragment-glide-dock_SP													F7018670068		2	4	1	1.000	66.400
	OTAVA-FRAGMENT-LIBRARY-ligprep_1-.sdf:265	16723	fragment-glide-dock_SP.999	2023-10-13 17:06:40	2023-10-13 17:06:40			C:\Users\Haider Thaer\OneDrive - Jamia Millia Islamia (A Central University)\Desktop\plm9 project\fragment-glide-dock_XP	fragment-glide-dock_XP_pv.maegz	327																				fragment-glide-dock_SP													F7715040067		0	2	1	2.500	39.400
	OTAVA-FRAGMENT-LIBRARY-ligprep_1-.sdf:1922	16724	fragment-glide-dock_SP.139	2023-10-13 17:06:40	2023-10-13 17:06:40			C:\Users\Haider Thaer\OneDrive - Jamia Millia Islamia (A Central University)\Desktop\plm9 project\fragment-glide-dock_XP	fragment-glide-dock_XP_pv.maegz	328																				fragment-glide-dock_SP													F7117160192		1	4	1	2.700	63.300
	OTAVA-FRAGMENT-LIBRARY-ligprep_1-.sdf:1253	16725	fragment-glide-dock_SP.169	2023-10-13 17:06:40	2023-10-13 17:06:40			C:\Users\Haider Thaer\OneDrive - Jamia Millia Islamia (A Central University)\Desktop\plm9 project\fragment-glide-dock_XP	fragment-glide-dock_XP_pv.maegz	329																				fragment-glide-dock_SP													F7126410		0	4	2	2.900	52.300
	OTAVA-FRAGMENT-LIBRARY-ligprep_1-.sdf:3411	16726	fragment-glide-dock_SP.1340	2023-10-13 17:06:40	2023-10-13 17:06:40			C:\Users\Haider Thaer\OneDrive - Jamia Millia Islamia (A Central University)\Desktop\plm9 project\fragment-glide-dock_XP	fragment-glide-dock_XP_pv.maegz	330																				fragment-glide-dock_SP													F7017470401		0	4	3	2.200	72.500
	OTAVA-FRAGMENT-LIBRARY-ligprep_1-.sdf:3950	16727	fragment-glide-dock_SP.2868	2023-10-13 17:06:40	2023-10-13 17:06:40			C:\Users\Haider Thaer\OneDrive - Jamia Millia Islamia (A Central University)\Desktop\plm9 project\fragment-glide-dock_XP	fragment-glide-dock_XP_pv.maegz	331																				fragment-glide-dock_SP													F7010010035		1	4	3	2.900	39.600
	OTAVA-FRAGMENT-LIBRARY-ligprep_1-.sdf:3387	16728	fragment-glide-dock_SP.2811	2023-10-13 17:06:40	2023-10-13 17:06:40			C:\Users\Haider Thaer\OneDrive - Jamia Millia Islamia (A Central University)\Desktop\plm9 project\fragment-glide-dock_XP	fragment-glide-dock_XP_pv.maegz	332																				fragment-glide-dock_SP													F7017550060		2	2	1	1.800	54.300
	OTAVA-FRAGMENT-LIBRARY-ligprep_1-.sdf:612	16729	fragment-glide-dock_SP.1017	2023-10-13 17:06:40	2023-10-13 17:06:40			C:\Users\Haider Thaer\OneDrive - Jamia Millia Islamia (A Central University)\Desktop\plm9 project\fragment-glide-dock_XP	fragment-glide-dock_XP_pv.maegz	333																				fragment-glide-dock_SP													F7510792261		1	2	3	2.900	54.600
	OTAVA-FRAGMENT-LIBRARY-ligprep_1-.sdf:8338	16730	fragment-glide-dock_SP.53	2023-10-13 17:06:40	2023-10-13 17:06:40			C:\Users\Haider Thaer\OneDrive - Jamia Millia Islamia (A Central University)\Desktop\plm9 project\fragment-glide-dock_XP	fragment-glide-dock_XP_pv.maegz	334																				fragment-glide-dock_SP													F1435444		1	3	1	1.900	56.200
	OTAVA-FRAGMENT-LIBRARY-ligprep_1-.sdf:26	16731	fragment-glide-dock_SP.174	2023-10-13 17:06:40	2023-10-13 17:06:40			C:\Users\Haider Thaer\OneDrive - Jamia Millia Islamia (A Central University)\Desktop\plm9 project\fragment-glide-dock_XP	fragment-glide-dock_XP_pv.maegz	335																				fragment-glide-dock_SP													F9958109		0	3	3	1.100	44.100
	OTAVA-FRAGMENT-LIBRARY-ligprep_1-.sdf:898	16732	fragment-glide-dock_SP.2097	2023-10-13 17:06:40	2023-10-13 17:06:40			C:\Users\Haider Thaer\OneDrive - Jamia Millia Islamia (A Central University)\Desktop\plm9 project\fragment-glide-dock_XP	fragment-glide-dock_XP_pv.maegz	336																				fragment-glide-dock_SP													F7211810334		1	4	1	0.400	72.200
	OTAVA-FRAGMENT-LIBRARY-ligprep_1-.sdf:7398	16733	fragment-glide-dock_SP.262	2023-10-13 17:06:40	2023-10-13 17:06:40			C:\Users\Haider Thaer\OneDrive - Jamia Millia Islamia (A Central University)\Desktop\plm9 project\fragment-glide-dock_XP	fragment-glide-dock_XP_pv.maegz	337																				fragment-glide-dock_SP													F1757086		2	2	3	2.000	57.800
	OTAVA-FRAGMENT-LIBRARY-ligprep_1-.sdf:10877	16734	fragment-glide-dock_SP.962	2023-10-13 17:06:40	2023-10-13 17:06:40			C:\Users\Haider Thaer\OneDrive - Jamia Millia Islamia (A Central University)\Desktop\plm9 project\fragment-glide-dock_XP	fragment-glide-dock_XP_pv.maegz	338																				fragment-glide-dock_SP													F0139960017		2	4	3	2.900	65.800
	OTAVA-FRAGMENT-LIBRARY-ligprep_1-.sdf:4654	16735	fragment-glide-dock_SP.438	2023-10-13 17:06:40	2023-10-13 17:06:40			C:\Users\Haider Thaer\OneDrive - Jamia Millia Islamia (A Central University)\Desktop\plm9 project\fragment-glide-dock_XP	fragment-glide-dock_XP_pv.maegz	339																				fragment-glide-dock_SP													F5976709	HCl	1	3	1	2.800	56.700
	OTAVA-FRAGMENT-LIBRARY-ligprep_1-.sdf:3240	16736	fragment-glide-dock_SP.2280	2023-10-13 17:06:40	2023-10-13 17:06:40			C:\Users\Haider Thaer\OneDrive - Jamia Millia Islamia (A Central University)\Desktop\plm9 project\fragment-glide-dock_XP	fragment-glide-dock_XP_pv.maegz	340																				fragment-glide-dock_SP													F7018811782		2	3	3	2.600	53.500
	OTAVA-FRAGMENT-LIBRARY-ligprep_1-.sdf:11408	16737	fragment-glide-dock_SP.71	2023-10-13 17:06:40	2023-10-13 17:06:40			C:\Users\Haider Thaer\OneDrive - Jamia Millia Islamia (A Central University)\Desktop\plm9 project\fragment-glide-dock_XP	fragment-glide-dock_XP_pv.maegz	341																				fragment-glide-dock_SP													F0110830363		2	2	3	2.300	57.800
	OTAVA-FRAGMENT-LIBRARY-ligprep_1-.sdf:8915	16738	fragment-glide-dock_SP.2527	2023-10-13 17:06:40	2023-10-13 17:06:40			C:\Users\Haider Thaer\OneDrive - Jamia Millia Islamia (A Central University)\Desktop\plm9 project\fragment-glide-dock_XP	fragment-glide-dock_XP_pv.maegz	342																				fragment-glide-dock_SP													F1288243		0	4	2	2.200	46.800
	OTAVA-FRAGMENT-LIBRARY-ligprep_1-.sdf:5065	16739	fragment-glide-dock_SP.37	2023-10-13 17:06:40	2023-10-13 17:06:40			C:\Users\Haider Thaer\OneDrive - Jamia Millia Islamia (A Central University)\Desktop\plm9 project\fragment-glide-dock_XP	fragment-glide-dock_XP_pv.maegz	343																				fragment-glide-dock_SP													F4789789		2	4	2	0.500	70.700
	OTAVA-FRAGMENT-LIBRARY-ligprep_1-.sdf:10174	16740	fragment-glide-dock_SP.1453	2023-10-13 17:06:40	2023-10-13 17:06:40			C:\Users\Haider Thaer\OneDrive - Jamia Millia Islamia (A Central University)\Desktop\plm9 project\fragment-glide-dock_XP	fragment-glide-dock_XP_pv.maegz	344																				fragment-glide-dock_SP													F1071285		2	2	3	1.100	57.800
	OTAVA-FRAGMENT-LIBRARY-ligprep_1-.sdf:10257	16741	fragment-glide-dock_SP.601	2023-10-13 17:06:40	2023-10-13 17:06:40			C:\Users\Haider Thaer\OneDrive - Jamia Millia Islamia (A Central University)\Desktop\plm9 project\fragment-glide-dock_XP	fragment-glide-dock_XP_pv.maegz	345																				fragment-glide-dock_SP													F1056494		1	2	2	2.800	49.000
	OTAVA-FRAGMENT-LIBRARY-ligprep_1-.sdf:10588	16742	fragment-glide-dock_SP.871	2023-10-13 17:06:40	2023-10-13 17:06:40			C:\Users\Haider Thaer\OneDrive - Jamia Millia Islamia (A Central University)\Desktop\plm9 project\fragment-glide-dock_XP	fragment-glide-dock_XP_pv.maegz	346																				fragment-glide-dock_SP													F1016409		3	3	2	2.400	78.000
	OTAVA-FRAGMENT-LIBRARY-ligprep_1-.sdf:10587	16743	fragment-glide-dock_SP.1510	2023-10-13 17:06:40	2023-10-13 17:06:40			C:\Users\Haider Thaer\OneDrive - Jamia Millia Islamia (A Central University)\Desktop\plm9 project\fragment-glide-dock_XP	fragment-glide-dock_XP_pv.maegz	347																				fragment-glide-dock_SP													F1016434		3	3	3	2.300	78.400
	OTAVA-FRAGMENT-LIBRARY-ligprep_1-.sdf:8973	16744	fragment-glide-dock_SP.863	2023-10-13 17:06:40	2023-10-13 17:06:40			C:\Users\Haider Thaer\OneDrive - Jamia Millia Islamia (A Central University)\Desktop\plm9 project\fragment-glide-dock_XP	fragment-glide-dock_XP_pv.maegz	348																				fragment-glide-dock_SP													F1287024		1	3	2	0.800	44.700
	OTAVA-FRAGMENT-LIBRARY-ligprep_1-.sdf:1756	16745	fragment-glide-dock_SP.2779	2023-10-13 17:06:40	2023-10-13 17:06:40			C:\Users\Haider Thaer\OneDrive - Jamia Millia Islamia (A Central University)\Desktop\plm9 project\fragment-glide-dock_XP	fragment-glide-dock_XP_pv.maegz	349																				fragment-glide-dock_SP													F7119341283		2	1	3	2.700	41.100
	OTAVA-FRAGMENT-LIBRARY-ligprep_1-.sdf:4249	16746	fragment-glide-dock_SP.210	2023-10-13 17:06:40	2023-10-13 17:06:40			C:\Users\Haider Thaer\OneDrive - Jamia Millia Islamia (A Central University)\Desktop\plm9 project\fragment-glide-dock_XP	fragment-glide-dock_XP_pv.maegz	350																				fragment-glide-dock_SP													F6470985		2	3	3	0.600	61.000
	OTAVA-FRAGMENT-LIBRARY-ligprep_1-.sdf:263	16747	fragment-glide-dock_SP.964	2023-10-13 17:06:40	2023-10-13 17:06:40			C:\Users\Haider Thaer\OneDrive - Jamia Millia Islamia (A Central University)\Desktop\plm9 project\fragment-glide-dock_XP	fragment-glide-dock_XP_pv.maegz	351																				fragment-glide-dock_SP													F7715560160		1	3	1	2.500	59.700
	OTAVA-FRAGMENT-LIBRARY-ligprep_1-.sdf:2753	16748	fragment-glide-dock_SP.17	2023-10-13 17:06:40	2023-10-13 17:06:40			C:\Users\Haider Thaer\OneDrive - Jamia Millia Islamia (A Central University)\Desktop\plm9 project\fragment-glide-dock_XP	fragment-glide-dock_XP_pv.maegz	352																				fragment-glide-dock_SP													F7020527912		2	4	1	2.600	74.500
	OTAVA-FRAGMENT-LIBRARY-ligprep_1-.sdf:2038	16749	fragment-glide-dock_SP.1956	2023-10-13 17:06:40	2023-10-13 17:06:40			C:\Users\Haider Thaer\OneDrive - Jamia Millia Islamia (A Central University)\Desktop\plm9 project\fragment-glide-dock_XP	fragment-glide-dock_XP_pv.maegz	353																				fragment-glide-dock_SP													F7113706482		2	2	3	2.800	58.200
	OTAVA-FRAGMENT-LIBRARY-ligprep_1-.sdf:3039	16750	fragment-glide-dock_SP.470	2023-10-13 17:06:40	2023-10-13 17:06:40			C:\Users\Haider Thaer\OneDrive - Jamia Millia Islamia (A Central University)\Desktop\plm9 project\fragment-glide-dock_XP	fragment-glide-dock_XP_pv.maegz	354																				fragment-glide-dock_SP													F7020300563		2	3	2	2.100	53.500
	OTAVA-FRAGMENT-LIBRARY-ligprep_1-.sdf:9761	16751	fragment-glide-dock_SP.204	2023-10-13 17:06:40	2023-10-13 17:06:40			C:\Users\Haider Thaer\OneDrive - Jamia Millia Islamia (A Central University)\Desktop\plm9 project\fragment-glide-dock_XP	fragment-glide-dock_XP_pv.maegz	355																				fragment-glide-dock_SP													F1119641		2	3	1	1.600	64.300
	OTAVA-FRAGMENT-LIBRARY-ligprep_1-.sdf:139	16752	fragment-glide-dock_SP.674	2023-10-13 17:06:40	2023-10-13 17:06:40			C:\Users\Haider Thaer\OneDrive - Jamia Millia Islamia (A Central University)\Desktop\plm9 project\fragment-glide-dock_XP	fragment-glide-dock_XP_pv.maegz	356																				fragment-glide-dock_SP													F9080320		2	4	3	2.500	54.000
	OTAVA-FRAGMENT-LIBRARY-ligprep_1-.sdf:1258	16753	fragment-glide-dock_SP.486	2023-10-13 17:06:40	2023-10-13 17:06:40			C:\Users\Haider Thaer\OneDrive - Jamia Millia Islamia (A Central University)\Desktop\plm9 project\fragment-glide-dock_XP	fragment-glide-dock_XP_pv.maegz	357																				fragment-glide-dock_SP													F7126315		2	4	2	2.400	79.800
	OTAVA-FRAGMENT-LIBRARY-ligprep_1-.sdf:1871	16754	fragment-glide-dock_SP.892	2023-10-13 17:06:40	2023-10-13 17:06:40			C:\Users\Haider Thaer\OneDrive - Jamia Millia Islamia (A Central University)\Desktop\plm9 project\fragment-glide-dock_XP	fragment-glide-dock_XP_pv.maegz	358																				fragment-glide-dock_SP													F7117940435		2	2	2	2.200	58.200
	OTAVA-FRAGMENT-LIBRARY-ligprep_1-.sdf:3247	16755	fragment-glide-dock_SP.936	2023-10-13 17:06:40	2023-10-13 17:06:40			C:\Users\Haider Thaer\OneDrive - Jamia Millia Islamia (A Central University)\Desktop\plm9 project\fragment-glide-dock_XP	fragment-glide-dock_XP_pv.maegz	359																				fragment-glide-dock_SP													F7018801422		2	4	3	2.200	65.800
	OTAVA-FRAGMENT-LIBRARY-ligprep_1-.sdf:10269	16756	fragment-glide-dock_SP.217	2023-10-13 17:06:40	2023-10-13 17:06:40			C:\Users\Haider Thaer\OneDrive - Jamia Millia Islamia (A Central University)\Desktop\plm9 project\fragment-glide-dock_XP	fragment-glide-dock_XP_pv.maegz	360																				fragment-glide-dock_SP													F1056371		2	2	1	2.100	48.900
	OTAVA-FRAGMENT-LIBRARY-ligprep_1-.sdf:11415	16757	fragment-glide-dock_SP.575	2023-10-13 17:06:40	2023-10-13 17:06:40			C:\Users\Haider Thaer\OneDrive - Jamia Millia Islamia (A Central University)\Desktop\plm9 project\fragment-glide-dock_XP	fragment-glide-dock_XP_pv.maegz	361																				fragment-glide-dock_SP													F0110520002		2	4	1	-1.200	73.800
	OTAVA-FRAGMENT-LIBRARY-ligprep_1-.sdf:2069	16758	fragment-glide-dock_SP.1033	2023-10-13 17:06:40	2023-10-13 17:06:40			C:\Users\Haider Thaer\OneDrive - Jamia Millia Islamia (A Central University)\Desktop\plm9 project\fragment-glide-dock_XP	fragment-glide-dock_XP_pv.maegz	362																				fragment-glide-dock_SP													F7113231893		1	3	3	1.300	46.500
	OTAVA-FRAGMENT-LIBRARY-ligprep_1-.sdf:10579	16759	fragment-glide-dock_SP.1941	2023-10-13 17:06:40	2023-10-13 17:06:40			C:\Users\Haider Thaer\OneDrive - Jamia Millia Islamia (A Central University)\Desktop\plm9 project\fragment-glide-dock_XP	fragment-glide-dock_XP_pv.maegz	363																				fragment-glide-dock_SP													F1016827		2	2	3	2.600	58.200
	OTAVA-FRAGMENT-LIBRARY-ligprep_1-.sdf:9516	16760	fragment-glide-dock_SP.133	2023-10-13 17:06:40	2023-10-13 17:06:40			C:\Users\Haider Thaer\OneDrive - Jamia Millia Islamia (A Central University)\Desktop\plm9 project\fragment-glide-dock_XP	fragment-glide-dock_XP_pv.maegz	364																				fragment-glide-dock_SP													F11639229		1	3	2	2.100	71.800
	OTAVA-FRAGMENT-LIBRARY-ligprep_1-.sdf:11604	16761	fragment-glide-dock_SP.1403	2023-10-13 17:06:40	2023-10-13 17:06:40			C:\Users\Haider Thaer\OneDrive - Jamia Millia Islamia (A Central University)\Desktop\plm9 project\fragment-glide-dock_XP	fragment-glide-dock_XP_pv.maegz	365																				fragment-glide-dock_SP													F0104840051		2	4	3	2.100	65.800
	OTAVA-FRAGMENT-LIBRARY-ligprep_1-.sdf:3361	16762	fragment-glide-dock_SP.666	2023-10-13 17:06:40	2023-10-13 17:06:40			C:\Users\Haider Thaer\OneDrive - Jamia Millia Islamia (A Central University)\Desktop\plm9 project\fragment-glide-dock_XP	fragment-glide-dock_XP_pv.maegz	366																				fragment-glide-dock_SP													F7018611182		1	3	2	1.700	57.600
	OTAVA-FRAGMENT-LIBRARY-ligprep_1-.sdf:11305	16763	fragment-glide-dock_SP.335	2023-10-13 17:06:40	2023-10-13 17:06:40			C:\Users\Haider Thaer\OneDrive - Jamia Millia Islamia (A Central University)\Desktop\plm9 project\fragment-glide-dock_XP	fragment-glide-dock_XP_pv.maegz	367																				fragment-glide-dock_SP													F0112640004		0	3	2	2.400	63.100
	OTAVA-FRAGMENT-LIBRARY-ligprep_1-.sdf:4922	16764	fragment-glide-dock_SP.1594	2023-10-13 17:06:40	2023-10-13 17:06:40			C:\Users\Haider Thaer\OneDrive - Jamia Millia Islamia (A Central University)\Desktop\plm9 project\fragment-glide-dock_XP	fragment-glide-dock_XP_pv.maegz	368																				fragment-glide-dock_SP													F5026179		1	4	3	0.200	78.400
	OTAVA-FRAGMENT-LIBRARY-ligprep_1-.sdf:9991	16765	fragment-glide-dock_SP.874	2023-10-13 17:06:40	2023-10-13 17:06:40			C:\Users\Haider Thaer\OneDrive - Jamia Millia Islamia (A Central University)\Desktop\plm9 project\fragment-glide-dock_XP	fragment-glide-dock_XP_pv.maegz	369																				fragment-glide-dock_SP													F1099063		0	4	2	2.000	65.300
	OTAVA-FRAGMENT-LIBRARY-ligprep_1-.sdf:1749	16766	fragment-glide-dock_SP.1920	2023-10-13 17:06:40	2023-10-13 17:06:40			C:\Users\Haider Thaer\OneDrive - Jamia Millia Islamia (A Central University)\Desktop\plm9 project\fragment-glide-dock_XP	fragment-glide-dock_XP_pv.maegz	370																				fragment-glide-dock_SP													F7119341339		2	2	3	1.600	54.000
	OTAVA-FRAGMENT-LIBRARY-ligprep_1-.sdf:3268	16767	fragment-glide-dock_SP.193	2023-10-13 17:06:40	2023-10-13 17:06:40			C:\Users\Haider Thaer\OneDrive - Jamia Millia Islamia (A Central University)\Desktop\plm9 project\fragment-glide-dock_XP	fragment-glide-dock_XP_pv.maegz	371																				fragment-glide-dock_SP													F7018801312		2	4	3	2.500	65.800
	OTAVA-FRAGMENT-LIBRARY-ligprep_1-.sdf:7533	16768	fragment-glide-dock_SP.1688	2023-10-13 17:06:40	2023-10-13 17:06:40			C:\Users\Haider Thaer\OneDrive - Jamia Millia Islamia (A Central University)\Desktop\plm9 project\fragment-glide-dock_XP	fragment-glide-dock_XP_pv.maegz	372																				fragment-glide-dock_SP													F1711857		2	1	3	2.900	44.900
	OTAVA-FRAGMENT-LIBRARY-ligprep_1-.sdf:3338	16769	fragment-glide-dock_SP.624	2023-10-13 17:06:40	2023-10-13 17:06:40			C:\Users\Haider Thaer\OneDrive - Jamia Millia Islamia (A Central University)\Desktop\plm9 project\fragment-glide-dock_XP	fragment-glide-dock_XP_pv.maegz	373																				fragment-glide-dock_SP													F7018655031		0	2	2	2.700	58.400
	OTAVA-FRAGMENT-LIBRARY-ligprep_1-.sdf:8895	16770	fragment-glide-dock_SP.359	2023-10-13 17:06:40	2023-10-13 17:06:40			C:\Users\Haider Thaer\OneDrive - Jamia Millia Islamia (A Central University)\Desktop\plm9 project\fragment-glide-dock_XP	fragment-glide-dock_XP_pv.maegz	374																				fragment-glide-dock_SP													F1292629		1	4	2	1.800	78.700
	OTAVA-FRAGMENT-LIBRARY-ligprep_1-.sdf:3889	16771	fragment-glide-dock_SP.1630	2023-10-13 17:06:40	2023-10-13 17:06:40			C:\Users\Haider Thaer\OneDrive - Jamia Millia Islamia (A Central University)\Desktop\plm9 project\fragment-glide-dock_XP	fragment-glide-dock_XP_pv.maegz	375																				fragment-glide-dock_SP													F7010453		2	4	3	0.900	67.800
	OTAVA-FRAGMENT-LIBRARY-ligprep_1-.sdf:1427	16772	fragment-glide-dock_SP.90	2023-10-13 17:06:40	2023-10-13 17:06:40			C:\Users\Haider Thaer\OneDrive - Jamia Millia Islamia (A Central University)\Desktop\plm9 project\fragment-glide-dock_XP	fragment-glide-dock_XP_pv.maegz	376																				fragment-glide-dock_SP													F7119911606		1	2	3	1.900	62.100
	OTAVA-FRAGMENT-LIBRARY-ligprep_1-.sdf:11673	16773	fragment-glide-dock_SP.1020	2023-10-13 17:06:40	2023-10-13 17:06:40			C:\Users\Haider Thaer\OneDrive - Jamia Millia Islamia (A Central University)\Desktop\plm9 project\fragment-glide-dock_XP	fragment-glide-dock_XP_pv.maegz	377																				fragment-glide-dock_SP													F0104820112		2	2	2	3.000	49.300
	OTAVA-FRAGMENT-LIBRARY-ligprep_1-.sdf:8361	16774	fragment-glide-dock_SP.344	2023-10-13 17:06:40	2023-10-13 17:06:40			C:\Users\Haider Thaer\OneDrive - Jamia Millia Islamia (A Central University)\Desktop\plm9 project\fragment-glide-dock_XP	fragment-glide-dock_XP_pv.maegz	378																				fragment-glide-dock_SP													F1435141		1	2	2	1.900	49.000
	OTAVA-FRAGMENT-LIBRARY-ligprep_1-.sdf:1256	16775	fragment-glide-dock_SP.123	2023-10-13 17:06:40	2023-10-13 17:06:40			C:\Users\Haider Thaer\OneDrive - Jamia Millia Islamia (A Central University)\Desktop\plm9 project\fragment-glide-dock_XP	fragment-glide-dock_XP_pv.maegz	379																				fragment-glide-dock_SP													F7126346		0	3	1	3.000	43.100
	OTAVA-FRAGMENT-LIBRARY-ligprep_1-.sdf:6031	16776	fragment-glide-dock_SP.781	2023-10-13 17:06:40	2023-10-13 17:06:40			C:\Users\Haider Thaer\OneDrive - Jamia Millia Islamia (A Central University)\Desktop\plm9 project\fragment-glide-dock_XP	fragment-glide-dock_XP_pv.maegz	380																				fragment-glide-dock_SP													F3340579	HCl	2	3	1	1.900	55.500
	OTAVA-FRAGMENT-LIBRARY-ligprep_1-.sdf:6770	16777	fragment-glide-dock_SP.254	2023-10-13 17:06:40	2023-10-13 17:06:40			C:\Users\Haider Thaer\OneDrive - Jamia Millia Islamia (A Central University)\Desktop\plm9 project\fragment-glide-dock_XP	fragment-glide-dock_XP_pv.maegz	381																				fragment-glide-dock_SP													F2193670		1	3	1	2.200	55.400
	OTAVA-FRAGMENT-LIBRARY-ligprep_1-.sdf:5328	16778	fragment-glide-dock_SP.83	2023-10-13 17:06:40	2023-10-13 17:06:40			C:\Users\Haider Thaer\OneDrive - Jamia Millia Islamia (A Central University)\Desktop\plm9 project\fragment-glide-dock_XP	fragment-glide-dock_XP_pv.maegz	382																				fragment-glide-dock_SP													F4348473		0	3	1	2.500	43.600
	OTAVA-FRAGMENT-LIBRARY-ligprep_1-.sdf:4184	16779	fragment-glide-dock_SP.1803	2023-10-13 17:06:40	2023-10-13 17:06:40			C:\Users\Haider Thaer\OneDrive - Jamia Millia Islamia (A Central University)\Desktop\plm9 project\fragment-glide-dock_XP	fragment-glide-dock_XP_pv.maegz	383																				fragment-glide-dock_SP													F6667273		2	3	2	1.400	69.600
	OTAVA-FRAGMENT-LIBRARY-ligprep_1-.sdf:11238	16780	fragment-glide-dock_SP.234	2023-10-13 17:06:40	2023-10-13 17:06:40			C:\Users\Haider Thaer\OneDrive - Jamia Millia Islamia (A Central University)\Desktop\plm9 project\fragment-glide-dock_XP	fragment-glide-dock_XP_pv.maegz	384																				fragment-glide-dock_SP													F0115130036		2	4	3	1.300	65.800
	OTAVA-FRAGMENT-LIBRARY-ligprep_1-.sdf:10068	16781	fragment-glide-dock_SP.404	2023-10-13 17:06:40	2023-10-13 17:06:40			C:\Users\Haider Thaer\OneDrive - Jamia Millia Islamia (A Central University)\Desktop\plm9 project\fragment-glide-dock_XP	fragment-glide-dock_XP_pv.maegz	385																				fragment-glide-dock_SP													F1089714		1	3	0	2.300	46.500
	OTAVA-FRAGMENT-LIBRARY-ligprep_1-.sdf:7825	16782	fragment-glide-dock_SP.548	2023-10-13 17:06:40	2023-10-13 17:06:40			C:\Users\Haider Thaer\OneDrive - Jamia Millia Islamia (A Central University)\Desktop\plm9 project\fragment-glide-dock_XP	fragment-glide-dock_XP_pv.maegz	386																				fragment-glide-dock_SP													F1583611		1	3	1	1.000	53.800
	OTAVA-FRAGMENT-LIBRARY-ligprep_1-.sdf:8449	16783	fragment-glide-dock_SP.2175	2023-10-13 17:06:40	2023-10-13 17:06:40			C:\Users\Haider Thaer\OneDrive - Jamia Millia Islamia (A Central University)\Desktop\plm9 project\fragment-glide-dock_XP	fragment-glide-dock_XP_pv.maegz	387																				fragment-glide-dock_SP													F1392570		2	3	3	2.100	66.400
	OTAVA-FRAGMENT-LIBRARY-ligprep_1-.sdf:7355	16784	fragment-glide-dock_SP.509	2023-10-13 17:06:40	2023-10-13 17:06:40			C:\Users\Haider Thaer\OneDrive - Jamia Millia Islamia (A Central University)\Desktop\plm9 project\fragment-glide-dock_XP	fragment-glide-dock_XP_pv.maegz	388																				fragment-glide-dock_SP													F1771255		1	4	1	0.200	65.000
	OTAVA-FRAGMENT-LIBRARY-ligprep_1-.sdf:10130	16785	fragment-glide-dock_SP.238	2023-10-13 17:06:40	2023-10-13 17:06:40			C:\Users\Haider Thaer\OneDrive - Jamia Millia Islamia (A Central University)\Desktop\plm9 project\fragment-glide-dock_XP	fragment-glide-dock_XP_pv.maegz	389																				fragment-glide-dock_SP													F1085466		2	3	0	2.400	67.600
	OTAVA-FRAGMENT-LIBRARY-ligprep_1-.sdf:3253	16786	fragment-glide-dock_SP.153	2023-10-13 17:06:40	2023-10-13 17:06:40			C:\Users\Haider Thaer\OneDrive - Jamia Millia Islamia (A Central University)\Desktop\plm9 project\fragment-glide-dock_XP	fragment-glide-dock_XP_pv.maegz	390																				fragment-glide-dock_SP													F7018801403		2	4	2	1.100	65.800
	OTAVA-FRAGMENT-LIBRARY-ligprep_1-.sdf:1432	16787	fragment-glide-dock_SP.343	2023-10-13 17:06:40	2023-10-13 17:06:40			C:\Users\Haider Thaer\OneDrive - Jamia Millia Islamia (A Central University)\Desktop\plm9 project\fragment-glide-dock_XP	fragment-glide-dock_XP_pv.maegz	391																				fragment-glide-dock_SP													F7119910087	HCl	1	2	2	2.300	49.000
	OTAVA-FRAGMENT-LIBRARY-ligprep_1-.sdf:5354	16788	fragment-glide-dock_SP.73	2023-10-13 17:06:40	2023-10-13 17:06:40			C:\Users\Haider Thaer\OneDrive - Jamia Millia Islamia (A Central University)\Desktop\plm9 project\fragment-glide-dock_XP	fragment-glide-dock_XP_pv.maegz	392																				fragment-glide-dock_SP													F4347297		2	3	1	0.400	70.100
	OTAVA-FRAGMENT-LIBRARY-ligprep_1-.sdf:6839	16789	fragment-glide-dock_SP.609	2023-10-13 17:06:40	2023-10-13 17:06:40			C:\Users\Haider Thaer\OneDrive - Jamia Millia Islamia (A Central University)\Desktop\plm9 project\fragment-glide-dock_XP	fragment-glide-dock_XP_pv.maegz	393																				fragment-glide-dock_SP													F2190296	HCl	1	3	3	1.400	64.900
	OTAVA-FRAGMENT-LIBRARY-ligprep_1-.sdf:4280	16790	fragment-glide-dock_SP.1608	2023-10-13 17:06:40	2023-10-13 17:06:40			C:\Users\Haider Thaer\OneDrive - Jamia Millia Islamia (A Central University)\Desktop\plm9 project\fragment-glide-dock_XP	fragment-glide-dock_XP_pv.maegz	394																				fragment-glide-dock_SP													F6466387		1	3	0	2.800	46.500
	OTAVA-FRAGMENT-LIBRARY-ligprep_1-.sdf:9557	16791	fragment-glide-dock_SP.311	2023-10-13 17:06:40	2023-10-13 17:06:40			C:\Users\Haider Thaer\OneDrive - Jamia Millia Islamia (A Central University)\Desktop\plm9 project\fragment-glide-dock_XP	fragment-glide-dock_XP_pv.maegz	395																				fragment-glide-dock_SP													F1159042		3	2	3	0.800	70.900
	OTAVA-FRAGMENT-LIBRARY-ligprep_1-.sdf:10746	16792	fragment-glide-dock_SP.657	2023-10-13 17:06:40	2023-10-13 17:06:40			C:\Users\Haider Thaer\OneDrive - Jamia Millia Islamia (A Central University)\Desktop\plm9 project\fragment-glide-dock_XP	fragment-glide-dock_XP_pv.maegz	396																				fragment-glide-dock_SP													F1006880		1	3	3	2.800	47.600
	OTAVA-FRAGMENT-LIBRARY-ligprep_1-.sdf:9058	16793	fragment-glide-dock_SP.352	2023-10-13 17:06:40	2023-10-13 17:06:40			C:\Users\Haider Thaer\OneDrive - Jamia Millia Islamia (A Central University)\Desktop\plm9 project\fragment-glide-dock_XP	fragment-glide-dock_XP_pv.maegz	397																				fragment-glide-dock_SP													F1262797		2	4	2	0.700	74.600
	OTAVA-FRAGMENT-LIBRARY-ligprep_1-.sdf:5617	16794	fragment-glide-dock_SP.506	2023-10-13 17:06:40	2023-10-13 17:06:40			C:\Users\Haider Thaer\OneDrive - Jamia Millia Islamia (A Central University)\Desktop\plm9 project\fragment-glide-dock_XP	fragment-glide-dock_XP_pv.maegz	398																				fragment-glide-dock_SP													F3671487		1	3	1	1.300	64.900
	OTAVA-FRAGMENT-LIBRARY-ligprep_1-.sdf:8259	16795	fragment-glide-dock_SP.2618	2023-10-13 17:06:40	2023-10-13 17:06:40			C:\Users\Haider Thaer\OneDrive - Jamia Millia Islamia (A Central University)\Desktop\plm9 project\fragment-glide-dock_XP	fragment-glide-dock_XP_pv.maegz	399																				fragment-glide-dock_SP													F1444729		2	4	1	0.800	72.600
	OTAVA-FRAGMENT-LIBRARY-ligprep_1-.sdf:2891	16796	fragment-glide-dock_SP.853	2023-10-13 17:06:40	2023-10-13 17:06:40			C:\Users\Haider Thaer\OneDrive - Jamia Millia Islamia (A Central University)\Desktop\plm9 project\fragment-glide-dock_XP	fragment-glide-dock_XP_pv.maegz	400																				fragment-glide-dock_SP													F7020401000		1	3	3	1.700	57.600
	OTAVA-FRAGMENT-LIBRARY-ligprep_1-.sdf:10265	16797	fragment-glide-dock_SP.213	2023-10-13 17:06:40	2023-10-13 17:06:40			C:\Users\Haider Thaer\OneDrive - Jamia Millia Islamia (A Central University)\Desktop\plm9 project\fragment-glide-dock_XP	fragment-glide-dock_XP_pv.maegz	401																				fragment-glide-dock_SP													F1056473		1	2	1	1.900	37.900
	OTAVA-FRAGMENT-LIBRARY-ligprep_1-.sdf:9981	16798	fragment-glide-dock_SP.1122	2023-10-13 17:06:40	2023-10-13 17:06:40			C:\Users\Haider Thaer\OneDrive - Jamia Millia Islamia (A Central University)\Desktop\plm9 project\fragment-glide-dock_XP	fragment-glide-dock_XP_pv.maegz	402																				fragment-glide-dock_SP													F1103279		2	4	1	2.700	66.800
	OTAVA-FRAGMENT-LIBRARY-ligprep_1-.sdf:4772	16799	fragment-glide-dock_SP.1568	2023-10-13 17:06:40	2023-10-13 17:06:40			C:\Users\Haider Thaer\OneDrive - Jamia Millia Islamia (A Central University)\Desktop\plm9 project\fragment-glide-dock_XP	fragment-glide-dock_XP_pv.maegz	403																				fragment-glide-dock_SP													F5662526		1	4	2	-1.000	72.500
	OTAVA-FRAGMENT-LIBRARY-ligprep_1-.sdf:6491	16800	fragment-glide-dock_SP.187	2023-10-13 17:06:40	2023-10-13 17:06:40			C:\Users\Haider Thaer\OneDrive - Jamia Millia Islamia (A Central University)\Desktop\plm9 project\fragment-glide-dock_XP	fragment-glide-dock_XP_pv.maegz	404																				fragment-glide-dock_SP													F2422845		1	2	1	0.400	41.500
	OTAVA-FRAGMENT-LIBRARY-ligprep_1-.sdf:3346	16801	fragment-glide-dock_SP.1187	2023-10-13 17:06:40	2023-10-13 17:06:40			C:\Users\Haider Thaer\OneDrive - Jamia Millia Islamia (A Central University)\Desktop\plm9 project\fragment-glide-dock_XP	fragment-glide-dock_XP_pv.maegz	405																				fragment-glide-dock_SP													F7018611222		1	3	2	2.200	57.600
	OTAVA-FRAGMENT-LIBRARY-ligprep_1-.sdf:3359	16802	fragment-glide-dock_SP.1593	2023-10-13 17:06:40	2023-10-13 17:06:40			C:\Users\Haider Thaer\OneDrive - Jamia Millia Islamia (A Central University)\Desktop\plm9 project\fragment-glide-dock_XP	fragment-glide-dock_XP_pv.maegz	406																				fragment-glide-dock_SP													F7018611188		1	3	2	1.700	57.600
	OTAVA-FRAGMENT-LIBRARY-ligprep_1-.sdf:8370	16803	fragment-glide-dock_SP.717	2023-10-13 17:06:40	2023-10-13 17:06:40			C:\Users\Haider Thaer\OneDrive - Jamia Millia Islamia (A Central University)\Desktop\plm9 project\fragment-glide-dock_XP	fragment-glide-dock_XP_pv.maegz	407																				fragment-glide-dock_SP													F1434321		1	3	3	2.900	66.900
	OTAVA-FRAGMENT-LIBRARY-ligprep_1-.sdf:10853	16804	fragment-glide-dock_SP.2055	2023-10-13 17:06:40	2023-10-13 17:06:40			C:\Users\Haider Thaer\OneDrive - Jamia Millia Islamia (A Central University)\Desktop\plm9 project\fragment-glide-dock_XP	fragment-glide-dock_XP_pv.maegz	408																				fragment-glide-dock_SP													F1000430		1	1	3	3.000	29.100
	OTAVA-FRAGMENT-LIBRARY-ligprep_1-.sdf:4402	16805	fragment-glide-dock_SP.2106	2023-10-13 17:06:40	2023-10-13 17:06:40			C:\Users\Haider Thaer\OneDrive - Jamia Millia Islamia (A Central University)\Desktop\plm9 project\fragment-glide-dock_XP	fragment-glide-dock_XP_pv.maegz	409																				fragment-glide-dock_SP													F6244560		1	3	1	2.300	53.400
	OTAVA-FRAGMENT-LIBRARY-ligprep_1-.sdf:3275	16806	fragment-glide-dock_SP.605	2023-10-13 17:06:40	2023-10-13 17:06:40			C:\Users\Haider Thaer\OneDrive - Jamia Millia Islamia (A Central University)\Desktop\plm9 project\fragment-glide-dock_XP	fragment-glide-dock_XP_pv.maegz	410																				fragment-glide-dock_SP													F7018801287		2	4	2	1.800	65.800
	OTAVA-FRAGMENT-LIBRARY-ligprep_1-.sdf:346	16807	fragment-glide-dock_SP.880	2023-10-13 17:06:40	2023-10-13 17:06:40			C:\Users\Haider Thaer\OneDrive - Jamia Millia Islamia (A Central University)\Desktop\plm9 project\fragment-glide-dock_XP	fragment-glide-dock_XP_pv.maegz	411																				fragment-glide-dock_SP													F7571102		1	3	1	1.100	49.800
	OTAVA-FRAGMENT-LIBRARY-ligprep_1-.sdf:3248	16808	fragment-glide-dock_SP.219	2023-10-13 17:06:40	2023-10-13 17:06:40			C:\Users\Haider Thaer\OneDrive - Jamia Millia Islamia (A Central University)\Desktop\plm9 project\fragment-glide-dock_XP	fragment-glide-dock_XP_pv.maegz	412																				fragment-glide-dock_SP													F7018801415		2	4	1	-0.700	65.800
	OTAVA-FRAGMENT-LIBRARY-ligprep_1-.sdf:5359	16809	fragment-glide-dock_SP.634	2023-10-13 17:06:40	2023-10-13 17:06:40			C:\Users\Haider Thaer\OneDrive - Jamia Millia Islamia (A Central University)\Desktop\plm9 project\fragment-glide-dock_XP	fragment-glide-dock_XP_pv.maegz	413																				fragment-glide-dock_SP													F4347292		2	3	3	1.300	67.000
	OTAVA-FRAGMENT-LIBRARY-ligprep_1-.sdf:8295	16810	fragment-glide-dock_SP.206	2023-10-13 17:06:40	2023-10-13 17:06:40			C:\Users\Haider Thaer\OneDrive - Jamia Millia Islamia (A Central University)\Desktop\plm9 project\fragment-glide-dock_XP	fragment-glide-dock_XP_pv.maegz	414																				fragment-glide-dock_SP													F1436731		1	4	0	0.300	69.100
	OTAVA-FRAGMENT-LIBRARY-ligprep_1-.sdf:8407	16811	fragment-glide-dock_SP.1022	2023-10-13 17:06:40	2023-10-13 17:06:40			C:\Users\Haider Thaer\OneDrive - Jamia Millia Islamia (A Central University)\Desktop\plm9 project\fragment-glide-dock_XP	fragment-glide-dock_XP_pv.maegz	415																				fragment-glide-dock_SP													F1433398		2	2	3	2.400	48.900
	OTAVA-FRAGMENT-LIBRARY-ligprep_1-.sdf:3480	16812	fragment-glide-dock_SP.1419	2023-10-13 17:06:40	2023-10-13 17:06:40			C:\Users\Haider Thaer\OneDrive - Jamia Millia Islamia (A Central University)\Desktop\plm9 project\fragment-glide-dock_XP	fragment-glide-dock_XP_pv.maegz	416																				fragment-glide-dock_SP													F7016000555		2	4	3	0.500	65.800
	OTAVA-FRAGMENT-LIBRARY-ligprep_1-.sdf:9086	16813	fragment-glide-dock_SP.1100	2023-10-13 17:06:40	2023-10-13 17:06:40			C:\Users\Haider Thaer\OneDrive - Jamia Millia Islamia (A Central University)\Desktop\plm9 project\fragment-glide-dock_XP	fragment-glide-dock_XP_pv.maegz	417																				fragment-glide-dock_SP													F12482446		1	4	1	2.100	49.300
	OTAVA-FRAGMENT-LIBRARY-ligprep_1-.sdf:10683	16814	fragment-glide-dock_SP.320	2023-10-13 17:06:40	2023-10-13 17:06:40			C:\Users\Haider Thaer\OneDrive - Jamia Millia Islamia (A Central University)\Desktop\plm9 project\fragment-glide-dock_XP	fragment-glide-dock_XP_pv.maegz	418																				fragment-glide-dock_SP													F1014770		2	2	1	1.000	57.800
	OTAVA-FRAGMENT-LIBRARY-ligprep_1-.sdf:888	16815	fragment-glide-dock_SP.2703	2023-10-13 17:06:40	2023-10-13 17:06:40			C:\Users\Haider Thaer\OneDrive - Jamia Millia Islamia (A Central University)\Desktop\plm9 project\fragment-glide-dock_XP	fragment-glide-dock_XP_pv.maegz	419																				fragment-glide-dock_SP													F7211970019		2	2	1	2.500	48.200
	OTAVA-FRAGMENT-LIBRARY-ligprep_1-.sdf:3477	16816	fragment-glide-dock_SP.547	2023-10-13 17:06:40	2023-10-13 17:06:40			C:\Users\Haider Thaer\OneDrive - Jamia Millia Islamia (A Central University)\Desktop\plm9 project\fragment-glide-dock_XP	fragment-glide-dock_XP_pv.maegz	420																				fragment-glide-dock_SP													F7016000559		2	4	3	1.300	65.800
	OTAVA-FRAGMENT-LIBRARY-ligprep_1-.sdf:6018	16817	fragment-glide-dock_SP.843	2023-10-13 17:06:40	2023-10-13 17:06:40			C:\Users\Haider Thaer\OneDrive - Jamia Millia Islamia (A Central University)\Desktop\plm9 project\fragment-glide-dock_XP	fragment-glide-dock_XP_pv.maegz	421																				fragment-glide-dock_SP													F3344631	HCl	1	3	1	2.200	52.300
	OTAVA-FRAGMENT-LIBRARY-ligprep_1-.sdf:2119	16818	fragment-glide-dock_SP.2393	2023-10-13 17:06:40	2023-10-13 17:06:40			C:\Users\Haider Thaer\OneDrive - Jamia Millia Islamia (A Central University)\Desktop\plm9 project\fragment-glide-dock_XP	fragment-glide-dock_XP_pv.maegz	422																				fragment-glide-dock_SP													F7113213649		1	3	3	1.800	60.700
	OTAVA-FRAGMENT-LIBRARY-ligprep_1-.sdf:3752	16819	fragment-glide-dock_SP.216	2023-10-13 17:06:40	2023-10-13 17:06:40			C:\Users\Haider Thaer\OneDrive - Jamia Millia Islamia (A Central University)\Desktop\plm9 project\fragment-glide-dock_XP	fragment-glide-dock_XP_pv.maegz	423																				fragment-glide-dock_SP													F7012250142		2	4	0	-0.900	79.800
	OTAVA-FRAGMENT-LIBRARY-ligprep_1-.sdf:9360	16820	fragment-glide-dock_SP.502	2023-10-13 17:06:40	2023-10-13 17:06:40			C:\Users\Haider Thaer\OneDrive - Jamia Millia Islamia (A Central University)\Desktop\plm9 project\fragment-glide-dock_XP	fragment-glide-dock_XP_pv.maegz	424																				fragment-glide-dock_SP													F1196351	HCl	2	2	1	1.500	67.800
	OTAVA-FRAGMENT-LIBRARY-ligprep_1-.sdf:7849	16821	fragment-glide-dock_SP.856	2023-10-13 17:06:40	2023-10-13 17:06:40			C:\Users\Haider Thaer\OneDrive - Jamia Millia Islamia (A Central University)\Desktop\plm9 project\fragment-glide-dock_XP	fragment-glide-dock_XP_pv.maegz	425																				fragment-glide-dock_SP													F1574441		2	2	2	1.900	54.000
	OTAVA-FRAGMENT-LIBRARY-ligprep_1-.sdf:5923	16822	fragment-glide-dock_SP.571	2023-10-13 17:06:40	2023-10-13 17:06:40			C:\Users\Haider Thaer\OneDrive - Jamia Millia Islamia (A Central University)\Desktop\plm9 project\fragment-glide-dock_XP	fragment-glide-dock_XP_pv.maegz	426																				fragment-glide-dock_SP													F3461534	HCl	1	4	2	0.800	52.700
	OTAVA-FRAGMENT-LIBRARY-ligprep_1-.sdf:4987	16823	fragment-glide-dock_SP.178	2023-10-13 17:06:40	2023-10-13 17:06:40			C:\Users\Haider Thaer\OneDrive - Jamia Millia Islamia (A Central University)\Desktop\plm9 project\fragment-glide-dock_XP	fragment-glide-dock_XP_pv.maegz	427																				fragment-glide-dock_SP													F4802709		1	3	3	1.300	59.300
	OTAVA-FRAGMENT-LIBRARY-ligprep_1-.sdf:9413	16824	fragment-glide-dock_SP.336	2023-10-13 17:06:40	2023-10-13 17:06:40			C:\Users\Haider Thaer\OneDrive - Jamia Millia Islamia (A Central University)\Desktop\plm9 project\fragment-glide-dock_XP	fragment-glide-dock_XP_pv.maegz	428																				fragment-glide-dock_SP													F1186241	HCl	1	3	3	1.200	55.600
	OTAVA-FRAGMENT-LIBRARY-ligprep_1-.sdf:3254	16825	fragment-glide-dock_SP.2051	2023-10-13 17:06:40	2023-10-13 17:06:40			C:\Users\Haider Thaer\OneDrive - Jamia Millia Islamia (A Central University)\Desktop\plm9 project\fragment-glide-dock_XP	fragment-glide-dock_XP_pv.maegz	429																				fragment-glide-dock_SP													F7018801402		2	4	2	1.100	65.800
	OTAVA-FRAGMENT-LIBRARY-ligprep_1-.sdf:10075	16826	fragment-glide-dock_SP.230	2023-10-13 17:06:40	2023-10-13 17:06:40			C:\Users\Haider Thaer\OneDrive - Jamia Millia Islamia (A Central University)\Desktop\plm9 project\fragment-glide-dock_XP	fragment-glide-dock_XP_pv.maegz	430																				fragment-glide-dock_SP													F1089650		2	3	1	1.700	70.700
	OTAVA-FRAGMENT-LIBRARY-ligprep_1-.sdf:7744	16827	fragment-glide-dock_SP.1701	2023-10-13 17:06:40	2023-10-13 17:06:40			C:\Users\Haider Thaer\OneDrive - Jamia Millia Islamia (A Central University)\Desktop\plm9 project\fragment-glide-dock_XP	fragment-glide-dock_XP_pv.maegz	431																				fragment-glide-dock_SP													F1647541		1	2	3	1.700	77.700
	OTAVA-FRAGMENT-LIBRARY-ligprep_1-.sdf:9102	16828	fragment-glide-dock_SP.681	2023-10-13 17:06:40	2023-10-13 17:06:40			C:\Users\Haider Thaer\OneDrive - Jamia Millia Islamia (A Central University)\Desktop\plm9 project\fragment-glide-dock_XP	fragment-glide-dock_XP_pv.maegz	432																				fragment-glide-dock_SP													F12482188		0	4	3	2.700	79.300
	OTAVA-FRAGMENT-LIBRARY-ligprep_1-.sdf:5014	16829	fragment-glide-dock_SP.265	2023-10-13 17:06:40	2023-10-13 17:06:40			C:\Users\Haider Thaer\OneDrive - Jamia Millia Islamia (A Central University)\Desktop\plm9 project\fragment-glide-dock_XP	fragment-glide-dock_XP_pv.maegz	433																				fragment-glide-dock_SP													F4798141		2	3	2	2.400	76.200
	OTAVA-FRAGMENT-LIBRARY-ligprep_1-.sdf:7385	16830	fragment-glide-dock_SP.2014	2023-10-13 17:06:40	2023-10-13 17:06:40			C:\Users\Haider Thaer\OneDrive - Jamia Millia Islamia (A Central University)\Desktop\plm9 project\fragment-glide-dock_XP	fragment-glide-dock_XP_pv.maegz	434																				fragment-glide-dock_SP													F1759000		1	2	3	1.700	70.200
	OTAVA-FRAGMENT-LIBRARY-ligprep_1-.sdf:7943	16831	fragment-glide-dock_SP.338	2023-10-13 17:06:40	2023-10-13 17:06:40			C:\Users\Haider Thaer\OneDrive - Jamia Millia Islamia (A Central University)\Desktop\plm9 project\fragment-glide-dock_XP	fragment-glide-dock_XP_pv.maegz	435																				fragment-glide-dock_SP													F1521520		1	2	3	1.100	43.300
	OTAVA-FRAGMENT-LIBRARY-ligprep_1-.sdf:7356	16832	fragment-glide-dock_SP.465	2023-10-13 17:06:40	2023-10-13 17:06:40			C:\Users\Haider Thaer\OneDrive - Jamia Millia Islamia (A Central University)\Desktop\plm9 project\fragment-glide-dock_XP	fragment-glide-dock_XP_pv.maegz	436																				fragment-glide-dock_SP													F1768745		2	3	3	2.800	49.900
	OTAVA-FRAGMENT-LIBRARY-ligprep_1-.sdf:10595	16833	fragment-glide-dock_SP.2376	2023-10-13 17:06:40	2023-10-13 17:06:40			C:\Users\Haider Thaer\OneDrive - Jamia Millia Islamia (A Central University)\Desktop\plm9 project\fragment-glide-dock_XP	fragment-glide-dock_XP_pv.maegz	437																				fragment-glide-dock_SP													F1016262		3	3	3	2.100	78.400
	OTAVA-FRAGMENT-LIBRARY-ligprep_1-.sdf:4879	16834	fragment-glide-dock_SP.2806	2023-10-13 17:06:40	2023-10-13 17:06:40			C:\Users\Haider Thaer\OneDrive - Jamia Millia Islamia (A Central University)\Desktop\plm9 project\fragment-glide-dock_XP	fragment-glide-dock_XP_pv.maegz	438																				fragment-glide-dock_SP													F5060610079		2	4	0	-0.900	79.800
	OTAVA-FRAGMENT-LIBRARY-ligprep_1-.sdf:4352	16835	fragment-glide-dock_SP.245	2023-10-13 17:06:40	2023-10-13 17:06:40			C:\Users\Haider Thaer\OneDrive - Jamia Millia Islamia (A Central University)\Desktop\plm9 project\fragment-glide-dock_XP	fragment-glide-dock_XP_pv.maegz	439																				fragment-glide-dock_SP													F6300636		1	2	2	1.100	42.100
	OTAVA-FRAGMENT-LIBRARY-ligprep_1-.sdf:4900	16836	fragment-glide-dock_SP.106	2023-10-13 17:06:40	2023-10-13 17:06:40			C:\Users\Haider Thaer\OneDrive - Jamia Millia Islamia (A Central University)\Desktop\plm9 project\fragment-glide-dock_XP	fragment-glide-dock_XP_pv.maegz	440																				fragment-glide-dock_SP													F5042299		2	3	2	2.300	66.000
	OTAVA-FRAGMENT-LIBRARY-ligprep_1-.sdf:5362	16837	fragment-glide-dock_SP.2737	2023-10-13 17:06:40	2023-10-13 17:06:40			C:\Users\Haider Thaer\OneDrive - Jamia Millia Islamia (A Central University)\Desktop\plm9 project\fragment-glide-dock_XP	fragment-glide-dock_XP_pv.maegz	441																				fragment-glide-dock_SP													F4347289	HCl	1	2	2	2.600	29.900
	OTAVA-FRAGMENT-LIBRARY-ligprep_1-.sdf:266	16838	fragment-glide-dock_SP.1945	2023-10-13 17:06:40	2023-10-13 17:06:40			C:\Users\Haider Thaer\OneDrive - Jamia Millia Islamia (A Central University)\Desktop\plm9 project\fragment-glide-dock_XP	fragment-glide-dock_XP_pv.maegz	442																				fragment-glide-dock_SP													F7715040063		1	4	2	2.800	63.600
	OTAVA-FRAGMENT-LIBRARY-ligprep_1-.sdf:272	16839	fragment-glide-dock_SP.1830	2023-10-13 17:06:40	2023-10-13 17:06:40			C:\Users\Haider Thaer\OneDrive - Jamia Millia Islamia (A Central University)\Desktop\plm9 project\fragment-glide-dock_XP	fragment-glide-dock_XP_pv.maegz	443																				fragment-glide-dock_SP													F7714780011		0	3	2	2.500	40.600
	OTAVA-FRAGMENT-LIBRARY-ligprep_1-.sdf:7981	16840	fragment-glide-dock_SP.1233	2023-10-13 17:06:40	2023-10-13 17:06:40			C:\Users\Haider Thaer\OneDrive - Jamia Millia Islamia (A Central University)\Desktop\plm9 project\fragment-glide-dock_XP	fragment-glide-dock_XP_pv.maegz	444																				fragment-glide-dock_SP													F1514467		1	3	3	2.700	57.600
	OTAVA-FRAGMENT-LIBRARY-ligprep_1-.sdf:8800	16841	fragment-glide-dock_SP.1068	2023-10-13 17:06:40	2023-10-13 17:06:40			C:\Users\Haider Thaer\OneDrive - Jamia Millia Islamia (A Central University)\Desktop\plm9 project\fragment-glide-dock_XP	fragment-glide-dock_XP_pv.maegz	445																				fragment-glide-dock_SP													F1307508		0	4	2	2.400	56.300
	OTAVA-FRAGMENT-LIBRARY-ligprep_1-.sdf:2937	16842	fragment-glide-dock_SP.1099	2023-10-13 17:06:40	2023-10-13 17:06:40			C:\Users\Haider Thaer\OneDrive - Jamia Millia Islamia (A Central University)\Desktop\plm9 project\fragment-glide-dock_XP	fragment-glide-dock_XP_pv.maegz	446																				fragment-glide-dock_SP													F7020361148		1	3	1	1.000	44.700
	OTAVA-FRAGMENT-LIBRARY-ligprep_1-.sdf:3604	16843	fragment-glide-dock_SP.1500	2023-10-13 17:06:40	2023-10-13 17:06:40			C:\Users\Haider Thaer\OneDrive - Jamia Millia Islamia (A Central University)\Desktop\plm9 project\fragment-glide-dock_XP	fragment-glide-dock_XP_pv.maegz	447																				fragment-glide-dock_SP													F7014250131		2	4	2	0.400	70.700
	OTAVA-FRAGMENT-LIBRARY-ligprep_1-.sdf:3040	16844	fragment-glide-dock_SP.134	2023-10-13 17:06:40	2023-10-13 17:06:40			C:\Users\Haider Thaer\OneDrive - Jamia Millia Islamia (A Central University)\Desktop\plm9 project\fragment-glide-dock_XP	fragment-glide-dock_XP_pv.maegz	448																				fragment-glide-dock_SP													F7020300560		3	4	2	1.700	73.700
	OTAVA-FRAGMENT-LIBRARY-ligprep_1-.sdf:1743	16845	fragment-glide-dock_SP.645	2023-10-13 17:06:40	2023-10-13 17:06:40			C:\Users\Haider Thaer\OneDrive - Jamia Millia Islamia (A Central University)\Desktop\plm9 project\fragment-glide-dock_XP	fragment-glide-dock_XP_pv.maegz	449																				fragment-glide-dock_SP													F7119341405		2	1	3	1.900	54.300
	OTAVA-FRAGMENT-LIBRARY-ligprep_1-.sdf:8369	16846	fragment-glide-dock_SP.1685	2023-10-13 17:06:40	2023-10-13 17:06:40			C:\Users\Haider Thaer\OneDrive - Jamia Millia Islamia (A Central University)\Desktop\plm9 project\fragment-glide-dock_XP	fragment-glide-dock_XP_pv.maegz	450																				fragment-glide-dock_SP													F1434322		1	3	3	2.900	66.900
	OTAVA-FRAGMENT-LIBRARY-ligprep_1-.sdf:7977	16847	fragment-glide-dock_SP.121	2023-10-13 17:06:40	2023-10-13 17:06:40			C:\Users\Haider Thaer\OneDrive - Jamia Millia Islamia (A Central University)\Desktop\plm9 project\fragment-glide-dock_XP	fragment-glide-dock_XP_pv.maegz	451																				fragment-glide-dock_SP													F1514721	2 HCl	2	3	1	0.400	63.600
	OTAVA-FRAGMENT-LIBRARY-ligprep_1-.sdf:4390	16848	fragment-glide-dock_SP.2212	2023-10-13 17:06:40	2023-10-13 17:06:40			C:\Users\Haider Thaer\OneDrive - Jamia Millia Islamia (A Central University)\Desktop\plm9 project\fragment-glide-dock_XP	fragment-glide-dock_XP_pv.maegz	452																				fragment-glide-dock_SP													F6246648		1	4	2	2.000	72.700
	OTAVA-FRAGMENT-LIBRARY-ligprep_1-.sdf:3478	16849	fragment-glide-dock_SP.1129	2023-10-13 17:06:40	2023-10-13 17:06:40			C:\Users\Haider Thaer\OneDrive - Jamia Millia Islamia (A Central University)\Desktop\plm9 project\fragment-glide-dock_XP	fragment-glide-dock_XP_pv.maegz	453																				fragment-glide-dock_SP													F7016000557		2	4	3	1.600	65.800
	OTAVA-FRAGMENT-LIBRARY-ligprep_1-.sdf:4663	16850	fragment-glide-dock_SP.361	2023-10-13 17:06:40	2023-10-13 17:06:40			C:\Users\Haider Thaer\OneDrive - Jamia Millia Islamia (A Central University)\Desktop\plm9 project\fragment-glide-dock_XP	fragment-glide-dock_XP_pv.maegz	454																				fragment-glide-dock_SP													F5972034		0	4	2	2.000	46.800
	OTAVA-FRAGMENT-LIBRARY-ligprep_1-.sdf:1242	16851	fragment-glide-dock_SP.525	2023-10-13 17:06:40	2023-10-13 17:06:40			C:\Users\Haider Thaer\OneDrive - Jamia Millia Islamia (A Central University)\Desktop\plm9 project\fragment-glide-dock_XP	fragment-glide-dock_XP_pv.maegz	455																				fragment-glide-dock_SP													F7127352		2	4	3	2.400	76.800
	OTAVA-FRAGMENT-LIBRARY-ligprep_1-.sdf:2285	16852	fragment-glide-dock_SP.912	2023-10-13 17:06:40	2023-10-13 17:06:40			C:\Users\Haider Thaer\OneDrive - Jamia Millia Islamia (A Central University)\Desktop\plm9 project\fragment-glide-dock_XP	fragment-glide-dock_XP_pv.maegz	456																				fragment-glide-dock_SP													F7112440015		2	1	3	2.400	54.300
	OTAVA-FRAGMENT-LIBRARY-ligprep_1-.sdf:1883	16853	fragment-glide-dock_SP.756	2023-10-13 17:06:40	2023-10-13 17:06:40			C:\Users\Haider Thaer\OneDrive - Jamia Millia Islamia (A Central University)\Desktop\plm9 project\fragment-glide-dock_XP	fragment-glide-dock_XP_pv.maegz	457																				fragment-glide-dock_SP													F7117350050		3	4	3	0.200	70.200
	OTAVA-FRAGMENT-LIBRARY-ligprep_1-.sdf:3423	16854	fragment-glide-dock_SP.950	2023-10-13 17:06:40	2023-10-13 17:06:40			C:\Users\Haider Thaer\OneDrive - Jamia Millia Islamia (A Central University)\Desktop\plm9 project\fragment-glide-dock_XP	fragment-glide-dock_XP_pv.maegz	458																				fragment-glide-dock_SP													F7016400786		1	3	1	2.900	46.500
	OTAVA-FRAGMENT-LIBRARY-ligprep_1-.sdf:10560	16855	fragment-glide-dock_SP.2871	2023-10-13 17:06:40	2023-10-13 17:06:40			C:\Users\Haider Thaer\OneDrive - Jamia Millia Islamia (A Central University)\Desktop\plm9 project\fragment-glide-dock_XP	fragment-glide-dock_XP_pv.maegz	459																				fragment-glide-dock_SP													F1016984		2	3	3	2.500	66.400
	OTAVA-FRAGMENT-LIBRARY-ligprep_1-.sdf:8955	16856	fragment-glide-dock_SP.1302	2023-10-13 17:06:40	2023-10-13 17:06:40			C:\Users\Haider Thaer\OneDrive - Jamia Millia Islamia (A Central University)\Desktop\plm9 project\fragment-glide-dock_XP	fragment-glide-dock_XP_pv.maegz	460																				fragment-glide-dock_SP													F1287105		1	2	2	0.900	50.400
	OTAVA-FRAGMENT-LIBRARY-ligprep_1-.sdf:10731	16857	fragment-glide-dock_SP.1496	2023-10-13 17:06:40	2023-10-13 17:06:40			C:\Users\Haider Thaer\OneDrive - Jamia Millia Islamia (A Central University)\Desktop\plm9 project\fragment-glide-dock_XP	fragment-glide-dock_XP_pv.maegz	461																				fragment-glide-dock_SP													F1007893		1	4	2	2.400	79.100
	OTAVA-FRAGMENT-LIBRARY-ligprep_1-.sdf:5509	16858	fragment-glide-dock_SP.422	2023-10-13 17:06:40	2023-10-13 17:06:40			C:\Users\Haider Thaer\OneDrive - Jamia Millia Islamia (A Central University)\Desktop\plm9 project\fragment-glide-dock_XP	fragment-glide-dock_XP_pv.maegz	462																				fragment-glide-dock_SP													F3851346		0	2	1	2.600	38.900
	OTAVA-FRAGMENT-LIBRARY-ligprep_1-.sdf:2736	16859	fragment-glide-dock_SP.2127	2023-10-13 17:06:40	2023-10-13 17:06:40			C:\Users\Haider Thaer\OneDrive - Jamia Millia Islamia (A Central University)\Desktop\plm9 project\fragment-glide-dock_XP	fragment-glide-dock_XP_pv.maegz	463																				fragment-glide-dock_SP													F7020542486		1	3	2	1.300	47.100
	OTAVA-FRAGMENT-LIBRARY-ligprep_1-.sdf:1747	16860	fragment-glide-dock_SP.492	2023-10-13 17:06:40	2023-10-13 17:06:40			C:\Users\Haider Thaer\OneDrive - Jamia Millia Islamia (A Central University)\Desktop\plm9 project\fragment-glide-dock_XP	fragment-glide-dock_XP_pv.maegz	464																				fragment-glide-dock_SP													F7119341349		2	2	3	2.700	50.400
	OTAVA-FRAGMENT-LIBRARY-ligprep_1-.sdf:11719	16861	fragment-glide-dock_SP.1968	2023-10-13 17:06:40	2023-10-13 17:06:40			C:\Users\Haider Thaer\OneDrive - Jamia Millia Islamia (A Central University)\Desktop\plm9 project\fragment-glide-dock_XP	fragment-glide-dock_XP_pv.maegz	465																				fragment-glide-dock_SP													F0103350022		1	4	2	2.700	79.100
	OTAVA-FRAGMENT-LIBRARY-ligprep_1-.sdf:2276	16862	fragment-glide-dock_SP.1614	2023-10-13 17:06:40	2023-10-13 17:06:40			C:\Users\Haider Thaer\OneDrive - Jamia Millia Islamia (A Central University)\Desktop\plm9 project\fragment-glide-dock_XP	fragment-glide-dock_XP_pv.maegz	466																				fragment-glide-dock_SP													F7112880006		1	2	3	3.000	42.000
	OTAVA-FRAGMENT-LIBRARY-ligprep_1-.sdf:3829	16863	fragment-glide-dock_SP.156	2023-10-13 17:06:40	2023-10-13 17:06:40			C:\Users\Haider Thaer\OneDrive - Jamia Millia Islamia (A Central University)\Desktop\plm9 project\fragment-glide-dock_XP	fragment-glide-dock_XP_pv.maegz	467																				fragment-glide-dock_SP													F7011440041		2	4	2	1.600	65.800
	OTAVA-FRAGMENT-LIBRARY-ligprep_1-.sdf:9137	16864	fragment-glide-dock_SP.2440	2023-10-13 17:06:40	2023-10-13 17:06:40			C:\Users\Haider Thaer\OneDrive - Jamia Millia Islamia (A Central University)\Desktop\plm9 project\fragment-glide-dock_XP	fragment-glide-dock_XP_pv.maegz	468																				fragment-glide-dock_SP													F12398519		2	4	1	1.500	66.800
	OTAVA-FRAGMENT-LIBRARY-ligprep_1-.sdf:11461	16865	fragment-glide-dock_SP.809	2023-10-13 17:06:40	2023-10-13 17:06:40			C:\Users\Haider Thaer\OneDrive - Jamia Millia Islamia (A Central University)\Desktop\plm9 project\fragment-glide-dock_XP	fragment-glide-dock_XP_pv.maegz	469																				fragment-glide-dock_SP													F0109210145		2	4	2	0.300	70.700
	OTAVA-FRAGMENT-LIBRARY-ligprep_1-.sdf:11369	16866	fragment-glide-dock_SP.1637	2023-10-13 17:06:40	2023-10-13 17:06:40			C:\Users\Haider Thaer\OneDrive - Jamia Millia Islamia (A Central University)\Desktop\plm9 project\fragment-glide-dock_XP	fragment-glide-dock_XP_pv.maegz	470																				fragment-glide-dock_SP													F0111240005		1	3	1	0.700	47.600
	OTAVA-FRAGMENT-LIBRARY-ligprep_1-.sdf:4105	16867	fragment-glide-dock_SP.208	2023-10-13 17:06:40	2023-10-13 17:06:40			C:\Users\Haider Thaer\OneDrive - Jamia Millia Islamia (A Central University)\Desktop\plm9 project\fragment-glide-dock_XP	fragment-glide-dock_XP_pv.maegz	471																				fragment-glide-dock_SP													F6851493		1	3	1	1.900	46.000
	OTAVA-FRAGMENT-LIBRARY-ligprep_1-.sdf:4139	16868	fragment-glide-dock_SP.450	2023-10-13 17:06:40	2023-10-13 17:06:40			C:\Users\Haider Thaer\OneDrive - Jamia Millia Islamia (A Central University)\Desktop\plm9 project\fragment-glide-dock_XP	fragment-glide-dock_XP_pv.maegz	472																				fragment-glide-dock_SP													F6668453		1	4	3	1.700	74.700
	OTAVA-FRAGMENT-LIBRARY-ligprep_1-.sdf:10220	16869	fragment-glide-dock_SP.183	2023-10-13 17:06:40	2023-10-13 17:06:40			C:\Users\Haider Thaer\OneDrive - Jamia Millia Islamia (A Central University)\Desktop\plm9 project\fragment-glide-dock_XP	fragment-glide-dock_XP_pv.maegz	473																				fragment-glide-dock_SP													F1056688		2	4	0	0.000	77.800
	OTAVA-FRAGMENT-LIBRARY-ligprep_1-.sdf:3278	16870	fragment-glide-dock_SP.1138	2023-10-13 17:06:40	2023-10-13 17:06:40			C:\Users\Haider Thaer\OneDrive - Jamia Millia Islamia (A Central University)\Desktop\plm9 project\fragment-glide-dock_XP	fragment-glide-dock_XP_pv.maegz	474																				fragment-glide-dock_SP													F7018801282		2	4	2	1.600	65.800
	OTAVA-FRAGMENT-LIBRARY-ligprep_1-.sdf:1751	16871	fragment-glide-dock_SP.279	2023-10-13 17:06:40	2023-10-13 17:06:40			C:\Users\Haider Thaer\OneDrive - Jamia Millia Islamia (A Central University)\Desktop\plm9 project\fragment-glide-dock_XP	fragment-glide-dock_XP_pv.maegz	475																				fragment-glide-dock_SP													F7119341322		2	1	2	2.900	41.100
	OTAVA-FRAGMENT-LIBRARY-ligprep_1-.sdf:1116	16872	fragment-glide-dock_SP.640	2023-10-13 17:06:40	2023-10-13 17:06:40			C:\Users\Haider Thaer\OneDrive - Jamia Millia Islamia (A Central University)\Desktop\plm9 project\fragment-glide-dock_XP	fragment-glide-dock_XP_pv.maegz	476																				fragment-glide-dock_SP													F7135388		1	4	2	1.700	63.600
	OTAVA-FRAGMENT-LIBRARY-ligprep_1-.sdf:3681	16873	fragment-glide-dock_SP.2585	2023-10-13 17:06:40	2023-10-13 17:06:40			C:\Users\Haider Thaer\OneDrive - Jamia Millia Islamia (A Central University)\Desktop\plm9 project\fragment-glide-dock_XP	fragment-glide-dock_XP_pv.maegz	477																				fragment-glide-dock_SP													F7013060565		1	4	3	3.000	39.600
	OTAVA-FRAGMENT-LIBRARY-ligprep_1-.sdf:10934	16874	fragment-glide-dock_SP.2857	2023-10-13 17:06:40	2023-10-13 17:06:40			C:\Users\Haider Thaer\OneDrive - Jamia Millia Islamia (A Central University)\Desktop\plm9 project\fragment-glide-dock_XP	fragment-glide-dock_XP_pv.maegz	478																				fragment-glide-dock_SP													F0128761299		1	2	1	2.500	67.100
	OTAVA-FRAGMENT-LIBRARY-ligprep_1-.sdf:10935	16875	fragment-glide-dock_SP.2858	2023-10-13 17:06:40	2023-10-13 17:06:40			C:\Users\Haider Thaer\OneDrive - Jamia Millia Islamia (A Central University)\Desktop\plm9 project\fragment-glide-dock_XP	fragment-glide-dock_XP_pv.maegz	479																				fragment-glide-dock_SP													F0128761298	HBr	1	2	1	3.000	67.100
	OTAVA-FRAGMENT-LIBRARY-ligprep_1-.sdf:10594	16876	fragment-glide-dock_SP.1448	2023-10-13 17:06:40	2023-10-13 17:06:40			C:\Users\Haider Thaer\OneDrive - Jamia Millia Islamia (A Central University)\Desktop\plm9 project\fragment-glide-dock_XP	fragment-glide-dock_XP_pv.maegz	480																				fragment-glide-dock_SP													F1016264		2	2	3	2.500	58.200
	OTAVA-FRAGMENT-LIBRARY-ligprep_1-.sdf:3973	16877	fragment-glide-dock_SP.1311	2023-10-13 17:06:40	2023-10-13 17:06:40			C:\Users\Haider Thaer\OneDrive - Jamia Millia Islamia (A Central University)\Desktop\plm9 project\fragment-glide-dock_XP	fragment-glide-dock_XP_pv.maegz	481																				fragment-glide-dock_SP													F7008087		1	4	2	2.900	55.600
	OTAVA-FRAGMENT-LIBRARY-ligprep_1-.sdf:3640	16878	fragment-glide-dock_SP.820	2023-10-13 17:06:40	2023-10-13 17:06:40			C:\Users\Haider Thaer\OneDrive - Jamia Millia Islamia (A Central University)\Desktop\plm9 project\fragment-glide-dock_XP	fragment-glide-dock_XP_pv.maegz	482																				fragment-glide-dock_SP													F7013910005		2	2	0	0.400	73.200
	OTAVA-FRAGMENT-LIBRARY-ligprep_1-.sdf:6835	16879	fragment-glide-dock_SP.2645	2023-10-13 17:06:40	2023-10-13 17:06:40			C:\Users\Haider Thaer\OneDrive - Jamia Millia Islamia (A Central University)\Desktop\plm9 project\fragment-glide-dock_XP	fragment-glide-dock_XP_pv.maegz	483																				fragment-glide-dock_SP													F2190504		1	3	3	2.800	51.200
	OTAVA-FRAGMENT-LIBRARY-ligprep_1-.sdf:2037	16880	fragment-glide-dock_SP.2188	2023-10-13 17:06:40	2023-10-13 17:06:40			C:\Users\Haider Thaer\OneDrive - Jamia Millia Islamia (A Central University)\Desktop\plm9 project\fragment-glide-dock_XP	fragment-glide-dock_XP_pv.maegz	484																				fragment-glide-dock_SP													F7113706488		2	2	3	2.800	58.200
	OTAVA-FRAGMENT-LIBRARY-ligprep_1-.sdf:8323	16881	fragment-glide-dock_SP.599	2023-10-13 17:06:40	2023-10-13 17:06:40			C:\Users\Haider Thaer\OneDrive - Jamia Millia Islamia (A Central University)\Desktop\plm9 project\fragment-glide-dock_XP	fragment-glide-dock_XP_pv.maegz	485																				fragment-glide-dock_SP													F1435645		3	3	1	0.700	74.900
	OTAVA-FRAGMENT-LIBRARY-ligprep_1-.sdf:9208	16882	fragment-glide-dock_SP.2236	2023-10-13 17:06:40	2023-10-13 17:06:40			C:\Users\Haider Thaer\OneDrive - Jamia Millia Islamia (A Central University)\Desktop\plm9 project\fragment-glide-dock_XP	fragment-glide-dock_XP_pv.maegz	486																				fragment-glide-dock_SP													F1220289		1	3	2	2.400	64.900
	OTAVA-FRAGMENT-LIBRARY-ligprep_1-.sdf:10578	16883	fragment-glide-dock_SP.1658	2023-10-13 17:06:40	2023-10-13 17:06:40			C:\Users\Haider Thaer\OneDrive - Jamia Millia Islamia (A Central University)\Desktop\plm9 project\fragment-glide-dock_XP	fragment-glide-dock_XP_pv.maegz	487																				fragment-glide-dock_SP													F1016828		3	3	3	1.800	78.400
	OTAVA-FRAGMENT-LIBRARY-ligprep_1-.sdf:10469	16884	fragment-glide-dock_SP.1784	2023-10-13 17:06:40	2023-10-13 17:06:40			C:\Users\Haider Thaer\OneDrive - Jamia Millia Islamia (A Central University)\Desktop\plm9 project\fragment-glide-dock_XP	fragment-glide-dock_XP_pv.maegz	488																				fragment-glide-dock_SP													F1035592		1	3	2	0.400	64.900
	OTAVA-FRAGMENT-LIBRARY-ligprep_1-.sdf:8698	16885	fragment-glide-dock_SP.201	2023-10-13 17:06:40	2023-10-13 17:06:40			C:\Users\Haider Thaer\OneDrive - Jamia Millia Islamia (A Central University)\Desktop\plm9 project\fragment-glide-dock_XP	fragment-glide-dock_XP_pv.maegz	489																				fragment-glide-dock_SP													F1315008		1	2	1	3.000	52.100
	OTAVA-FRAGMENT-LIBRARY-ligprep_1-.sdf:3397	16886	fragment-glide-dock_SP.427	2023-10-13 17:06:40	2023-10-13 17:06:40			C:\Users\Haider Thaer\OneDrive - Jamia Millia Islamia (A Central University)\Desktop\plm9 project\fragment-glide-dock_XP	fragment-glide-dock_XP_pv.maegz	490																				fragment-glide-dock_SP													F7017520042		1	4	3	1.200	67.800
	OTAVA-FRAGMENT-LIBRARY-ligprep_1-.sdf:11665	16887	fragment-glide-dock_SP.1002	2023-10-13 17:06:40	2023-10-13 17:06:40			C:\Users\Haider Thaer\OneDrive - Jamia Millia Islamia (A Central University)\Desktop\plm9 project\fragment-glide-dock_XP	fragment-glide-dock_XP_pv.maegz	491																				fragment-glide-dock_SP													F0104820145		1	1	3	2.800	29.100
	OTAVA-FRAGMENT-LIBRARY-ligprep_1-.sdf:3537	16888	fragment-glide-dock_SP.2168	2023-10-13 17:06:40	2023-10-13 17:06:40			C:\Users\Haider Thaer\OneDrive - Jamia Millia Islamia (A Central University)\Desktop\plm9 project\fragment-glide-dock_XP	fragment-glide-dock_XP_pv.maegz	492																				fragment-glide-dock_SP													F7015160068		1	4	3	3.000	39.600
	OTAVA-FRAGMENT-LIBRARY-ligprep_1-.sdf:11699	16889	fragment-glide-dock_SP.1983	2023-10-13 17:06:40	2023-10-13 17:06:40			C:\Users\Haider Thaer\OneDrive - Jamia Millia Islamia (A Central University)\Desktop\plm9 project\fragment-glide-dock_XP	fragment-glide-dock_XP_pv.maegz	493																				fragment-glide-dock_SP													F0104000005		2	2	3	2.500	57.800
	OTAVA-FRAGMENT-LIBRARY-ligprep_1-.sdf:3969	16890	fragment-glide-dock_SP.368	2023-10-13 17:06:40	2023-10-13 17:06:40			C:\Users\Haider Thaer\OneDrive - Jamia Millia Islamia (A Central University)\Desktop\plm9 project\fragment-glide-dock_XP	fragment-glide-dock_XP_pv.maegz	494																				fragment-glide-dock_SP													F7009560		0	4	1	2.200	60.900
	OTAVA-FRAGMENT-LIBRARY-ligprep_1-.sdf:7445	16891	fragment-glide-dock_SP.2488	2023-10-13 17:06:40	2023-10-13 17:06:40			C:\Users\Haider Thaer\OneDrive - Jamia Millia Islamia (A Central University)\Desktop\plm9 project\fragment-glide-dock_XP	fragment-glide-dock_XP_pv.maegz	495																				fragment-glide-dock_SP													F1743060		1	4	3	2.500	55.600
	OTAVA-FRAGMENT-LIBRARY-ligprep_1-.sdf:402	16892	fragment-glide-dock_SP.1781	2023-10-13 17:06:40	2023-10-13 17:06:40			C:\Users\Haider Thaer\OneDrive - Jamia Millia Islamia (A Central University)\Desktop\plm9 project\fragment-glide-dock_XP	fragment-glide-dock_XP_pv.maegz	496																				fragment-glide-dock_SP													F7569867		0	4	0	2.400	52.600
	OTAVA-FRAGMENT-LIBRARY-ligprep_1-.sdf:10576	16893	fragment-glide-dock_SP.1855	2023-10-13 17:06:40	2023-10-13 17:06:40			C:\Users\Haider Thaer\OneDrive - Jamia Millia Islamia (A Central University)\Desktop\plm9 project\fragment-glide-dock_XP	fragment-glide-dock_XP_pv.maegz	497																				fragment-glide-dock_SP													F1016833		2	2	3	2.300	58.200
	OTAVA-FRAGMENT-LIBRARY-ligprep_1-.sdf:4171	16894	fragment-glide-dock_SP.514	2023-10-13 17:06:40	2023-10-13 17:06:40			C:\Users\Haider Thaer\OneDrive - Jamia Millia Islamia (A Central University)\Desktop\plm9 project\fragment-glide-dock_XP	fragment-glide-dock_XP_pv.maegz	498																				fragment-glide-dock_SP													F6667719		1	3	3	2.100	61.800
	OTAVA-FRAGMENT-LIBRARY-ligprep_1-.sdf:3287	16895	fragment-glide-dock_SP.544	2023-10-13 17:06:40	2023-10-13 17:06:40			C:\Users\Haider Thaer\OneDrive - Jamia Millia Islamia (A Central University)\Desktop\plm9 project\fragment-glide-dock_XP	fragment-glide-dock_XP_pv.maegz	499																				fragment-glide-dock_SP													F7018801265		2	4	2	1.300	65.800
	OTAVA-FRAGMENT-LIBRARY-ligprep_1-.sdf:5305	16896	fragment-glide-dock_SP.2848	2023-10-13 17:06:40	2023-10-13 17:06:40			C:\Users\Haider Thaer\OneDrive - Jamia Millia Islamia (A Central University)\Desktop\plm9 project\fragment-glide-dock_XP	fragment-glide-dock_XP_pv.maegz	500																				fragment-glide-dock_SP													F4356738		0	4	0	-0.100	76.800
	OTAVA-FRAGMENT-LIBRARY-ligprep_1-.sdf:10563	16897	fragment-glide-dock_SP.1992	2023-10-13 17:06:40	2023-10-13 17:06:40			C:\Users\Haider Thaer\OneDrive - Jamia Millia Islamia (A Central University)\Desktop\plm9 project\fragment-glide-dock_XP	fragment-glide-dock_XP_pv.maegz	501																				fragment-glide-dock_SP													F1016971		3	3	3	2.300	78.400
	OTAVA-FRAGMENT-LIBRARY-ligprep_1-.sdf:11340	16898	fragment-glide-dock_SP.1172	2023-10-13 17:06:40	2023-10-13 17:06:40			C:\Users\Haider Thaer\OneDrive - Jamia Millia Islamia (A Central University)\Desktop\plm9 project\fragment-glide-dock_XP	fragment-glide-dock_XP_pv.maegz	502																				fragment-glide-dock_SP													F0111870003		2	2	3	2.500	45.400
	OTAVA-FRAGMENT-LIBRARY-ligprep_1-.sdf:5575	16899	fragment-glide-dock_SP.214	2023-10-13 17:06:40	2023-10-13 17:06:40			C:\Users\Haider Thaer\OneDrive - Jamia Millia Islamia (A Central University)\Desktop\plm9 project\fragment-glide-dock_XP	fragment-glide-dock_XP_pv.maegz	503																				fragment-glide-dock_SP													F3686550		3	2	1	1.300	48.100
	OTAVA-FRAGMENT-LIBRARY-ligprep_1-.sdf:5546	16900	fragment-glide-dock_SP.357	2023-10-13 17:06:40	2023-10-13 17:06:40			C:\Users\Haider Thaer\OneDrive - Jamia Millia Islamia (A Central University)\Desktop\plm9 project\fragment-glide-dock_XP	fragment-glide-dock_XP_pv.maegz	504																				fragment-glide-dock_SP													F3732356	2 HCl	2	4	2	1.900	78.900
	OTAVA-FRAGMENT-LIBRARY-ligprep_1-.sdf:3252	16901	fragment-glide-dock_SP.209	2023-10-13 17:06:40	2023-10-13 17:06:40			C:\Users\Haider Thaer\OneDrive - Jamia Millia Islamia (A Central University)\Desktop\plm9 project\fragment-glide-dock_XP	fragment-glide-dock_XP_pv.maegz	505																				fragment-glide-dock_SP													F7018801408		2	4	3	1.100	65.800
	OTAVA-FRAGMENT-LIBRARY-ligprep_1-.sdf:4491	16902	fragment-glide-dock_SP.1869	2023-10-13 17:06:40	2023-10-13 17:06:40			C:\Users\Haider Thaer\OneDrive - Jamia Millia Islamia (A Central University)\Desktop\plm9 project\fragment-glide-dock_XP	fragment-glide-dock_XP_pv.maegz	506																				fragment-glide-dock_SP													F6138317		2	4	3	2.100	66.900
	OTAVA-FRAGMENT-LIBRARY-ligprep_1-.sdf:4087	16903	fragment-glide-dock_SP.885	2023-10-13 17:06:40	2023-10-13 17:06:40			C:\Users\Haider Thaer\OneDrive - Jamia Millia Islamia (A Central University)\Desktop\plm9 project\fragment-glide-dock_XP	fragment-glide-dock_XP_pv.maegz	507																				fragment-glide-dock_SP													F6902361		2	1	2	2.400	58.900
	OTAVA-FRAGMENT-LIBRARY-ligprep_1-.sdf:3473	16904	fragment-glide-dock_SP.87	2023-10-13 17:06:40	2023-10-13 17:06:40			C:\Users\Haider Thaer\OneDrive - Jamia Millia Islamia (A Central University)\Desktop\plm9 project\fragment-glide-dock_XP	fragment-glide-dock_XP_pv.maegz	508																				fragment-glide-dock_SP													F7016000593		2	4	2	2.100	65.800
	OTAVA-FRAGMENT-LIBRARY-ligprep_1-.sdf:11404	16905	fragment-glide-dock_SP.891	2023-10-13 17:06:40	2023-10-13 17:06:40			C:\Users\Haider Thaer\OneDrive - Jamia Millia Islamia (A Central University)\Desktop\plm9 project\fragment-glide-dock_XP	fragment-glide-dock_XP_pv.maegz	509																				fragment-glide-dock_SP													F0110830566		1	3	3	2.800	49.400
	OTAVA-FRAGMENT-LIBRARY-ligprep_1-.sdf:1929	16906	fragment-glide-dock_SP.362	2023-10-13 17:06:40	2023-10-13 17:06:40			C:\Users\Haider Thaer\OneDrive - Jamia Millia Islamia (A Central University)\Desktop\plm9 project\fragment-glide-dock_XP	fragment-glide-dock_XP_pv.maegz	510																				fragment-glide-dock_SP													F7117160102		2	4	3	2.100	66.900
	OTAVA-FRAGMENT-LIBRARY-ligprep_1-.sdf:7188	16907	fragment-glide-dock_SP.833	2023-10-13 17:06:40	2023-10-13 17:06:40			C:\Users\Haider Thaer\OneDrive - Jamia Millia Islamia (A Central University)\Desktop\plm9 project\fragment-glide-dock_XP	fragment-glide-dock_XP_pv.maegz	511																				fragment-glide-dock_SP													F1870810		2	2	2	2.300	58.200
	OTAVA-FRAGMENT-LIBRARY-ligprep_1-.sdf:11163	16908	fragment-glide-dock_SP.1341	2023-10-13 17:06:40	2023-10-13 17:06:40			C:\Users\Haider Thaer\OneDrive - Jamia Millia Islamia (A Central University)\Desktop\plm9 project\fragment-glide-dock_XP	fragment-glide-dock_XP_pv.maegz	512																				fragment-glide-dock_SP													F0117470067		2	4	2	-0.300	74.600
	OTAVA-FRAGMENT-LIBRARY-ligprep_1-.sdf:8568	16909	fragment-glide-dock_SP.58	2023-10-13 17:06:40	2023-10-13 17:06:40			C:\Users\Haider Thaer\OneDrive - Jamia Millia Islamia (A Central University)\Desktop\plm9 project\fragment-glide-dock_XP	fragment-glide-dock_XP_pv.maegz	513																				fragment-glide-dock_SP													F1364717	2 HCl	1	2	2	1.900	43.800
	OTAVA-FRAGMENT-LIBRARY-ligprep_1-.sdf:7472	16910	fragment-glide-dock_SP.1846	2023-10-13 17:06:40	2023-10-13 17:06:40			C:\Users\Haider Thaer\OneDrive - Jamia Millia Islamia (A Central University)\Desktop\plm9 project\fragment-glide-dock_XP	fragment-glide-dock_XP_pv.maegz	514																				fragment-glide-dock_SP													F1739670		1	4	2	2.000	55.600
	OTAVA-FRAGMENT-LIBRARY-ligprep_1-.sdf:5542	16911	fragment-glide-dock_SP.1859	2023-10-13 17:06:40	2023-10-13 17:06:40			C:\Users\Haider Thaer\OneDrive - Jamia Millia Islamia (A Central University)\Desktop\plm9 project\fragment-glide-dock_XP	fragment-glide-dock_XP_pv.maegz	515																				fragment-glide-dock_SP													F3808540		1	3	2	3.000	55.100
	OTAVA-FRAGMENT-LIBRARY-ligprep_1-.sdf:6090	16912	fragment-glide-dock_SP.1729	2023-10-13 17:06:40	2023-10-13 17:06:40			C:\Users\Haider Thaer\OneDrive - Jamia Millia Islamia (A Central University)\Desktop\plm9 project\fragment-glide-dock_XP	fragment-glide-dock_XP_pv.maegz	516																				fragment-glide-dock_SP													F3047852		1	1	3	3.000	29.100
	OTAVA-FRAGMENT-LIBRARY-ligprep_1-.sdf:9336	16913	fragment-glide-dock_SP.1438	2023-10-13 17:06:40	2023-10-13 17:06:40			C:\Users\Haider Thaer\OneDrive - Jamia Millia Islamia (A Central University)\Desktop\plm9 project\fragment-glide-dock_XP	fragment-glide-dock_XP_pv.maegz	517																				fragment-glide-dock_SP													F1199111		1	2	1	2.500	38.100
	OTAVA-FRAGMENT-LIBRARY-ligprep_1-.sdf:4295	16914	fragment-glide-dock_SP.181	2023-10-13 17:06:40	2023-10-13 17:06:40			C:\Users\Haider Thaer\OneDrive - Jamia Millia Islamia (A Central University)\Desktop\plm9 project\fragment-glide-dock_XP	fragment-glide-dock_XP_pv.maegz	518																				fragment-glide-dock_SP													F6373639		1	4	1	0.900	77.100
	OTAVA-FRAGMENT-LIBRARY-ligprep_1-.sdf:10632	16915	fragment-glide-dock_SP.746	2023-10-13 17:06:40	2023-10-13 17:06:40			C:\Users\Haider Thaer\OneDrive - Jamia Millia Islamia (A Central University)\Desktop\plm9 project\fragment-glide-dock_XP	fragment-glide-dock_XP_pv.maegz	519																				fragment-glide-dock_SP													F1015289		2	2	3	2.700	49.300
	OTAVA-FRAGMENT-LIBRARY-ligprep_1-.sdf:2031	16916	fragment-glide-dock_SP.906	2023-10-13 17:06:40	2023-10-13 17:06:40			C:\Users\Haider Thaer\OneDrive - Jamia Millia Islamia (A Central University)\Desktop\plm9 project\fragment-glide-dock_XP	fragment-glide-dock_XP_pv.maegz	520																				fragment-glide-dock_SP													F7113707193		2	2	3	2.500	58.200
	OTAVA-FRAGMENT-LIBRARY-ligprep_1-.sdf:147	16917	fragment-glide-dock_SP.695	2023-10-13 17:06:40	2023-10-13 17:06:40			C:\Users\Haider Thaer\OneDrive - Jamia Millia Islamia (A Central University)\Desktop\plm9 project\fragment-glide-dock_XP	fragment-glide-dock_XP_pv.maegz	521																				fragment-glide-dock_SP													F9080309		1	3	3	2.000	45.200
	OTAVA-FRAGMENT-LIBRARY-ligprep_1-.sdf:5628	16918	fragment-glide-dock_SP.243	2023-10-13 17:06:40	2023-10-13 17:06:40			C:\Users\Haider Thaer\OneDrive - Jamia Millia Islamia (A Central University)\Desktop\plm9 project\fragment-glide-dock_XP	fragment-glide-dock_XP_pv.maegz	522																				fragment-glide-dock_SP													F3667417		1	4	1	0.900	77.100
	OTAVA-FRAGMENT-LIBRARY-ligprep_1-.sdf:10468	16919	fragment-glide-dock_SP.1260	2023-10-13 17:06:40	2023-10-13 17:06:40			C:\Users\Haider Thaer\OneDrive - Jamia Millia Islamia (A Central University)\Desktop\plm9 project\fragment-glide-dock_XP	fragment-glide-dock_XP_pv.maegz	523																				fragment-glide-dock_SP													F1035603	HCl	1	4	3	0.800	74.200
	OTAVA-FRAGMENT-LIBRARY-ligprep_1-.sdf:4970	16920	fragment-glide-dock_SP.992	2023-10-13 17:06:40	2023-10-13 17:06:40			C:\Users\Haider Thaer\OneDrive - Jamia Millia Islamia (A Central University)\Desktop\plm9 project\fragment-glide-dock_XP	fragment-glide-dock_XP_pv.maegz	524																				fragment-glide-dock_SP													F4838635		2	3	3	0.700	79.400
	OTAVA-FRAGMENT-LIBRARY-ligprep_1-.sdf:10882	16921	fragment-glide-dock_SP.663	2023-10-13 17:06:40	2023-10-13 17:06:40			C:\Users\Haider Thaer\OneDrive - Jamia Millia Islamia (A Central University)\Desktop\plm9 project\fragment-glide-dock_XP	fragment-glide-dock_XP_pv.maegz	525																				fragment-glide-dock_SP													F0139900044		2	4	3	0.100	79.000
	OTAVA-FRAGMENT-LIBRARY-ligprep_1-.sdf:7836	16922	fragment-glide-dock_SP.1661	2023-10-13 17:06:40	2023-10-13 17:06:40			C:\Users\Haider Thaer\OneDrive - Jamia Millia Islamia (A Central University)\Desktop\plm9 project\fragment-glide-dock_XP	fragment-glide-dock_XP_pv.maegz	526																				fragment-glide-dock_SP													F1580664		2	2	3	1.700	67.200
	OTAVA-FRAGMENT-LIBRARY-ligprep_1-.sdf:2047	16923	fragment-glide-dock_SP.813	2023-10-13 17:06:40	2023-10-13 17:06:40			C:\Users\Haider Thaer\OneDrive - Jamia Millia Islamia (A Central University)\Desktop\plm9 project\fragment-glide-dock_XP	fragment-glide-dock_XP_pv.maegz	527																				fragment-glide-dock_SP													F7113702744		2	2	3	1.800	71.300
	OTAVA-FRAGMENT-LIBRARY-ligprep_1-.sdf:7300	16924	fragment-glide-dock_SP.1128	2023-10-13 17:06:40	2023-10-13 17:06:40			C:\Users\Haider Thaer\OneDrive - Jamia Millia Islamia (A Central University)\Desktop\plm9 project\fragment-glide-dock_XP	fragment-glide-dock_XP_pv.maegz	528																				fragment-glide-dock_SP													F1782097		1	4	3	1.400	55.800
	OTAVA-FRAGMENT-LIBRARY-ligprep_1-.sdf:9273	16925	fragment-glide-dock_SP.2155	2023-10-13 17:06:40	2023-10-13 17:06:40			C:\Users\Haider Thaer\OneDrive - Jamia Millia Islamia (A Central University)\Desktop\plm9 project\fragment-glide-dock_XP	fragment-glide-dock_XP_pv.maegz	529																				fragment-glide-dock_SP													F1216307		1	2	1	1.600	71.600
	OTAVA-FRAGMENT-LIBRARY-ligprep_1-.sdf:3420	16926	fragment-glide-dock_SP.2804	2023-10-13 17:06:40	2023-10-13 17:06:40			C:\Users\Haider Thaer\OneDrive - Jamia Millia Islamia (A Central University)\Desktop\plm9 project\fragment-glide-dock_XP	fragment-glide-dock_XP_pv.maegz	530																				fragment-glide-dock_SP													F7016770002		1	3	3	1.700	68.500
	OTAVA-FRAGMENT-LIBRARY-ligprep_1-.sdf:8085	16927	fragment-glide-dock_SP.2890	2023-10-13 17:06:40	2023-10-13 17:06:40			C:\Users\Haider Thaer\OneDrive - Jamia Millia Islamia (A Central University)\Desktop\plm9 project\fragment-glide-dock_XP	fragment-glide-dock_XP_pv.maegz	531																				fragment-glide-dock_SP													F1499567		2	2	1	1.300	48.100
	OTAVA-FRAGMENT-LIBRARY-ligprep_1-.sdf:859	16928	fragment-glide-dock_SP.965	2023-10-13 17:06:40	2023-10-13 17:06:40			C:\Users\Haider Thaer\OneDrive - Jamia Millia Islamia (A Central University)\Desktop\plm9 project\fragment-glide-dock_XP	fragment-glide-dock_XP_pv.maegz	532																				fragment-glide-dock_SP													F7212600019		2	3	1	2.600	70.700
	OTAVA-FRAGMENT-LIBRARY-ligprep_1-.sdf:11197	16929	fragment-glide-dock_SP.1012	2023-10-13 17:06:40	2023-10-13 17:06:40			C:\Users\Haider Thaer\OneDrive - Jamia Millia Islamia (A Central University)\Desktop\plm9 project\fragment-glide-dock_XP	fragment-glide-dock_XP_pv.maegz	533																				fragment-glide-dock_SP													F0117370110		1	4	3	1.800	78.600
	OTAVA-FRAGMENT-LIBRARY-ligprep_1-.sdf:10964	16930	fragment-glide-dock_SP.2705	2023-10-13 17:06:40	2023-10-13 17:06:40			C:\Users\Haider Thaer\OneDrive - Jamia Millia Islamia (A Central University)\Desktop\plm9 project\fragment-glide-dock_XP	fragment-glide-dock_XP_pv.maegz	534																				fragment-glide-dock_SP													F0127500140		1	3	0	0.300	58.700
	OTAVA-FRAGMENT-LIBRARY-ligprep_1-.sdf:3261	16931	fragment-glide-dock_SP.249	2023-10-13 17:06:40	2023-10-13 17:06:40			C:\Users\Haider Thaer\OneDrive - Jamia Millia Islamia (A Central University)\Desktop\plm9 project\fragment-glide-dock_XP	fragment-glide-dock_XP_pv.maegz	535																				fragment-glide-dock_SP													F7018801373		2	4	3	1.800	65.800
	OTAVA-FRAGMENT-LIBRARY-ligprep_1-.sdf:1677	16932	fragment-glide-dock_SP.893	2023-10-13 17:06:40	2023-10-13 17:06:40			C:\Users\Haider Thaer\OneDrive - Jamia Millia Islamia (A Central University)\Desktop\plm9 project\fragment-glide-dock_XP	fragment-glide-dock_XP_pv.maegz	536																				fragment-glide-dock_SP													F7119620429		2	2	3	2.200	57.800
	OTAVA-FRAGMENT-LIBRARY-ligprep_1-.sdf:3762	16933	fragment-glide-dock_SP.472	2023-10-13 17:06:40	2023-10-13 17:06:40			C:\Users\Haider Thaer\OneDrive - Jamia Millia Islamia (A Central University)\Desktop\plm9 project\fragment-glide-dock_XP	fragment-glide-dock_XP_pv.maegz	537																				fragment-glide-dock_SP													F7012250012		2	4	2	1.900	65.800
	OTAVA-FRAGMENT-LIBRARY-ligprep_1-.sdf:3962	16934	fragment-glide-dock_SP.257	2023-10-13 17:06:40	2023-10-13 17:06:40			C:\Users\Haider Thaer\OneDrive - Jamia Millia Islamia (A Central University)\Desktop\plm9 project\fragment-glide-dock_XP	fragment-glide-dock_XP_pv.maegz	538																				fragment-glide-dock_SP													F7010000348		1	3	3	2.300	65.500
	OTAVA-FRAGMENT-LIBRARY-ligprep_1-.sdf:1846	16935	fragment-glide-dock_SP.1831	2023-10-13 17:06:40	2023-10-13 17:06:40			C:\Users\Haider Thaer\OneDrive - Jamia Millia Islamia (A Central University)\Desktop\plm9 project\fragment-glide-dock_XP	fragment-glide-dock_XP_pv.maegz	539																				fragment-glide-dock_SP													F7118240089		2	2	3	1.900	50.400
	OTAVA-FRAGMENT-LIBRARY-ligprep_1-.sdf:5704	16936	fragment-glide-dock_SP.418	2023-10-13 17:06:40	2023-10-13 17:06:40			C:\Users\Haider Thaer\OneDrive - Jamia Millia Islamia (A Central University)\Desktop\plm9 project\fragment-glide-dock_XP	fragment-glide-dock_XP_pv.maegz	540																				fragment-glide-dock_SP													F3619840		1	3	1	1.400	54.500
	OTAVA-FRAGMENT-LIBRARY-ligprep_1-.sdf:2225	16937	fragment-glide-dock_SP.1839	2023-10-13 17:06:40	2023-10-13 17:06:40			C:\Users\Haider Thaer\OneDrive - Jamia Millia Islamia (A Central University)\Desktop\plm9 project\fragment-glide-dock_XP	fragment-glide-dock_XP_pv.maegz	541																				fragment-glide-dock_SP													F7112900761		1	2	3	2.300	52.900
	OTAVA-FRAGMENT-LIBRARY-ligprep_1-.sdf:6220	16938	fragment-glide-dock_SP.2709	2023-10-13 17:06:40	2023-10-13 17:06:40			C:\Users\Haider Thaer\OneDrive - Jamia Millia Islamia (A Central University)\Desktop\plm9 project\fragment-glide-dock_XP	fragment-glide-dock_XP_pv.maegz	542																				fragment-glide-dock_SP													F2839153	HCl	2	2	3	2.000	59.100
	OTAVA-FRAGMENT-LIBRARY-ligprep_1-.sdf:3062	16939	fragment-glide-dock_SP.2850	2023-10-13 17:06:40	2023-10-13 17:06:40			C:\Users\Haider Thaer\OneDrive - Jamia Millia Islamia (A Central University)\Desktop\plm9 project\fragment-glide-dock_XP	fragment-glide-dock_XP_pv.maegz	543																				fragment-glide-dock_SP													F7020291382		1	4	2	2.300	71.300
	OTAVA-FRAGMENT-LIBRARY-ligprep_1-.sdf:3404	16940	fragment-glide-dock_SP.172	2023-10-13 17:06:40	2023-10-13 17:06:40			C:\Users\Haider Thaer\OneDrive - Jamia Millia Islamia (A Central University)\Desktop\plm9 project\fragment-glide-dock_XP	fragment-glide-dock_XP_pv.maegz	544																				fragment-glide-dock_SP													F7017520002		1	3	1	1.100	56.700
	OTAVA-FRAGMENT-LIBRARY-ligprep_1-.sdf:6113	16941	fragment-glide-dock_SP.854	2023-10-13 17:06:40	2023-10-13 17:06:40			C:\Users\Haider Thaer\OneDrive - Jamia Millia Islamia (A Central University)\Desktop\plm9 project\fragment-glide-dock_XP	fragment-glide-dock_XP_pv.maegz	545																				fragment-glide-dock_SP													F2999057		0	3	1	2.100	43.100
	OTAVA-FRAGMENT-LIBRARY-ligprep_1-.sdf:4051	16942	fragment-glide-dock_SP.191	2023-10-13 17:06:40	2023-10-13 17:06:40			C:\Users\Haider Thaer\OneDrive - Jamia Millia Islamia (A Central University)\Desktop\plm9 project\fragment-glide-dock_XP	fragment-glide-dock_XP_pv.maegz	546																				fragment-glide-dock_SP													F6923394		2	2	1	1.800	48.900
	OTAVA-FRAGMENT-LIBRARY-ligprep_1-.sdf:141	16943	fragment-glide-dock_SP.1435	2023-10-13 17:06:40	2023-10-13 17:06:40			C:\Users\Haider Thaer\OneDrive - Jamia Millia Islamia (A Central University)\Desktop\plm9 project\fragment-glide-dock_XP	fragment-glide-dock_XP_pv.maegz	547																				fragment-glide-dock_SP													F9080316		1	3	3	1.100	73.500
	OTAVA-FRAGMENT-LIBRARY-ligprep_1-.sdf:4492	16944	fragment-glide-dock_SP.1152	2023-10-13 17:06:40	2023-10-13 17:06:40			C:\Users\Haider Thaer\OneDrive - Jamia Millia Islamia (A Central University)\Desktop\plm9 project\fragment-glide-dock_XP	fragment-glide-dock_XP_pv.maegz	548																				fragment-glide-dock_SP													F6138308		2	4	3	1.900	66.900
	OTAVA-FRAGMENT-LIBRARY-ligprep_1-.sdf:5722	16945	fragment-glide-dock_SP.1161	2023-10-13 17:06:40	2023-10-13 17:06:40			C:\Users\Haider Thaer\OneDrive - Jamia Millia Islamia (A Central University)\Desktop\plm9 project\fragment-glide-dock_XP	fragment-glide-dock_XP_pv.maegz	549																				fragment-glide-dock_SP													F3547536	2 HCl	1	2	3	2.900	43.800
	OTAVA-FRAGMENT-LIBRARY-ligprep_1-.sdf:8331	16946	fragment-glide-dock_SP.2259	2023-10-13 17:06:40	2023-10-13 17:06:40			C:\Users\Haider Thaer\OneDrive - Jamia Millia Islamia (A Central University)\Desktop\plm9 project\fragment-glide-dock_XP	fragment-glide-dock_XP_pv.maegz	550																				fragment-glide-dock_SP													F1435604		2	3	2	3.000	58.100
	OTAVA-FRAGMENT-LIBRARY-ligprep_1-.sdf:3274	16947	fragment-glide-dock_SP.324	2023-10-13 17:06:40	2023-10-13 17:06:40			C:\Users\Haider Thaer\OneDrive - Jamia Millia Islamia (A Central University)\Desktop\plm9 project\fragment-glide-dock_XP	fragment-glide-dock_XP_pv.maegz	551																				fragment-glide-dock_SP													F7018801288		2	4	2	1.800	65.800
	OTAVA-FRAGMENT-LIBRARY-ligprep_1-.sdf:7713	16948	fragment-glide-dock_SP.1348	2023-10-13 17:06:40	2023-10-13 17:06:40			C:\Users\Haider Thaer\OneDrive - Jamia Millia Islamia (A Central University)\Desktop\plm9 project\fragment-glide-dock_XP	fragment-glide-dock_XP_pv.maegz	552																				fragment-glide-dock_SP													F1655162		1	2	1	1.300	41.500
	OTAVA-FRAGMENT-LIBRARY-ligprep_1-.sdf:10954	16949	fragment-glide-dock_SP.2074	2023-10-13 17:06:40	2023-10-13 17:06:40			C:\Users\Haider Thaer\OneDrive - Jamia Millia Islamia (A Central University)\Desktop\plm9 project\fragment-glide-dock_XP	fragment-glide-dock_XP_pv.maegz	553																				fragment-glide-dock_SP													F0128680137		0	3	3	3.000	62.700
	OTAVA-FRAGMENT-LIBRARY-ligprep_1-.sdf:8818	16950	fragment-glide-dock_SP.431	2023-10-13 17:06:40	2023-10-13 17:06:40			C:\Users\Haider Thaer\OneDrive - Jamia Millia Islamia (A Central University)\Desktop\plm9 project\fragment-glide-dock_XP	fragment-glide-dock_XP_pv.maegz	554																				fragment-glide-dock_SP													F1305885		1	3	3	2.400	55.400
	OTAVA-FRAGMENT-LIBRARY-ligprep_1-.sdf:4803	16951	fragment-glide-dock_SP.1184	2023-10-13 17:06:40	2023-10-13 17:06:40			C:\Users\Haider Thaer\OneDrive - Jamia Millia Islamia (A Central University)\Desktop\plm9 project\fragment-glide-dock_XP	fragment-glide-dock_XP_pv.maegz	555																				fragment-glide-dock_SP													F5619887		2	3	3	0.500	75.300
	OTAVA-FRAGMENT-LIBRARY-ligprep_1-.sdf:9831	16952	fragment-glide-dock_SP.930	2023-10-13 17:06:40	2023-10-13 17:06:40			C:\Users\Haider Thaer\OneDrive - Jamia Millia Islamia (A Central University)\Desktop\plm9 project\fragment-glide-dock_XP	fragment-glide-dock_XP_pv.maegz	556																				fragment-glide-dock_SP													F11182084	2 HCl	2	3	3	-0.200	68.000
	OTAVA-FRAGMENT-LIBRARY-ligprep_1-.sdf:10929	16953	fragment-glide-dock_SP.1436	2023-10-13 17:06:40	2023-10-13 17:06:40			C:\Users\Haider Thaer\OneDrive - Jamia Millia Islamia (A Central University)\Desktop\plm9 project\fragment-glide-dock_XP	fragment-glide-dock_XP_pv.maegz	557																				fragment-glide-dock_SP													F0129600103		0	4	2	2.200	56.300
	OTAVA-FRAGMENT-LIBRARY-ligprep_1-.sdf:4873	16954	fragment-glide-dock_SP.474	2023-10-13 17:06:40	2023-10-13 17:06:40			C:\Users\Haider Thaer\OneDrive - Jamia Millia Islamia (A Central University)\Desktop\plm9 project\fragment-glide-dock_XP	fragment-glide-dock_XP_pv.maegz	558																				fragment-glide-dock_SP													F5071628	HCl	2	2	2	1.800	44.400
	OTAVA-FRAGMENT-LIBRARY-ligprep_1-.sdf:3614	16955	fragment-glide-dock_SP.1185	2023-10-13 17:06:40	2023-10-13 17:06:40			C:\Users\Haider Thaer\OneDrive - Jamia Millia Islamia (A Central University)\Desktop\plm9 project\fragment-glide-dock_XP	fragment-glide-dock_XP_pv.maegz	559																				fragment-glide-dock_SP													F7014210658		1	3	3	1.000	66.500
	OTAVA-FRAGMENT-LIBRARY-ligprep_1-.sdf:3285	16956	fragment-glide-dock_SP.310	2023-10-13 17:06:40	2023-10-13 17:06:40			C:\Users\Haider Thaer\OneDrive - Jamia Millia Islamia (A Central University)\Desktop\plm9 project\fragment-glide-dock_XP	fragment-glide-dock_XP_pv.maegz	560																				fragment-glide-dock_SP													F7018801271		2	4	2	1.500	65.800
	OTAVA-FRAGMENT-LIBRARY-ligprep_1-.sdf:9776	16957	fragment-glide-dock_SP.1589	2023-10-13 17:06:40	2023-10-13 17:06:40			C:\Users\Haider Thaer\OneDrive - Jamia Millia Islamia (A Central University)\Desktop\plm9 project\fragment-glide-dock_XP	fragment-glide-dock_XP_pv.maegz	561																				fragment-glide-dock_SP													F11186719		2	2	1	0.800	49.300
	OTAVA-FRAGMENT-LIBRARY-ligprep_1-.sdf:3286	16958	fragment-glide-dock_SP.1052	2023-10-13 17:06:40	2023-10-13 17:06:40			C:\Users\Haider Thaer\OneDrive - Jamia Millia Islamia (A Central University)\Desktop\plm9 project\fragment-glide-dock_XP	fragment-glide-dock_XP_pv.maegz	562																				fragment-glide-dock_SP													F7018801266		2	4	2	1.300	65.800
	OTAVA-FRAGMENT-LIBRARY-ligprep_1-.sdf:3260	16959	fragment-glide-dock_SP.94	2023-10-13 17:06:40	2023-10-13 17:06:40			C:\Users\Haider Thaer\OneDrive - Jamia Millia Islamia (A Central University)\Desktop\plm9 project\fragment-glide-dock_XP	fragment-glide-dock_XP_pv.maegz	563																				fragment-glide-dock_SP													F7018801375		2	4	2	2.000	65.800
	OTAVA-FRAGMENT-LIBRARY-ligprep_1-.sdf:5737	16960	fragment-glide-dock_SP.473	2023-10-13 17:06:40	2023-10-13 17:06:40			C:\Users\Haider Thaer\OneDrive - Jamia Millia Islamia (A Central University)\Desktop\plm9 project\fragment-glide-dock_XP	fragment-glide-dock_XP_pv.maegz	564																				fragment-glide-dock_SP													F3521674		2	3	2	0.500	49.500
	OTAVA-FRAGMENT-LIBRARY-ligprep_1-.sdf:3244	16961	fragment-glide-dock_SP.283	2023-10-13 17:06:40	2023-10-13 17:06:40			C:\Users\Haider Thaer\OneDrive - Jamia Millia Islamia (A Central University)\Desktop\plm9 project\fragment-glide-dock_XP	fragment-glide-dock_XP_pv.maegz	565																				fragment-glide-dock_SP													F7018801431		2	4	3	1.400	65.800
	OTAVA-FRAGMENT-LIBRARY-ligprep_1-.sdf:11389	16962	fragment-glide-dock_SP.840	2023-10-13 17:06:40	2023-10-13 17:06:40			C:\Users\Haider Thaer\OneDrive - Jamia Millia Islamia (A Central University)\Desktop\plm9 project\fragment-glide-dock_XP	fragment-glide-dock_XP_pv.maegz	566																				fragment-glide-dock_SP													F0111070099		1	3	2	1.500	73.700
	OTAVA-FRAGMENT-LIBRARY-ligprep_1-.sdf:579	16963	fragment-glide-dock_SP.2835	2023-10-13 17:06:40	2023-10-13 17:06:40			C:\Users\Haider Thaer\OneDrive - Jamia Millia Islamia (A Central University)\Desktop\plm9 project\fragment-glide-dock_XP	fragment-glide-dock_XP_pv.maegz	567																				fragment-glide-dock_SP													F7559147		0	3	1	2.800	53.100
	OTAVA-FRAGMENT-LIBRARY-ligprep_1-.sdf:10344	16964	fragment-glide-dock_SP.471	2023-10-13 17:06:40	2023-10-13 17:06:40			C:\Users\Haider Thaer\OneDrive - Jamia Millia Islamia (A Central University)\Desktop\plm9 project\fragment-glide-dock_XP	fragment-glide-dock_XP_pv.maegz	568																				fragment-glide-dock_SP													F1048859	HCl	2	2	3	2.200	55.100
	OTAVA-FRAGMENT-LIBRARY-ligprep_1-.sdf:3926	16965	fragment-glide-dock_SP.1827	2023-10-13 17:06:40	2023-10-13 17:06:40			C:\Users\Haider Thaer\OneDrive - Jamia Millia Islamia (A Central University)\Desktop\plm9 project\fragment-glide-dock_XP	fragment-glide-dock_XP_pv.maegz	569																				fragment-glide-dock_SP													F7010120146		1	3	3	2.600	65.500
	OTAVA-FRAGMENT-LIBRARY-ligprep_1-.sdf:10346	16966	fragment-glide-dock_SP.141	2023-10-13 17:06:40	2023-10-13 17:06:40			C:\Users\Haider Thaer\OneDrive - Jamia Millia Islamia (A Central University)\Desktop\plm9 project\fragment-glide-dock_XP	fragment-glide-dock_XP_pv.maegz	570																				fragment-glide-dock_SP													F1048841	HCl	2	2	2	1.200	55.100
	OTAVA-FRAGMENT-LIBRARY-ligprep_1-.sdf:5940	16967	fragment-glide-dock_SP.815	2023-10-13 17:06:40	2023-10-13 17:06:40			C:\Users\Haider Thaer\OneDrive - Jamia Millia Islamia (A Central University)\Desktop\plm9 project\fragment-glide-dock_XP	fragment-glide-dock_XP_pv.maegz	571																				fragment-glide-dock_SP													F3460172		2	4	3	2.000	79.500
	OTAVA-FRAGMENT-LIBRARY-ligprep_1-.sdf:1064	16968	fragment-glide-dock_SP.411	2023-10-13 17:06:40	2023-10-13 17:06:40			C:\Users\Haider Thaer\OneDrive - Jamia Millia Islamia (A Central University)\Desktop\plm9 project\fragment-glide-dock_XP	fragment-glide-dock_XP_pv.maegz	572																				fragment-glide-dock_SP													F7138859		1	4	3	0.600	72.200
	OTAVA-FRAGMENT-LIBRARY-ligprep_1-.sdf:4763	16969	fragment-glide-dock_SP.1237	2023-10-13 17:06:40	2023-10-13 17:06:40			C:\Users\Haider Thaer\OneDrive - Jamia Millia Islamia (A Central University)\Desktop\plm9 project\fragment-glide-dock_XP	fragment-glide-dock_XP_pv.maegz	573																				fragment-glide-dock_SP													F5687496		1	4	2	0.900	70.000
	OTAVA-FRAGMENT-LIBRARY-ligprep_1-.sdf:1249	16970	fragment-glide-dock_SP.218	2023-10-13 17:06:40	2023-10-13 17:06:40			C:\Users\Haider Thaer\OneDrive - Jamia Millia Islamia (A Central University)\Desktop\plm9 project\fragment-glide-dock_XP	fragment-glide-dock_XP_pv.maegz	574																				fragment-glide-dock_SP													F7126643		2	3	2	2.900	67.600
	OTAVA-FRAGMENT-LIBRARY-ligprep_1-.sdf:9812	16971	fragment-glide-dock_SP.580	2023-10-13 17:06:40	2023-10-13 17:06:40			C:\Users\Haider Thaer\OneDrive - Jamia Millia Islamia (A Central University)\Desktop\plm9 project\fragment-glide-dock_XP	fragment-glide-dock_XP_pv.maegz	575																				fragment-glide-dock_SP													F11186103	HCl	2	2	3	2.600	75.200
	OTAVA-FRAGMENT-LIBRARY-ligprep_1-.sdf:11682	16972	fragment-glide-dock_SP.922	2023-10-13 17:06:40	2023-10-13 17:06:40			C:\Users\Haider Thaer\OneDrive - Jamia Millia Islamia (A Central University)\Desktop\plm9 project\fragment-glide-dock_XP	fragment-glide-dock_XP_pv.maegz	576																				fragment-glide-dock_SP													F0104640114		2	2	3	2.600	58.200
	OTAVA-FRAGMENT-LIBRARY-ligprep_1-.sdf:281	16973	fragment-glide-dock_SP.2260	2023-10-13 17:06:40	2023-10-13 17:06:40			C:\Users\Haider Thaer\OneDrive - Jamia Millia Islamia (A Central University)\Desktop\plm9 project\fragment-glide-dock_XP	fragment-glide-dock_XP_pv.maegz	577																				fragment-glide-dock_SP													F7714330227		1	3	2	1.000	71.600
	OTAVA-FRAGMENT-LIBRARY-ligprep_1-.sdf:1976	16974	fragment-glide-dock_SP.2368	2023-10-13 17:06:40	2023-10-13 17:06:40			C:\Users\Haider Thaer\OneDrive - Jamia Millia Islamia (A Central University)\Desktop\plm9 project\fragment-glide-dock_XP	fragment-glide-dock_XP_pv.maegz	578																				fragment-glide-dock_SP													F7115780009		0	2	2	2.500	26.500
	OTAVA-FRAGMENT-LIBRARY-ligprep_1-.sdf:4705	16975	fragment-glide-dock_SP.2778	2023-10-13 17:06:40	2023-10-13 17:06:40			C:\Users\Haider Thaer\OneDrive - Jamia Millia Islamia (A Central University)\Desktop\plm9 project\fragment-glide-dock_XP	fragment-glide-dock_XP_pv.maegz	579																				fragment-glide-dock_SP													F5901502		2	4	1	1.700	58.600
	OTAVA-FRAGMENT-LIBRARY-ligprep_1-.sdf:4106	16976	fragment-glide-dock_SP.1031	2023-10-13 17:06:40	2023-10-13 17:06:40			C:\Users\Haider Thaer\OneDrive - Jamia Millia Islamia (A Central University)\Desktop\plm9 project\fragment-glide-dock_XP	fragment-glide-dock_XP_pv.maegz	580																				fragment-glide-dock_SP													F6851479		1	3	1	1.800	54.500
	OTAVA-FRAGMENT-LIBRARY-ligprep_1-.sdf:774	16977	fragment-glide-dock_SP.69	2023-10-13 17:06:40	2023-10-13 17:06:40			C:\Users\Haider Thaer\OneDrive - Jamia Millia Islamia (A Central University)\Desktop\plm9 project\fragment-glide-dock_XP	fragment-glide-dock_XP_pv.maegz	581																				fragment-glide-dock_SP													F7216070038		2	2	3	2.800	57.800
	OTAVA-FRAGMENT-LIBRARY-ligprep_1-.sdf:4088	16978	fragment-glide-dock_SP.1083	2023-10-13 17:06:40	2023-10-13 17:06:40			C:\Users\Haider Thaer\OneDrive - Jamia Millia Islamia (A Central University)\Desktop\plm9 project\fragment-glide-dock_XP	fragment-glide-dock_XP_pv.maegz	582																				fragment-glide-dock_SP													F6902358	HCl	2	4	1	2.000	56.500
	OTAVA-FRAGMENT-LIBRARY-ligprep_1-.sdf:9323	16979	fragment-glide-dock_SP.2080	2023-10-13 17:06:40	2023-10-13 17:06:40			C:\Users\Haider Thaer\OneDrive - Jamia Millia Islamia (A Central University)\Desktop\plm9 project\fragment-glide-dock_XP	fragment-glide-dock_XP_pv.maegz	583																				fragment-glide-dock_SP													F1201996		1	2	3	2.600	37.300
	OTAVA-FRAGMENT-LIBRARY-ligprep_1-.sdf:7447	16980	fragment-glide-dock_SP.831	2023-10-13 17:06:40	2023-10-13 17:06:40			C:\Users\Haider Thaer\OneDrive - Jamia Millia Islamia (A Central University)\Desktop\plm9 project\fragment-glide-dock_XP	fragment-glide-dock_XP_pv.maegz	584																				fragment-glide-dock_SP													F1743049		1	4	2	2.700	55.600
	OTAVA-FRAGMENT-LIBRARY-ligprep_1-.sdf:3259	16981	fragment-glide-dock_SP.227	2023-10-13 17:06:40	2023-10-13 17:06:40			C:\Users\Haider Thaer\OneDrive - Jamia Millia Islamia (A Central University)\Desktop\plm9 project\fragment-glide-dock_XP	fragment-glide-dock_XP_pv.maegz	585																				fragment-glide-dock_SP													F7018801379		2	4	2	1.700	65.800
	OTAVA-FRAGMENT-LIBRARY-ligprep_1-.sdf:2112	16982	fragment-glide-dock_SP.1569	2023-10-13 17:06:40	2023-10-13 17:06:40			C:\Users\Haider Thaer\OneDrive - Jamia Millia Islamia (A Central University)\Desktop\plm9 project\fragment-glide-dock_XP	fragment-glide-dock_XP_pv.maegz	586																				fragment-glide-dock_SP													F7113220854		1	2	3	2.100	38.300
	OTAVA-FRAGMENT-LIBRARY-ligprep_1-.sdf:7915	16983	fragment-glide-dock_SP.2524	2023-10-13 17:06:40	2023-10-13 17:06:40			C:\Users\Haider Thaer\OneDrive - Jamia Millia Islamia (A Central University)\Desktop\plm9 project\fragment-glide-dock_XP	fragment-glide-dock_XP_pv.maegz	587																				fragment-glide-dock_SP													F1526407		1	3	2	1.600	78.400
	OTAVA-FRAGMENT-LIBRARY-ligprep_1-.sdf:858	16984	fragment-glide-dock_SP.1119	2023-10-13 17:06:41	2023-10-13 17:06:41			C:\Users\Haider Thaer\OneDrive - Jamia Millia Islamia (A Central University)\Desktop\plm9 project\fragment-glide-dock_XP	fragment-glide-dock_XP_pv.maegz	588																				fragment-glide-dock_SP													F7212600083		1	4	3	1.700	68.300
	OTAVA-FRAGMENT-LIBRARY-ligprep_1-.sdf:5831	16985	fragment-glide-dock_SP.2042	2023-10-13 17:06:41	2023-10-13 17:06:41			C:\Users\Haider Thaer\OneDrive - Jamia Millia Islamia (A Central University)\Desktop\plm9 project\fragment-glide-dock_XP	fragment-glide-dock_XP_pv.maegz	589																				fragment-glide-dock_SP													F3463680		1	2	1	3.000	52.500
	OTAVA-FRAGMENT-LIBRARY-ligprep_1-.sdf:1729	16986	fragment-glide-dock_SP.1372	2023-10-13 17:06:41	2023-10-13 17:06:41			C:\Users\Haider Thaer\OneDrive - Jamia Millia Islamia (A Central University)\Desktop\plm9 project\fragment-glide-dock_XP	fragment-glide-dock_XP_pv.maegz	590																				fragment-glide-dock_SP													F7119461347		1	3	2	2.800	55.400
	OTAVA-FRAGMENT-LIBRARY-ligprep_1-.sdf:6923	16987	fragment-glide-dock_SP.1078	2023-10-13 17:06:41	2023-10-13 17:06:41			C:\Users\Haider Thaer\OneDrive - Jamia Millia Islamia (A Central University)\Desktop\plm9 project\fragment-glide-dock_XP	fragment-glide-dock_XP_pv.maegz	591																				fragment-glide-dock_SP													F2125399		1	4	3	1.300	55.800
	OTAVA-FRAGMENT-LIBRARY-ligprep_1-.sdf:1343	16988	fragment-glide-dock_SP.1680	2023-10-13 17:06:41	2023-10-13 17:06:41			C:\Users\Haider Thaer\OneDrive - Jamia Millia Islamia (A Central University)\Desktop\plm9 project\fragment-glide-dock_XP	fragment-glide-dock_XP_pv.maegz	592																				fragment-glide-dock_SP													F7119987171		1	2	3	1.400	52.300
	OTAVA-FRAGMENT-LIBRARY-ligprep_1-.sdf:3377	16989	fragment-glide-dock_SP.1572	2023-10-13 17:06:41	2023-10-13 17:06:41			C:\Users\Haider Thaer\OneDrive - Jamia Millia Islamia (A Central University)\Desktop\plm9 project\fragment-glide-dock_XP	fragment-glide-dock_XP_pv.maegz	593																				fragment-glide-dock_SP													F7017560749		1	3	3	3.000	59.800
	OTAVA-FRAGMENT-LIBRARY-ligprep_1-.sdf:8789	16990	fragment-glide-dock_SP.1390	2023-10-13 17:06:41	2023-10-13 17:06:41			C:\Users\Haider Thaer\OneDrive - Jamia Millia Islamia (A Central University)\Desktop\plm9 project\fragment-glide-dock_XP	fragment-glide-dock_XP_pv.maegz	594																				fragment-glide-dock_SP													F1307976		1	2	2	2.600	62.100
	OTAVA-FRAGMENT-LIBRARY-ligprep_1-.sdf:1779	16991	fragment-glide-dock_SP.2200	2023-10-13 17:06:41	2023-10-13 17:06:41			C:\Users\Haider Thaer\OneDrive - Jamia Millia Islamia (A Central University)\Desktop\plm9 project\fragment-glide-dock_XP	fragment-glide-dock_XP_pv.maegz	595																				fragment-glide-dock_SP													F7118600184		1	2	3	2.000	70.200
	OTAVA-FRAGMENT-LIBRARY-ligprep_1-.sdf:9996	16992	fragment-glide-dock_SP.755	2023-10-13 17:06:41	2023-10-13 17:06:41			C:\Users\Haider Thaer\OneDrive - Jamia Millia Islamia (A Central University)\Desktop\plm9 project\fragment-glide-dock_XP	fragment-glide-dock_XP_pv.maegz	596																				fragment-glide-dock_SP													F1096351		1	4	2	2.800	49.800
	OTAVA-FRAGMENT-LIBRARY-ligprep_1-.sdf:3243	16993	fragment-glide-dock_SP.637	2023-10-13 17:06:41	2023-10-13 17:06:41			C:\Users\Haider Thaer\OneDrive - Jamia Millia Islamia (A Central University)\Desktop\plm9 project\fragment-glide-dock_XP	fragment-glide-dock_XP_pv.maegz	597																				fragment-glide-dock_SP													F7018801432		2	4	2	2.000	65.800
	OTAVA-FRAGMENT-LIBRARY-ligprep_1-.sdf:6517	16994	fragment-glide-dock_SP.1034	2023-10-13 17:06:41	2023-10-13 17:06:41			C:\Users\Haider Thaer\OneDrive - Jamia Millia Islamia (A Central University)\Desktop\plm9 project\fragment-glide-dock_XP	fragment-glide-dock_XP_pv.maegz	598																				fragment-glide-dock_SP													F2285152	HCl	1	3	3	1.200	52.300
	OTAVA-FRAGMENT-LIBRARY-ligprep_1-.sdf:1758	16995	fragment-glide-dock_SP.449	2023-10-13 17:06:41	2023-10-13 17:06:41			C:\Users\Haider Thaer\OneDrive - Jamia Millia Islamia (A Central University)\Desktop\plm9 project\fragment-glide-dock_XP	fragment-glide-dock_XP_pv.maegz	599																				fragment-glide-dock_SP													F7119341272		2	2	2	2.400	54.000
	OTAVA-FRAGMENT-LIBRARY-ligprep_1-.sdf:1893	16996	fragment-glide-dock_SP.215	2023-10-13 17:06:41	2023-10-13 17:06:41			C:\Users\Haider Thaer\OneDrive - Jamia Millia Islamia (A Central University)\Desktop\plm9 project\fragment-glide-dock_XP	fragment-glide-dock_XP_pv.maegz	600																				fragment-glide-dock_SP													F7117171545		1	2	1	3.000	41.500
	OTAVA-FRAGMENT-LIBRARY-ligprep_1-.sdf:5701	16997	fragment-glide-dock_SP.2003	2023-10-13 17:06:41	2023-10-13 17:06:41			C:\Users\Haider Thaer\OneDrive - Jamia Millia Islamia (A Central University)\Desktop\plm9 project\fragment-glide-dock_XP	fragment-glide-dock_XP_pv.maegz	601																				fragment-glide-dock_SP													F3619942		0	3	2	2.300	48.200
	OTAVA-FRAGMENT-LIBRARY-ligprep_1-.sdf:1924	16998	fragment-glide-dock_SP.1037	2023-10-13 17:06:41	2023-10-13 17:06:41			C:\Users\Haider Thaer\OneDrive - Jamia Millia Islamia (A Central University)\Desktop\plm9 project\fragment-glide-dock_XP	fragment-glide-dock_XP_pv.maegz	602																				fragment-glide-dock_SP													F7117160172		0	3	3	2.900	49.700
	OTAVA-FRAGMENT-LIBRARY-ligprep_1-.sdf:5680	16999	fragment-glide-dock_SP.570	2023-10-13 17:06:41	2023-10-13 17:06:41			C:\Users\Haider Thaer\OneDrive - Jamia Millia Islamia (A Central University)\Desktop\plm9 project\fragment-glide-dock_XP	fragment-glide-dock_XP_pv.maegz	603																				fragment-glide-dock_SP													F3644502		2	4	2	0.000	79.300
	OTAVA-FRAGMENT-LIBRARY-ligprep_1-.sdf:11471	17000	fragment-glide-dock_SP.2226	2023-10-13 17:06:41	2023-10-13 17:06:41			C:\Users\Haider Thaer\OneDrive - Jamia Millia Islamia (A Central University)\Desktop\plm9 project\fragment-glide-dock_XP	fragment-glide-dock_XP_pv.maegz	604																				fragment-glide-dock_SP													F0109160022		1	3	3	1.800	46.500
	OTAVA-FRAGMENT-LIBRARY-ligprep_1-.sdf:2726	17001	fragment-glide-dock_SP.2743	2023-10-13 17:06:41	2023-10-13 17:06:41			C:\Users\Haider Thaer\OneDrive - Jamia Millia Islamia (A Central University)\Desktop\plm9 project\fragment-glide-dock_XP	fragment-glide-dock_XP_pv.maegz	605																				fragment-glide-dock_SP													F7020542803	HCl	3	4	2	1.100	75.300
	OTAVA-FRAGMENT-LIBRARY-ligprep_1-.sdf:915	17002	fragment-glide-dock_SP.2407	2023-10-13 17:06:41	2023-10-13 17:06:41			C:\Users\Haider Thaer\OneDrive - Jamia Millia Islamia (A Central University)\Desktop\plm9 project\fragment-glide-dock_XP	fragment-glide-dock_XP_pv.maegz	606																				fragment-glide-dock_SP													F7211810053		3	3	1	0.500	66.700
	OTAVA-FRAGMENT-LIBRARY-ligprep_1-.sdf:9410	17003	fragment-glide-dock_SP.707	2023-10-13 17:06:41	2023-10-13 17:06:41			C:\Users\Haider Thaer\OneDrive - Jamia Millia Islamia (A Central University)\Desktop\plm9 project\fragment-glide-dock_XP	fragment-glide-dock_XP_pv.maegz	607																				fragment-glide-dock_SP													F1186280		1	3	2	1.300	55.600
	OTAVA-FRAGMENT-LIBRARY-ligprep_1-.sdf:2605	17004	fragment-glide-dock_SP.2692	2023-10-13 17:06:41	2023-10-13 17:06:41			C:\Users\Haider Thaer\OneDrive - Jamia Millia Islamia (A Central University)\Desktop\plm9 project\fragment-glide-dock_XP	fragment-glide-dock_XP_pv.maegz	608																				fragment-glide-dock_SP													F7020649722	2 HBr	1	2	1	0.600	71.600
	OTAVA-FRAGMENT-LIBRARY-ligprep_1-.sdf:3756	17005	fragment-glide-dock_SP.396	2023-10-13 17:06:41	2023-10-13 17:06:41			C:\Users\Haider Thaer\OneDrive - Jamia Millia Islamia (A Central University)\Desktop\plm9 project\fragment-glide-dock_XP	fragment-glide-dock_XP_pv.maegz	609																				fragment-glide-dock_SP													F7012250019		2	4	3	2.100	65.800
	OTAVA-FRAGMENT-LIBRARY-ligprep_1-.sdf:4160	17006	fragment-glide-dock_SP.2623	2023-10-13 17:06:41	2023-10-13 17:06:41			C:\Users\Haider Thaer\OneDrive - Jamia Millia Islamia (A Central University)\Desktop\plm9 project\fragment-glide-dock_XP	fragment-glide-dock_XP_pv.maegz	610																				fragment-glide-dock_SP													F6668133		2	3	3	2.500	67.000
	OTAVA-FRAGMENT-LIBRARY-ligprep_1-.sdf:7536	17007	fragment-glide-dock_SP.1082	2023-10-13 17:06:41	2023-10-13 17:06:41			C:\Users\Haider Thaer\OneDrive - Jamia Millia Islamia (A Central University)\Desktop\plm9 project\fragment-glide-dock_XP	fragment-glide-dock_XP_pv.maegz	611																				fragment-glide-dock_SP													F1709566		1	1	2	2.800	32.300
	OTAVA-FRAGMENT-LIBRARY-ligprep_1-.sdf:3284	17008	fragment-glide-dock_SP.468	2023-10-13 17:06:41	2023-10-13 17:06:41			C:\Users\Haider Thaer\OneDrive - Jamia Millia Islamia (A Central University)\Desktop\plm9 project\fragment-glide-dock_XP	fragment-glide-dock_XP_pv.maegz	612																				fragment-glide-dock_SP													F7018801272		2	4	2	1.500	65.800
	OTAVA-FRAGMENT-LIBRARY-ligprep_1-.sdf:9412	17009	fragment-glide-dock_SP.389	2023-10-13 17:06:41	2023-10-13 17:06:41			C:\Users\Haider Thaer\OneDrive - Jamia Millia Islamia (A Central University)\Desktop\plm9 project\fragment-glide-dock_XP	fragment-glide-dock_XP_pv.maegz	613																				fragment-glide-dock_SP													F1186247	HCl	1	3	3	1.400	55.600
	OTAVA-FRAGMENT-LIBRARY-ligprep_1-.sdf:3974	17010	fragment-glide-dock_SP.3001	2023-10-13 17:06:41	2023-10-13 17:06:41			C:\Users\Haider Thaer\OneDrive - Jamia Millia Islamia (A Central University)\Desktop\plm9 project\fragment-glide-dock_XP	fragment-glide-dock_XP_pv.maegz	614																				fragment-glide-dock_SP													F7007458		1	4	3	3.000	55.600
	OTAVA-FRAGMENT-LIBRARY-ligprep_1-.sdf:3270	17011	fragment-glide-dock_SP.787	2023-10-13 17:06:41	2023-10-13 17:06:41			C:\Users\Haider Thaer\OneDrive - Jamia Millia Islamia (A Central University)\Desktop\plm9 project\fragment-glide-dock_XP	fragment-glide-dock_XP_pv.maegz	615																				fragment-glide-dock_SP													F7018801293		2	4	3	2.000	65.800
	OTAVA-FRAGMENT-LIBRARY-ligprep_1-.sdf:11588	17012	fragment-glide-dock_SP.1444	2023-10-13 17:06:41	2023-10-13 17:06:41			C:\Users\Haider Thaer\OneDrive - Jamia Millia Islamia (A Central University)\Desktop\plm9 project\fragment-glide-dock_XP	fragment-glide-dock_XP_pv.maegz	616																				fragment-glide-dock_SP													F0104990036		2	4	3	2.700	65.800
	OTAVA-FRAGMENT-LIBRARY-ligprep_1-.sdf:9290	17013	fragment-glide-dock_SP.1854	2023-10-13 17:06:41	2023-10-13 17:06:41			C:\Users\Haider Thaer\OneDrive - Jamia Millia Islamia (A Central University)\Desktop\plm9 project\fragment-glide-dock_XP	fragment-glide-dock_XP_pv.maegz	617																				fragment-glide-dock_SP													F1207256		2	4	3	3.000	73.200
	OTAVA-FRAGMENT-LIBRARY-ligprep_1-.sdf:616	17014	fragment-glide-dock_SP.2844	2023-10-13 17:06:41	2023-10-13 17:06:41			C:\Users\Haider Thaer\OneDrive - Jamia Millia Islamia (A Central University)\Desktop\plm9 project\fragment-glide-dock_XP	fragment-glide-dock_XP_pv.maegz	618																				fragment-glide-dock_SP													F7510791741		2	2	3	2.600	58.200
	OTAVA-FRAGMENT-LIBRARY-ligprep_1-.sdf:11580	17015	fragment-glide-dock_SP.725	2023-10-13 17:06:41	2023-10-13 17:06:41			C:\Users\Haider Thaer\OneDrive - Jamia Millia Islamia (A Central University)\Desktop\plm9 project\fragment-glide-dock_XP	fragment-glide-dock_XP_pv.maegz	619																				fragment-glide-dock_SP													F0105620468		1	4	3	1.900	73.100
	OTAVA-FRAGMENT-LIBRARY-ligprep_1-.sdf:3234	17016	fragment-glide-dock_SP.1615	2023-10-13 17:06:41	2023-10-13 17:06:41			C:\Users\Haider Thaer\OneDrive - Jamia Millia Islamia (A Central University)\Desktop\plm9 project\fragment-glide-dock_XP	fragment-glide-dock_XP_pv.maegz	620																				fragment-glide-dock_SP													F7018811813		1	4	3	1.500	47.900
	OTAVA-FRAGMENT-LIBRARY-ligprep_1-.sdf:3471	17017	fragment-glide-dock_SP.81	2023-10-13 17:06:41	2023-10-13 17:06:41			C:\Users\Haider Thaer\OneDrive - Jamia Millia Islamia (A Central University)\Desktop\plm9 project\fragment-glide-dock_XP	fragment-glide-dock_XP_pv.maegz	621																				fragment-glide-dock_SP													F7016000598		2	4	2	1.100	65.800
	OTAVA-FRAGMENT-LIBRARY-ligprep_1-.sdf:3929	17018	fragment-glide-dock_SP.331	2023-10-13 17:06:41	2023-10-13 17:06:41			C:\Users\Haider Thaer\OneDrive - Jamia Millia Islamia (A Central University)\Desktop\plm9 project\fragment-glide-dock_XP	fragment-glide-dock_XP_pv.maegz	622																				fragment-glide-dock_SP													F7010120138		1	3	3	2.500	65.500
	OTAVA-FRAGMENT-LIBRARY-ligprep_1-.sdf:2939	17019	fragment-glide-dock_SP.2263	2023-10-13 17:06:41	2023-10-13 17:06:41			C:\Users\Haider Thaer\OneDrive - Jamia Millia Islamia (A Central University)\Desktop\plm9 project\fragment-glide-dock_XP	fragment-glide-dock_XP_pv.maegz	623																				fragment-glide-dock_SP													F7020361146		1	4	3	1.200	66.800
	OTAVA-FRAGMENT-LIBRARY-ligprep_1-.sdf:4735	17020	fragment-glide-dock_SP.625	2023-10-13 17:06:41	2023-10-13 17:06:41			C:\Users\Haider Thaer\OneDrive - Jamia Millia Islamia (A Central University)\Desktop\plm9 project\fragment-glide-dock_XP	fragment-glide-dock_XP_pv.maegz	624																				fragment-glide-dock_SP													F5791454		2	4	3	2.000	66.500
	OTAVA-FRAGMENT-LIBRARY-ligprep_1-.sdf:9444	17021	fragment-glide-dock_SP.348	2023-10-13 17:06:41	2023-10-13 17:06:41			C:\Users\Haider Thaer\OneDrive - Jamia Millia Islamia (A Central University)\Desktop\plm9 project\fragment-glide-dock_XP	fragment-glide-dock_XP_pv.maegz	625																				fragment-glide-dock_SP													F1180047		1	4	1	1.600	61.800
	OTAVA-FRAGMENT-LIBRARY-ligprep_1-.sdf:3831	17022	fragment-glide-dock_SP.138	2023-10-13 17:06:41	2023-10-13 17:06:41			C:\Users\Haider Thaer\OneDrive - Jamia Millia Islamia (A Central University)\Desktop\plm9 project\fragment-glide-dock_XP	fragment-glide-dock_XP_pv.maegz	626																				fragment-glide-dock_SP													F7011440039		2	4	2	1.600	65.800
	OTAVA-FRAGMENT-LIBRARY-ligprep_1-.sdf:4054	17023	fragment-glide-dock_SP.400	2023-10-13 17:06:41	2023-10-13 17:06:41			C:\Users\Haider Thaer\OneDrive - Jamia Millia Islamia (A Central University)\Desktop\plm9 project\fragment-glide-dock_XP	fragment-glide-dock_XP_pv.maegz	627																				fragment-glide-dock_SP													F6923386		1	2	1	1.200	37.300
	OTAVA-FRAGMENT-LIBRARY-ligprep_1-.sdf:5065	17024	fragment-glide-dock_SP.393	2023-10-13 17:06:41	2023-10-13 17:06:41			C:\Users\Haider Thaer\OneDrive - Jamia Millia Islamia (A Central University)\Desktop\plm9 project\fragment-glide-dock_XP	fragment-glide-dock_XP_pv.maegz	628																				fragment-glide-dock_SP													F4789789		2	4	2	0.500	70.700
	OTAVA-FRAGMENT-LIBRARY-ligprep_1-.sdf:7186	17025	fragment-glide-dock_SP.2150	2023-10-13 17:06:41	2023-10-13 17:06:41			C:\Users\Haider Thaer\OneDrive - Jamia Millia Islamia (A Central University)\Desktop\plm9 project\fragment-glide-dock_XP	fragment-glide-dock_XP_pv.maegz	629																				fragment-glide-dock_SP													F1870818		2	4	3	0.800	76.700
	OTAVA-FRAGMENT-LIBRARY-ligprep_1-.sdf:712	17026	fragment-glide-dock_SP.1829	2023-10-13 17:06:41	2023-10-13 17:06:41			C:\Users\Haider Thaer\OneDrive - Jamia Millia Islamia (A Central University)\Desktop\plm9 project\fragment-glide-dock_XP	fragment-glide-dock_XP_pv.maegz	630																				fragment-glide-dock_SP													F7217890083		2	2	1	1.700	55.100
	OTAVA-FRAGMENT-LIBRARY-ligprep_1-.sdf:11348	17027	fragment-glide-dock_SP.374	2023-10-13 17:06:41	2023-10-13 17:06:41			C:\Users\Haider Thaer\OneDrive - Jamia Millia Islamia (A Central University)\Desktop\plm9 project\fragment-glide-dock_XP	fragment-glide-dock_XP_pv.maegz	631																				fragment-glide-dock_SP													F0111690010		2	4	0	2.500	66.800
	OTAVA-FRAGMENT-LIBRARY-ligprep_1-.sdf:4518	17028	fragment-glide-dock_SP.2184	2023-10-13 17:06:41	2023-10-13 17:06:41			C:\Users\Haider Thaer\OneDrive - Jamia Millia Islamia (A Central University)\Desktop\plm9 project\fragment-glide-dock_XP	fragment-glide-dock_XP_pv.maegz	632																				fragment-glide-dock_SP													F6132831		1	4	2	0.600	56.200
	OTAVA-FRAGMENT-LIBRARY-ligprep_1-.sdf:3764	17029	fragment-glide-dock_SP.231	2023-10-13 17:06:41	2023-10-13 17:06:41			C:\Users\Haider Thaer\OneDrive - Jamia Millia Islamia (A Central University)\Desktop\plm9 project\fragment-glide-dock_XP	fragment-glide-dock_XP_pv.maegz	633																				fragment-glide-dock_SP													F7012250008		2	4	2	1.700	65.800
	OTAVA-FRAGMENT-LIBRARY-ligprep_1-.sdf:2854	17030	fragment-glide-dock_SP.1986	2023-10-13 17:06:41	2023-10-13 17:06:41			C:\Users\Haider Thaer\OneDrive - Jamia Millia Islamia (A Central University)\Desktop\plm9 project\fragment-glide-dock_XP	fragment-glide-dock_XP_pv.maegz	634																				fragment-glide-dock_SP													F7020410148		2	4	1	-0.500	78.800
	OTAVA-FRAGMENT-LIBRARY-ligprep_1-.sdf:8579	17031	fragment-glide-dock_SP.705	2023-10-13 17:06:41	2023-10-13 17:06:41			C:\Users\Haider Thaer\OneDrive - Jamia Millia Islamia (A Central University)\Desktop\plm9 project\fragment-glide-dock_XP	fragment-glide-dock_XP_pv.maegz	635																				fragment-glide-dock_SP													F1363109	HBr	2	2	2	2.700	46.300
	OTAVA-FRAGMENT-LIBRARY-ligprep_1-.sdf:780	17032	fragment-glide-dock_SP.384	2023-10-13 17:06:41	2023-10-13 17:06:41			C:\Users\Haider Thaer\OneDrive - Jamia Millia Islamia (A Central University)\Desktop\plm9 project\fragment-glide-dock_XP	fragment-glide-dock_XP_pv.maegz	636																				fragment-glide-dock_SP													F7216050173		1	3	2	2.500	73.800
	OTAVA-FRAGMENT-LIBRARY-ligprep_1-.sdf:3024	17033	fragment-glide-dock_SP.307	2023-10-13 17:06:41	2023-10-13 17:06:41			C:\Users\Haider Thaer\OneDrive - Jamia Millia Islamia (A Central University)\Desktop\plm9 project\fragment-glide-dock_XP	fragment-glide-dock_XP_pv.maegz	637																				fragment-glide-dock_SP													F7020300712		3	4	3	2.100	73.700
	OTAVA-FRAGMENT-LIBRARY-ligprep_1-.sdf:4488	17034	fragment-glide-dock_SP.974	2023-10-13 17:06:41	2023-10-13 17:06:41			C:\Users\Haider Thaer\OneDrive - Jamia Millia Islamia (A Central University)\Desktop\plm9 project\fragment-glide-dock_XP	fragment-glide-dock_XP_pv.maegz	638																				fragment-glide-dock_SP													F6138324		2	4	3	2.100	66.900
	OTAVA-FRAGMENT-LIBRARY-ligprep_1-.sdf:1632	17035	fragment-glide-dock_SP.392	2023-10-13 17:06:41	2023-10-13 17:06:41			C:\Users\Haider Thaer\OneDrive - Jamia Millia Islamia (A Central University)\Desktop\plm9 project\fragment-glide-dock_XP	fragment-glide-dock_XP_pv.maegz	639																				fragment-glide-dock_SP													F7119730562		2	2	3	1.700	70.900
	OTAVA-FRAGMENT-LIBRARY-ligprep_1-.sdf:628	17036	fragment-glide-dock_SP.1058	2023-10-13 17:06:41	2023-10-13 17:06:41			C:\Users\Haider Thaer\OneDrive - Jamia Millia Islamia (A Central University)\Desktop\plm9 project\fragment-glide-dock_XP	fragment-glide-dock_XP_pv.maegz	640																				fragment-glide-dock_SP													F7510350084		1	2	3	2.800	46.200
	OTAVA-FRAGMENT-LIBRARY-ligprep_1-.sdf:11050	17037	fragment-glide-dock_SP.978	2023-10-13 17:06:41	2023-10-13 17:06:41			C:\Users\Haider Thaer\OneDrive - Jamia Millia Islamia (A Central University)\Desktop\plm9 project\fragment-glide-dock_XP	fragment-glide-dock_XP_pv.maegz	641																				fragment-glide-dock_SP													F0125160275		0	2	1	1.100	32.700
	OTAVA-FRAGMENT-LIBRARY-ligprep_1-.sdf:2132	17038	fragment-glide-dock_SP.1211	2023-10-13 17:06:41	2023-10-13 17:06:41			C:\Users\Haider Thaer\OneDrive - Jamia Millia Islamia (A Central University)\Desktop\plm9 project\fragment-glide-dock_XP	fragment-glide-dock_XP_pv.maegz	642																				fragment-glide-dock_SP													F7113211304		1	2	3	1.500	70.200
	OTAVA-FRAGMENT-LIBRARY-ligprep_1-.sdf:11574	17039	fragment-glide-dock_SP.894	2023-10-13 17:06:41	2023-10-13 17:06:41			C:\Users\Haider Thaer\OneDrive - Jamia Millia Islamia (A Central University)\Desktop\plm9 project\fragment-glide-dock_XP	fragment-glide-dock_XP_pv.maegz	643																				fragment-glide-dock_SP													F0105750012		1	2	3	1.700	54.600
	OTAVA-FRAGMENT-LIBRARY-ligprep_1-.sdf:8804	17040	fragment-glide-dock_SP.595	2023-10-13 17:06:41	2023-10-13 17:06:41			C:\Users\Haider Thaer\OneDrive - Jamia Millia Islamia (A Central University)\Desktop\plm9 project\fragment-glide-dock_XP	fragment-glide-dock_XP_pv.maegz	644																				fragment-glide-dock_SP													F1307136		1	2	1	1.000	52.900
	OTAVA-FRAGMENT-LIBRARY-ligprep_1-.sdf:7168	17041	fragment-glide-dock_SP.1199	2023-10-13 17:06:41	2023-10-13 17:06:41			C:\Users\Haider Thaer\OneDrive - Jamia Millia Islamia (A Central University)\Desktop\plm9 project\fragment-glide-dock_XP	fragment-glide-dock_XP_pv.maegz	645																				fragment-glide-dock_SP													F1880690		1	3	2	1.400	50.700
	OTAVA-FRAGMENT-LIBRARY-ligprep_1-.sdf:11555	17042	fragment-glide-dock_SP.1432	2023-10-13 17:06:41	2023-10-13 17:06:41			C:\Users\Haider Thaer\OneDrive - Jamia Millia Islamia (A Central University)\Desktop\plm9 project\fragment-glide-dock_XP	fragment-glide-dock_XP_pv.maegz	646																				fragment-glide-dock_SP													F0107490021		0	3	1	1.800	46.600
	OTAVA-FRAGMENT-LIBRARY-ligprep_1-.sdf:1479	17043	fragment-glide-dock_SP.469	2023-10-13 17:06:41	2023-10-13 17:06:41			C:\Users\Haider Thaer\OneDrive - Jamia Millia Islamia (A Central University)\Desktop\plm9 project\fragment-glide-dock_XP	fragment-glide-dock_XP_pv.maegz	647																				fragment-glide-dock_SP													F7119850622		1	2	1	2.100	38.900
	OTAVA-FRAGMENT-LIBRARY-ligprep_1-.sdf:8115	17044	fragment-glide-dock_SP.2472	2023-10-13 17:06:41	2023-10-13 17:06:41			C:\Users\Haider Thaer\OneDrive - Jamia Millia Islamia (A Central University)\Desktop\plm9 project\fragment-glide-dock_XP	fragment-glide-dock_XP_pv.maegz	648																				fragment-glide-dock_SP													F1482632		1	1	3	2.800	32.300
	OTAVA-FRAGMENT-LIBRARY-ligprep_1-.sdf:7649	17045	fragment-glide-dock_SP.2475	2023-10-13 17:06:41	2023-10-13 17:06:41			C:\Users\Haider Thaer\OneDrive - Jamia Millia Islamia (A Central University)\Desktop\plm9 project\fragment-glide-dock_XP	fragment-glide-dock_XP_pv.maegz	649																				fragment-glide-dock_SP													F1673521		1	3	3	1.700	66.500
	OTAVA-FRAGMENT-LIBRARY-ligprep_1-.sdf:10884	17046	fragment-glide-dock_SP.1689	2023-10-13 17:06:41	2023-10-13 17:06:41			C:\Users\Haider Thaer\OneDrive - Jamia Millia Islamia (A Central University)\Desktop\plm9 project\fragment-glide-dock_XP	fragment-glide-dock_XP_pv.maegz	650																				fragment-glide-dock_SP													F0139030014		1	2	3	1.400	55.100
	OTAVA-FRAGMENT-LIBRARY-ligprep_1-.sdf:1055	17047	fragment-glide-dock_SP.516	2023-10-13 17:06:41	2023-10-13 17:06:41			C:\Users\Haider Thaer\OneDrive - Jamia Millia Islamia (A Central University)\Desktop\plm9 project\fragment-glide-dock_XP	fragment-glide-dock_XP_pv.maegz	651																				fragment-glide-dock_SP													F7139033		2	3	3	1.900	75.600
	OTAVA-FRAGMENT-LIBRARY-ligprep_1-.sdf:10016	17048	fragment-glide-dock_SP.1720	2023-10-13 17:06:41	2023-10-13 17:06:41			C:\Users\Haider Thaer\OneDrive - Jamia Millia Islamia (A Central University)\Desktop\plm9 project\fragment-glide-dock_XP	fragment-glide-dock_XP_pv.maegz	652																				fragment-glide-dock_SP													F1090358		1	2	2	2.600	42.200
	OTAVA-FRAGMENT-LIBRARY-ligprep_1-.sdf:4138	17049	fragment-glide-dock_SP.790	2023-10-13 17:06:41	2023-10-13 17:06:41			C:\Users\Haider Thaer\OneDrive - Jamia Millia Islamia (A Central University)\Desktop\plm9 project\fragment-glide-dock_XP	fragment-glide-dock_XP_pv.maegz	653																				fragment-glide-dock_SP													F6668469		1	4	3	1.100	74.700
	OTAVA-FRAGMENT-LIBRARY-ligprep_1-.sdf:10983	17050	fragment-glide-dock_SP.1623	2023-10-13 17:06:41	2023-10-13 17:06:41			C:\Users\Haider Thaer\OneDrive - Jamia Millia Islamia (A Central University)\Desktop\plm9 project\fragment-glide-dock_XP	fragment-glide-dock_XP_pv.maegz	654																				fragment-glide-dock_SP													F0127460423		1	3	3	1.600	41.600
	OTAVA-FRAGMENT-LIBRARY-ligprep_1-.sdf:10493	17051	fragment-glide-dock_SP.140	2023-10-13 17:06:41	2023-10-13 17:06:41			C:\Users\Haider Thaer\OneDrive - Jamia Millia Islamia (A Central University)\Desktop\plm9 project\fragment-glide-dock_XP	fragment-glide-dock_XP_pv.maegz	655																				fragment-glide-dock_SP													F1033831	3 HCl	1	3	2	1.500	80.000
	OTAVA-FRAGMENT-LIBRARY-ligprep_1-.sdf:3283	17052	fragment-glide-dock_SP.345	2023-10-13 17:06:41	2023-10-13 17:06:41			C:\Users\Haider Thaer\OneDrive - Jamia Millia Islamia (A Central University)\Desktop\plm9 project\fragment-glide-dock_XP	fragment-glide-dock_XP_pv.maegz	656																				fragment-glide-dock_SP													F7018801273		2	4	2	2.000	65.800
	OTAVA-FRAGMENT-LIBRARY-ligprep_1-.sdf:3271	17053	fragment-glide-dock_SP.2109	2023-10-13 17:06:41	2023-10-13 17:06:41			C:\Users\Haider Thaer\OneDrive - Jamia Millia Islamia (A Central University)\Desktop\plm9 project\fragment-glide-dock_XP	fragment-glide-dock_XP_pv.maegz	657																				fragment-glide-dock_SP													F7018801292		2	4	2	2.000	65.800
	OTAVA-FRAGMENT-LIBRARY-ligprep_1-.sdf:6305	17054	fragment-glide-dock_SP.2805	2023-10-13 17:06:41	2023-10-13 17:06:41			C:\Users\Haider Thaer\OneDrive - Jamia Millia Islamia (A Central University)\Desktop\plm9 project\fragment-glide-dock_XP	fragment-glide-dock_XP_pv.maegz	658																				fragment-glide-dock_SP													F2827230		1	4	1	-0.100	63.100
	OTAVA-FRAGMENT-LIBRARY-ligprep_1-.sdf:9382	17055	fragment-glide-dock_SP.1564	2023-10-13 17:06:41	2023-10-13 17:06:41			C:\Users\Haider Thaer\OneDrive - Jamia Millia Islamia (A Central University)\Desktop\plm9 project\fragment-glide-dock_XP	fragment-glide-dock_XP_pv.maegz	659																				fragment-glide-dock_SP													F1191937	HCl	1	2	3	1.700	32.300
	OTAVA-FRAGMENT-LIBRARY-ligprep_1-.sdf:7628	17056	fragment-glide-dock_SP.2873	2023-10-13 17:06:41	2023-10-13 17:06:41			C:\Users\Haider Thaer\OneDrive - Jamia Millia Islamia (A Central University)\Desktop\plm9 project\fragment-glide-dock_XP	fragment-glide-dock_XP_pv.maegz	660																				fragment-glide-dock_SP													F1678495		1	3	3	2.000	66.500
	OTAVA-FRAGMENT-LIBRARY-ligprep_1-.sdf:2407	17057	fragment-glide-dock_SP.408	2023-10-13 17:06:41	2023-10-13 17:06:41			C:\Users\Haider Thaer\OneDrive - Jamia Millia Islamia (A Central University)\Desktop\plm9 project\fragment-glide-dock_XP	fragment-glide-dock_XP_pv.maegz	661																				fragment-glide-dock_SP													F7110921016		0	3	0	1.600	51.000
	OTAVA-FRAGMENT-LIBRARY-ligprep_1-.sdf:4958	17058	fragment-glide-dock_SP.2296	2023-10-13 17:06:41	2023-10-13 17:06:41			C:\Users\Haider Thaer\OneDrive - Jamia Millia Islamia (A Central University)\Desktop\plm9 project\fragment-glide-dock_XP	fragment-glide-dock_XP_pv.maegz	662																				fragment-glide-dock_SP													F5005408		1	2	0	0.600	38.000
	OTAVA-FRAGMENT-LIBRARY-ligprep_1-.sdf:1972	17059	fragment-glide-dock_SP.1872	2023-10-13 17:06:41	2023-10-13 17:06:41			C:\Users\Haider Thaer\OneDrive - Jamia Millia Islamia (A Central University)\Desktop\plm9 project\fragment-glide-dock_XP	fragment-glide-dock_XP_pv.maegz	663																				fragment-glide-dock_SP													F7116200103		1	4	3	2.500	64.600
	OTAVA-FRAGMENT-LIBRARY-ligprep_1-.sdf:9379	17060	fragment-glide-dock_SP.360	2023-10-13 17:06:41	2023-10-13 17:06:41			C:\Users\Haider Thaer\OneDrive - Jamia Millia Islamia (A Central University)\Desktop\plm9 project\fragment-glide-dock_XP	fragment-glide-dock_XP_pv.maegz	664																				fragment-glide-dock_SP													F1192148	HCl	2	2	1	1.200	55.100
	OTAVA-FRAGMENT-LIBRARY-ligprep_1-.sdf:6995	17061	fragment-glide-dock_SP.339	2023-10-13 17:06:41	2023-10-13 17:06:41			C:\Users\Haider Thaer\OneDrive - Jamia Millia Islamia (A Central University)\Desktop\plm9 project\fragment-glide-dock_XP	fragment-glide-dock_XP_pv.maegz	665																				fragment-glide-dock_SP													F2050586		1	3	3	2.100	44.500
	OTAVA-FRAGMENT-LIBRARY-ligprep_1-.sdf:6420	17062	fragment-glide-dock_SP.2281	2023-10-13 17:06:41	2023-10-13 17:06:41			C:\Users\Haider Thaer\OneDrive - Jamia Millia Islamia (A Central University)\Desktop\plm9 project\fragment-glide-dock_XP	fragment-glide-dock_XP_pv.maegz	666																				fragment-glide-dock_SP													F2674292		2	4	3	-0.100	79.300
	OTAVA-FRAGMENT-LIBRARY-ligprep_1-.sdf:6499	17063	fragment-glide-dock_SP.1684	2023-10-13 17:06:41	2023-10-13 17:06:41			C:\Users\Haider Thaer\OneDrive - Jamia Millia Islamia (A Central University)\Desktop\plm9 project\fragment-glide-dock_XP	fragment-glide-dock_XP_pv.maegz	667																				fragment-glide-dock_SP													F2332027		2	2	3	2.000	54.700
	OTAVA-FRAGMENT-LIBRARY-ligprep_1-.sdf:977	17064	fragment-glide-dock_SP.1633	2023-10-13 17:06:41	2023-10-13 17:06:41			C:\Users\Haider Thaer\OneDrive - Jamia Millia Islamia (A Central University)\Desktop\plm9 project\fragment-glide-dock_XP	fragment-glide-dock_XP_pv.maegz	668																				fragment-glide-dock_SP													F7210742222		2	2	3	3.000	58.200
	OTAVA-FRAGMENT-LIBRARY-ligprep_1-.sdf:1872	17065	fragment-glide-dock_SP.2355	2023-10-13 17:06:41	2023-10-13 17:06:41			C:\Users\Haider Thaer\OneDrive - Jamia Millia Islamia (A Central University)\Desktop\plm9 project\fragment-glide-dock_XP	fragment-glide-dock_XP_pv.maegz	669																				fragment-glide-dock_SP													F7117880035		2	4	3	0.600	80.900
	OTAVA-FRAGMENT-LIBRARY-ligprep_1-.sdf:7288	17066	fragment-glide-dock_SP.1840	2023-10-13 17:06:41	2023-10-13 17:06:41			C:\Users\Haider Thaer\OneDrive - Jamia Millia Islamia (A Central University)\Desktop\plm9 project\fragment-glide-dock_XP	fragment-glide-dock_XP_pv.maegz	670																				fragment-glide-dock_SP													F1783631		2	3	2	0.500	66.400
	OTAVA-FRAGMENT-LIBRARY-ligprep_1-.sdf:10241	17067	fragment-glide-dock_SP.518	2023-10-13 17:06:41	2023-10-13 17:06:41			C:\Users\Haider Thaer\OneDrive - Jamia Millia Islamia (A Central University)\Desktop\plm9 project\fragment-glide-dock_XP	fragment-glide-dock_XP_pv.maegz	671																				fragment-glide-dock_SP													F1056577		1	4	3	0.700	66.800
	OTAVA-FRAGMENT-LIBRARY-ligprep_1-.sdf:8714	17068	fragment-glide-dock_SP.2481	2023-10-13 17:06:41	2023-10-13 17:06:41			C:\Users\Haider Thaer\OneDrive - Jamia Millia Islamia (A Central University)\Desktop\plm9 project\fragment-glide-dock_XP	fragment-glide-dock_XP_pv.maegz	672																				fragment-glide-dock_SP													F1313804		2	2	1	1.900	54.700
	OTAVA-FRAGMENT-LIBRARY-ligprep_1-.sdf:4866	17069	fragment-glide-dock_SP.2179	2023-10-13 17:06:41	2023-10-13 17:06:41			C:\Users\Haider Thaer\OneDrive - Jamia Millia Islamia (A Central University)\Desktop\plm9 project\fragment-glide-dock_XP	fragment-glide-dock_XP_pv.maegz	673																				fragment-glide-dock_SP													F5081571		1	4	2	2.000	68.000
	OTAVA-FRAGMENT-LIBRARY-ligprep_1-.sdf:4147	17070	fragment-glide-dock_SP.763	2023-10-13 17:06:41	2023-10-13 17:06:41			C:\Users\Haider Thaer\OneDrive - Jamia Millia Islamia (A Central University)\Desktop\plm9 project\fragment-glide-dock_XP	fragment-glide-dock_XP_pv.maegz	674																				fragment-glide-dock_SP													F6668292		0	3	1	1.600	56.200
	OTAVA-FRAGMENT-LIBRARY-ligprep_1-.sdf:685	17071	fragment-glide-dock_SP.993	2023-10-13 17:06:41	2023-10-13 17:06:41			C:\Users\Haider Thaer\OneDrive - Jamia Millia Islamia (A Central University)\Desktop\plm9 project\fragment-glide-dock_XP	fragment-glide-dock_XP_pv.maegz	675																				fragment-glide-dock_SP													F7218310584		2	4	0	2.300	66.800
	OTAVA-FRAGMENT-LIBRARY-ligprep_1-.sdf:6750	17072	fragment-glide-dock_SP.2784	2023-10-13 17:06:41	2023-10-13 17:06:41			C:\Users\Haider Thaer\OneDrive - Jamia Millia Islamia (A Central University)\Desktop\plm9 project\fragment-glide-dock_XP	fragment-glide-dock_XP_pv.maegz	676																				fragment-glide-dock_SP													F2194845		2	4	3	1.900	66.900
	OTAVA-FRAGMENT-LIBRARY-ligprep_1-.sdf:6039	17073	fragment-glide-dock_SP.1967	2023-10-13 17:06:41	2023-10-13 17:06:41			C:\Users\Haider Thaer\OneDrive - Jamia Millia Islamia (A Central University)\Desktop\plm9 project\fragment-glide-dock_XP	fragment-glide-dock_XP_pv.maegz	677																				fragment-glide-dock_SP													F3338937	HCl	2	3	0	1.200	55.500
	OTAVA-FRAGMENT-LIBRARY-ligprep_1-.sdf:11212	17074	fragment-glide-dock_SP.608	2023-10-13 17:06:41	2023-10-13 17:06:41			C:\Users\Haider Thaer\OneDrive - Jamia Millia Islamia (A Central University)\Desktop\plm9 project\fragment-glide-dock_XP	fragment-glide-dock_XP_pv.maegz	678																				fragment-glide-dock_SP													F0115950174		1	2	3	2.100	38.300
	OTAVA-FRAGMENT-LIBRARY-ligprep_1-.sdf:10880	17075	fragment-glide-dock_SP.1691	2023-10-13 17:06:41	2023-10-13 17:06:41			C:\Users\Haider Thaer\OneDrive - Jamia Millia Islamia (A Central University)\Desktop\plm9 project\fragment-glide-dock_XP	fragment-glide-dock_XP_pv.maegz	679																				fragment-glide-dock_SP													F0139900049		2	4	2	1.200	65.800
	OTAVA-FRAGMENT-LIBRARY-ligprep_1-.sdf:268	17076	fragment-glide-dock_SP.832	2023-10-13 17:06:41	2023-10-13 17:06:41			C:\Users\Haider Thaer\OneDrive - Jamia Millia Islamia (A Central University)\Desktop\plm9 project\fragment-glide-dock_XP	fragment-glide-dock_XP_pv.maegz	680																				fragment-glide-dock_SP													F7715040042		1	3	1	2.000	59.700
	OTAVA-FRAGMENT-LIBRARY-ligprep_1-.sdf:7446	17077	fragment-glide-dock_SP.968	2023-10-13 17:06:41	2023-10-13 17:06:41			C:\Users\Haider Thaer\OneDrive - Jamia Millia Islamia (A Central University)\Desktop\plm9 project\fragment-glide-dock_XP	fragment-glide-dock_XP_pv.maegz	681																				fragment-glide-dock_SP													F1743050		1	4	2	2.400	55.600
	OTAVA-FRAGMENT-LIBRARY-ligprep_1-.sdf:1510	17078	fragment-glide-dock_SP.750	2023-10-13 17:06:41	2023-10-13 17:06:41			C:\Users\Haider Thaer\OneDrive - Jamia Millia Islamia (A Central University)\Desktop\plm9 project\fragment-glide-dock_XP	fragment-glide-dock_XP_pv.maegz	682																				fragment-glide-dock_SP													F7119846924		2	2	1	0.500	55.100
	OTAVA-FRAGMENT-LIBRARY-ligprep_1-.sdf:2665	17079	fragment-glide-dock_SP.1332	2023-10-13 17:06:41	2023-10-13 17:06:41			C:\Users\Haider Thaer\OneDrive - Jamia Millia Islamia (A Central University)\Desktop\plm9 project\fragment-glide-dock_XP	fragment-glide-dock_XP_pv.maegz	683																				fragment-glide-dock_SP													F7020610472		1	4	2	1.500	41.100
	OTAVA-FRAGMENT-LIBRARY-ligprep_1-.sdf:1011	17080	fragment-glide-dock_SP.535	2023-10-13 17:06:41	2023-10-13 17:06:41			C:\Users\Haider Thaer\OneDrive - Jamia Millia Islamia (A Central University)\Desktop\plm9 project\fragment-glide-dock_XP	fragment-glide-dock_XP_pv.maegz	684																				fragment-glide-dock_SP													F7210470001		0	3	3	3.000	68.600
	OTAVA-FRAGMENT-LIBRARY-ligprep_1-.sdf:9636	17081	fragment-glide-dock_SP.2977	2023-10-13 17:06:41	2023-10-13 17:06:41			C:\Users\Haider Thaer\OneDrive - Jamia Millia Islamia (A Central University)\Desktop\plm9 project\fragment-glide-dock_XP	fragment-glide-dock_XP_pv.maegz	685																				fragment-glide-dock_SP													F1148932		1	3	3	0.800	64.900
	OTAVA-FRAGMENT-LIBRARY-ligprep_1-.sdf:8476	17082	fragment-glide-dock_SP.241	2023-10-13 17:06:41	2023-10-13 17:06:41			C:\Users\Haider Thaer\OneDrive - Jamia Millia Islamia (A Central University)\Desktop\plm9 project\fragment-glide-dock_XP	fragment-glide-dock_XP_pv.maegz	686																				fragment-glide-dock_SP													F1375208		1	1	1	1.300	43.100
	OTAVA-FRAGMENT-LIBRARY-ligprep_1-.sdf:4385	17083	fragment-glide-dock_SP.146	2023-10-13 17:06:41	2023-10-13 17:06:41			C:\Users\Haider Thaer\OneDrive - Jamia Millia Islamia (A Central University)\Desktop\plm9 project\fragment-glide-dock_XP	fragment-glide-dock_XP_pv.maegz	687																				fragment-glide-dock_SP													F6247140		2	4	3	1.400	75.100
	OTAVA-FRAGMENT-LIBRARY-ligprep_1-.sdf:4883	17084	fragment-glide-dock_SP.680	2023-10-13 17:06:41	2023-10-13 17:06:41			C:\Users\Haider Thaer\OneDrive - Jamia Millia Islamia (A Central University)\Desktop\plm9 project\fragment-glide-dock_XP	fragment-glide-dock_XP_pv.maegz	688																				fragment-glide-dock_SP													F5051631		1	2	2	2.100	37.300
	OTAVA-FRAGMENT-LIBRARY-ligprep_1-.sdf:2060	17085	fragment-glide-dock_SP.1319	2023-10-13 17:06:41	2023-10-13 17:06:41			C:\Users\Haider Thaer\OneDrive - Jamia Millia Islamia (A Central University)\Desktop\plm9 project\fragment-glide-dock_XP	fragment-glide-dock_XP_pv.maegz	689																				fragment-glide-dock_SP													F7113240366		2	2	3	2.000	67.500
	OTAVA-FRAGMENT-LIBRARY-ligprep_1-.sdf:3468	17086	fragment-glide-dock_SP.233	2023-10-13 17:06:41	2023-10-13 17:06:41			C:\Users\Haider Thaer\OneDrive - Jamia Millia Islamia (A Central University)\Desktop\plm9 project\fragment-glide-dock_XP	fragment-glide-dock_XP_pv.maegz	690																				fragment-glide-dock_SP													F7016000605		2	4	2	1.100	65.800
	OTAVA-FRAGMENT-LIBRARY-ligprep_1-.sdf:4064	17087	fragment-glide-dock_SP.2912	2023-10-13 17:06:41	2023-10-13 17:06:41			C:\Users\Haider Thaer\OneDrive - Jamia Millia Islamia (A Central University)\Desktop\plm9 project\fragment-glide-dock_XP	fragment-glide-dock_XP_pv.maegz	691																				fragment-glide-dock_SP													F6923013		1	3	2	1.700	44.700
	OTAVA-FRAGMENT-LIBRARY-ligprep_1-.sdf:9925	17088	fragment-glide-dock_SP.2395	2023-10-13 17:06:41	2023-10-13 17:06:41			C:\Users\Haider Thaer\OneDrive - Jamia Millia Islamia (A Central University)\Desktop\plm9 project\fragment-glide-dock_XP	fragment-glide-dock_XP_pv.maegz	692																				fragment-glide-dock_SP													F1111991		0	3	3	2.400	40.600
	OTAVA-FRAGMENT-LIBRARY-ligprep_1-.sdf:8464	17089	fragment-glide-dock_SP.237	2023-10-13 17:06:41	2023-10-13 17:06:41			C:\Users\Haider Thaer\OneDrive - Jamia Millia Islamia (A Central University)\Desktop\plm9 project\fragment-glide-dock_XP	fragment-glide-dock_XP_pv.maegz	693																				fragment-glide-dock_SP													F1375331		1	2	3	0.900	52.300
	OTAVA-FRAGMENT-LIBRARY-ligprep_1-.sdf:7206	17090	fragment-glide-dock_SP.513	2023-10-13 17:06:41	2023-10-13 17:06:41			C:\Users\Haider Thaer\OneDrive - Jamia Millia Islamia (A Central University)\Desktop\plm9 project\fragment-glide-dock_XP	fragment-glide-dock_XP_pv.maegz	694																				fragment-glide-dock_SP													F1862979		2	3	1	2.000	64.300
	OTAVA-FRAGMENT-LIBRARY-ligprep_1-.sdf:3753	17091	fragment-glide-dock_SP.533	2023-10-13 17:06:41	2023-10-13 17:06:41			C:\Users\Haider Thaer\OneDrive - Jamia Millia Islamia (A Central University)\Desktop\plm9 project\fragment-glide-dock_XP	fragment-glide-dock_XP_pv.maegz	695																				fragment-glide-dock_SP													F7012250027		2	4	2	2.100	65.800
	OTAVA-FRAGMENT-LIBRARY-ligprep_1-.sdf:8052	17092	fragment-glide-dock_SP.649	2023-10-13 17:06:41	2023-10-13 17:06:41			C:\Users\Haider Thaer\OneDrive - Jamia Millia Islamia (A Central University)\Desktop\plm9 project\fragment-glide-dock_XP	fragment-glide-dock_XP_pv.maegz	696																				fragment-glide-dock_SP													F1504354		1	3	3	2.300	76.400
	OTAVA-FRAGMENT-LIBRARY-ligprep_1-.sdf:3828	17093	fragment-glide-dock_SP.301	2023-10-13 17:06:41	2023-10-13 17:06:41			C:\Users\Haider Thaer\OneDrive - Jamia Millia Islamia (A Central University)\Desktop\plm9 project\fragment-glide-dock_XP	fragment-glide-dock_XP_pv.maegz	697																				fragment-glide-dock_SP													F7011440042		2	4	2	2.100	65.800
	OTAVA-FRAGMENT-LIBRARY-ligprep_1-.sdf:274	17094	fragment-glide-dock_SP.1752	2023-10-13 17:06:41	2023-10-13 17:06:41			C:\Users\Haider Thaer\OneDrive - Jamia Millia Islamia (A Central University)\Desktop\plm9 project\fragment-glide-dock_XP	fragment-glide-dock_XP_pv.maegz	698																				fragment-glide-dock_SP													F7714330997		1	3	3	1.100	71.600
	OTAVA-FRAGMENT-LIBRARY-ligprep_1-.sdf:7388	17095	fragment-glide-dock_SP.2414	2023-10-13 17:06:41	2023-10-13 17:06:41			C:\Users\Haider Thaer\OneDrive - Jamia Millia Islamia (A Central University)\Desktop\plm9 project\fragment-glide-dock_XP	fragment-glide-dock_XP_pv.maegz	699																				fragment-glide-dock_SP													F1758979		2	1	3	1.800	44.900
	OTAVA-FRAGMENT-LIBRARY-ligprep_1-.sdf:1660	17096	fragment-glide-dock_SP.2570	2023-10-13 17:06:41	2023-10-13 17:06:41			C:\Users\Haider Thaer\OneDrive - Jamia Millia Islamia (A Central University)\Desktop\plm9 project\fragment-glide-dock_XP	fragment-glide-dock_XP_pv.maegz	700																				fragment-glide-dock_SP													F7119641982		1	2	1	2.300	77.700
	OTAVA-FRAGMENT-LIBRARY-ligprep_1-.sdf:3877	17097	fragment-glide-dock_SP.1583	2023-10-13 17:06:41	2023-10-13 17:06:41			C:\Users\Haider Thaer\OneDrive - Jamia Millia Islamia (A Central University)\Desktop\plm9 project\fragment-glide-dock_XP	fragment-glide-dock_XP_pv.maegz	701																				fragment-glide-dock_SP													F7010507	2 HCl	1	2	3	2.700	67.100
	OTAVA-FRAGMENT-LIBRARY-ligprep_1-.sdf:7191	17098	fragment-glide-dock_SP.2661	2023-10-13 17:06:41	2023-10-13 17:06:41			C:\Users\Haider Thaer\OneDrive - Jamia Millia Islamia (A Central University)\Desktop\plm9 project\fragment-glide-dock_XP	fragment-glide-dock_XP_pv.maegz	702																				fragment-glide-dock_SP													F1870774		2	2	2	2.400	58.200
	OTAVA-FRAGMENT-LIBRARY-ligprep_1-.sdf:3068	17099	fragment-glide-dock_SP.1131	2023-10-13 17:06:41	2023-10-13 17:06:41			C:\Users\Haider Thaer\OneDrive - Jamia Millia Islamia (A Central University)\Desktop\plm9 project\fragment-glide-dock_XP	fragment-glide-dock_XP_pv.maegz	703																				fragment-glide-dock_SP													F7020260282		1	2	3	2.000	70.200
	OTAVA-FRAGMENT-LIBRARY-ligprep_1-.sdf:10767	17100	fragment-glide-dock_SP.531	2023-10-13 17:06:41	2023-10-13 17:06:41			C:\Users\Haider Thaer\OneDrive - Jamia Millia Islamia (A Central University)\Desktop\plm9 project\fragment-glide-dock_XP	fragment-glide-dock_XP_pv.maegz	704																				fragment-glide-dock_SP													F10051874		1	2	2	1.700	52.300
	OTAVA-FRAGMENT-LIBRARY-ligprep_1-.sdf:7691	17101	fragment-glide-dock_SP.197	2023-10-13 17:06:41	2023-10-13 17:06:41			C:\Users\Haider Thaer\OneDrive - Jamia Millia Islamia (A Central University)\Desktop\plm9 project\fragment-glide-dock_XP	fragment-glide-dock_XP_pv.maegz	705																				fragment-glide-dock_SP													F1661629	HCl	1	4	2	2.000	65.100
	OTAVA-FRAGMENT-LIBRARY-ligprep_1-.sdf:3010	17102	fragment-glide-dock_SP.903	2023-10-13 17:06:41	2023-10-13 17:06:41			C:\Users\Haider Thaer\OneDrive - Jamia Millia Islamia (A Central University)\Desktop\plm9 project\fragment-glide-dock_XP	fragment-glide-dock_XP_pv.maegz	706																				fragment-glide-dock_SP													F7020300858		2	3	2	2.900	53.500
	OTAVA-FRAGMENT-LIBRARY-ligprep_1-.sdf:886	17103	fragment-glide-dock_SP.1732	2023-10-13 17:06:41	2023-10-13 17:06:41			C:\Users\Haider Thaer\OneDrive - Jamia Millia Islamia (A Central University)\Desktop\plm9 project\fragment-glide-dock_XP	fragment-glide-dock_XP_pv.maegz	707																				fragment-glide-dock_SP													F7211970022		2	4	2	1.100	74.600
	OTAVA-FRAGMENT-LIBRARY-ligprep_1-.sdf:2383	17104	fragment-glide-dock_SP.2574	2023-10-13 17:06:41	2023-10-13 17:06:41			C:\Users\Haider Thaer\OneDrive - Jamia Millia Islamia (A Central University)\Desktop\plm9 project\fragment-glide-dock_XP	fragment-glide-dock_XP_pv.maegz	708																				fragment-glide-dock_SP													F7110950310		1	2	2	2.300	52.900
	OTAVA-FRAGMENT-LIBRARY-ligprep_1-.sdf:11173	17105	fragment-glide-dock_SP.2985	2023-10-13 17:06:41	2023-10-13 17:06:41			C:\Users\Haider Thaer\OneDrive - Jamia Millia Islamia (A Central University)\Desktop\plm9 project\fragment-glide-dock_XP	fragment-glide-dock_XP_pv.maegz	709																				fragment-glide-dock_SP													F0117391327		1	2	3	1.800	70.200
	OTAVA-FRAGMENT-LIBRARY-ligprep_1-.sdf:986	17106	fragment-glide-dock_SP.1523	2023-10-13 17:06:41	2023-10-13 17:06:41			C:\Users\Haider Thaer\OneDrive - Jamia Millia Islamia (A Central University)\Desktop\plm9 project\fragment-glide-dock_XP	fragment-glide-dock_XP_pv.maegz	710																				fragment-glide-dock_SP													F7210740210		1	2	1	2.900	67.100
	OTAVA-FRAGMENT-LIBRARY-ligprep_1-.sdf:9601	17107	fragment-glide-dock_SP.1410	2023-10-13 17:06:41	2023-10-13 17:06:41			C:\Users\Haider Thaer\OneDrive - Jamia Millia Islamia (A Central University)\Desktop\plm9 project\fragment-glide-dock_XP	fragment-glide-dock_XP_pv.maegz	711																				fragment-glide-dock_SP													F1150553		1	3	3	0.900	35.600
	OTAVA-FRAGMENT-LIBRARY-ligprep_1-.sdf:9851	17108	fragment-glide-dock_SP.522	2023-10-13 17:06:41	2023-10-13 17:06:41			C:\Users\Haider Thaer\OneDrive - Jamia Millia Islamia (A Central University)\Desktop\plm9 project\fragment-glide-dock_XP	fragment-glide-dock_XP_pv.maegz	712																				fragment-glide-dock_SP													F1115535	2 HBr	2	2	1	0.800	54.700
	OTAVA-FRAGMENT-LIBRARY-ligprep_1-.sdf:5249	17109	fragment-glide-dock_SP.419	2023-10-13 17:06:41	2023-10-13 17:06:41			C:\Users\Haider Thaer\OneDrive - Jamia Millia Islamia (A Central University)\Desktop\plm9 project\fragment-glide-dock_XP	fragment-glide-dock_XP_pv.maegz	713																				fragment-glide-dock_SP													F4434567	HCl	2	2	3	2.400	75.200
	OTAVA-FRAGMENT-LIBRARY-ligprep_1-.sdf:3025	17110	fragment-glide-dock_SP.372	2023-10-13 17:06:41	2023-10-13 17:06:41			C:\Users\Haider Thaer\OneDrive - Jamia Millia Islamia (A Central University)\Desktop\plm9 project\fragment-glide-dock_XP	fragment-glide-dock_XP_pv.maegz	714																				fragment-glide-dock_SP													F7020300711		3	4	3	2.300	73.700
	OTAVA-FRAGMENT-LIBRARY-ligprep_1-.sdf:2964	17111	fragment-glide-dock_SP.2869	2023-10-13 17:06:41	2023-10-13 17:06:41			C:\Users\Haider Thaer\OneDrive - Jamia Millia Islamia (A Central University)\Desktop\plm9 project\fragment-glide-dock_XP	fragment-glide-dock_XP_pv.maegz	715																				fragment-glide-dock_SP													F7020350034		2	4	2	1.500	65.800
	OTAVA-FRAGMENT-LIBRARY-ligprep_1-.sdf:3894	17112	fragment-glide-dock_SP.1063	2023-10-13 17:06:41	2023-10-13 17:06:41			C:\Users\Haider Thaer\OneDrive - Jamia Millia Islamia (A Central University)\Desktop\plm9 project\fragment-glide-dock_XP	fragment-glide-dock_XP_pv.maegz	716																				fragment-glide-dock_SP													F7010290		1	4	1	0.700	74.900
	OTAVA-FRAGMENT-LIBRARY-ligprep_1-.sdf:345	17113	fragment-glide-dock_SP.2565	2023-10-13 17:06:41	2023-10-13 17:06:41			C:\Users\Haider Thaer\OneDrive - Jamia Millia Islamia (A Central University)\Desktop\plm9 project\fragment-glide-dock_XP	fragment-glide-dock_XP_pv.maegz	717																				fragment-glide-dock_SP													F7571103		1	3	2	1.700	49.800
	OTAVA-FRAGMENT-LIBRARY-ligprep_1-.sdf:7650	17114	fragment-glide-dock_SP.2829	2023-10-13 17:06:41	2023-10-13 17:06:41			C:\Users\Haider Thaer\OneDrive - Jamia Millia Islamia (A Central University)\Desktop\plm9 project\fragment-glide-dock_XP	fragment-glide-dock_XP_pv.maegz	718																				fragment-glide-dock_SP													F1673263		0	3	2	2.100	39.400
	OTAVA-FRAGMENT-LIBRARY-ligprep_1-.sdf:3998	17115	fragment-glide-dock_SP.273	2023-10-13 17:06:41	2023-10-13 17:06:41			C:\Users\Haider Thaer\OneDrive - Jamia Millia Islamia (A Central University)\Desktop\plm9 project\fragment-glide-dock_XP	fragment-glide-dock_XP_pv.maegz	719																				fragment-glide-dock_SP													F7006316		0	4	2	2.500	56.300
	OTAVA-FRAGMENT-LIBRARY-ligprep_1-.sdf:9696	17116	fragment-glide-dock_SP.1554	2023-10-13 17:06:41	2023-10-13 17:06:41			C:\Users\Haider Thaer\OneDrive - Jamia Millia Islamia (A Central University)\Desktop\plm9 project\fragment-glide-dock_XP	fragment-glide-dock_XP_pv.maegz	720																				fragment-glide-dock_SP													F1136109	HCl	2	2	1	2.900	40.700
	OTAVA-FRAGMENT-LIBRARY-ligprep_1-.sdf:791	17117	fragment-glide-dock_SP.1306	2023-10-13 17:06:41	2023-10-13 17:06:41			C:\Users\Haider Thaer\OneDrive - Jamia Millia Islamia (A Central University)\Desktop\plm9 project\fragment-glide-dock_XP	fragment-glide-dock_XP_pv.maegz	721																				fragment-glide-dock_SP													F7214930347		1	1	1	1.900	43.100
	OTAVA-FRAGMENT-LIBRARY-ligprep_1-.sdf:6996	17118	fragment-glide-dock_SP.672	2023-10-13 17:06:41	2023-10-13 17:06:41			C:\Users\Haider Thaer\OneDrive - Jamia Millia Islamia (A Central University)\Desktop\plm9 project\fragment-glide-dock_XP	fragment-glide-dock_XP_pv.maegz	722																				fragment-glide-dock_SP													F2050405		1	3	0	1.500	47.600
	OTAVA-FRAGMENT-LIBRARY-ligprep_1-.sdf:10015	17119	fragment-glide-dock_SP.878	2023-10-13 17:06:41	2023-10-13 17:06:41			C:\Users\Haider Thaer\OneDrive - Jamia Millia Islamia (A Central University)\Desktop\plm9 project\fragment-glide-dock_XP	fragment-glide-dock_XP_pv.maegz	723																				fragment-glide-dock_SP													F1090359		1	2	2	2.600	42.200
	OTAVA-FRAGMENT-LIBRARY-ligprep_1-.sdf:3898	17120	fragment-glide-dock_SP.2418	2023-10-13 17:06:41	2023-10-13 17:06:41			C:\Users\Haider Thaer\OneDrive - Jamia Millia Islamia (A Central University)\Desktop\plm9 project\fragment-glide-dock_XP	fragment-glide-dock_XP_pv.maegz	724																				fragment-glide-dock_SP													F7010280518		2	2	3	2.100	72.200
	OTAVA-FRAGMENT-LIBRARY-ligprep_1-.sdf:2756	17121	fragment-glide-dock_SP.1381	2023-10-13 17:06:41	2023-10-13 17:06:41			C:\Users\Haider Thaer\OneDrive - Jamia Millia Islamia (A Central University)\Desktop\plm9 project\fragment-glide-dock_XP	fragment-glide-dock_XP_pv.maegz	725																				fragment-glide-dock_SP													F7020527589		2	4	3	2.400	62.700
	OTAVA-FRAGMENT-LIBRARY-ligprep_1-.sdf:11681	17122	fragment-glide-dock_SP.1813	2023-10-13 17:06:41	2023-10-13 17:06:41			C:\Users\Haider Thaer\OneDrive - Jamia Millia Islamia (A Central University)\Desktop\plm9 project\fragment-glide-dock_XP	fragment-glide-dock_XP_pv.maegz	726																				fragment-glide-dock_SP													F0104640137		2	2	3	1.800	71.300
	OTAVA-FRAGMENT-LIBRARY-ligprep_1-.sdf:988	17123	fragment-glide-dock_SP.2289	2023-10-13 17:06:41	2023-10-13 17:06:41			C:\Users\Haider Thaer\OneDrive - Jamia Millia Islamia (A Central University)\Desktop\plm9 project\fragment-glide-dock_XP	fragment-glide-dock_XP_pv.maegz	727																				fragment-glide-dock_SP													F7210730105		0	3	3	1.900	40.600
	OTAVA-FRAGMENT-LIBRARY-ligprep_1-.sdf:3632	17124	fragment-glide-dock_SP.220	2023-10-13 17:06:41	2023-10-13 17:06:41			C:\Users\Haider Thaer\OneDrive - Jamia Millia Islamia (A Central University)\Desktop\plm9 project\fragment-glide-dock_XP	fragment-glide-dock_XP_pv.maegz	728																				fragment-glide-dock_SP													F7013910452		2	4	2	3.000	64.900
	OTAVA-FRAGMENT-LIBRARY-ligprep_1-.sdf:2730	17125	fragment-glide-dock_SP.451	2023-10-13 17:06:41	2023-10-13 17:06:41			C:\Users\Haider Thaer\OneDrive - Jamia Millia Islamia (A Central University)\Desktop\plm9 project\fragment-glide-dock_XP	fragment-glide-dock_XP_pv.maegz	729																				fragment-glide-dock_SP													F7020542700		2	3	1	1.200	67.500
	OTAVA-FRAGMENT-LIBRARY-ligprep_1-.sdf:6157	17126	fragment-glide-dock_SP.143	2023-10-13 17:06:41	2023-10-13 17:06:41			C:\Users\Haider Thaer\OneDrive - Jamia Millia Islamia (A Central University)\Desktop\plm9 project\fragment-glide-dock_XP	fragment-glide-dock_XP_pv.maegz	730																				fragment-glide-dock_SP													F2932616		1	1	2	1.800	43.100
	OTAVA-FRAGMENT-LIBRARY-ligprep_1-.sdf:9236	17127	fragment-glide-dock_SP.1551	2023-10-13 17:06:41	2023-10-13 17:06:41			C:\Users\Haider Thaer\OneDrive - Jamia Millia Islamia (A Central University)\Desktop\plm9 project\fragment-glide-dock_XP	fragment-glide-dock_XP_pv.maegz	731																				fragment-glide-dock_SP													F1218493		2	2	2	2.000	54.700
	OTAVA-FRAGMENT-LIBRARY-ligprep_1-.sdf:9637	17128	fragment-glide-dock_SP.2077	2023-10-13 17:06:41	2023-10-13 17:06:41			C:\Users\Haider Thaer\OneDrive - Jamia Millia Islamia (A Central University)\Desktop\plm9 project\fragment-glide-dock_XP	fragment-glide-dock_XP_pv.maegz	732																				fragment-glide-dock_SP													F1148906		1	3	2	1.200	64.900
	OTAVA-FRAGMENT-LIBRARY-ligprep_1-.sdf:3050	17129	fragment-glide-dock_SP.64	2023-10-13 17:06:41	2023-10-13 17:06:41			C:\Users\Haider Thaer\OneDrive - Jamia Millia Islamia (A Central University)\Desktop\plm9 project\fragment-glide-dock_XP	fragment-glide-dock_XP_pv.maegz	733																				fragment-glide-dock_SP													F7020300459		2	4	2	1.300	65.800
	OTAVA-FRAGMENT-LIBRARY-ligprep_1-.sdf:11194	17130	fragment-glide-dock_SP.2684	2023-10-13 17:06:41	2023-10-13 17:06:41			C:\Users\Haider Thaer\OneDrive - Jamia Millia Islamia (A Central University)\Desktop\plm9 project\fragment-glide-dock_XP	fragment-glide-dock_XP_pv.maegz	734																				fragment-glide-dock_SP													F0117370376		2	4	0	2.800	66.800
	OTAVA-FRAGMENT-LIBRARY-ligprep_1-.sdf:6004	17131	fragment-glide-dock_SP.1041	2023-10-13 17:06:41	2023-10-13 17:06:41			C:\Users\Haider Thaer\OneDrive - Jamia Millia Islamia (A Central University)\Desktop\plm9 project\fragment-glide-dock_XP	fragment-glide-dock_XP_pv.maegz	735																				fragment-glide-dock_SP													F3353956		1	2	1	2.400	37.300
	OTAVA-FRAGMENT-LIBRARY-ligprep_1-.sdf:540	17132	fragment-glide-dock_SP.5	2023-10-13 17:06:41	2023-10-13 17:06:41			C:\Users\Haider Thaer\OneDrive - Jamia Millia Islamia (A Central University)\Desktop\plm9 project\fragment-glide-dock_XP	fragment-glide-dock_XP_pv.maegz	736																				fragment-glide-dock_SP													F7559775		1	3	1	0.300	71.600
	OTAVA-FRAGMENT-LIBRARY-ligprep_1-.sdf:1676	17133	fragment-glide-dock_SP.740	2023-10-13 17:06:41	2023-10-13 17:06:41			C:\Users\Haider Thaer\OneDrive - Jamia Millia Islamia (A Central University)\Desktop\plm9 project\fragment-glide-dock_XP	fragment-glide-dock_XP_pv.maegz	737																				fragment-glide-dock_SP													F7119620462		2	2	3	2.800	57.800
	OTAVA-FRAGMENT-LIBRARY-ligprep_1-.sdf:10050	17134	fragment-glide-dock_SP.2164	2023-10-13 17:06:41	2023-10-13 17:06:41			C:\Users\Haider Thaer\OneDrive - Jamia Millia Islamia (A Central University)\Desktop\plm9 project\fragment-glide-dock_XP	fragment-glide-dock_XP_pv.maegz	738																				fragment-glide-dock_SP													F1089816		1	3	2	2.800	59.700
	OTAVA-FRAGMENT-LIBRARY-ligprep_1-.sdf:11125	17135	fragment-glide-dock_SP.316	2023-10-13 17:06:41	2023-10-13 17:06:41			C:\Users\Haider Thaer\OneDrive - Jamia Millia Islamia (A Central University)\Desktop\plm9 project\fragment-glide-dock_XP	fragment-glide-dock_XP_pv.maegz	739																				fragment-glide-dock_SP													F0118780340		1	1	2	2.600	29.100
	OTAVA-FRAGMENT-LIBRARY-ligprep_1-.sdf:261	17136	fragment-glide-dock_SP.1873	2023-10-13 17:06:41	2023-10-13 17:06:41			C:\Users\Haider Thaer\OneDrive - Jamia Millia Islamia (A Central University)\Desktop\plm9 project\fragment-glide-dock_XP	fragment-glide-dock_XP_pv.maegz	740																				fragment-glide-dock_SP													F7716340032		1	3	3	1.100	71.600
	OTAVA-FRAGMENT-LIBRARY-ligprep_1-.sdf:8782	17137	fragment-glide-dock_SP.766	2023-10-13 17:06:41	2023-10-13 17:06:41			C:\Users\Haider Thaer\OneDrive - Jamia Millia Islamia (A Central University)\Desktop\plm9 project\fragment-glide-dock_XP	fragment-glide-dock_XP_pv.maegz	741																				fragment-glide-dock_SP													F1308115		0	2	2	2.300	22.100
	OTAVA-FRAGMENT-LIBRARY-ligprep_1-.sdf:7714	17138	fragment-glide-dock_SP.530	2023-10-13 17:06:41	2023-10-13 17:06:41			C:\Users\Haider Thaer\OneDrive - Jamia Millia Islamia (A Central University)\Desktop\plm9 project\fragment-glide-dock_XP	fragment-glide-dock_XP_pv.maegz	742																				fragment-glide-dock_SP													F1655161		1	2	1	1.700	41.500
	OTAVA-FRAGMENT-LIBRARY-ligprep_1-.sdf:1234	17139	fragment-glide-dock_SP.403	2023-10-13 17:06:41	2023-10-13 17:06:41			C:\Users\Haider Thaer\OneDrive - Jamia Millia Islamia (A Central University)\Desktop\plm9 project\fragment-glide-dock_XP	fragment-glide-dock_XP_pv.maegz	743																				fragment-glide-dock_SP													F7127636		2	3	2	2.400	67.600
	OTAVA-FRAGMENT-LIBRARY-ligprep_1-.sdf:9621	17140	fragment-glide-dock_SP.764	2023-10-13 17:06:41	2023-10-13 17:06:41			C:\Users\Haider Thaer\OneDrive - Jamia Millia Islamia (A Central University)\Desktop\plm9 project\fragment-glide-dock_XP	fragment-glide-dock_XP_pv.maegz	744																				fragment-glide-dock_SP													F1149619		2	2	2	2.500	53.100
	OTAVA-FRAGMENT-LIBRARY-ligprep_1-.sdf:3349	17141	fragment-glide-dock_SP.2962	2023-10-13 17:06:41	2023-10-13 17:06:41			C:\Users\Haider Thaer\OneDrive - Jamia Millia Islamia (A Central University)\Desktop\plm9 project\fragment-glide-dock_XP	fragment-glide-dock_XP_pv.maegz	745																				fragment-glide-dock_SP													F7018611216		1	4	3	0.700	66.800
	OTAVA-FRAGMENT-LIBRARY-ligprep_1-.sdf:6535	17142	fragment-glide-dock_SP.1950	2023-10-13 17:06:41	2023-10-13 17:06:41			C:\Users\Haider Thaer\OneDrive - Jamia Millia Islamia (A Central University)\Desktop\plm9 project\fragment-glide-dock_XP	fragment-glide-dock_XP_pv.maegz	746																				fragment-glide-dock_SP													F2264711		1	3	3	2.400	46.500
	OTAVA-FRAGMENT-LIBRARY-ligprep_1-.sdf:11653	17143	fragment-glide-dock_SP.1329	2023-10-13 17:06:41	2023-10-13 17:06:41			C:\Users\Haider Thaer\OneDrive - Jamia Millia Islamia (A Central University)\Desktop\plm9 project\fragment-glide-dock_XP	fragment-glide-dock_XP_pv.maegz	747																				fragment-glide-dock_SP													F0104820322		2	2	2	3.000	49.300
	OTAVA-FRAGMENT-LIBRARY-ligprep_1-.sdf:6308	17144	fragment-glide-dock_SP.2913	2023-10-13 17:06:41	2023-10-13 17:06:41			C:\Users\Haider Thaer\OneDrive - Jamia Millia Islamia (A Central University)\Desktop\plm9 project\fragment-glide-dock_XP	fragment-glide-dock_XP_pv.maegz	748																				fragment-glide-dock_SP													F2827177		1	3	1	-0.800	68.900
	OTAVA-FRAGMENT-LIBRARY-ligprep_1-.sdf:6797	17145	fragment-glide-dock_SP.1742	2023-10-13 17:06:41	2023-10-13 17:06:41			C:\Users\Haider Thaer\OneDrive - Jamia Millia Islamia (A Central University)\Desktop\plm9 project\fragment-glide-dock_XP	fragment-glide-dock_XP_pv.maegz	749																				fragment-glide-dock_SP													F2192465		2	4	3	1.300	71.300
	OTAVA-FRAGMENT-LIBRARY-ligprep_1-.sdf:32	17146	fragment-glide-dock_SP.151	2023-10-13 17:06:41	2023-10-13 17:06:41			C:\Users\Haider Thaer\OneDrive - Jamia Millia Islamia (A Central University)\Desktop\plm9 project\fragment-glide-dock_XP	fragment-glide-dock_XP_pv.maegz	750																				fragment-glide-dock_SP													F995809		1	3	2	2.500	78.200
	OTAVA-FRAGMENT-LIBRARY-ligprep_1-.sdf:6436	17147	fragment-glide-dock_SP.1212	2023-10-13 17:06:41	2023-10-13 17:06:41			C:\Users\Haider Thaer\OneDrive - Jamia Millia Islamia (A Central University)\Desktop\plm9 project\fragment-glide-dock_XP	fragment-glide-dock_XP_pv.maegz	751																				fragment-glide-dock_SP													F2630904		1	2	2	1.600	56.000
	OTAVA-FRAGMENT-LIBRARY-ligprep_1-.sdf:1959	17148	fragment-glide-dock_SP.79	2023-10-13 17:06:41	2023-10-13 17:06:41			C:\Users\Haider Thaer\OneDrive - Jamia Millia Islamia (A Central University)\Desktop\plm9 project\fragment-glide-dock_XP	fragment-glide-dock_XP_pv.maegz	752																				fragment-glide-dock_SP													F7116940132		1	1	2	2.800	44.500
	OTAVA-FRAGMENT-LIBRARY-ligprep_1-.sdf:1257	17149	fragment-glide-dock_SP.2129	2023-10-13 17:06:41	2023-10-13 17:06:41			C:\Users\Haider Thaer\OneDrive - Jamia Millia Islamia (A Central University)\Desktop\plm9 project\fragment-glide-dock_XP	fragment-glide-dock_XP_pv.maegz	753																				fragment-glide-dock_SP													F7126342		2	3	3	2.300	67.600
	OTAVA-FRAGMENT-LIBRARY-ligprep_1-.sdf:3424	17150	fragment-glide-dock_SP.2410	2023-10-13 17:06:41	2023-10-13 17:06:41			C:\Users\Haider Thaer\OneDrive - Jamia Millia Islamia (A Central University)\Desktop\plm9 project\fragment-glide-dock_XP	fragment-glide-dock_XP_pv.maegz	754																				fragment-glide-dock_SP													F7016400755		0	4	3	2.600	59.300
	OTAVA-FRAGMENT-LIBRARY-ligprep_1-.sdf:3042	17151	fragment-glide-dock_SP.1924	2023-10-13 17:06:41	2023-10-13 17:06:41			C:\Users\Haider Thaer\OneDrive - Jamia Millia Islamia (A Central University)\Desktop\plm9 project\fragment-glide-dock_XP	fragment-glide-dock_XP_pv.maegz	755																				fragment-glide-dock_SP													F7020300542		2	3	3	2.600	53.500
	OTAVA-FRAGMENT-LIBRARY-ligprep_1-.sdf:4302	17152	fragment-glide-dock_SP.1716	2023-10-13 17:06:41	2023-10-13 17:06:41			C:\Users\Haider Thaer\OneDrive - Jamia Millia Islamia (A Central University)\Desktop\plm9 project\fragment-glide-dock_XP	fragment-glide-dock_XP_pv.maegz	756																				fragment-glide-dock_SP													F6329883		0	3	2	1.600	54.700
	OTAVA-FRAGMENT-LIBRARY-ligprep_1-.sdf:4483	17153	fragment-glide-dock_SP.990	2023-10-13 17:06:41	2023-10-13 17:06:41			C:\Users\Haider Thaer\OneDrive - Jamia Millia Islamia (A Central University)\Desktop\plm9 project\fragment-glide-dock_XP	fragment-glide-dock_XP_pv.maegz	757																				fragment-glide-dock_SP													F6138421	HCl	1	3	2	2.200	51.000
	OTAVA-FRAGMENT-LIBRARY-ligprep_1-.sdf:3450	17154	fragment-glide-dock_SP.1405	2023-10-13 17:06:41	2023-10-13 17:06:41			C:\Users\Haider Thaer\OneDrive - Jamia Millia Islamia (A Central University)\Desktop\plm9 project\fragment-glide-dock_XP	fragment-glide-dock_XP_pv.maegz	758																				fragment-glide-dock_SP													F7016000814		2	4	3	2.000	62.700
	OTAVA-FRAGMENT-LIBRARY-ligprep_1-.sdf:7150	17155	fragment-glide-dock_SP.1106	2023-10-13 17:06:41	2023-10-13 17:06:41			C:\Users\Haider Thaer\OneDrive - Jamia Millia Islamia (A Central University)\Desktop\plm9 project\fragment-glide-dock_XP	fragment-glide-dock_XP_pv.maegz	759																				fragment-glide-dock_SP													F1901306		1	2	1	1.300	41.500
	OTAVA-FRAGMENT-LIBRARY-ligprep_1-.sdf:2331	17156	fragment-glide-dock_SP.312	2023-10-13 17:06:41	2023-10-13 17:06:41			C:\Users\Haider Thaer\OneDrive - Jamia Millia Islamia (A Central University)\Desktop\plm9 project\fragment-glide-dock_XP	fragment-glide-dock_XP_pv.maegz	760																				fragment-glide-dock_SP													F7110952648		1	3	0	2.700	46.500
	OTAVA-FRAGMENT-LIBRARY-ligprep_1-.sdf:3449	17157	fragment-glide-dock_SP.1478	2023-10-13 17:06:41	2023-10-13 17:06:41			C:\Users\Haider Thaer\OneDrive - Jamia Millia Islamia (A Central University)\Desktop\plm9 project\fragment-glide-dock_XP	fragment-glide-dock_XP_pv.maegz	761																				fragment-glide-dock_SP													F7016000816		2	3	2	2.200	53.500
	OTAVA-FRAGMENT-LIBRARY-ligprep_1-.sdf:3845	17158	fragment-glide-dock_SP.1325	2023-10-13 17:06:41	2023-10-13 17:06:41			C:\Users\Haider Thaer\OneDrive - Jamia Millia Islamia (A Central University)\Desktop\plm9 project\fragment-glide-dock_XP	fragment-glide-dock_XP_pv.maegz	762																				fragment-glide-dock_SP													F7011070039		1	4	3	3.000	45.600
	OTAVA-FRAGMENT-LIBRARY-ligprep_1-.sdf:9525	17159	fragment-glide-dock_SP.602	2023-10-13 17:06:41	2023-10-13 17:06:41			C:\Users\Haider Thaer\OneDrive - Jamia Millia Islamia (A Central University)\Desktop\plm9 project\fragment-glide-dock_XP	fragment-glide-dock_XP_pv.maegz	763																				fragment-glide-dock_SP													F1162208		2	2	1	3.000	48.900
	OTAVA-FRAGMENT-LIBRARY-ligprep_1-.sdf:9571	17160	fragment-glide-dock_SP.2400	2023-10-13 17:06:41	2023-10-13 17:06:41			C:\Users\Haider Thaer\OneDrive - Jamia Millia Islamia (A Central University)\Desktop\plm9 project\fragment-glide-dock_XP	fragment-glide-dock_XP_pv.maegz	764																				fragment-glide-dock_SP													F1157259		2	1	1	2.900	27.800
	OTAVA-FRAGMENT-LIBRARY-ligprep_1-.sdf:617	17161	fragment-glide-dock_SP.1297	2023-10-13 17:06:41	2023-10-13 17:06:41			C:\Users\Haider Thaer\OneDrive - Jamia Millia Islamia (A Central University)\Desktop\plm9 project\fragment-glide-dock_XP	fragment-glide-dock_XP_pv.maegz	765																				fragment-glide-dock_SP													F7510791712		3	2	3	2.000	70.200
	OTAVA-FRAGMENT-LIBRARY-ligprep_1-.sdf:5083	17162	fragment-glide-dock_SP.442	2023-10-13 17:06:41	2023-10-13 17:06:41			C:\Users\Haider Thaer\OneDrive - Jamia Millia Islamia (A Central University)\Desktop\plm9 project\fragment-glide-dock_XP	fragment-glide-dock_XP_pv.maegz	766																				fragment-glide-dock_SP													F4788909		1	4	3	1.800	57.100
	OTAVA-FRAGMENT-LIBRARY-ligprep_1-.sdf:5306	17163	fragment-glide-dock_SP.2984	2023-10-13 17:06:41	2023-10-13 17:06:41			C:\Users\Haider Thaer\OneDrive - Jamia Millia Islamia (A Central University)\Desktop\plm9 project\fragment-glide-dock_XP	fragment-glide-dock_XP_pv.maegz	767																				fragment-glide-dock_SP													F4356732		0	4	2	0.500	76.800
	OTAVA-FRAGMENT-LIBRARY-ligprep_1-.sdf:11099	17164	fragment-glide-dock_SP.1866	2023-10-13 17:06:41	2023-10-13 17:06:41			C:\Users\Haider Thaer\OneDrive - Jamia Millia Islamia (A Central University)\Desktop\plm9 project\fragment-glide-dock_XP	fragment-glide-dock_XP_pv.maegz	768																				fragment-glide-dock_SP													F0123750209		2	4	1	0.600	76.700
	OTAVA-FRAGMENT-LIBRARY-ligprep_1-.sdf:8716	17165	fragment-glide-dock_SP.297	2023-10-13 17:06:41	2023-10-13 17:06:41			C:\Users\Haider Thaer\OneDrive - Jamia Millia Islamia (A Central University)\Desktop\plm9 project\fragment-glide-dock_XP	fragment-glide-dock_XP_pv.maegz	769																				fragment-glide-dock_SP													F1313772		3	3	1	2.300	74.900
	OTAVA-FRAGMENT-LIBRARY-ligprep_1-.sdf:1048	17166	fragment-glide-dock_SP.1787	2023-10-13 17:06:41	2023-10-13 17:06:41			C:\Users\Haider Thaer\OneDrive - Jamia Millia Islamia (A Central University)\Desktop\plm9 project\fragment-glide-dock_XP	fragment-glide-dock_XP_pv.maegz	770																				fragment-glide-dock_SP													F7139121		2	3	3	2.400	75.600
	OTAVA-FRAGMENT-LIBRARY-ligprep_1-.sdf:3750	17167	fragment-glide-dock_SP.2132	2023-10-13 17:06:41	2023-10-13 17:06:41			C:\Users\Haider Thaer\OneDrive - Jamia Millia Islamia (A Central University)\Desktop\plm9 project\fragment-glide-dock_XP	fragment-glide-dock_XP_pv.maegz	771																				fragment-glide-dock_SP													F7012260026		0	2	2	2.700	60.900
	OTAVA-FRAGMENT-LIBRARY-ligprep_1-.sdf:3460	17168	fragment-glide-dock_SP.2277	2023-10-13 17:06:41	2023-10-13 17:06:41			C:\Users\Haider Thaer\OneDrive - Jamia Millia Islamia (A Central University)\Desktop\plm9 project\fragment-glide-dock_XP	fragment-glide-dock_XP_pv.maegz	772																				fragment-glide-dock_SP													F7016000747		2	3	2	2.100	53.500
	OTAVA-FRAGMENT-LIBRARY-ligprep_1-.sdf:2534	17169	fragment-glide-dock_SP.1150	2023-10-13 17:06:41	2023-10-13 17:06:41			C:\Users\Haider Thaer\OneDrive - Jamia Millia Islamia (A Central University)\Desktop\plm9 project\fragment-glide-dock_XP	fragment-glide-dock_XP_pv.maegz	773																				fragment-glide-dock_SP													F7020691523	HCl	2	2	3	1.000	55.100
	OTAVA-FRAGMENT-LIBRARY-ligprep_1-.sdf:7169	17170	fragment-glide-dock_SP.733	2023-10-13 17:06:41	2023-10-13 17:06:41			C:\Users\Haider Thaer\OneDrive - Jamia Millia Islamia (A Central University)\Desktop\plm9 project\fragment-glide-dock_XP	fragment-glide-dock_XP_pv.maegz	774																				fragment-glide-dock_SP													F1880649		2	3	1	1.200	61.700
	OTAVA-FRAGMENT-LIBRARY-ligprep_1-.sdf:3280	17171	fragment-glide-dock_SP.236	2023-10-13 17:06:41	2023-10-13 17:06:41			C:\Users\Haider Thaer\OneDrive - Jamia Millia Islamia (A Central University)\Desktop\plm9 project\fragment-glide-dock_XP	fragment-glide-dock_XP_pv.maegz	775																				fragment-glide-dock_SP													F7018801278		2	4	2	2.200	65.800
	OTAVA-FRAGMENT-LIBRARY-ligprep_1-.sdf:5435	17172	fragment-glide-dock_SP.986	2023-10-13 17:06:41	2023-10-13 17:06:41			C:\Users\Haider Thaer\OneDrive - Jamia Millia Islamia (A Central University)\Desktop\plm9 project\fragment-glide-dock_XP	fragment-glide-dock_XP_pv.maegz	776																				fragment-glide-dock_SP													F4194715		2	3	1	0.000	53.600
	OTAVA-FRAGMENT-LIBRARY-ligprep_1-.sdf:7441	17173	fragment-glide-dock_SP.1728	2023-10-13 17:06:41	2023-10-13 17:06:41			C:\Users\Haider Thaer\OneDrive - Jamia Millia Islamia (A Central University)\Desktop\plm9 project\fragment-glide-dock_XP	fragment-glide-dock_XP_pv.maegz	777																				fragment-glide-dock_SP													F1743136		1	4	2	2.000	55.600
	OTAVA-FRAGMENT-LIBRARY-ligprep_1-.sdf:5383	17174	fragment-glide-dock_SP.2144	2023-10-13 17:06:41	2023-10-13 17:06:41			C:\Users\Haider Thaer\OneDrive - Jamia Millia Islamia (A Central University)\Desktop\plm9 project\fragment-glide-dock_XP	fragment-glide-dock_XP_pv.maegz	778																				fragment-glide-dock_SP													F4312725		2	4	3	1.900	62.200
	OTAVA-FRAGMENT-LIBRARY-ligprep_1-.sdf:426	17175	fragment-glide-dock_SP.593	2023-10-13 17:06:41	2023-10-13 17:06:41			C:\Users\Haider Thaer\OneDrive - Jamia Millia Islamia (A Central University)\Desktop\plm9 project\fragment-glide-dock_XP	fragment-glide-dock_XP_pv.maegz	779																				fragment-glide-dock_SP													F7568133		0	3	3	3.000	43.400
	OTAVA-FRAGMENT-LIBRARY-ligprep_1-.sdf:8373	17176	fragment-glide-dock_SP.109	2023-10-13 17:06:41	2023-10-13 17:06:41			C:\Users\Haider Thaer\OneDrive - Jamia Millia Islamia (A Central University)\Desktop\plm9 project\fragment-glide-dock_XP	fragment-glide-dock_XP_pv.maegz	780																				fragment-glide-dock_SP													F1434122		2	2	3	2.200	70.900
	OTAVA-FRAGMENT-LIBRARY-ligprep_1-.sdf:3288	17177	fragment-glide-dock_SP.2314	2023-10-13 17:06:41	2023-10-13 17:06:41			C:\Users\Haider Thaer\OneDrive - Jamia Millia Islamia (A Central University)\Desktop\plm9 project\fragment-glide-dock_XP	fragment-glide-dock_XP_pv.maegz	781																				fragment-glide-dock_SP													F7018801264		2	4	2	0.800	65.800
	OTAVA-FRAGMENT-LIBRARY-ligprep_1-.sdf:3759	17178	fragment-glide-dock_SP.235	2023-10-13 17:06:41	2023-10-13 17:06:41			C:\Users\Haider Thaer\OneDrive - Jamia Millia Islamia (A Central University)\Desktop\plm9 project\fragment-glide-dock_XP	fragment-glide-dock_XP_pv.maegz	782																				fragment-glide-dock_SP													F7012250015		2	4	2	1.900	65.800
	OTAVA-FRAGMENT-LIBRARY-ligprep_1-.sdf:11097	17179	fragment-glide-dock_SP.2863	2023-10-13 17:06:41	2023-10-13 17:06:41			C:\Users\Haider Thaer\OneDrive - Jamia Millia Islamia (A Central University)\Desktop\plm9 project\fragment-glide-dock_XP	fragment-glide-dock_XP_pv.maegz	783																				fragment-glide-dock_SP													F0123750770		1	2	0	1.900	69.700
	OTAVA-FRAGMENT-LIBRARY-ligprep_1-.sdf:7254	17180	fragment-glide-dock_SP.1210	2023-10-13 17:06:41	2023-10-13 17:06:41			C:\Users\Haider Thaer\OneDrive - Jamia Millia Islamia (A Central University)\Desktop\plm9 project\fragment-glide-dock_XP	fragment-glide-dock_XP_pv.maegz	784																				fragment-glide-dock_SP													F1792959		1	4	2	1.500	67.500
	OTAVA-FRAGMENT-LIBRARY-ligprep_1-.sdf:6138	17181	fragment-glide-dock_SP.1600	2023-10-13 17:06:41	2023-10-13 17:06:41			C:\Users\Haider Thaer\OneDrive - Jamia Millia Islamia (A Central University)\Desktop\plm9 project\fragment-glide-dock_XP	fragment-glide-dock_XP_pv.maegz	785																				fragment-glide-dock_SP													F2959222		0	4	2	1.500	44.800
	OTAVA-FRAGMENT-LIBRARY-ligprep_1-.sdf:6197	17182	fragment-glide-dock_SP.211	2023-10-13 17:06:41	2023-10-13 17:06:41			C:\Users\Haider Thaer\OneDrive - Jamia Millia Islamia (A Central University)\Desktop\plm9 project\fragment-glide-dock_XP	fragment-glide-dock_XP_pv.maegz	786																				fragment-glide-dock_SP													F2847890		2	2	1	0.900	68.300
	OTAVA-FRAGMENT-LIBRARY-ligprep_1-.sdf:4937	17183	fragment-glide-dock_SP.2335	2023-10-13 17:06:41	2023-10-13 17:06:41			C:\Users\Haider Thaer\OneDrive - Jamia Millia Islamia (A Central University)\Desktop\plm9 project\fragment-glide-dock_XP	fragment-glide-dock_XP_pv.maegz	787																				fragment-glide-dock_SP													F5010570028		1	3	0	2.700	46.500
	OTAVA-FRAGMENT-LIBRARY-ligprep_1-.sdf:2946	17184	fragment-glide-dock_SP.1197	2023-10-13 17:06:41	2023-10-13 17:06:41			C:\Users\Haider Thaer\OneDrive - Jamia Millia Islamia (A Central University)\Desktop\plm9 project\fragment-glide-dock_XP	fragment-glide-dock_XP_pv.maegz	788																				fragment-glide-dock_SP													F7020350333		2	4	3	2.500	65.800
	OTAVA-FRAGMENT-LIBRARY-ligprep_1-.sdf:4115	17185	fragment-glide-dock_SP.825	2023-10-13 17:06:41	2023-10-13 17:06:41			C:\Users\Haider Thaer\OneDrive - Jamia Millia Islamia (A Central University)\Desktop\plm9 project\fragment-glide-dock_XP	fragment-glide-dock_XP_pv.maegz	789																				fragment-glide-dock_SP													F6850475		1	2	2	2.100	37.300
	OTAVA-FRAGMENT-LIBRARY-ligprep_1-.sdf:11149	17186	fragment-glide-dock_SP.1721	2023-10-13 17:06:41	2023-10-13 17:06:41			C:\Users\Haider Thaer\OneDrive - Jamia Millia Islamia (A Central University)\Desktop\plm9 project\fragment-glide-dock_XP	fragment-glide-dock_XP_pv.maegz	790																				fragment-glide-dock_SP													F0118671291		2	3	3	1.500	54.000
	OTAVA-FRAGMENT-LIBRARY-ligprep_1-.sdf:103	17187	fragment-glide-dock_SP.523	2023-10-13 17:06:41	2023-10-13 17:06:41			C:\Users\Haider Thaer\OneDrive - Jamia Millia Islamia (A Central University)\Desktop\plm9 project\fragment-glide-dock_XP	fragment-glide-dock_XP_pv.maegz	791																				fragment-glide-dock_SP													F969985		1	4	1	2.800	63.800
	OTAVA-FRAGMENT-LIBRARY-ligprep_1-.sdf:9515	17188	fragment-glide-dock_SP.1671	2023-10-13 17:06:41	2023-10-13 17:06:41			C:\Users\Haider Thaer\OneDrive - Jamia Millia Islamia (A Central University)\Desktop\plm9 project\fragment-glide-dock_XP	fragment-glide-dock_XP_pv.maegz	792																				fragment-glide-dock_SP													F11639737		0	3	2	2.500	65.000
	OTAVA-FRAGMENT-LIBRARY-ligprep_1-.sdf:7224	17189	fragment-glide-dock_SP.1480	2023-10-13 17:06:41	2023-10-13 17:06:41			C:\Users\Haider Thaer\OneDrive - Jamia Millia Islamia (A Central University)\Desktop\plm9 project\fragment-glide-dock_XP	fragment-glide-dock_XP_pv.maegz	793																				fragment-glide-dock_SP													F1814145		1	4	3	0.300	58.800
	OTAVA-FRAGMENT-LIBRARY-ligprep_1-.sdf:6274	17190	fragment-glide-dock_SP.2773	2023-10-13 17:06:41	2023-10-13 17:06:41			C:\Users\Haider Thaer\OneDrive - Jamia Millia Islamia (A Central University)\Desktop\plm9 project\fragment-glide-dock_XP	fragment-glide-dock_XP_pv.maegz	794																				fragment-glide-dock_SP													F2829211		2	3	2	-1.900	63.300
	OTAVA-FRAGMENT-LIBRARY-ligprep_1-.sdf:41	17191	fragment-glide-dock_SP.2131	2023-10-13 17:06:41	2023-10-13 17:06:41			C:\Users\Haider Thaer\OneDrive - Jamia Millia Islamia (A Central University)\Desktop\plm9 project\fragment-glide-dock_XP	fragment-glide-dock_XP_pv.maegz	795																				fragment-glide-dock_SP													F994799		1	4	1	3.000	51.600
	OTAVA-FRAGMENT-LIBRARY-ligprep_1-.sdf:7095	17192	fragment-glide-dock_SP.1908	2023-10-13 17:06:41	2023-10-13 17:06:41			C:\Users\Haider Thaer\OneDrive - Jamia Millia Islamia (A Central University)\Desktop\plm9 project\fragment-glide-dock_XP	fragment-glide-dock_XP_pv.maegz	796																				fragment-glide-dock_SP													F1913383		1	3	3	0.700	78.900
	OTAVA-FRAGMENT-LIBRARY-ligprep_1-.sdf:3469	17193	fragment-glide-dock_SP.119	2023-10-13 17:06:41	2023-10-13 17:06:41			C:\Users\Haider Thaer\OneDrive - Jamia Millia Islamia (A Central University)\Desktop\plm9 project\fragment-glide-dock_XP	fragment-glide-dock_XP_pv.maegz	797																				fragment-glide-dock_SP													F7016000601		2	4	2	2.300	65.800
	OTAVA-FRAGMENT-LIBRARY-ligprep_1-.sdf:6	17194	fragment-glide-dock_SP.288	2023-10-13 17:06:41	2023-10-13 17:06:41			C:\Users\Haider Thaer\OneDrive - Jamia Millia Islamia (A Central University)\Desktop\plm9 project\fragment-glide-dock_XP	fragment-glide-dock_XP_pv.maegz	798																				fragment-glide-dock_SP													F998163		0	4	1	2.600	79.100
	OTAVA-FRAGMENT-LIBRARY-ligprep_1-.sdf:7884	17195	fragment-glide-dock_SP.185	2023-10-13 17:06:41	2023-10-13 17:06:41			C:\Users\Haider Thaer\OneDrive - Jamia Millia Islamia (A Central University)\Desktop\plm9 project\fragment-glide-dock_XP	fragment-glide-dock_XP_pv.maegz	799																				fragment-glide-dock_SP													F1560601		1	3	3	0.700	75.800
	OTAVA-FRAGMENT-LIBRARY-ligprep_1-.sdf:10142	17196	fragment-glide-dock_SP.2237	2023-10-13 17:06:41	2023-10-13 17:06:41			C:\Users\Haider Thaer\OneDrive - Jamia Millia Islamia (A Central University)\Desktop\plm9 project\fragment-glide-dock_XP	fragment-glide-dock_XP_pv.maegz	800																				fragment-glide-dock_SP													F1084294		1	4	3	1.000	66.800
	OTAVA-FRAGMENT-LIBRARY-ligprep_1-.sdf:5885	17197	fragment-glide-dock_SP.524	2023-10-13 17:06:41	2023-10-13 17:06:41			C:\Users\Haider Thaer\OneDrive - Jamia Millia Islamia (A Central University)\Desktop\plm9 project\fragment-glide-dock_XP	fragment-glide-dock_XP_pv.maegz	801																				fragment-glide-dock_SP													F3463418		1	3	2	1.600	50.700
	OTAVA-FRAGMENT-LIBRARY-ligprep_1-.sdf:324	17198	fragment-glide-dock_SP.1646	2023-10-13 17:06:41	2023-10-13 17:06:41			C:\Users\Haider Thaer\OneDrive - Jamia Millia Islamia (A Central University)\Desktop\plm9 project\fragment-glide-dock_XP	fragment-glide-dock_XP_pv.maegz	802																				fragment-glide-dock_SP													F7712770016		2	3	2	2.000	53.500
	OTAVA-FRAGMENT-LIBRARY-ligprep_1-.sdf:9407	17199	fragment-glide-dock_SP.1824	2023-10-13 17:06:41	2023-10-13 17:06:41			C:\Users\Haider Thaer\OneDrive - Jamia Millia Islamia (A Central University)\Desktop\plm9 project\fragment-glide-dock_XP	fragment-glide-dock_XP_pv.maegz	803																				fragment-glide-dock_SP													F1186291		1	3	3	2.200	55.600
	OTAVA-FRAGMENT-LIBRARY-ligprep_1-.sdf:9259	17200	fragment-glide-dock_SP.1224	2023-10-13 17:06:41	2023-10-13 17:06:41			C:\Users\Haider Thaer\OneDrive - Jamia Millia Islamia (A Central University)\Desktop\plm9 project\fragment-glide-dock_XP	fragment-glide-dock_XP_pv.maegz	804																				fragment-glide-dock_SP													F1217813		2	2	3	2.800	57.800
	OTAVA-FRAGMENT-LIBRARY-ligprep_1-.sdf:6178	17201	fragment-glide-dock_SP.334	2023-10-13 17:06:41	2023-10-13 17:06:41			C:\Users\Haider Thaer\OneDrive - Jamia Millia Islamia (A Central University)\Desktop\plm9 project\fragment-glide-dock_XP	fragment-glide-dock_XP_pv.maegz	805																				fragment-glide-dock_SP													F2893139		2	2	1	0.000	72.200
	OTAVA-FRAGMENT-LIBRARY-ligprep_1-.sdf:8272	17202	fragment-glide-dock_SP.428	2023-10-13 17:06:41	2023-10-13 17:06:41			C:\Users\Haider Thaer\OneDrive - Jamia Millia Islamia (A Central University)\Desktop\plm9 project\fragment-glide-dock_XP	fragment-glide-dock_XP_pv.maegz	806																				fragment-glide-dock_SP													F1442628		2	2	2	3.000	40.700
	OTAVA-FRAGMENT-LIBRARY-ligprep_1-.sdf:4508	17203	fragment-glide-dock_SP.1324	2023-10-13 17:06:41	2023-10-13 17:06:41			C:\Users\Haider Thaer\OneDrive - Jamia Millia Islamia (A Central University)\Desktop\plm9 project\fragment-glide-dock_XP	fragment-glide-dock_XP_pv.maegz	807																				fragment-glide-dock_SP													F6137839	HCl	1	2	3	2.900	35.300
	OTAVA-FRAGMENT-LIBRARY-ligprep_1-.sdf:2144	17204	fragment-glide-dock_SP.1622	2023-10-13 17:06:41	2023-10-13 17:06:41			C:\Users\Haider Thaer\OneDrive - Jamia Millia Islamia (A Central University)\Desktop\plm9 project\fragment-glide-dock_XP	fragment-glide-dock_XP_pv.maegz	808																				fragment-glide-dock_SP													F7112906564		2	2	3	1.800	72.200
	OTAVA-FRAGMENT-LIBRARY-ligprep_1-.sdf:2206	17205	fragment-glide-dock_SP.886	2023-10-13 17:06:41	2023-10-13 17:06:41			C:\Users\Haider Thaer\OneDrive - Jamia Millia Islamia (A Central University)\Desktop\plm9 project\fragment-glide-dock_XP	fragment-glide-dock_XP_pv.maegz	809																				fragment-glide-dock_SP													F7112901197		1	2	2	0.900	38.300
	OTAVA-FRAGMENT-LIBRARY-ligprep_1-.sdf:9141	17206	fragment-glide-dock_SP.1174	2023-10-13 17:06:41	2023-10-13 17:06:41			C:\Users\Haider Thaer\OneDrive - Jamia Millia Islamia (A Central University)\Desktop\plm9 project\fragment-glide-dock_XP	fragment-glide-dock_XP_pv.maegz	810																				fragment-glide-dock_SP													F12398487		2	4	2	2.500	66.800
	OTAVA-FRAGMENT-LIBRARY-ligprep_1-.sdf:2759	17207	fragment-glide-dock_SP.1010	2023-10-13 17:06:41	2023-10-13 17:06:41			C:\Users\Haider Thaer\OneDrive - Jamia Millia Islamia (A Central University)\Desktop\plm9 project\fragment-glide-dock_XP	fragment-glide-dock_XP_pv.maegz	811																				fragment-glide-dock_SP													F7020527527		2	3	2	2.600	53.500
	OTAVA-FRAGMENT-LIBRARY-ligprep_1-.sdf:3111	17208	fragment-glide-dock_SP.423	2023-10-13 17:06:41	2023-10-13 17:06:41			C:\Users\Haider Thaer\OneDrive - Jamia Millia Islamia (A Central University)\Desktop\plm9 project\fragment-glide-dock_XP	fragment-glide-dock_XP_pv.maegz	812																				fragment-glide-dock_SP													F7020204324		0	4	0	2.900	56.300
	OTAVA-FRAGMENT-LIBRARY-ligprep_1-.sdf:5709	17209	fragment-glide-dock_SP.982	2023-10-13 17:06:41	2023-10-13 17:06:41			C:\Users\Haider Thaer\OneDrive - Jamia Millia Islamia (A Central University)\Desktop\plm9 project\fragment-glide-dock_XP	fragment-glide-dock_XP_pv.maegz	813																				fragment-glide-dock_SP													F3585944		3	4	1	1.000	77.800
	OTAVA-FRAGMENT-LIBRARY-ligprep_1-.sdf:9648	17210	fragment-glide-dock_SP.1801	2023-10-13 17:06:41	2023-10-13 17:06:41			C:\Users\Haider Thaer\OneDrive - Jamia Millia Islamia (A Central University)\Desktop\plm9 project\fragment-glide-dock_XP	fragment-glide-dock_XP_pv.maegz	814																				fragment-glide-dock_SP													F1148371		1	3	2	0.100	71.800
	OTAVA-FRAGMENT-LIBRARY-ligprep_1-.sdf:3832	17211	fragment-glide-dock_SP.452	2023-10-13 17:06:41	2023-10-13 17:06:41			C:\Users\Haider Thaer\OneDrive - Jamia Millia Islamia (A Central University)\Desktop\plm9 project\fragment-glide-dock_XP	fragment-glide-dock_XP_pv.maegz	815																				fragment-glide-dock_SP													F7011440035		2	4	2	1.400	65.800
	OTAVA-FRAGMENT-LIBRARY-ligprep_1-.sdf:3003	17212	fragment-glide-dock_SP.1080	2023-10-13 17:06:41	2023-10-13 17:06:41			C:\Users\Haider Thaer\OneDrive - Jamia Millia Islamia (A Central University)\Desktop\plm9 project\fragment-glide-dock_XP	fragment-glide-dock_XP_pv.maegz	816																				fragment-glide-dock_SP													F7020320050	HCl	1	2	3	1.800	67.100
	OTAVA-FRAGMENT-LIBRARY-ligprep_1-.sdf:4360	17213	fragment-glide-dock_SP.2611	2023-10-13 17:06:41	2023-10-13 17:06:41			C:\Users\Haider Thaer\OneDrive - Jamia Millia Islamia (A Central University)\Desktop\plm9 project\fragment-glide-dock_XP	fragment-glide-dock_XP_pv.maegz	817																				fragment-glide-dock_SP													F6297973		1	3	3	0.700	66.500
	OTAVA-FRAGMENT-LIBRARY-ligprep_1-.sdf:3218	17214	fragment-glide-dock_SP.1081	2023-10-13 17:06:41	2023-10-13 17:06:41			C:\Users\Haider Thaer\OneDrive - Jamia Millia Islamia (A Central University)\Desktop\plm9 project\fragment-glide-dock_XP	fragment-glide-dock_XP_pv.maegz	818																				fragment-glide-dock_SP													F7018890422	HCl	1	2	3	2.200	67.100
	OTAVA-FRAGMENT-LIBRARY-ligprep_1-.sdf:8729	17215	fragment-glide-dock_SP.1699	2023-10-13 17:06:41	2023-10-13 17:06:41			C:\Users\Haider Thaer\OneDrive - Jamia Millia Islamia (A Central University)\Desktop\plm9 project\fragment-glide-dock_XP	fragment-glide-dock_XP_pv.maegz	819																				fragment-glide-dock_SP													F1312865		1	2	1	2.200	37.300
	OTAVA-FRAGMENT-LIBRARY-ligprep_1-.sdf:632	17216	fragment-glide-dock_SP.917	2023-10-13 17:06:41	2023-10-13 17:06:41			C:\Users\Haider Thaer\OneDrive - Jamia Millia Islamia (A Central University)\Desktop\plm9 project\fragment-glide-dock_XP	fragment-glide-dock_XP_pv.maegz	820																				fragment-glide-dock_SP													F7437858		1	1	1	0.700	29.100
	OTAVA-FRAGMENT-LIBRARY-ligprep_1-.sdf:3523	17217	fragment-glide-dock_SP.1051	2023-10-13 17:06:41	2023-10-13 17:06:41			C:\Users\Haider Thaer\OneDrive - Jamia Millia Islamia (A Central University)\Desktop\plm9 project\fragment-glide-dock_XP	fragment-glide-dock_XP_pv.maegz	821																				fragment-glide-dock_SP													F7015520001		2	4	2	1.200	79.800
	OTAVA-FRAGMENT-LIBRARY-ligprep_1-.sdf:1438	17218	fragment-glide-dock_SP.1489	2023-10-13 17:06:41	2023-10-13 17:06:41			C:\Users\Haider Thaer\OneDrive - Jamia Millia Islamia (A Central University)\Desktop\plm9 project\fragment-glide-dock_XP	fragment-glide-dock_XP_pv.maegz	822																				fragment-glide-dock_SP													F7119910025		1	2	3	2.200	46.900
	OTAVA-FRAGMENT-LIBRARY-ligprep_1-.sdf:8116	17219	fragment-glide-dock_SP.2695	2023-10-13 17:06:41	2023-10-13 17:06:41			C:\Users\Haider Thaer\OneDrive - Jamia Millia Islamia (A Central University)\Desktop\plm9 project\fragment-glide-dock_XP	fragment-glide-dock_XP_pv.maegz	823																				fragment-glide-dock_SP													F1482437		1	2	3	1.100	41.600
	OTAVA-FRAGMENT-LIBRARY-ligprep_1-.sdf:4908	17220	fragment-glide-dock_SP.749	2023-10-13 17:06:41	2023-10-13 17:06:41			C:\Users\Haider Thaer\OneDrive - Jamia Millia Islamia (A Central University)\Desktop\plm9 project\fragment-glide-dock_XP	fragment-glide-dock_XP_pv.maegz	824																				fragment-glide-dock_SP													F5031877		2	4	2	1.700	74.600
	OTAVA-FRAGMENT-LIBRARY-ligprep_1-.sdf:11282	17221	fragment-glide-dock_SP.164	2023-10-13 17:06:41	2023-10-13 17:06:41			C:\Users\Haider Thaer\OneDrive - Jamia Millia Islamia (A Central University)\Desktop\plm9 project\fragment-glide-dock_XP	fragment-glide-dock_XP_pv.maegz	825																				fragment-glide-dock_SP													F0113310015		0	4	2	1.700	76.500
	OTAVA-FRAGMENT-LIBRARY-ligprep_1-.sdf:962	17222	fragment-glide-dock_SP.1323	2023-10-13 17:06:41	2023-10-13 17:06:41			C:\Users\Haider Thaer\OneDrive - Jamia Millia Islamia (A Central University)\Desktop\plm9 project\fragment-glide-dock_XP	fragment-glide-dock_XP_pv.maegz	826																				fragment-glide-dock_SP													F7211180010		3	3	3	2.000	70.200
	OTAVA-FRAGMENT-LIBRARY-ligprep_1-.sdf:3484	17223	fragment-glide-dock_SP.557	2023-10-13 17:06:41	2023-10-13 17:06:41			C:\Users\Haider Thaer\OneDrive - Jamia Millia Islamia (A Central University)\Desktop\plm9 project\fragment-glide-dock_XP	fragment-glide-dock_XP_pv.maegz	827																				fragment-glide-dock_SP													F7016000491		1	2	2	2.800	54.000
	OTAVA-FRAGMENT-LIBRARY-ligprep_1-.sdf:11567	17224	fragment-glide-dock_SP.420	2023-10-13 17:06:41	2023-10-13 17:06:41			C:\Users\Haider Thaer\OneDrive - Jamia Millia Islamia (A Central University)\Desktop\plm9 project\fragment-glide-dock_XP	fragment-glide-dock_XP_pv.maegz	828																				fragment-glide-dock_SP													F0105880002		2	4	0	2.500	66.800
	OTAVA-FRAGMENT-LIBRARY-ligprep_1-.sdf:6516	17225	fragment-glide-dock_SP.303	2023-10-13 17:06:41	2023-10-13 17:06:41			C:\Users\Haider Thaer\OneDrive - Jamia Millia Islamia (A Central University)\Desktop\plm9 project\fragment-glide-dock_XP	fragment-glide-dock_XP_pv.maegz	829																				fragment-glide-dock_SP													F2285984		3	2	3	0.700	70.900
	OTAVA-FRAGMENT-LIBRARY-ligprep_1-.sdf:7158	17226	fragment-glide-dock_SP.440	2023-10-13 17:06:41	2023-10-13 17:06:41			C:\Users\Haider Thaer\OneDrive - Jamia Millia Islamia (A Central University)\Desktop\plm9 project\fragment-glide-dock_XP	fragment-glide-dock_XP_pv.maegz	830																				fragment-glide-dock_SP													F1888464		1	4	2	1.200	70.000
	OTAVA-FRAGMENT-LIBRARY-ligprep_1-.sdf:5695	17227	fragment-glide-dock_SP.1243	2023-10-13 17:06:41	2023-10-13 17:06:41			C:\Users\Haider Thaer\OneDrive - Jamia Millia Islamia (A Central University)\Desktop\plm9 project\fragment-glide-dock_XP	fragment-glide-dock_XP_pv.maegz	831																				fragment-glide-dock_SP													F3619992		0	2	1	2.900	38.900
	OTAVA-FRAGMENT-LIBRARY-ligprep_1-.sdf:11225	17228	fragment-glide-dock_SP.2309	2023-10-13 17:06:41	2023-10-13 17:06:41			C:\Users\Haider Thaer\OneDrive - Jamia Millia Islamia (A Central University)\Desktop\plm9 project\fragment-glide-dock_XP	fragment-glide-dock_XP_pv.maegz	832																				fragment-glide-dock_SP													F0115540396		1	3	2	2.600	47.600
	OTAVA-FRAGMENT-LIBRARY-ligprep_1-.sdf:1488	17229	fragment-glide-dock_SP.1763	2023-10-13 17:06:41	2023-10-13 17:06:41			C:\Users\Haider Thaer\OneDrive - Jamia Millia Islamia (A Central University)\Desktop\plm9 project\fragment-glide-dock_XP	fragment-glide-dock_XP_pv.maegz	833																				fragment-glide-dock_SP													F7119850599		1	3	0	2.700	60.200
	OTAVA-FRAGMENT-LIBRARY-ligprep_1-.sdf:990	17230	fragment-glide-dock_SP.323	2023-10-13 17:06:41	2023-10-13 17:06:41			C:\Users\Haider Thaer\OneDrive - Jamia Millia Islamia (A Central University)\Desktop\plm9 project\fragment-glide-dock_XP	fragment-glide-dock_XP_pv.maegz	834																				fragment-glide-dock_SP													F7210730063		1	3	3	2.200	58.200
	OTAVA-FRAGMENT-LIBRARY-ligprep_1-.sdf:6264	17231	fragment-glide-dock_SP.2836	2023-10-13 17:06:41	2023-10-13 17:06:41			C:\Users\Haider Thaer\OneDrive - Jamia Millia Islamia (A Central University)\Desktop\plm9 project\fragment-glide-dock_XP	fragment-glide-dock_XP_pv.maegz	835																				fragment-glide-dock_SP													F2829766		2	3	1	1.800	76.100
	OTAVA-FRAGMENT-LIBRARY-ligprep_1-.sdf:8910	17232	fragment-glide-dock_SP.1214	2023-10-13 17:06:41	2023-10-13 17:06:41			C:\Users\Haider Thaer\OneDrive - Jamia Millia Islamia (A Central University)\Desktop\plm9 project\fragment-glide-dock_XP	fragment-glide-dock_XP_pv.maegz	836																				fragment-glide-dock_SP													F1289295		1	3	1	1.500	28.200
	OTAVA-FRAGMENT-LIBRARY-ligprep_1-.sdf:10072	17233	fragment-glide-dock_SP.1072	2023-10-13 17:06:41	2023-10-13 17:06:41			C:\Users\Haider Thaer\OneDrive - Jamia Millia Islamia (A Central University)\Desktop\plm9 project\fragment-glide-dock_XP	fragment-glide-dock_XP_pv.maegz	837																				fragment-glide-dock_SP													F1089679		1	3	1	2.300	59.700
	OTAVA-FRAGMENT-LIBRARY-ligprep_1-.sdf:7724	17234	fragment-glide-dock_SP.497	2023-10-13 17:06:41	2023-10-13 17:06:41			C:\Users\Haider Thaer\OneDrive - Jamia Millia Islamia (A Central University)\Desktop\plm9 project\fragment-glide-dock_XP	fragment-glide-dock_XP_pv.maegz	838																				fragment-glide-dock_SP													F1655127		1	3	0	1.800	46.500
	OTAVA-FRAGMENT-LIBRARY-ligprep_1-.sdf:4890	17235	fragment-glide-dock_SP.402	2023-10-13 17:06:41	2023-10-13 17:06:41			C:\Users\Haider Thaer\OneDrive - Jamia Millia Islamia (A Central University)\Desktop\plm9 project\fragment-glide-dock_XP	fragment-glide-dock_XP_pv.maegz	839																				fragment-glide-dock_SP													F5047256		1	2	2	1.800	50.400
	OTAVA-FRAGMENT-LIBRARY-ligprep_1-.sdf:342	17236	fragment-glide-dock_SP.2068	2023-10-13 17:06:41	2023-10-13 17:06:41			C:\Users\Haider Thaer\OneDrive - Jamia Millia Islamia (A Central University)\Desktop\plm9 project\fragment-glide-dock_XP	fragment-glide-dock_XP_pv.maegz	840																				fragment-glide-dock_SP													F7571163		0	3	3	2.200	43.600
	OTAVA-FRAGMENT-LIBRARY-ligprep_1-.sdf:4161	17237	fragment-glide-dock_SP.995	2023-10-13 17:06:41	2023-10-13 17:06:41			C:\Users\Haider Thaer\OneDrive - Jamia Millia Islamia (A Central University)\Desktop\plm9 project\fragment-glide-dock_XP	fragment-glide-dock_XP_pv.maegz	841																				fragment-glide-dock_SP													F6668110		0	3	2	2.300	56.200
	OTAVA-FRAGMENT-LIBRARY-ligprep_1-.sdf:1063	17238	fragment-glide-dock_SP.910	2023-10-13 17:06:41	2023-10-13 17:06:41			C:\Users\Haider Thaer\OneDrive - Jamia Millia Islamia (A Central University)\Desktop\plm9 project\fragment-glide-dock_XP	fragment-glide-dock_XP_pv.maegz	842																				fragment-glide-dock_SP													F7138878		2	3	3	1.000	76.000
	OTAVA-FRAGMENT-LIBRARY-ligprep_1-.sdf:1001	17239	fragment-glide-dock_SP.2975	2023-10-13 17:06:41	2023-10-13 17:06:41			C:\Users\Haider Thaer\OneDrive - Jamia Millia Islamia (A Central University)\Desktop\plm9 project\fragment-glide-dock_XP	fragment-glide-dock_XP_pv.maegz	843																				fragment-glide-dock_SP													F7210540034		2	3	2	0.600	66.400
	OTAVA-FRAGMENT-LIBRARY-ligprep_1-.sdf:6204	17240	fragment-glide-dock_SP.987	2023-10-13 17:06:41	2023-10-13 17:06:41			C:\Users\Haider Thaer\OneDrive - Jamia Millia Islamia (A Central University)\Desktop\plm9 project\fragment-glide-dock_XP	fragment-glide-dock_XP_pv.maegz	844																				fragment-glide-dock_SP													F2846134		0	2	1	1.900	30.700
	OTAVA-FRAGMENT-LIBRARY-ligprep_1-.sdf:3262	17241	fragment-glide-dock_SP.2375	2023-10-13 17:06:41	2023-10-13 17:06:41			C:\Users\Haider Thaer\OneDrive - Jamia Millia Islamia (A Central University)\Desktop\plm9 project\fragment-glide-dock_XP	fragment-glide-dock_XP_pv.maegz	845																				fragment-glide-dock_SP													F7018801356		1	4	1	1.100	57.100
	OTAVA-FRAGMENT-LIBRARY-ligprep_1-.sdf:1051	17242	fragment-glide-dock_SP.1113	2023-10-13 17:06:41	2023-10-13 17:06:41			C:\Users\Haider Thaer\OneDrive - Jamia Millia Islamia (A Central University)\Desktop\plm9 project\fragment-glide-dock_XP	fragment-glide-dock_XP_pv.maegz	846																				fragment-glide-dock_SP													F7139092		0	3	2	2.800	56.200
	OTAVA-FRAGMENT-LIBRARY-ligprep_1-.sdf:4489	17243	fragment-glide-dock_SP.1218	2023-10-13 17:06:41	2023-10-13 17:06:41			C:\Users\Haider Thaer\OneDrive - Jamia Millia Islamia (A Central University)\Desktop\plm9 project\fragment-glide-dock_XP	fragment-glide-dock_XP_pv.maegz	847																				fragment-glide-dock_SP													F6138322		2	4	3	1.400	66.900
	OTAVA-FRAGMENT-LIBRARY-ligprep_1-.sdf:3711	17244	fragment-glide-dock_SP.1971	2023-10-13 17:06:41	2023-10-13 17:06:41			C:\Users\Haider Thaer\OneDrive - Jamia Millia Islamia (A Central University)\Desktop\plm9 project\fragment-glide-dock_XP	fragment-glide-dock_XP_pv.maegz	848																				fragment-glide-dock_SP													F7012350677		0	2	2	2.500	33.000
	OTAVA-FRAGMENT-LIBRARY-ligprep_1-.sdf:3395	17245	fragment-glide-dock_SP.905	2023-10-13 17:06:41	2023-10-13 17:06:41			C:\Users\Haider Thaer\OneDrive - Jamia Millia Islamia (A Central University)\Desktop\plm9 project\fragment-glide-dock_XP	fragment-glide-dock_XP_pv.maegz	849																				fragment-glide-dock_SP													F7017520047		2	4	1	0.500	70.400
	OTAVA-FRAGMENT-LIBRARY-ligprep_1-.sdf:5384	17246	fragment-glide-dock_SP.1498	2023-10-13 17:06:41	2023-10-13 17:06:41			C:\Users\Haider Thaer\OneDrive - Jamia Millia Islamia (A Central University)\Desktop\plm9 project\fragment-glide-dock_XP	fragment-glide-dock_XP_pv.maegz	850																				fragment-glide-dock_SP													F4311232		2	4	3	1.700	67.200
	OTAVA-FRAGMENT-LIBRARY-ligprep_1-.sdf:3024	17247	fragment-glide-dock_SP.1188	2023-10-13 17:06:41	2023-10-13 17:06:41			C:\Users\Haider Thaer\OneDrive - Jamia Millia Islamia (A Central University)\Desktop\plm9 project\fragment-glide-dock_XP	fragment-glide-dock_XP_pv.maegz	851																				fragment-glide-dock_SP													F7020300712		3	4	3	2.100	73.700
	OTAVA-FRAGMENT-LIBRARY-ligprep_1-.sdf:6230	17248	fragment-glide-dock_SP.1133	2023-10-13 17:06:41	2023-10-13 17:06:41			C:\Users\Haider Thaer\OneDrive - Jamia Millia Islamia (A Central University)\Desktop\plm9 project\fragment-glide-dock_XP	fragment-glide-dock_XP_pv.maegz	852																				fragment-glide-dock_SP													F2836564		1	3	1	1.600	50.200
	OTAVA-FRAGMENT-LIBRARY-ligprep_1-.sdf:3219	17249	fragment-glide-dock_SP.291	2023-10-13 17:06:41	2023-10-13 17:06:41			C:\Users\Haider Thaer\OneDrive - Jamia Millia Islamia (A Central University)\Desktop\plm9 project\fragment-glide-dock_XP	fragment-glide-dock_XP_pv.maegz	853																				fragment-glide-dock_SP													F7018880325		2	4	3	1.500	75.000
	OTAVA-FRAGMENT-LIBRARY-ligprep_1-.sdf:5121	17250	fragment-glide-dock_SP.1429	2023-10-13 17:06:41	2023-10-13 17:06:41			C:\Users\Haider Thaer\OneDrive - Jamia Millia Islamia (A Central University)\Desktop\plm9 project\fragment-glide-dock_XP	fragment-glide-dock_XP_pv.maegz	854																				fragment-glide-dock_SP													F4679828		2	3	1	1.800	70.700
	OTAVA-FRAGMENT-LIBRARY-ligprep_1-.sdf:3032	17251	fragment-glide-dock_SP.960	2023-10-13 17:06:41	2023-10-13 17:06:41			C:\Users\Haider Thaer\OneDrive - Jamia Millia Islamia (A Central University)\Desktop\plm9 project\fragment-glide-dock_XP	fragment-glide-dock_XP_pv.maegz	855																				fragment-glide-dock_SP													F7020300663		2	3	3	2.100	53.500
	OTAVA-FRAGMENT-LIBRARY-ligprep_1-.sdf:10768	17252	fragment-glide-dock_SP.563	2023-10-13 17:06:41	2023-10-13 17:06:41			C:\Users\Haider Thaer\OneDrive - Jamia Millia Islamia (A Central University)\Desktop\plm9 project\fragment-glide-dock_XP	fragment-glide-dock_XP_pv.maegz	856																				fragment-glide-dock_SP													F10051491		1	2	2	1.200	52.300
	OTAVA-FRAGMENT-LIBRARY-ligprep_1-.sdf:3241	17253	fragment-glide-dock_SP.2295	2023-10-13 17:06:41	2023-10-13 17:06:41			C:\Users\Haider Thaer\OneDrive - Jamia Millia Islamia (A Central University)\Desktop\plm9 project\fragment-glide-dock_XP	fragment-glide-dock_XP_pv.maegz	857																				fragment-glide-dock_SP													F7018801464		3	4	2	1.600	73.700
	OTAVA-FRAGMENT-LIBRARY-ligprep_1-.sdf:8788	17254	fragment-glide-dock_SP.1355	2023-10-13 17:06:41	2023-10-13 17:06:41			C:\Users\Haider Thaer\OneDrive - Jamia Millia Islamia (A Central University)\Desktop\plm9 project\fragment-glide-dock_XP	fragment-glide-dock_XP_pv.maegz	858																				fragment-glide-dock_SP													F1307996		1	2	3	3.000	55.100
	OTAVA-FRAGMENT-LIBRARY-ligprep_1-.sdf:1413	17255	fragment-glide-dock_SP.476	2023-10-13 17:06:41	2023-10-13 17:06:41			C:\Users\Haider Thaer\OneDrive - Jamia Millia Islamia (A Central University)\Desktop\plm9 project\fragment-glide-dock_XP	fragment-glide-dock_XP_pv.maegz	859																				fragment-glide-dock_SP													F7119930055		1	3	3	2.700	68.600
	OTAVA-FRAGMENT-LIBRARY-ligprep_1-.sdf:4140	17256	fragment-glide-dock_SP.866	2023-10-13 17:06:41	2023-10-13 17:06:41			C:\Users\Haider Thaer\OneDrive - Jamia Millia Islamia (A Central University)\Desktop\plm9 project\fragment-glide-dock_XP	fragment-glide-dock_XP_pv.maegz	860																				fragment-glide-dock_SP													F6668440		1	4	3	1.100	74.700
	OTAVA-FRAGMENT-LIBRARY-ligprep_1-.sdf:11705	17257	fragment-glide-dock_SP.712	2023-10-13 17:06:41	2023-10-13 17:06:41			C:\Users\Haider Thaer\OneDrive - Jamia Millia Islamia (A Central University)\Desktop\plm9 project\fragment-glide-dock_XP	fragment-glide-dock_XP_pv.maegz	861																				fragment-glide-dock_SP													F0103660281		1	3	3	2.800	49.400
	OTAVA-FRAGMENT-LIBRARY-ligprep_1-.sdf:1240	17258	fragment-glide-dock_SP.722	2023-10-13 17:06:41	2023-10-13 17:06:41			C:\Users\Haider Thaer\OneDrive - Jamia Millia Islamia (A Central University)\Desktop\plm9 project\fragment-glide-dock_XP	fragment-glide-dock_XP_pv.maegz	862																				fragment-glide-dock_SP													F7127372		2	4	3	2.400	76.800
	OTAVA-FRAGMENT-LIBRARY-ligprep_1-.sdf:1299	17259	fragment-glide-dock_SP.1121	2023-10-13 17:06:41	2023-10-13 17:06:41			C:\Users\Haider Thaer\OneDrive - Jamia Millia Islamia (A Central University)\Desktop\plm9 project\fragment-glide-dock_XP	fragment-glide-dock_XP_pv.maegz	863																				fragment-glide-dock_SP													F7126005	HCl	1	3	3	1.800	49.400
	OTAVA-FRAGMENT-LIBRARY-ligprep_1-.sdf:5067	17260	fragment-glide-dock_SP.36	2023-10-13 17:06:41	2023-10-13 17:06:41			C:\Users\Haider Thaer\OneDrive - Jamia Millia Islamia (A Central University)\Desktop\plm9 project\fragment-glide-dock_XP	fragment-glide-dock_XP_pv.maegz	864																				fragment-glide-dock_SP													F4789585	HBr	1	2	3	2.800	44.200
	OTAVA-FRAGMENT-LIBRARY-ligprep_1-.sdf:8952	17261	fragment-glide-dock_SP.2712	2023-10-13 17:06:41	2023-10-13 17:06:41			C:\Users\Haider Thaer\OneDrive - Jamia Millia Islamia (A Central University)\Desktop\plm9 project\fragment-glide-dock_XP	fragment-glide-dock_XP_pv.maegz	865																				fragment-glide-dock_SP													F1287271		1	2	2	3.000	37.300
	OTAVA-FRAGMENT-LIBRARY-ligprep_1-.sdf:8478	17262	fragment-glide-dock_SP.299	2023-10-13 17:06:41	2023-10-13 17:06:41			C:\Users\Haider Thaer\OneDrive - Jamia Millia Islamia (A Central University)\Desktop\plm9 project\fragment-glide-dock_XP	fragment-glide-dock_XP_pv.maegz	866																				fragment-glide-dock_SP													F1375196		1	1	1	1.300	43.100
	OTAVA-FRAGMENT-LIBRARY-ligprep_1-.sdf:10248	17263	fragment-glide-dock_SP.175	2023-10-13 17:06:41	2023-10-13 17:06:41			C:\Users\Haider Thaer\OneDrive - Jamia Millia Islamia (A Central University)\Desktop\plm9 project\fragment-glide-dock_XP	fragment-glide-dock_XP_pv.maegz	867																				fragment-glide-dock_SP													F1056532		1	2	1	1.700	52.500
	OTAVA-FRAGMENT-LIBRARY-ligprep_1-.sdf:4570	17264	fragment-glide-dock_SP.1695	2023-10-13 17:06:41	2023-10-13 17:06:41			C:\Users\Haider Thaer\OneDrive - Jamia Millia Islamia (A Central University)\Desktop\plm9 project\fragment-glide-dock_XP	fragment-glide-dock_XP_pv.maegz	868																				fragment-glide-dock_SP													F6053548		1	2	1	2.700	77.700
	OTAVA-FRAGMENT-LIBRARY-ligprep_1-.sdf:1240	17265	fragment-glide-dock_SP.505	2023-10-13 17:06:41	2023-10-13 17:06:41			C:\Users\Haider Thaer\OneDrive - Jamia Millia Islamia (A Central University)\Desktop\plm9 project\fragment-glide-dock_XP	fragment-glide-dock_XP_pv.maegz	869																				fragment-glide-dock_SP													F7127372		2	4	3	2.400	76.800
	OTAVA-FRAGMENT-LIBRARY-ligprep_1-.sdf:2470	17266	fragment-glide-dock_SP.807	2023-10-13 17:06:41	2023-10-13 17:06:41			C:\Users\Haider Thaer\OneDrive - Jamia Millia Islamia (A Central University)\Desktop\plm9 project\fragment-glide-dock_XP	fragment-glide-dock_XP_pv.maegz	870																				fragment-glide-dock_SP													F7020720954		1	3	2	2.800	37.800
	OTAVA-FRAGMENT-LIBRARY-ligprep_1-.sdf:4807	17267	fragment-glide-dock_SP.2640	2023-10-13 17:06:41	2023-10-13 17:06:41			C:\Users\Haider Thaer\OneDrive - Jamia Millia Islamia (A Central University)\Desktop\plm9 project\fragment-glide-dock_XP	fragment-glide-dock_XP_pv.maegz	871																				fragment-glide-dock_SP													F5506820		2	2	3	1.000	60.100
	OTAVA-FRAGMENT-LIBRARY-ligprep_1-.sdf:9941	17268	fragment-glide-dock_SP.573	2023-10-13 17:06:41	2023-10-13 17:06:41			C:\Users\Haider Thaer\OneDrive - Jamia Millia Islamia (A Central University)\Desktop\plm9 project\fragment-glide-dock_XP	fragment-glide-dock_XP_pv.maegz	872																				fragment-glide-dock_SP													F1107790		1	3	1	3.000	46.500
	OTAVA-FRAGMENT-LIBRARY-ligprep_1-.sdf:7048	17269	fragment-glide-dock_SP.806	2023-10-13 17:06:41	2023-10-13 17:06:41			C:\Users\Haider Thaer\OneDrive - Jamia Millia Islamia (A Central University)\Desktop\plm9 project\fragment-glide-dock_XP	fragment-glide-dock_XP_pv.maegz	873																				fragment-glide-dock_SP													F2024108		1	2	2	1.700	37.300
	OTAVA-FRAGMENT-LIBRARY-ligprep_1-.sdf:1753	17270	fragment-glide-dock_SP.202	2023-10-13 17:06:41	2023-10-13 17:06:41			C:\Users\Haider Thaer\OneDrive - Jamia Millia Islamia (A Central University)\Desktop\plm9 project\fragment-glide-dock_XP	fragment-glide-dock_XP_pv.maegz	874																				fragment-glide-dock_SP													F7119341303		2	1	2	2.900	41.100
	OTAVA-FRAGMENT-LIBRARY-ligprep_1-.sdf:4795	17271	fragment-glide-dock_SP.2851	2023-10-13 17:06:41	2023-10-13 17:06:41			C:\Users\Haider Thaer\OneDrive - Jamia Millia Islamia (A Central University)\Desktop\plm9 project\fragment-glide-dock_XP	fragment-glide-dock_XP_pv.maegz	875																				fragment-glide-dock_SP													F5640171		2	3	3	1.100	67.000
	OTAVA-FRAGMENT-LIBRARY-ligprep_1-.sdf:3246	17272	fragment-glide-dock_SP.47	2023-10-13 17:06:41	2023-10-13 17:06:41			C:\Users\Haider Thaer\OneDrive - Jamia Millia Islamia (A Central University)\Desktop\plm9 project\fragment-glide-dock_XP	fragment-glide-dock_XP_pv.maegz	876																				fragment-glide-dock_SP													F7018801423		2	4	3	2.300	65.800
	OTAVA-FRAGMENT-LIBRARY-ligprep_1-.sdf:6176	17273	fragment-glide-dock_SP.1028	2023-10-13 17:06:41	2023-10-13 17:06:41			C:\Users\Haider Thaer\OneDrive - Jamia Millia Islamia (A Central University)\Desktop\plm9 project\fragment-glide-dock_XP	fragment-glide-dock_XP_pv.maegz	877																				fragment-glide-dock_SP													F2895033		1	2	1	1.700	41.500
	OTAVA-FRAGMENT-LIBRARY-ligprep_1-.sdf:11503	17274	fragment-glide-dock_SP.2566	2023-10-13 17:06:41	2023-10-13 17:06:41			C:\Users\Haider Thaer\OneDrive - Jamia Millia Islamia (A Central University)\Desktop\plm9 project\fragment-glide-dock_XP	fragment-glide-dock_XP_pv.maegz	878																				fragment-glide-dock_SP													F0108540010		1	3	3	2.500	65.500
	OTAVA-FRAGMENT-LIBRARY-ligprep_1-.sdf:1745	17275	fragment-glide-dock_SP.2318	2023-10-13 17:06:41	2023-10-13 17:06:41			C:\Users\Haider Thaer\OneDrive - Jamia Millia Islamia (A Central University)\Desktop\plm9 project\fragment-glide-dock_XP	fragment-glide-dock_XP_pv.maegz	879																				fragment-glide-dock_SP													F7119341381		2	2	3	2.700	50.400
	OTAVA-FRAGMENT-LIBRARY-ligprep_1-.sdf:10352	17276	fragment-glide-dock_SP.417	2023-10-13 17:06:41	2023-10-13 17:06:41			C:\Users\Haider Thaer\OneDrive - Jamia Millia Islamia (A Central University)\Desktop\plm9 project\fragment-glide-dock_XP	fragment-glide-dock_XP_pv.maegz	880																				fragment-glide-dock_SP													F1048814		2	2	2	1.500	55.100
	OTAVA-FRAGMENT-LIBRARY-ligprep_1-.sdf:5292	17277	fragment-glide-dock_SP.441	2023-10-13 17:06:41	2023-10-13 17:06:41			C:\Users\Haider Thaer\OneDrive - Jamia Millia Islamia (A Central University)\Desktop\plm9 project\fragment-glide-dock_XP	fragment-glide-dock_XP_pv.maegz	881																				fragment-glide-dock_SP													F4388554		1	2	1	1.700	56.000
	OTAVA-FRAGMENT-LIBRARY-ligprep_1-.sdf:1844	17278	fragment-glide-dock_SP.1597	2023-10-13 17:06:41	2023-10-13 17:06:41			C:\Users\Haider Thaer\OneDrive - Jamia Millia Islamia (A Central University)\Desktop\plm9 project\fragment-glide-dock_XP	fragment-glide-dock_XP_pv.maegz	882																				fragment-glide-dock_SP													F7118240104		2	2	3	2.200	50.400
	OTAVA-FRAGMENT-LIBRARY-ligprep_1-.sdf:6838	17279	fragment-glide-dock_SP.1431	2023-10-13 17:06:41	2023-10-13 17:06:41			C:\Users\Haider Thaer\OneDrive - Jamia Millia Islamia (A Central University)\Desktop\plm9 project\fragment-glide-dock_XP	fragment-glide-dock_XP_pv.maegz	883																				fragment-glide-dock_SP													F2190364		0	3	3	1.700	62.900
	OTAVA-FRAGMENT-LIBRARY-ligprep_1-.sdf:686	17280	fragment-glide-dock_SP.881	2023-10-13 17:06:41	2023-10-13 17:06:41			C:\Users\Haider Thaer\OneDrive - Jamia Millia Islamia (A Central University)\Desktop\plm9 project\fragment-glide-dock_XP	fragment-glide-dock_XP_pv.maegz	884																				fragment-glide-dock_SP													F7218310562		0	4	3	2.800	44.800
	OTAVA-FRAGMENT-LIBRARY-ligprep_1-.sdf:823	17281	fragment-glide-dock_SP.508	2023-10-13 17:06:41	2023-10-13 17:06:41			C:\Users\Haider Thaer\OneDrive - Jamia Millia Islamia (A Central University)\Desktop\plm9 project\fragment-glide-dock_XP	fragment-glide-dock_XP_pv.maegz	885																				fragment-glide-dock_SP													F7213780025		1	4	1	0.800	70.000
	OTAVA-FRAGMENT-LIBRARY-ligprep_1-.sdf:8290	17282	fragment-glide-dock_SP.2665	2023-10-13 17:06:41	2023-10-13 17:06:41			C:\Users\Haider Thaer\OneDrive - Jamia Millia Islamia (A Central University)\Desktop\plm9 project\fragment-glide-dock_XP	fragment-glide-dock_XP_pv.maegz	886																				fragment-glide-dock_SP													F1436854		3	3	3	-0.200	70.200
	OTAVA-FRAGMENT-LIBRARY-ligprep_1-.sdf:1712	17283	fragment-glide-dock_SP.1283	2023-10-13 17:06:41	2023-10-13 17:06:41			C:\Users\Haider Thaer\OneDrive - Jamia Millia Islamia (A Central University)\Desktop\plm9 project\fragment-glide-dock_XP	fragment-glide-dock_XP_pv.maegz	887																				fragment-glide-dock_SP													F7119560137		0	2	1	2.800	37.400
	OTAVA-FRAGMENT-LIBRARY-ligprep_1-.sdf:3571	17284	fragment-glide-dock_SP.2540	2023-10-13 17:06:41	2023-10-13 17:06:41			C:\Users\Haider Thaer\OneDrive - Jamia Millia Islamia (A Central University)\Desktop\plm9 project\fragment-glide-dock_XP	fragment-glide-dock_XP_pv.maegz	888																				fragment-glide-dock_SP													F7014750577		1	3	3	2.900	59.800
	OTAVA-FRAGMENT-LIBRARY-ligprep_1-.sdf:6396	17285	fragment-glide-dock_SP.1446	2023-10-13 17:06:41	2023-10-13 17:06:41			C:\Users\Haider Thaer\OneDrive - Jamia Millia Islamia (A Central University)\Desktop\plm9 project\fragment-glide-dock_XP	fragment-glide-dock_XP_pv.maegz	889																				fragment-glide-dock_SP													F2818253		1	3	1	0.800	50.200
	OTAVA-FRAGMENT-LIBRARY-ligprep_1-.sdf:5703	17286	fragment-glide-dock_SP.416	2023-10-13 17:06:41	2023-10-13 17:06:41			C:\Users\Haider Thaer\OneDrive - Jamia Millia Islamia (A Central University)\Desktop\plm9 project\fragment-glide-dock_XP	fragment-glide-dock_XP_pv.maegz	890																				fragment-glide-dock_SP													F3619933		0	2	1	2.800	38.900
	OTAVA-FRAGMENT-LIBRARY-ligprep_1-.sdf:6208	17287	fragment-glide-dock_SP.1178	2023-10-13 17:06:41	2023-10-13 17:06:41			C:\Users\Haider Thaer\OneDrive - Jamia Millia Islamia (A Central University)\Desktop\plm9 project\fragment-glide-dock_XP	fragment-glide-dock_XP_pv.maegz	891																				fragment-glide-dock_SP													F2845072		2	3	1	1.400	63.300
	OTAVA-FRAGMENT-LIBRARY-ligprep_1-.sdf:7076	17288	fragment-glide-dock_SP.971	2023-10-13 17:06:41	2023-10-13 17:06:41			C:\Users\Haider Thaer\OneDrive - Jamia Millia Islamia (A Central University)\Desktop\plm9 project\fragment-glide-dock_XP	fragment-glide-dock_XP_pv.maegz	892																				fragment-glide-dock_SP													F1974159		1	3	1	1.100	54.400
	OTAVA-FRAGMENT-LIBRARY-ligprep_1-.sdf:6459	17289	fragment-glide-dock_SP.653	2023-10-13 17:06:41	2023-10-13 17:06:41			C:\Users\Haider Thaer\OneDrive - Jamia Millia Islamia (A Central University)\Desktop\plm9 project\fragment-glide-dock_XP	fragment-glide-dock_XP_pv.maegz	893																				fragment-glide-dock_SP													F2630822	HCl	2	3	0	2.200	53.400
	OTAVA-FRAGMENT-LIBRARY-ligprep_1-.sdf:732	17290	fragment-glide-dock_SP.483	2023-10-13 17:06:41	2023-10-13 17:06:41			C:\Users\Haider Thaer\OneDrive - Jamia Millia Islamia (A Central University)\Desktop\plm9 project\fragment-glide-dock_XP	fragment-glide-dock_XP_pv.maegz	894																				fragment-glide-dock_SP													F7216640107		1	2	2	2.700	50.400
	OTAVA-FRAGMENT-LIBRARY-ligprep_1-.sdf:10421	17291	fragment-glide-dock_SP.1981	2023-10-13 17:06:41	2023-10-13 17:06:41			C:\Users\Haider Thaer\OneDrive - Jamia Millia Islamia (A Central University)\Desktop\plm9 project\fragment-glide-dock_XP	fragment-glide-dock_XP_pv.maegz	895																				fragment-glide-dock_SP													F1042955	HCl	1	2	2	1.200	43.100
	OTAVA-FRAGMENT-LIBRARY-ligprep_1-.sdf:364	17292	fragment-glide-dock_SP.2180	2023-10-13 17:06:41	2023-10-13 17:06:41			C:\Users\Haider Thaer\OneDrive - Jamia Millia Islamia (A Central University)\Desktop\plm9 project\fragment-glide-dock_XP	fragment-glide-dock_XP_pv.maegz	896																				fragment-glide-dock_SP													F7571022		2	4	3	1.500	79.300
	OTAVA-FRAGMENT-LIBRARY-ligprep_1-.sdf:7339	17293	fragment-glide-dock_SP.388	2023-10-13 17:06:41	2023-10-13 17:06:41			C:\Users\Haider Thaer\OneDrive - Jamia Millia Islamia (A Central University)\Desktop\plm9 project\fragment-glide-dock_XP	fragment-glide-dock_XP_pv.maegz	897																				fragment-glide-dock_SP													F1778976		2	2	1	0.800	55.100
	OTAVA-FRAGMENT-LIBRARY-ligprep_1-.sdf:11343	17294	fragment-glide-dock_SP.65	2023-10-13 17:06:41	2023-10-13 17:06:41			C:\Users\Haider Thaer\OneDrive - Jamia Millia Islamia (A Central University)\Desktop\plm9 project\fragment-glide-dock_XP	fragment-glide-dock_XP_pv.maegz	898																				fragment-glide-dock_SP													F0111840028		0	3	3	1.900	49.100
	OTAVA-FRAGMENT-LIBRARY-ligprep_1-.sdf:1582	17295	fragment-glide-dock_SP.1895	2023-10-13 17:06:41	2023-10-13 17:06:41			C:\Users\Haider Thaer\OneDrive - Jamia Millia Islamia (A Central University)\Desktop\plm9 project\fragment-glide-dock_XP	fragment-glide-dock_XP_pv.maegz	899																				fragment-glide-dock_SP													F7119811399		0	4	1	1.800	62.600
	OTAVA-FRAGMENT-LIBRARY-ligprep_1-.sdf:2109	17296	fragment-glide-dock_SP.432	2023-10-13 17:06:41	2023-10-13 17:06:41			C:\Users\Haider Thaer\OneDrive - Jamia Millia Islamia (A Central University)\Desktop\plm9 project\fragment-glide-dock_XP	fragment-glide-dock_XP_pv.maegz	900																				fragment-glide-dock_SP													F7113222851		2	1	2	2.500	41.100
	OTAVA-FRAGMENT-LIBRARY-ligprep_1-.sdf:4269	17297	fragment-glide-dock_SP.286	2023-10-13 17:06:41	2023-10-13 17:06:41			C:\Users\Haider Thaer\OneDrive - Jamia Millia Islamia (A Central University)\Desktop\plm9 project\fragment-glide-dock_XP	fragment-glide-dock_XP_pv.maegz	901																				fragment-glide-dock_SP													F6466445		1	4	1	2.300	63.600
	OTAVA-FRAGMENT-LIBRARY-ligprep_1-.sdf:1239	17298	fragment-glide-dock_SP.313	2023-10-13 17:06:41	2023-10-13 17:06:41			C:\Users\Haider Thaer\OneDrive - Jamia Millia Islamia (A Central University)\Desktop\plm9 project\fragment-glide-dock_XP	fragment-glide-dock_XP_pv.maegz	902																				fragment-glide-dock_SP													F7127374		2	3	2	2.600	67.600
	OTAVA-FRAGMENT-LIBRARY-ligprep_1-.sdf:6048	17299	fragment-glide-dock_SP.2020	2023-10-13 17:06:41	2023-10-13 17:06:41			C:\Users\Haider Thaer\OneDrive - Jamia Millia Islamia (A Central University)\Desktop\plm9 project\fragment-glide-dock_XP	fragment-glide-dock_XP_pv.maegz	903																				fragment-glide-dock_SP													F3325458		1	4	1	1.700	41.100
	OTAVA-FRAGMENT-LIBRARY-ligprep_1-.sdf:4226	17300	fragment-glide-dock_SP.1942	2023-10-13 17:06:41	2023-10-13 17:06:41			C:\Users\Haider Thaer\OneDrive - Jamia Millia Islamia (A Central University)\Desktop\plm9 project\fragment-glide-dock_XP	fragment-glide-dock_XP_pv.maegz	904																				fragment-glide-dock_SP													F6627359		2	2	1	-0.400	49.300
	OTAVA-FRAGMENT-LIBRARY-ligprep_1-.sdf:1281	17301	fragment-glide-dock_SP.2719	2023-10-13 17:06:41	2023-10-13 17:06:41			C:\Users\Haider Thaer\OneDrive - Jamia Millia Islamia (A Central University)\Desktop\plm9 project\fragment-glide-dock_XP	fragment-glide-dock_XP_pv.maegz	905																				fragment-glide-dock_SP													F7126177		2	3	3	-0.400	66.600
	OTAVA-FRAGMENT-LIBRARY-ligprep_1-.sdf:11520	17302	fragment-glide-dock_SP.1493	2023-10-13 17:06:41	2023-10-13 17:06:41			C:\Users\Haider Thaer\OneDrive - Jamia Millia Islamia (A Central University)\Desktop\plm9 project\fragment-glide-dock_XP	fragment-glide-dock_XP_pv.maegz	906																				fragment-glide-dock_SP													F0107930006		2	3	3	0.700	64.300
	OTAVA-FRAGMENT-LIBRARY-ligprep_1-.sdf:3273	17303	fragment-glide-dock_SP.1109	2023-10-13 17:06:41	2023-10-13 17:06:41			C:\Users\Haider Thaer\OneDrive - Jamia Millia Islamia (A Central University)\Desktop\plm9 project\fragment-glide-dock_XP	fragment-glide-dock_XP_pv.maegz	907																				fragment-glide-dock_SP													F7018801289		2	4	2	1.800	65.800
	OTAVA-FRAGMENT-LIBRARY-ligprep_1-.sdf:1572	17304	fragment-glide-dock_SP.1097	2023-10-13 17:06:41	2023-10-13 17:06:41			C:\Users\Haider Thaer\OneDrive - Jamia Millia Islamia (A Central University)\Desktop\plm9 project\fragment-glide-dock_XP	fragment-glide-dock_XP_pv.maegz	908																				fragment-glide-dock_SP													F7119813015		0	2	2	2.800	37.400
	OTAVA-FRAGMENT-LIBRARY-ligprep_1-.sdf:7875	17305	fragment-glide-dock_SP.1025	2023-10-13 17:06:41	2023-10-13 17:06:41			C:\Users\Haider Thaer\OneDrive - Jamia Millia Islamia (A Central University)\Desktop\plm9 project\fragment-glide-dock_XP	fragment-glide-dock_XP_pv.maegz	909																				fragment-glide-dock_SP													F1563646		1	4	3	1.400	72.500
	OTAVA-FRAGMENT-LIBRARY-ligprep_1-.sdf:5364	17306	fragment-glide-dock_SP.2968	2023-10-13 17:06:41	2023-10-13 17:06:41			C:\Users\Haider Thaer\OneDrive - Jamia Millia Islamia (A Central University)\Desktop\plm9 project\fragment-glide-dock_XP	fragment-glide-dock_XP_pv.maegz	910																				fragment-glide-dock_SP													F4347287		1	2	3	3.000	60.900
	OTAVA-FRAGMENT-LIBRARY-ligprep_1-.sdf:7236	17307	fragment-glide-dock_SP.1760	2023-10-13 17:06:41	2023-10-13 17:06:41			C:\Users\Haider Thaer\OneDrive - Jamia Millia Islamia (A Central University)\Desktop\plm9 project\fragment-glide-dock_XP	fragment-glide-dock_XP_pv.maegz	911																				fragment-glide-dock_SP													F1805699		1	3	2	2.600	78.400
	OTAVA-FRAGMENT-LIBRARY-ligprep_1-.sdf:3463	17308	fragment-glide-dock_SP.2794	2023-10-13 17:06:41	2023-10-13 17:06:41			C:\Users\Haider Thaer\OneDrive - Jamia Millia Islamia (A Central University)\Desktop\plm9 project\fragment-glide-dock_XP	fragment-glide-dock_XP_pv.maegz	912																				fragment-glide-dock_SP													F7016000724		3	4	2	0.600	73.700
	OTAVA-FRAGMENT-LIBRARY-ligprep_1-.sdf:9280	17309	fragment-glide-dock_SP.371	2023-10-13 17:06:41	2023-10-13 17:06:41			C:\Users\Haider Thaer\OneDrive - Jamia Millia Islamia (A Central University)\Desktop\plm9 project\fragment-glide-dock_XP	fragment-glide-dock_XP_pv.maegz	913																				fragment-glide-dock_SP													F1213307		1	2	1	0.600	43.300
	OTAVA-FRAGMENT-LIBRARY-ligprep_1-.sdf:2966	17310	fragment-glide-dock_SP.1543	2023-10-13 17:06:41	2023-10-13 17:06:41			C:\Users\Haider Thaer\OneDrive - Jamia Millia Islamia (A Central University)\Desktop\plm9 project\fragment-glide-dock_XP	fragment-glide-dock_XP_pv.maegz	914																				fragment-glide-dock_SP													F7020350027		2	4	2	1.800	65.800
	OTAVA-FRAGMENT-LIBRARY-ligprep_1-.sdf:10267	17311	fragment-glide-dock_SP.229	2023-10-13 17:06:41	2023-10-13 17:06:41			C:\Users\Haider Thaer\OneDrive - Jamia Millia Islamia (A Central University)\Desktop\plm9 project\fragment-glide-dock_XP	fragment-glide-dock_XP_pv.maegz	915																				fragment-glide-dock_SP													F1056459		1	2	1	1.500	45.800
	OTAVA-FRAGMENT-LIBRARY-ligprep_1-.sdf:5010	17312	fragment-glide-dock_SP.952	2023-10-13 17:06:41	2023-10-13 17:06:41			C:\Users\Haider Thaer\OneDrive - Jamia Millia Islamia (A Central University)\Desktop\plm9 project\fragment-glide-dock_XP	fragment-glide-dock_XP_pv.maegz	916																				fragment-glide-dock_SP													F4801267		3	3	2	1.100	70.200
	OTAVA-FRAGMENT-LIBRARY-ligprep_1-.sdf:7473	17313	fragment-glide-dock_SP.1427	2023-10-13 17:06:41	2023-10-13 17:06:41			C:\Users\Haider Thaer\OneDrive - Jamia Millia Islamia (A Central University)\Desktop\plm9 project\fragment-glide-dock_XP	fragment-glide-dock_XP_pv.maegz	917																				fragment-glide-dock_SP													F1739658		1	4	2	2.000	55.600
	OTAVA-FRAGMENT-LIBRARY-ligprep_1-.sdf:7117	17314	fragment-glide-dock_SP.517	2023-10-13 17:06:41	2023-10-13 17:06:41			C:\Users\Haider Thaer\OneDrive - Jamia Millia Islamia (A Central University)\Desktop\plm9 project\fragment-glide-dock_XP	fragment-glide-dock_XP_pv.maegz	918																				fragment-glide-dock_SP													F1904531		1	1	2	1.800	43.100
	OTAVA-FRAGMENT-LIBRARY-ligprep_1-.sdf:6309	17315	fragment-glide-dock_SP.957	2023-10-13 17:06:41	2023-10-13 17:06:41			C:\Users\Haider Thaer\OneDrive - Jamia Millia Islamia (A Central University)\Desktop\plm9 project\fragment-glide-dock_XP	fragment-glide-dock_XP_pv.maegz	919																				fragment-glide-dock_SP													F2827166		2	3	1	0.700	63.300
	OTAVA-FRAGMENT-LIBRARY-ligprep_1-.sdf:1306	17316	fragment-glide-dock_SP.2467	2023-10-13 17:06:41	2023-10-13 17:06:41			C:\Users\Haider Thaer\OneDrive - Jamia Millia Islamia (A Central University)\Desktop\plm9 project\fragment-glide-dock_XP	fragment-glide-dock_XP_pv.maegz	920																				fragment-glide-dock_SP													F7125815		0	2	2	2.400	38.100
	OTAVA-FRAGMENT-LIBRARY-ligprep_1-.sdf:5690	17317	fragment-glide-dock_SP.462	2023-10-13 17:06:41	2023-10-13 17:06:41			C:\Users\Haider Thaer\OneDrive - Jamia Millia Islamia (A Central University)\Desktop\plm9 project\fragment-glide-dock_XP	fragment-glide-dock_XP_pv.maegz	921																				fragment-glide-dock_SP													F3639970		1	3	1	1.800	79.500
	OTAVA-FRAGMENT-LIBRARY-ligprep_1-.sdf:1235	17318	fragment-glide-dock_SP.644	2023-10-13 17:06:41	2023-10-13 17:06:41			C:\Users\Haider Thaer\OneDrive - Jamia Millia Islamia (A Central University)\Desktop\plm9 project\fragment-glide-dock_XP	fragment-glide-dock_XP_pv.maegz	922																				fragment-glide-dock_SP													F7127635		2	3	2	1.900	67.600
	OTAVA-FRAGMENT-LIBRARY-ligprep_1-.sdf:8169	17319	fragment-glide-dock_SP.527	2023-10-13 17:06:41	2023-10-13 17:06:41			C:\Users\Haider Thaer\OneDrive - Jamia Millia Islamia (A Central University)\Desktop\plm9 project\fragment-glide-dock_XP	fragment-glide-dock_XP_pv.maegz	923																				fragment-glide-dock_SP													F1467492		2	3	2	0.400	67.400
	OTAVA-FRAGMENT-LIBRARY-ligprep_1-.sdf:8472	17320	fragment-glide-dock_SP.541	2023-10-13 17:06:41	2023-10-13 17:06:41			C:\Users\Haider Thaer\OneDrive - Jamia Millia Islamia (A Central University)\Desktop\plm9 project\fragment-glide-dock_XP	fragment-glide-dock_XP_pv.maegz	924																				fragment-glide-dock_SP													F1375218		1	1	2	0.800	71.300
	OTAVA-FRAGMENT-LIBRARY-ligprep_1-.sdf:8866	17321	fragment-glide-dock_SP.2147	2023-10-13 17:06:41	2023-10-13 17:06:41			C:\Users\Haider Thaer\OneDrive - Jamia Millia Islamia (A Central University)\Desktop\plm9 project\fragment-glide-dock_XP	fragment-glide-dock_XP_pv.maegz	925																				fragment-glide-dock_SP													F1298634		2	3	1	1.900	63.300
	OTAVA-FRAGMENT-LIBRARY-ligprep_1-.sdf:1568	17322	fragment-glide-dock_SP.1173	2023-10-13 17:06:41	2023-10-13 17:06:41			C:\Users\Haider Thaer\OneDrive - Jamia Millia Islamia (A Central University)\Desktop\plm9 project\fragment-glide-dock_XP	fragment-glide-dock_XP_pv.maegz	926																				fragment-glide-dock_SP													F7119830292		1	4	2	1.900	73.600
	OTAVA-FRAGMENT-LIBRARY-ligprep_1-.sdf:5298	17323	fragment-glide-dock_SP.985	2023-10-13 17:06:41	2023-10-13 17:06:41			C:\Users\Haider Thaer\OneDrive - Jamia Millia Islamia (A Central University)\Desktop\plm9 project\fragment-glide-dock_XP	fragment-glide-dock_XP_pv.maegz	927																				fragment-glide-dock_SP													F4372139		2	3	1	-0.100	53.600
	OTAVA-FRAGMENT-LIBRARY-ligprep_1-.sdf:7828	17324	fragment-glide-dock_SP.594	2023-10-13 17:06:41	2023-10-13 17:06:41			C:\Users\Haider Thaer\OneDrive - Jamia Millia Islamia (A Central University)\Desktop\plm9 project\fragment-glide-dock_XP	fragment-glide-dock_XP_pv.maegz	928																				fragment-glide-dock_SP													F1582034		1	4	2	1.900	70.000
	OTAVA-FRAGMENT-LIBRARY-ligprep_1-.sdf:11248	17325	fragment-glide-dock_SP.1812	2023-10-13 17:06:41	2023-10-13 17:06:41			C:\Users\Haider Thaer\OneDrive - Jamia Millia Islamia (A Central University)\Desktop\plm9 project\fragment-glide-dock_XP	fragment-glide-dock_XP_pv.maegz	929																				fragment-glide-dock_SP													F0115080127		1	3	3	0.900	71.600
	OTAVA-FRAGMENT-LIBRARY-ligprep_1-.sdf:6896	17326	fragment-glide-dock_SP.1580	2023-10-13 17:06:41	2023-10-13 17:06:41			C:\Users\Haider Thaer\OneDrive - Jamia Millia Islamia (A Central University)\Desktop\plm9 project\fragment-glide-dock_XP	fragment-glide-dock_XP_pv.maegz	930																				fragment-glide-dock_SP													F2129564		2	3	1	1.200	57.500
	OTAVA-FRAGMENT-LIBRARY-ligprep_1-.sdf:6481	17327	fragment-glide-dock_SP.2516	2023-10-13 17:06:41	2023-10-13 17:06:41			C:\Users\Haider Thaer\OneDrive - Jamia Millia Islamia (A Central University)\Desktop\plm9 project\fragment-glide-dock_XP	fragment-glide-dock_XP_pv.maegz	931																				fragment-glide-dock_SP													F2449643		1	2	2	2.500	61.400
	OTAVA-FRAGMENT-LIBRARY-ligprep_1-.sdf:9605	17328	fragment-glide-dock_SP.812	2023-10-13 17:06:41	2023-10-13 17:06:41			C:\Users\Haider Thaer\OneDrive - Jamia Millia Islamia (A Central University)\Desktop\plm9 project\fragment-glide-dock_XP	fragment-glide-dock_XP_pv.maegz	932																				fragment-glide-dock_SP													F1149938		2	3	3	1.900	62.300
	OTAVA-FRAGMENT-LIBRARY-ligprep_1-.sdf:8571	17329	fragment-glide-dock_SP.1980	2023-10-13 17:06:41	2023-10-13 17:06:41			C:\Users\Haider Thaer\OneDrive - Jamia Millia Islamia (A Central University)\Desktop\plm9 project\fragment-glide-dock_XP	fragment-glide-dock_XP_pv.maegz	933																				fragment-glide-dock_SP													F1364630	2 HCl	1	2	3	2.400	38.900
	OTAVA-FRAGMENT-LIBRARY-ligprep_1-.sdf:1678	17330	fragment-glide-dock_SP.2562	2023-10-13 17:06:41	2023-10-13 17:06:41			C:\Users\Haider Thaer\OneDrive - Jamia Millia Islamia (A Central University)\Desktop\plm9 project\fragment-glide-dock_XP	fragment-glide-dock_XP_pv.maegz	934																				fragment-glide-dock_SP													F7119620421		2	2	3	1.300	57.800
	OTAVA-FRAGMENT-LIBRARY-ligprep_1-.sdf:8091	17331	fragment-glide-dock_SP.2446	2023-10-13 17:06:41	2023-10-13 17:06:41			C:\Users\Haider Thaer\OneDrive - Jamia Millia Islamia (A Central University)\Desktop\plm9 project\fragment-glide-dock_XP	fragment-glide-dock_XP_pv.maegz	935																				fragment-glide-dock_SP													F1498528		0	3	0	2.200	50.100
	OTAVA-FRAGMENT-LIBRARY-ligprep_1-.sdf:6427	17332	fragment-glide-dock_SP.1144	2023-10-13 17:06:41	2023-10-13 17:06:41			C:\Users\Haider Thaer\OneDrive - Jamia Millia Islamia (A Central University)\Desktop\plm9 project\fragment-glide-dock_XP	fragment-glide-dock_XP_pv.maegz	936																				fragment-glide-dock_SP													F2652239	HCl	2	2	1	0.300	48.900
	OTAVA-FRAGMENT-LIBRARY-ligprep_1-.sdf:8474	17333	fragment-glide-dock_SP.827	2023-10-13 17:06:41	2023-10-13 17:06:41			C:\Users\Haider Thaer\OneDrive - Jamia Millia Islamia (A Central University)\Desktop\plm9 project\fragment-glide-dock_XP	fragment-glide-dock_XP_pv.maegz	937																				fragment-glide-dock_SP													F1375214		1	1	1	1.000	43.100
	OTAVA-FRAGMENT-LIBRARY-ligprep_1-.sdf:11587	17334	fragment-glide-dock_SP.294	2023-10-13 17:06:41	2023-10-13 17:06:41			C:\Users\Haider Thaer\OneDrive - Jamia Millia Islamia (A Central University)\Desktop\plm9 project\fragment-glide-dock_XP	fragment-glide-dock_XP_pv.maegz	938																				fragment-glide-dock_SP													F0105000113		2	4	0	2.400	66.800
	OTAVA-FRAGMENT-LIBRARY-ligprep_1-.sdf:5878	17335	fragment-glide-dock_SP.552	2023-10-13 17:06:41	2023-10-13 17:06:41			C:\Users\Haider Thaer\OneDrive - Jamia Millia Islamia (A Central University)\Desktop\plm9 project\fragment-glide-dock_XP	fragment-glide-dock_XP_pv.maegz	939																				fragment-glide-dock_SP													F3463443		1	3	3	1.800	57.600
	OTAVA-FRAGMENT-LIBRARY-ligprep_1-.sdf:3000	17336	fragment-glide-dock_SP.706	2023-10-13 17:06:41	2023-10-13 17:06:41			C:\Users\Haider Thaer\OneDrive - Jamia Millia Islamia (A Central University)\Desktop\plm9 project\fragment-glide-dock_XP	fragment-glide-dock_XP_pv.maegz	940																				fragment-glide-dock_SP													F7020330565		1	2	2	1.700	37.300
	OTAVA-FRAGMENT-LIBRARY-ligprep_1-.sdf:10131	17337	fragment-glide-dock_SP.561	2023-10-13 17:06:41	2023-10-13 17:06:41			C:\Users\Haider Thaer\OneDrive - Jamia Millia Islamia (A Central University)\Desktop\plm9 project\fragment-glide-dock_XP	fragment-glide-dock_XP_pv.maegz	941																				fragment-glide-dock_SP													F1085461		2	4	1	1.600	76.800
	OTAVA-FRAGMENT-LIBRARY-ligprep_1-.sdf:6546	17338	fragment-glide-dock_SP.2012	2023-10-13 17:06:41	2023-10-13 17:06:41			C:\Users\Haider Thaer\OneDrive - Jamia Millia Islamia (A Central University)\Desktop\plm9 project\fragment-glide-dock_XP	fragment-glide-dock_XP_pv.maegz	942																				fragment-glide-dock_SP													F2254045		1	4	2	1.800	61.000
	OTAVA-FRAGMENT-LIBRARY-ligprep_1-.sdf:7332	17339	fragment-glide-dock_SP.2177	2023-10-13 17:06:41	2023-10-13 17:06:41			C:\Users\Haider Thaer\OneDrive - Jamia Millia Islamia (A Central University)\Desktop\plm9 project\fragment-glide-dock_XP	fragment-glide-dock_XP_pv.maegz	943																				fragment-glide-dock_SP													F1779304		1	3	2	1.400	46.500
	OTAVA-FRAGMENT-LIBRARY-ligprep_1-.sdf:8033	17340	fragment-glide-dock_SP.1165	2023-10-13 17:06:41	2023-10-13 17:06:41			C:\Users\Haider Thaer\OneDrive - Jamia Millia Islamia (A Central University)\Desktop\plm9 project\fragment-glide-dock_XP	fragment-glide-dock_XP_pv.maegz	944																				fragment-glide-dock_SP													F1506467		1	2	1	2.400	37.300
	OTAVA-FRAGMENT-LIBRARY-ligprep_1-.sdf:3836	17341	fragment-glide-dock_SP.1114	2023-10-13 17:06:41	2023-10-13 17:06:41			C:\Users\Haider Thaer\OneDrive - Jamia Millia Islamia (A Central University)\Desktop\plm9 project\fragment-glide-dock_XP	fragment-glide-dock_XP_pv.maegz	945																				fragment-glide-dock_SP													F7011420001		1	4	1	2.200	58.900
	OTAVA-FRAGMENT-LIBRARY-ligprep_1-.sdf:190	17342	fragment-glide-dock_SP.2791	2023-10-13 17:06:41	2023-10-13 17:06:41			C:\Users\Haider Thaer\OneDrive - Jamia Millia Islamia (A Central University)\Desktop\plm9 project\fragment-glide-dock_XP	fragment-glide-dock_XP_pv.maegz	946																				fragment-glide-dock_SP													F9079122		1	4	2	0.500	73.000
	OTAVA-FRAGMENT-LIBRARY-ligprep_1-.sdf:3786	17343	fragment-glide-dock_SP.1536	2023-10-13 17:06:41	2023-10-13 17:06:41			C:\Users\Haider Thaer\OneDrive - Jamia Millia Islamia (A Central University)\Desktop\plm9 project\fragment-glide-dock_XP	fragment-glide-dock_XP_pv.maegz	947																				fragment-glide-dock_SP													F7011960044		1	3	1	2.200	64.900
	OTAVA-FRAGMENT-LIBRARY-ligprep_1-.sdf:7125	17344	fragment-glide-dock_SP.263	2023-10-13 17:06:41	2023-10-13 17:06:41			C:\Users\Haider Thaer\OneDrive - Jamia Millia Islamia (A Central University)\Desktop\plm9 project\fragment-glide-dock_XP	fragment-glide-dock_XP_pv.maegz	948																				fragment-glide-dock_SP													F1902685	2 HCl	2	2	2	1.400	54.700
	OTAVA-FRAGMENT-LIBRARY-ligprep_1-.sdf:2761	17345	fragment-glide-dock_SP.298	2023-10-13 17:06:41	2023-10-13 17:06:41			C:\Users\Haider Thaer\OneDrive - Jamia Millia Islamia (A Central University)\Desktop\plm9 project\fragment-glide-dock_XP	fragment-glide-dock_XP_pv.maegz	949																				fragment-glide-dock_SP													F7020527331		2	4	3	2.800	65.800
	OTAVA-FRAGMENT-LIBRARY-ligprep_1-.sdf:9927	17346	fragment-glide-dock_SP.709	2023-10-13 17:06:41	2023-10-13 17:06:41			C:\Users\Haider Thaer\OneDrive - Jamia Millia Islamia (A Central University)\Desktop\plm9 project\fragment-glide-dock_XP	fragment-glide-dock_XP_pv.maegz	950																				fragment-glide-dock_SP													F1111918	HCl	2	3	2	2.000	54.100
	OTAVA-FRAGMENT-LIBRARY-ligprep_1-.sdf:5430	17347	fragment-glide-dock_SP.2089	2023-10-13 17:06:41	2023-10-13 17:06:41			C:\Users\Haider Thaer\OneDrive - Jamia Millia Islamia (A Central University)\Desktop\plm9 project\fragment-glide-dock_XP	fragment-glide-dock_XP_pv.maegz	951																				fragment-glide-dock_SP													F4195678		1	2	1	1.200	52.900
	OTAVA-FRAGMENT-LIBRARY-ligprep_1-.sdf:11091	17348	fragment-glide-dock_SP.614	2023-10-13 17:06:41	2023-10-13 17:06:41			C:\Users\Haider Thaer\OneDrive - Jamia Millia Islamia (A Central University)\Desktop\plm9 project\fragment-glide-dock_XP	fragment-glide-dock_XP_pv.maegz	952																				fragment-glide-dock_SP													F0123751078		1	2	0	2.000	69.700
	OTAVA-FRAGMENT-LIBRARY-ligprep_1-.sdf:633	17349	fragment-glide-dock_SP.2614	2023-10-13 17:06:41	2023-10-13 17:06:41			C:\Users\Haider Thaer\OneDrive - Jamia Millia Islamia (A Central University)\Desktop\plm9 project\fragment-glide-dock_XP	fragment-glide-dock_XP_pv.maegz	953																				fragment-glide-dock_SP													F7420672		1	3	3	0.500	79.500
	OTAVA-FRAGMENT-LIBRARY-ligprep_1-.sdf:871	17350	fragment-glide-dock_SP.2209	2023-10-13 17:06:41	2023-10-13 17:06:41			C:\Users\Haider Thaer\OneDrive - Jamia Millia Islamia (A Central University)\Desktop\plm9 project\fragment-glide-dock_XP	fragment-glide-dock_XP_pv.maegz	954																				fragment-glide-dock_SP													F7212060143		0	4	3	2.000	52.600
	OTAVA-FRAGMENT-LIBRARY-ligprep_1-.sdf:9506	17351	fragment-glide-dock_SP.1116	2023-10-13 17:06:41	2023-10-13 17:06:41			C:\Users\Haider Thaer\OneDrive - Jamia Millia Islamia (A Central University)\Desktop\plm9 project\fragment-glide-dock_XP	fragment-glide-dock_XP_pv.maegz	955																				fragment-glide-dock_SP													F11640649		1	1	3	2.500	29.100
	OTAVA-FRAGMENT-LIBRARY-ligprep_1-.sdf:8086	17352	fragment-glide-dock_SP.529	2023-10-13 17:06:41	2023-10-13 17:06:41			C:\Users\Haider Thaer\OneDrive - Jamia Millia Islamia (A Central University)\Desktop\plm9 project\fragment-glide-dock_XP	fragment-glide-dock_XP_pv.maegz	956																				fragment-glide-dock_SP													F1499342	HCl	1	1	1	2.000	31.000
	OTAVA-FRAGMENT-LIBRARY-ligprep_1-.sdf:2284	17353	fragment-glide-dock_SP.2656	2023-10-13 17:06:41	2023-10-13 17:06:41			C:\Users\Haider Thaer\OneDrive - Jamia Millia Islamia (A Central University)\Desktop\plm9 project\fragment-glide-dock_XP	fragment-glide-dock_XP_pv.maegz	957																				fragment-glide-dock_SP													F7112470096		1	3	3	2.000	51.200
	OTAVA-FRAGMENT-LIBRARY-ligprep_1-.sdf:9542	17354	fragment-glide-dock_SP.1156	2023-10-13 17:06:41	2023-10-13 17:06:41			C:\Users\Haider Thaer\OneDrive - Jamia Millia Islamia (A Central University)\Desktop\plm9 project\fragment-glide-dock_XP	fragment-glide-dock_XP_pv.maegz	958																				fragment-glide-dock_SP													F1161000		1	2	0	2.200	41.500
	OTAVA-FRAGMENT-LIBRARY-ligprep_1-.sdf:6524	17355	fragment-glide-dock_SP.2039	2023-10-13 17:06:41	2023-10-13 17:06:41			C:\Users\Haider Thaer\OneDrive - Jamia Millia Islamia (A Central University)\Desktop\plm9 project\fragment-glide-dock_XP	fragment-glide-dock_XP_pv.maegz	959																				fragment-glide-dock_SP													F2271846		1	3	3	2.400	46.500
	OTAVA-FRAGMENT-LIBRARY-ligprep_1-.sdf:2205	17356	fragment-glide-dock_SP.1922	2023-10-13 17:06:41	2023-10-13 17:06:41			C:\Users\Haider Thaer\OneDrive - Jamia Millia Islamia (A Central University)\Desktop\plm9 project\fragment-glide-dock_XP	fragment-glide-dock_XP_pv.maegz	960																				fragment-glide-dock_SP													F7112901198		1	1	1	1.600	29.100
	OTAVA-FRAGMENT-LIBRARY-ligprep_1-.sdf:3235	17357	fragment-glide-dock_SP.942	2023-10-13 17:06:41	2023-10-13 17:06:41			C:\Users\Haider Thaer\OneDrive - Jamia Millia Islamia (A Central University)\Desktop\plm9 project\fragment-glide-dock_XP	fragment-glide-dock_XP_pv.maegz	961																				fragment-glide-dock_SP													F7018811812		1	4	2	1.200	47.900
	OTAVA-FRAGMENT-LIBRARY-ligprep_1-.sdf:3279	17358	fragment-glide-dock_SP.333	2023-10-13 17:06:41	2023-10-13 17:06:41			C:\Users\Haider Thaer\OneDrive - Jamia Millia Islamia (A Central University)\Desktop\plm9 project\fragment-glide-dock_XP	fragment-glide-dock_XP_pv.maegz	962																				fragment-glide-dock_SP													F7018801281		2	4	2	1.600	65.800
	OTAVA-FRAGMENT-LIBRARY-ligprep_1-.sdf:4917	17359	fragment-glide-dock_SP.676	2023-10-13 17:06:41	2023-10-13 17:06:41			C:\Users\Haider Thaer\OneDrive - Jamia Millia Islamia (A Central University)\Desktop\plm9 project\fragment-glide-dock_XP	fragment-glide-dock_XP_pv.maegz	963																				fragment-glide-dock_SP													F5028428		2	3	2	1.400	57.500
	OTAVA-FRAGMENT-LIBRARY-ligprep_1-.sdf:5555	17360	fragment-glide-dock_SP.2878	2023-10-13 17:06:41	2023-10-13 17:06:41			C:\Users\Haider Thaer\OneDrive - Jamia Millia Islamia (A Central University)\Desktop\plm9 project\fragment-glide-dock_XP	fragment-glide-dock_XP_pv.maegz	964																				fragment-glide-dock_SP													F3701420		1	2	1	2.900	37.300
	OTAVA-FRAGMENT-LIBRARY-ligprep_1-.sdf:6967	17361	fragment-glide-dock_SP.2732	2023-10-13 17:06:41	2023-10-13 17:06:41			C:\Users\Haider Thaer\OneDrive - Jamia Millia Islamia (A Central University)\Desktop\plm9 project\fragment-glide-dock_XP	fragment-glide-dock_XP_pv.maegz	965																				fragment-glide-dock_SP													F2104057		2	4	3	1.000	78.800
	OTAVA-FRAGMENT-LIBRARY-ligprep_1-.sdf:10353	17362	fragment-glide-dock_SP.405	2023-10-13 17:06:41	2023-10-13 17:06:41			C:\Users\Haider Thaer\OneDrive - Jamia Millia Islamia (A Central University)\Desktop\plm9 project\fragment-glide-dock_XP	fragment-glide-dock_XP_pv.maegz	966																				fragment-glide-dock_SP													F1048793	HCl	2	2	1	1.700	55.100
	OTAVA-FRAGMENT-LIBRARY-ligprep_1-.sdf:4998	17363	fragment-glide-dock_SP.1191	2023-10-13 17:06:41	2023-10-13 17:06:41			C:\Users\Haider Thaer\OneDrive - Jamia Millia Islamia (A Central University)\Desktop\plm9 project\fragment-glide-dock_XP	fragment-glide-dock_XP_pv.maegz	967																				fragment-glide-dock_SP													F4802626	HCl	1	2	2	1.300	35.300
	OTAVA-FRAGMENT-LIBRARY-ligprep_1-.sdf:8520	17364	fragment-glide-dock_SP.2047	2023-10-13 17:06:41	2023-10-13 17:06:41			C:\Users\Haider Thaer\OneDrive - Jamia Millia Islamia (A Central University)\Desktop\plm9 project\fragment-glide-dock_XP	fragment-glide-dock_XP_pv.maegz	968																				fragment-glide-dock_SP													F1367724		2	3	2	1.200	49.300
	OTAVA-FRAGMENT-LIBRARY-ligprep_1-.sdf:3588	17365	fragment-glide-dock_SP.2503	2023-10-13 17:06:41	2023-10-13 17:06:41			C:\Users\Haider Thaer\OneDrive - Jamia Millia Islamia (A Central University)\Desktop\plm9 project\fragment-glide-dock_XP	fragment-glide-dock_XP_pv.maegz	969																				fragment-glide-dock_SP													F7014370046		1	4	2	2.900	70.000
	OTAVA-FRAGMENT-LIBRARY-ligprep_1-.sdf:9760	17366	fragment-glide-dock_SP.2910	2023-10-13 17:06:41	2023-10-13 17:06:41			C:\Users\Haider Thaer\OneDrive - Jamia Millia Islamia (A Central University)\Desktop\plm9 project\fragment-glide-dock_XP	fragment-glide-dock_XP_pv.maegz	970																				fragment-glide-dock_SP													F1119873		1	3	1	1.800	42.200
	OTAVA-FRAGMENT-LIBRARY-ligprep_1-.sdf:6950	17367	fragment-glide-dock_SP.786	2023-10-13 17:06:41	2023-10-13 17:06:41			C:\Users\Haider Thaer\OneDrive - Jamia Millia Islamia (A Central University)\Desktop\plm9 project\fragment-glide-dock_XP	fragment-glide-dock_XP_pv.maegz	971																				fragment-glide-dock_SP													F2125329		0	3	3	2.700	40.600
	OTAVA-FRAGMENT-LIBRARY-ligprep_1-.sdf:4843	17368	fragment-glide-dock_SP.734	2023-10-13 17:06:41	2023-10-13 17:06:41			C:\Users\Haider Thaer\OneDrive - Jamia Millia Islamia (A Central University)\Desktop\plm9 project\fragment-glide-dock_XP	fragment-glide-dock_XP_pv.maegz	972																				fragment-glide-dock_SP													F5110090035		1	2	1	1.600	56.000
	OTAVA-FRAGMENT-LIBRARY-ligprep_1-.sdf:856	17369	fragment-glide-dock_SP.2327	2023-10-13 17:06:41	2023-10-13 17:06:41			C:\Users\Haider Thaer\OneDrive - Jamia Millia Islamia (A Central University)\Desktop\plm9 project\fragment-glide-dock_XP	fragment-glide-dock_XP_pv.maegz	973																				fragment-glide-dock_SP													F7212600134		1	4	3	1.400	64.600
	OTAVA-FRAGMENT-LIBRARY-ligprep_1-.sdf:17	17370	fragment-glide-dock_SP.511	2023-10-13 17:06:41	2023-10-13 17:06:41			C:\Users\Haider Thaer\OneDrive - Jamia Millia Islamia (A Central University)\Desktop\plm9 project\fragment-glide-dock_XP	fragment-glide-dock_XP_pv.maegz	974																				fragment-glide-dock_SP													F9959611	HCl	1	3	2	2.000	51.000
	OTAVA-FRAGMENT-LIBRARY-ligprep_1-.sdf:9247	17371	fragment-glide-dock_SP.378	2023-10-13 17:06:41	2023-10-13 17:06:41			C:\Users\Haider Thaer\OneDrive - Jamia Millia Islamia (A Central University)\Desktop\plm9 project\fragment-glide-dock_XP	fragment-glide-dock_XP_pv.maegz	975																				fragment-glide-dock_SP													F1218315		1	1	1	2.200	28.700
	OTAVA-FRAGMENT-LIBRARY-ligprep_1-.sdf:3768	17372	fragment-glide-dock_SP.82	2023-10-13 17:06:41	2023-10-13 17:06:41			C:\Users\Haider Thaer\OneDrive - Jamia Millia Islamia (A Central University)\Desktop\plm9 project\fragment-glide-dock_XP	fragment-glide-dock_XP_pv.maegz	976																				fragment-glide-dock_SP													F7012250001		2	4	3	1.900	65.800
	OTAVA-FRAGMENT-LIBRARY-ligprep_1-.sdf:3368	17373	fragment-glide-dock_SP.794	2023-10-13 17:06:41	2023-10-13 17:06:41			C:\Users\Haider Thaer\OneDrive - Jamia Millia Islamia (A Central University)\Desktop\plm9 project\fragment-glide-dock_XP	fragment-glide-dock_XP_pv.maegz	977																				fragment-glide-dock_SP													F7017700654		1	3	0	2.100	60.200
	OTAVA-FRAGMENT-LIBRARY-ligprep_1-.sdf:3256	17374	fragment-glide-dock_SP.293	2023-10-13 17:06:41	2023-10-13 17:06:41			C:\Users\Haider Thaer\OneDrive - Jamia Millia Islamia (A Central University)\Desktop\plm9 project\fragment-glide-dock_XP	fragment-glide-dock_XP_pv.maegz	978																				fragment-glide-dock_SP													F7018801383		2	4	2	2.200	65.800
	OTAVA-FRAGMENT-LIBRARY-ligprep_1-.sdf:1208	17375	fragment-glide-dock_SP.351	2023-10-13 17:06:41	2023-10-13 17:06:41			C:\Users\Haider Thaer\OneDrive - Jamia Millia Islamia (A Central University)\Desktop\plm9 project\fragment-glide-dock_XP	fragment-glide-dock_XP_pv.maegz	979																				fragment-glide-dock_SP													F7128124		1	4	2	2.400	63.600
	OTAVA-FRAGMENT-LIBRARY-ligprep_1-.sdf:11237	17376	fragment-glide-dock_SP.341	2023-10-13 17:06:41	2023-10-13 17:06:41			C:\Users\Haider Thaer\OneDrive - Jamia Millia Islamia (A Central University)\Desktop\plm9 project\fragment-glide-dock_XP	fragment-glide-dock_XP_pv.maegz	980																				fragment-glide-dock_SP													F0115140033		1	3	0	2.600	46.500
	OTAVA-FRAGMENT-LIBRARY-ligprep_1-.sdf:4754	17377	fragment-glide-dock_SP.2613	2023-10-13 17:06:41	2023-10-13 17:06:41			C:\Users\Haider Thaer\OneDrive - Jamia Millia Islamia (A Central University)\Desktop\plm9 project\fragment-glide-dock_XP	fragment-glide-dock_XP_pv.maegz	981																				fragment-glide-dock_SP													F5740285		1	1	2	2.100	25.200
	OTAVA-FRAGMENT-LIBRARY-ligprep_1-.sdf:1029	17378	fragment-glide-dock_SP.444	2023-10-13 17:06:41	2023-10-13 17:06:41			C:\Users\Haider Thaer\OneDrive - Jamia Millia Islamia (A Central University)\Desktop\plm9 project\fragment-glide-dock_XP	fragment-glide-dock_XP_pv.maegz	982																				fragment-glide-dock_SP													F7139390		2	4	2	-0.600	67.000
	OTAVA-FRAGMENT-LIBRARY-ligprep_1-.sdf:6215	17379	fragment-glide-dock_SP.1585	2023-10-13 17:06:41	2023-10-13 17:06:41			C:\Users\Haider Thaer\OneDrive - Jamia Millia Islamia (A Central University)\Desktop\plm9 project\fragment-glide-dock_XP	fragment-glide-dock_XP_pv.maegz	983																				fragment-glide-dock_SP													F2840556		0	2	2	2.000	40.900
	OTAVA-FRAGMENT-LIBRARY-ligprep_1-.sdf:3476	17380	fragment-glide-dock_SP.110	2023-10-13 17:06:41	2023-10-13 17:06:41			C:\Users\Haider Thaer\OneDrive - Jamia Millia Islamia (A Central University)\Desktop\plm9 project\fragment-glide-dock_XP	fragment-glide-dock_XP_pv.maegz	984																				fragment-glide-dock_SP													F7016000571		1	4	1	1.200	57.100
	OTAVA-FRAGMENT-LIBRARY-ligprep_1-.sdf:7457	17381	fragment-glide-dock_SP.684	2023-10-13 17:06:41	2023-10-13 17:06:41			C:\Users\Haider Thaer\OneDrive - Jamia Millia Islamia (A Central University)\Desktop\plm9 project\fragment-glide-dock_XP	fragment-glide-dock_XP_pv.maegz	985																				fragment-glide-dock_SP													F1740543		0	4	1	1.800	46.800
	OTAVA-FRAGMENT-LIBRARY-ligprep_1-.sdf:10052	17382	fragment-glide-dock_SP.2101	2023-10-13 17:06:41	2023-10-13 17:06:41			C:\Users\Haider Thaer\OneDrive - Jamia Millia Islamia (A Central University)\Desktop\plm9 project\fragment-glide-dock_XP	fragment-glide-dock_XP_pv.maegz	986																				fragment-glide-dock_SP													F1089810		1	3	1	2.600	52.300
	OTAVA-FRAGMENT-LIBRARY-ligprep_1-.sdf:6177	17383	fragment-glide-dock_SP.278	2023-10-13 17:06:41	2023-10-13 17:06:41			C:\Users\Haider Thaer\OneDrive - Jamia Millia Islamia (A Central University)\Desktop\plm9 project\fragment-glide-dock_XP	fragment-glide-dock_XP_pv.maegz	987																				fragment-glide-dock_SP													F2894164		1	2	1	1.000	46.200
	OTAVA-FRAGMENT-LIBRARY-ligprep_1-.sdf:11511	17384	fragment-glide-dock_SP.1289	2023-10-13 17:06:41	2023-10-13 17:06:41			C:\Users\Haider Thaer\OneDrive - Jamia Millia Islamia (A Central University)\Desktop\plm9 project\fragment-glide-dock_XP	fragment-glide-dock_XP_pv.maegz	988																				fragment-glide-dock_SP													F0108440187	HCl	1	4	3	3.000	54.900
	OTAVA-FRAGMENT-LIBRARY-ligprep_1-.sdf:3277	17385	fragment-glide-dock_SP.177	2023-10-13 17:06:41	2023-10-13 17:06:41			C:\Users\Haider Thaer\OneDrive - Jamia Millia Islamia (A Central University)\Desktop\plm9 project\fragment-glide-dock_XP	fragment-glide-dock_XP_pv.maegz	989																				fragment-glide-dock_SP													F7018801285		2	4	2	1.800	65.800
	OTAVA-FRAGMENT-LIBRARY-ligprep_1-.sdf:8731	17386	fragment-glide-dock_SP.2235	2023-10-13 17:06:41	2023-10-13 17:06:41			C:\Users\Haider Thaer\OneDrive - Jamia Millia Islamia (A Central University)\Desktop\plm9 project\fragment-glide-dock_XP	fragment-glide-dock_XP_pv.maegz	990																				fragment-glide-dock_SP													F1312863		1	2	1	2.700	37.300
	OTAVA-FRAGMENT-LIBRARY-ligprep_1-.sdf:3238	17387	fragment-glide-dock_SP.1547	2023-10-13 17:06:41	2023-10-13 17:06:41			C:\Users\Haider Thaer\OneDrive - Jamia Millia Islamia (A Central University)\Desktop\plm9 project\fragment-glide-dock_XP	fragment-glide-dock_XP_pv.maegz	991																				fragment-glide-dock_SP													F7018811807		2	3	3	2.800	53.500
	OTAVA-FRAGMENT-LIBRARY-ligprep_1-.sdf:1123	17388	fragment-glide-dock_SP.2370	2023-10-13 17:06:41	2023-10-13 17:06:41			C:\Users\Haider Thaer\OneDrive - Jamia Millia Islamia (A Central University)\Desktop\plm9 project\fragment-glide-dock_XP	fragment-glide-dock_XP_pv.maegz	992																				fragment-glide-dock_SP													F7135307		2	3	3	1.800	66.400
	OTAVA-FRAGMENT-LIBRARY-ligprep_1-.sdf:1587	17389	fragment-glide-dock_SP.1497	2023-10-13 17:06:41	2023-10-13 17:06:41			C:\Users\Haider Thaer\OneDrive - Jamia Millia Islamia (A Central University)\Desktop\plm9 project\fragment-glide-dock_XP	fragment-glide-dock_XP_pv.maegz	993																				fragment-glide-dock_SP													F7119811248		0	3	1	2.100	38.800
	OTAVA-FRAGMENT-LIBRARY-ligprep_1-.sdf:10354	17390	fragment-glide-dock_SP.491	2023-10-13 17:06:41	2023-10-13 17:06:41			C:\Users\Haider Thaer\OneDrive - Jamia Millia Islamia (A Central University)\Desktop\plm9 project\fragment-glide-dock_XP	fragment-glide-dock_XP_pv.maegz	994																				fragment-glide-dock_SP													F1048790	HCl	2	2	1	1.200	55.100
	OTAVA-FRAGMENT-LIBRARY-ligprep_1-.sdf:9383	17391	fragment-glide-dock_SP.1018	2023-10-13 17:06:41	2023-10-13 17:06:41			C:\Users\Haider Thaer\OneDrive - Jamia Millia Islamia (A Central University)\Desktop\plm9 project\fragment-glide-dock_XP	fragment-glide-dock_XP_pv.maegz	995																				fragment-glide-dock_SP													F1191936	HCl	1	2	3	1.700	32.300
	OTAVA-FRAGMENT-LIBRARY-ligprep_1-.sdf:679	17392	fragment-glide-dock_SP.2428	2023-10-13 17:06:41	2023-10-13 17:06:41			C:\Users\Haider Thaer\OneDrive - Jamia Millia Islamia (A Central University)\Desktop\plm9 project\fragment-glide-dock_XP	fragment-glide-dock_XP_pv.maegz	996																				fragment-glide-dock_SP													F7218420726		2	3	2	1.400	71.100
	OTAVA-FRAGMENT-LIBRARY-ligprep_1-.sdf:8770	17393	fragment-glide-dock_SP.926	2023-10-13 17:06:41	2023-10-13 17:06:41			C:\Users\Haider Thaer\OneDrive - Jamia Millia Islamia (A Central University)\Desktop\plm9 project\fragment-glide-dock_XP	fragment-glide-dock_XP_pv.maegz	997																				fragment-glide-dock_SP													F1309262		1	2	3	1.800	70.200
	OTAVA-FRAGMENT-LIBRARY-ligprep_1-.sdf:4053	17394	fragment-glide-dock_SP.611	2023-10-13 17:06:41	2023-10-13 17:06:41			C:\Users\Haider Thaer\OneDrive - Jamia Millia Islamia (A Central University)\Desktop\plm9 project\fragment-glide-dock_XP	fragment-glide-dock_XP_pv.maegz	998																				fragment-glide-dock_SP													F6923388		2	2	1	0.000	55.100
	OTAVA-FRAGMENT-LIBRARY-ligprep_1-.sdf:1783	17395	fragment-glide-dock_SP.1885	2023-10-13 17:06:41	2023-10-13 17:06:41			C:\Users\Haider Thaer\OneDrive - Jamia Millia Islamia (A Central University)\Desktop\plm9 project\fragment-glide-dock_XP	fragment-glide-dock_XP_pv.maegz	999																				fragment-glide-dock_SP													F7118560799		1	3	1	0.200	63.300
	OTAVA-FRAGMENT-LIBRARY-ligprep_1-.sdf:1196	17396	fragment-glide-dock_SP.2551	2023-10-13 17:06:41	2023-10-13 17:06:41			C:\Users\Haider Thaer\OneDrive - Jamia Millia Islamia (A Central University)\Desktop\plm9 project\fragment-glide-dock_XP	fragment-glide-dock_XP_pv.maegz	1000																				fragment-glide-dock_SP													F7130064		1	4	3	1.100	74.700
	OTAVA-FRAGMENT-LIBRARY-ligprep_1-.sdf:5470	17397	fragment-glide-dock_SP.953	2023-10-13 17:06:41	2023-10-13 17:06:41			C:\Users\Haider Thaer\OneDrive - Jamia Millia Islamia (A Central University)\Desktop\plm9 project\fragment-glide-dock_XP	fragment-glide-dock_XP_pv.maegz	1001																				fragment-glide-dock_SP													F4051370		1	2	2	1.700	55.200
	OTAVA-FRAGMENT-LIBRARY-ligprep_1-.sdf:10618	17398	fragment-glide-dock_SP.1349	2023-10-13 17:06:41	2023-10-13 17:06:41			C:\Users\Haider Thaer\OneDrive - Jamia Millia Islamia (A Central University)\Desktop\plm9 project\fragment-glide-dock_XP	fragment-glide-dock_XP_pv.maegz	1002																				fragment-glide-dock_SP													F1016040		2	2	2	2.300	49.300
	OTAVA-FRAGMENT-LIBRARY-ligprep_1-.sdf:477	17399	fragment-glide-dock_SP.1565	2023-10-13 17:06:41	2023-10-13 17:06:41			C:\Users\Haider Thaer\OneDrive - Jamia Millia Islamia (A Central University)\Desktop\plm9 project\fragment-glide-dock_XP	fragment-glide-dock_XP_pv.maegz	1003																				fragment-glide-dock_SP													F7561898		3	3	3	1.500	78.400
	OTAVA-FRAGMENT-LIBRARY-ligprep_1-.sdf:9930	17400	fragment-glide-dock_SP.373	2023-10-13 17:06:41	2023-10-13 17:06:41			C:\Users\Haider Thaer\OneDrive - Jamia Millia Islamia (A Central University)\Desktop\plm9 project\fragment-glide-dock_XP	fragment-glide-dock_XP_pv.maegz	1004																				fragment-glide-dock_SP													F1111903	HCl	2	3	2	2.200	61.000
	OTAVA-FRAGMENT-LIBRARY-ligprep_1-.sdf:2519	17401	fragment-glide-dock_SP.1428	2023-10-13 17:06:41	2023-10-13 17:06:41			C:\Users\Haider Thaer\OneDrive - Jamia Millia Islamia (A Central University)\Desktop\plm9 project\fragment-glide-dock_XP	fragment-glide-dock_XP_pv.maegz	1005																				fragment-glide-dock_SP													F7020691775	HCl	2	2	2	1.100	55.100
	OTAVA-FRAGMENT-LIBRARY-ligprep_1-.sdf:5349	17402	fragment-glide-dock_SP.1149	2023-10-13 17:06:41	2023-10-13 17:06:41			C:\Users\Haider Thaer\OneDrive - Jamia Millia Islamia (A Central University)\Desktop\plm9 project\fragment-glide-dock_XP	fragment-glide-dock_XP_pv.maegz	1006																				fragment-glide-dock_SP													F4347302		1	2	2	2.100	56.700
	OTAVA-FRAGMENT-LIBRARY-ligprep_1-.sdf:7321	17403	fragment-glide-dock_SP.1177	2023-10-13 17:06:41	2023-10-13 17:06:41			C:\Users\Haider Thaer\OneDrive - Jamia Millia Islamia (A Central University)\Desktop\plm9 project\fragment-glide-dock_XP	fragment-glide-dock_XP_pv.maegz	1007																				fragment-glide-dock_SP													F1779850		1	1	1	2.700	20.200
	OTAVA-FRAGMENT-LIBRARY-ligprep_1-.sdf:1512	17404	fragment-glide-dock_SP.1421	2023-10-13 17:06:41	2023-10-13 17:06:41			C:\Users\Haider Thaer\OneDrive - Jamia Millia Islamia (A Central University)\Desktop\plm9 project\fragment-glide-dock_XP	fragment-glide-dock_XP_pv.maegz	1008																				fragment-glide-dock_SP													F7119846921		2	2	1	0.800	55.100
	OTAVA-FRAGMENT-LIBRARY-ligprep_1-.sdf:11505	17405	fragment-glide-dock_SP.1232	2023-10-13 17:06:41	2023-10-13 17:06:41			C:\Users\Haider Thaer\OneDrive - Jamia Millia Islamia (A Central University)\Desktop\plm9 project\fragment-glide-dock_XP	fragment-glide-dock_XP_pv.maegz	1009																				fragment-glide-dock_SP													F0108500001		2	4	3	1.600	65.800
	OTAVA-FRAGMENT-LIBRARY-ligprep_1-.sdf:9985	17406	fragment-glide-dock_SP.251	2023-10-13 17:06:41	2023-10-13 17:06:41			C:\Users\Haider Thaer\OneDrive - Jamia Millia Islamia (A Central University)\Desktop\plm9 project\fragment-glide-dock_XP	fragment-glide-dock_XP_pv.maegz	1010																				fragment-glide-dock_SP													F1101952		2	4	3	2.800	53.900
	OTAVA-FRAGMENT-LIBRARY-ligprep_1-.sdf:7357	17407	fragment-glide-dock_SP.862	2023-10-13 17:06:41	2023-10-13 17:06:41			C:\Users\Haider Thaer\OneDrive - Jamia Millia Islamia (A Central University)\Desktop\plm9 project\fragment-glide-dock_XP	fragment-glide-dock_XP_pv.maegz	1011																				fragment-glide-dock_SP													F1768537		2	2	2	3.000	40.700
	OTAVA-FRAGMENT-LIBRARY-ligprep_1-.sdf:406	17408	fragment-glide-dock_SP.2921	2023-10-13 17:06:41	2023-10-13 17:06:41			C:\Users\Haider Thaer\OneDrive - Jamia Millia Islamia (A Central University)\Desktop\plm9 project\fragment-glide-dock_XP	fragment-glide-dock_XP_pv.maegz	1012																				fragment-glide-dock_SP													F7569553		2	3	2	1.100	66.400
	OTAVA-FRAGMENT-LIBRARY-ligprep_1-.sdf:7333	17409	fragment-glide-dock_SP.1948	2023-10-13 17:06:41	2023-10-13 17:06:41			C:\Users\Haider Thaer\OneDrive - Jamia Millia Islamia (A Central University)\Desktop\plm9 project\fragment-glide-dock_XP	fragment-glide-dock_XP_pv.maegz	1013																				fragment-glide-dock_SP													F1779236		2	1	1	1.200	55.100
	OTAVA-FRAGMENT-LIBRARY-ligprep_1-.sdf:8385	17410	fragment-glide-dock_SP.2437	2023-10-13 17:06:41	2023-10-13 17:06:41			C:\Users\Haider Thaer\OneDrive - Jamia Millia Islamia (A Central University)\Desktop\plm9 project\fragment-glide-dock_XP	fragment-glide-dock_XP_pv.maegz	1014																				fragment-glide-dock_SP													F1433860		1	3	2	1.000	58.600
	OTAVA-FRAGMENT-LIBRARY-ligprep_1-.sdf:6592	17411	fragment-glide-dock_SP.1168	2023-10-13 17:06:41	2023-10-13 17:06:41			C:\Users\Haider Thaer\OneDrive - Jamia Millia Islamia (A Central University)\Desktop\plm9 project\fragment-glide-dock_XP	fragment-glide-dock_XP_pv.maegz	1015																				fragment-glide-dock_SP													F2223344		2	4	1	0.600	70.400
	OTAVA-FRAGMENT-LIBRARY-ligprep_1-.sdf:1122	17412	fragment-glide-dock_SP.582	2023-10-13 17:06:41	2023-10-13 17:06:41			C:\Users\Haider Thaer\OneDrive - Jamia Millia Islamia (A Central University)\Desktop\plm9 project\fragment-glide-dock_XP	fragment-glide-dock_XP_pv.maegz	1016																				fragment-glide-dock_SP													F7135308		2	3	3	2.300	66.400
	OTAVA-FRAGMENT-LIBRARY-ligprep_1-.sdf:8440	17413	fragment-glide-dock_SP.719	2023-10-13 17:06:41	2023-10-13 17:06:41			C:\Users\Haider Thaer\OneDrive - Jamia Millia Islamia (A Central University)\Desktop\plm9 project\fragment-glide-dock_XP	fragment-glide-dock_XP_pv.maegz	1017																				fragment-glide-dock_SP													F1392624		0	4	2	1.500	52.600
	OTAVA-FRAGMENT-LIBRARY-ligprep_1-.sdf:7477	17414	fragment-glide-dock_SP.1335	2023-10-13 17:06:41	2023-10-13 17:06:41			C:\Users\Haider Thaer\OneDrive - Jamia Millia Islamia (A Central University)\Desktop\plm9 project\fragment-glide-dock_XP	fragment-glide-dock_XP_pv.maegz	1018																				fragment-glide-dock_SP													F1737384		1	4	2	0.300	55.600
	OTAVA-FRAGMENT-LIBRARY-ligprep_1-.sdf:4183	17415	fragment-glide-dock_SP.2914	2023-10-13 17:06:41	2023-10-13 17:06:41			C:\Users\Haider Thaer\OneDrive - Jamia Millia Islamia (A Central University)\Desktop\plm9 project\fragment-glide-dock_XP	fragment-glide-dock_XP_pv.maegz	1019																				fragment-glide-dock_SP													F6667299		1	2	2	3.000	62.100
	OTAVA-FRAGMENT-LIBRARY-ligprep_1-.sdf:3220	17416	fragment-glide-dock_SP.1722	2023-10-13 17:06:41	2023-10-13 17:06:41			C:\Users\Haider Thaer\OneDrive - Jamia Millia Islamia (A Central University)\Desktop\plm9 project\fragment-glide-dock_XP	fragment-glide-dock_XP_pv.maegz	1020																				fragment-glide-dock_SP													F7018880323		2	4	2	2.300	75.000
	OTAVA-FRAGMENT-LIBRARY-ligprep_1-.sdf:966	17417	fragment-glide-dock_SP.1127	2023-10-13 17:06:41	2023-10-13 17:06:41			C:\Users\Haider Thaer\OneDrive - Jamia Millia Islamia (A Central University)\Desktop\plm9 project\fragment-glide-dock_XP	fragment-glide-dock_XP_pv.maegz	1021																				fragment-glide-dock_SP													F7210820038		2	4	2	2.600	30.500
	OTAVA-FRAGMENT-LIBRARY-ligprep_1-.sdf:10898	17418	fragment-glide-dock_SP.430	2023-10-13 17:06:41	2023-10-13 17:06:41			C:\Users\Haider Thaer\OneDrive - Jamia Millia Islamia (A Central University)\Desktop\plm9 project\fragment-glide-dock_XP	fragment-glide-dock_XP_pv.maegz	1022																				fragment-glide-dock_SP													F0129690035		2	2	2	2.800	40.700
	OTAVA-FRAGMENT-LIBRARY-ligprep_1-.sdf:2827	17419	fragment-glide-dock_SP.662	2023-10-13 17:06:41	2023-10-13 17:06:41			C:\Users\Haider Thaer\OneDrive - Jamia Millia Islamia (A Central University)\Desktop\plm9 project\fragment-glide-dock_XP	fragment-glide-dock_XP_pv.maegz	1023																				fragment-glide-dock_SP													F7020410400		1	4	1	-0.200	70.000
	OTAVA-FRAGMENT-LIBRARY-ligprep_1-.sdf:6823	17420	fragment-glide-dock_SP.475	2023-10-13 17:06:41	2023-10-13 17:06:41			C:\Users\Haider Thaer\OneDrive - Jamia Millia Islamia (A Central University)\Desktop\plm9 project\fragment-glide-dock_XP	fragment-glide-dock_XP_pv.maegz	1024																				fragment-glide-dock_SP													F2191124		1	3	1	2.000	64.900
	OTAVA-FRAGMENT-LIBRARY-ligprep_1-.sdf:11602	17421	fragment-glide-dock_SP.748	2023-10-13 17:06:41	2023-10-13 17:06:41			C:\Users\Haider Thaer\OneDrive - Jamia Millia Islamia (A Central University)\Desktop\plm9 project\fragment-glide-dock_XP	fragment-glide-dock_XP_pv.maegz	1025																				fragment-glide-dock_SP													F0104840058		2	4	3	1.600	65.800
	OTAVA-FRAGMENT-LIBRARY-ligprep_1-.sdf:521	17422	fragment-glide-dock_SP.2862	2023-10-13 17:06:41	2023-10-13 17:06:41			C:\Users\Haider Thaer\OneDrive - Jamia Millia Islamia (A Central University)\Desktop\plm9 project\fragment-glide-dock_XP	fragment-glide-dock_XP_pv.maegz	1026																				fragment-glide-dock_SP													F7561234		2	2	2	2.600	58.200
	OTAVA-FRAGMENT-LIBRARY-ligprep_1-.sdf:524	17423	fragment-glide-dock_SP.2827	2023-10-13 17:06:41	2023-10-13 17:06:41			C:\Users\Haider Thaer\OneDrive - Jamia Millia Islamia (A Central University)\Desktop\plm9 project\fragment-glide-dock_XP	fragment-glide-dock_XP_pv.maegz	1027																				fragment-glide-dock_SP													F7561217		2	2	2	2.900	58.200
	OTAVA-FRAGMENT-LIBRARY-ligprep_1-.sdf:9613	17424	fragment-glide-dock_SP.1700	2023-10-13 17:06:41	2023-10-13 17:06:41			C:\Users\Haider Thaer\OneDrive - Jamia Millia Islamia (A Central University)\Desktop\plm9 project\fragment-glide-dock_XP	fragment-glide-dock_XP_pv.maegz	1028																				fragment-glide-dock_SP													F1149690		2	2	2	2.100	53.100
	OTAVA-FRAGMENT-LIBRARY-ligprep_1-.sdf:676	17425	fragment-glide-dock_SP.1664	2023-10-13 17:06:41	2023-10-13 17:06:41			C:\Users\Haider Thaer\OneDrive - Jamia Millia Islamia (A Central University)\Desktop\plm9 project\fragment-glide-dock_XP	fragment-glide-dock_XP_pv.maegz	1029																				fragment-glide-dock_SP													F7263193		2	2	1	0.300	54.000
	OTAVA-FRAGMENT-LIBRARY-ligprep_1-.sdf:974	17426	fragment-glide-dock_SP.1401	2023-10-13 17:06:41	2023-10-13 17:06:41			C:\Users\Haider Thaer\OneDrive - Jamia Millia Islamia (A Central University)\Desktop\plm9 project\fragment-glide-dock_XP	fragment-glide-dock_XP_pv.maegz	1030																				fragment-glide-dock_SP													F7210770006		2	4	2	0.400	74.600
	OTAVA-FRAGMENT-LIBRARY-ligprep_1-.sdf:9194	17427	fragment-glide-dock_SP.1111	2023-10-13 17:06:41	2023-10-13 17:06:41			C:\Users\Haider Thaer\OneDrive - Jamia Millia Islamia (A Central University)\Desktop\plm9 project\fragment-glide-dock_XP	fragment-glide-dock_XP_pv.maegz	1031																				fragment-glide-dock_SP													F1220689		2	3	2	1.300	49.300
	OTAVA-FRAGMENT-LIBRARY-ligprep_1-.sdf:3046	17428	fragment-glide-dock_SP.495	2023-10-13 17:06:41	2023-10-13 17:06:41			C:\Users\Haider Thaer\OneDrive - Jamia Millia Islamia (A Central University)\Desktop\plm9 project\fragment-glide-dock_XP	fragment-glide-dock_XP_pv.maegz	1032																				fragment-glide-dock_SP													F7020300487		2	3	2	2.600	53.500
	OTAVA-FRAGMENT-LIBRARY-ligprep_1-.sdf:10566	17429	fragment-glide-dock_SP.2500	2023-10-13 17:06:41	2023-10-13 17:06:41			C:\Users\Haider Thaer\OneDrive - Jamia Millia Islamia (A Central University)\Desktop\plm9 project\fragment-glide-dock_XP	fragment-glide-dock_XP_pv.maegz	1033																				fragment-glide-dock_SP													F1016924		2	3	3	2.900	66.400
	OTAVA-FRAGMENT-LIBRARY-ligprep_1-.sdf:1195	17430	fragment-glide-dock_SP.1985	2023-10-13 17:06:41	2023-10-13 17:06:41			C:\Users\Haider Thaer\OneDrive - Jamia Millia Islamia (A Central University)\Desktop\plm9 project\fragment-glide-dock_XP	fragment-glide-dock_XP_pv.maegz	1034																				fragment-glide-dock_SP													F7130183		2	3	2	0.600	78.100
	OTAVA-FRAGMENT-LIBRARY-ligprep_1-.sdf:10275	17431	fragment-glide-dock_SP.42	2023-10-13 17:06:41	2023-10-13 17:06:41			C:\Users\Haider Thaer\OneDrive - Jamia Millia Islamia (A Central University)\Desktop\plm9 project\fragment-glide-dock_XP	fragment-glide-dock_XP_pv.maegz	1035																				fragment-glide-dock_SP													F1056358		1	2	2	1.300	37.900
	OTAVA-FRAGMENT-LIBRARY-ligprep_1-.sdf:7009	17432	fragment-glide-dock_SP.668	2023-10-13 17:06:41	2023-10-13 17:06:41			C:\Users\Haider Thaer\OneDrive - Jamia Millia Islamia (A Central University)\Desktop\plm9 project\fragment-glide-dock_XP	fragment-glide-dock_XP_pv.maegz	1036																				fragment-glide-dock_SP													F2049291		1	2	2	2.400	37.300
	OTAVA-FRAGMENT-LIBRARY-ligprep_1-.sdf:1366	17433	fragment-glide-dock_SP.2290	2023-10-13 17:06:41	2023-10-13 17:06:41			C:\Users\Haider Thaer\OneDrive - Jamia Millia Islamia (A Central University)\Desktop\plm9 project\fragment-glide-dock_XP	fragment-glide-dock_XP_pv.maegz	1037																				fragment-glide-dock_SP													F7119984893	HCl	2	2	2	1.300	59.100
	OTAVA-FRAGMENT-LIBRARY-ligprep_1-.sdf:9815	17434	fragment-glide-dock_SP.938	2023-10-13 17:06:41	2023-10-13 17:06:41			C:\Users\Haider Thaer\OneDrive - Jamia Millia Islamia (A Central University)\Desktop\plm9 project\fragment-glide-dock_XP	fragment-glide-dock_XP_pv.maegz	1038																				fragment-glide-dock_SP													F11186090		1	4	3	-0.300	78.500
	OTAVA-FRAGMENT-LIBRARY-ligprep_1-.sdf:5108	17435	fragment-glide-dock_SP.91	2023-10-13 17:06:41	2023-10-13 17:06:41			C:\Users\Haider Thaer\OneDrive - Jamia Millia Islamia (A Central University)\Desktop\plm9 project\fragment-glide-dock_XP	fragment-glide-dock_XP_pv.maegz	1039																				fragment-glide-dock_SP													F4787292		0	3	3	2.100	43.600
	OTAVA-FRAGMENT-LIBRARY-ligprep_1-.sdf:4578	17436	fragment-glide-dock_SP.2085	2023-10-13 17:06:41	2023-10-13 17:06:41			C:\Users\Haider Thaer\OneDrive - Jamia Millia Islamia (A Central University)\Desktop\plm9 project\fragment-glide-dock_XP	fragment-glide-dock_XP_pv.maegz	1040																				fragment-glide-dock_SP													F6052593		1	2	3	2.600	65.000
	OTAVA-FRAGMENT-LIBRARY-ligprep_1-.sdf:287	17437	fragment-glide-dock_SP.2595	2023-10-13 17:06:41	2023-10-13 17:06:41			C:\Users\Haider Thaer\OneDrive - Jamia Millia Islamia (A Central University)\Desktop\plm9 project\fragment-glide-dock_XP	fragment-glide-dock_XP_pv.maegz	1041																				fragment-glide-dock_SP													F7714310026		1	4	3	0.700	80.100
	OTAVA-FRAGMENT-LIBRARY-ligprep_1-.sdf:8371	17438	fragment-glide-dock_SP.433	2023-10-13 17:06:41	2023-10-13 17:06:41			C:\Users\Haider Thaer\OneDrive - Jamia Millia Islamia (A Central University)\Desktop\plm9 project\fragment-glide-dock_XP	fragment-glide-dock_XP_pv.maegz	1042																				fragment-glide-dock_SP													F1434314		1	3	3	2.600	74.300
	OTAVA-FRAGMENT-LIBRARY-ligprep_1-.sdf:3217	17439	fragment-glide-dock_SP.330	2023-10-13 17:06:41	2023-10-13 17:06:41			C:\Users\Haider Thaer\OneDrive - Jamia Millia Islamia (A Central University)\Desktop\plm9 project\fragment-glide-dock_XP	fragment-glide-dock_XP_pv.maegz	1043																				fragment-glide-dock_SP													F7018890424		1	4	1	-0.400	79.800
	OTAVA-FRAGMENT-LIBRARY-ligprep_1-.sdf:9298	17440	fragment-glide-dock_SP.643	2023-10-13 17:06:41	2023-10-13 17:06:41			C:\Users\Haider Thaer\OneDrive - Jamia Millia Islamia (A Central University)\Desktop\plm9 project\fragment-glide-dock_XP	fragment-glide-dock_XP_pv.maegz	1044																				fragment-glide-dock_SP													F1202782		2	4	3	0.800	64.700
	OTAVA-FRAGMENT-LIBRARY-ligprep_1-.sdf:639	17441	fragment-glide-dock_SP.2960	2023-10-13 17:06:41	2023-10-13 17:06:41			C:\Users\Haider Thaer\OneDrive - Jamia Millia Islamia (A Central University)\Desktop\plm9 project\fragment-glide-dock_XP	fragment-glide-dock_XP_pv.maegz	1045																				fragment-glide-dock_SP													F7415090007		2	2	3	1.300	55.100
	OTAVA-FRAGMENT-LIBRARY-ligprep_1-.sdf:5426	17442	fragment-glide-dock_SP.1650	2023-10-13 17:06:41	2023-10-13 17:06:41			C:\Users\Haider Thaer\OneDrive - Jamia Millia Islamia (A Central University)\Desktop\plm9 project\fragment-glide-dock_XP	fragment-glide-dock_XP_pv.maegz	1046																				fragment-glide-dock_SP													F4197141		2	3	2	1.500	67.600
	OTAVA-FRAGMENT-LIBRARY-ligprep_1-.sdf:8080	17443	fragment-glide-dock_SP.732	2023-10-13 17:06:41	2023-10-13 17:06:41			C:\Users\Haider Thaer\OneDrive - Jamia Millia Islamia (A Central University)\Desktop\plm9 project\fragment-glide-dock_XP	fragment-glide-dock_XP_pv.maegz	1047																				fragment-glide-dock_SP													F1499803		2	3	2	2.600	63.300
	OTAVA-FRAGMENT-LIBRARY-ligprep_1-.sdf:8584	17444	fragment-glide-dock_SP.1264	2023-10-13 17:06:41	2023-10-13 17:06:41			C:\Users\Haider Thaer\OneDrive - Jamia Millia Islamia (A Central University)\Desktop\plm9 project\fragment-glide-dock_XP	fragment-glide-dock_XP_pv.maegz	1048																				fragment-glide-dock_SP													F1362619		1	3	3	2.600	38.500
	OTAVA-FRAGMENT-LIBRARY-ligprep_1-.sdf:5291	17445	fragment-glide-dock_SP.1525	2023-10-13 17:06:41	2023-10-13 17:06:41			C:\Users\Haider Thaer\OneDrive - Jamia Millia Islamia (A Central University)\Desktop\plm9 project\fragment-glide-dock_XP	fragment-glide-dock_XP_pv.maegz	1049																				fragment-glide-dock_SP													F4388583		1	2	1	0.600	56.000
	OTAVA-FRAGMENT-LIBRARY-ligprep_1-.sdf:3675	17446	fragment-glide-dock_SP.1507	2023-10-13 17:06:41	2023-10-13 17:06:41			C:\Users\Haider Thaer\OneDrive - Jamia Millia Islamia (A Central University)\Desktop\plm9 project\fragment-glide-dock_XP	fragment-glide-dock_XP_pv.maegz	1050																				fragment-glide-dock_SP													F7013070020		0	4	2	2.600	59.300
	OTAVA-FRAGMENT-LIBRARY-ligprep_1-.sdf:5836	17447	fragment-glide-dock_SP.1560	2023-10-13 17:06:41	2023-10-13 17:06:41			C:\Users\Haider Thaer\OneDrive - Jamia Millia Islamia (A Central University)\Desktop\plm9 project\fragment-glide-dock_XP	fragment-glide-dock_XP_pv.maegz	1051																				fragment-glide-dock_SP													F3463649		2	3	1	1.300	73.400
	OTAVA-FRAGMENT-LIBRARY-ligprep_1-.sdf:2679	17448	fragment-glide-dock_SP.1245	2023-10-13 17:06:41	2023-10-13 17:06:41			C:\Users\Haider Thaer\OneDrive - Jamia Millia Islamia (A Central University)\Desktop\plm9 project\fragment-glide-dock_XP	fragment-glide-dock_XP_pv.maegz	1052																				fragment-glide-dock_SP													F7020610171	HCl	1	3	0	2.300	38.300
	OTAVA-FRAGMENT-LIBRARY-ligprep_1-.sdf:3265	17449	fragment-glide-dock_SP.534	2023-10-13 17:06:41	2023-10-13 17:06:41			C:\Users\Haider Thaer\OneDrive - Jamia Millia Islamia (A Central University)\Desktop\plm9 project\fragment-glide-dock_XP	fragment-glide-dock_XP_pv.maegz	1053																				fragment-glide-dock_SP													F7018801343		2	4	3	0.500	65.800
	OTAVA-FRAGMENT-LIBRARY-ligprep_1-.sdf:5647	17450	fragment-glide-dock_SP.1200	2023-10-13 17:06:41	2023-10-13 17:06:41			C:\Users\Haider Thaer\OneDrive - Jamia Millia Islamia (A Central University)\Desktop\plm9 project\fragment-glide-dock_XP	fragment-glide-dock_XP_pv.maegz	1054																				fragment-glide-dock_SP													F3651655		1	2	1	1.200	50.400
	OTAVA-FRAGMENT-LIBRARY-ligprep_1-.sdf:5706	17451	fragment-glide-dock_SP.2649	2023-10-13 17:06:41	2023-10-13 17:06:41			C:\Users\Haider Thaer\OneDrive - Jamia Millia Islamia (A Central University)\Desktop\plm9 project\fragment-glide-dock_XP	fragment-glide-dock_XP_pv.maegz	1055																				fragment-glide-dock_SP													F3611319		2	3	1	0.500	58.600
	OTAVA-FRAGMENT-LIBRARY-ligprep_1-.sdf:11603	17452	fragment-glide-dock_SP.1261	2023-10-13 17:06:41	2023-10-13 17:06:41			C:\Users\Haider Thaer\OneDrive - Jamia Millia Islamia (A Central University)\Desktop\plm9 project\fragment-glide-dock_XP	fragment-glide-dock_XP_pv.maegz	1056																				fragment-glide-dock_SP													F0104840052		2	4	3	0.800	79.000
	OTAVA-FRAGMENT-LIBRARY-ligprep_1-.sdf:6009	17453	fragment-glide-dock_SP.248	2023-10-13 17:06:41	2023-10-13 17:06:41			C:\Users\Haider Thaer\OneDrive - Jamia Millia Islamia (A Central University)\Desktop\plm9 project\fragment-glide-dock_XP	fragment-glide-dock_XP_pv.maegz	1057																				fragment-glide-dock_SP													F3353459	HCl	2	2	1	-0.100	67.700
	OTAVA-FRAGMENT-LIBRARY-ligprep_1-.sdf:11372	17454	fragment-glide-dock_SP.1901	2023-10-13 17:06:41	2023-10-13 17:06:41			C:\Users\Haider Thaer\OneDrive - Jamia Millia Islamia (A Central University)\Desktop\plm9 project\fragment-glide-dock_XP	fragment-glide-dock_XP_pv.maegz	1058																				fragment-glide-dock_SP													F0111170232		2	2	0	1.500	58.200
	OTAVA-FRAGMENT-LIBRARY-ligprep_1-.sdf:9174	17455	fragment-glide-dock_SP.2340	2023-10-13 17:06:41	2023-10-13 17:06:41			C:\Users\Haider Thaer\OneDrive - Jamia Millia Islamia (A Central University)\Desktop\plm9 project\fragment-glide-dock_XP	fragment-glide-dock_XP_pv.maegz	1059																				fragment-glide-dock_SP													F1232840		2	1	1	2.400	27.800
	OTAVA-FRAGMENT-LIBRARY-ligprep_1-.sdf:9842	17456	fragment-glide-dock_SP.126	2023-10-13 17:06:41	2023-10-13 17:06:41			C:\Users\Haider Thaer\OneDrive - Jamia Millia Islamia (A Central University)\Desktop\plm9 project\fragment-glide-dock_XP	fragment-glide-dock_XP_pv.maegz	1060																				fragment-glide-dock_SP													F11181162		2	3	1	1.600	65.500
	OTAVA-FRAGMENT-LIBRARY-ligprep_1-.sdf:9406	17457	fragment-glide-dock_SP.2294	2023-10-13 17:06:41	2023-10-13 17:06:41			C:\Users\Haider Thaer\OneDrive - Jamia Millia Islamia (A Central University)\Desktop\plm9 project\fragment-glide-dock_XP	fragment-glide-dock_XP_pv.maegz	1061																				fragment-glide-dock_SP													F1186302		1	4	3	1.500	64.800
	OTAVA-FRAGMENT-LIBRARY-ligprep_1-.sdf:4660	17458	fragment-glide-dock_SP.457	2023-10-13 17:06:41	2023-10-13 17:06:41			C:\Users\Haider Thaer\OneDrive - Jamia Millia Islamia (A Central University)\Desktop\plm9 project\fragment-glide-dock_XP	fragment-glide-dock_XP_pv.maegz	1062																				fragment-glide-dock_SP													F5974004		1	2	1	1.200	56.000
	OTAVA-FRAGMENT-LIBRARY-ligprep_1-.sdf:8283	17459	fragment-glide-dock_SP.1584	2023-10-13 17:06:41	2023-10-13 17:06:41			C:\Users\Haider Thaer\OneDrive - Jamia Millia Islamia (A Central University)\Desktop\plm9 project\fragment-glide-dock_XP	fragment-glide-dock_XP_pv.maegz	1063																				fragment-glide-dock_SP													F1437731		2	3	2	1.200	59.600
	OTAVA-FRAGMENT-LIBRARY-ligprep_1-.sdf:6169	17460	fragment-glide-dock_SP.1474	2023-10-13 17:06:41	2023-10-13 17:06:41			C:\Users\Haider Thaer\OneDrive - Jamia Millia Islamia (A Central University)\Desktop\plm9 project\fragment-glide-dock_XP	fragment-glide-dock_XP_pv.maegz	1064																				fragment-glide-dock_SP													F2924502		2	4	2	0.300	74.600
	OTAVA-FRAGMENT-LIBRARY-ligprep_1-.sdf:10603	17461	fragment-glide-dock_SP.2949	2023-10-13 17:06:41	2023-10-13 17:06:41			C:\Users\Haider Thaer\OneDrive - Jamia Millia Islamia (A Central University)\Desktop\plm9 project\fragment-glide-dock_XP	fragment-glide-dock_XP_pv.maegz	1065																				fragment-glide-dock_SP													F1016172		2	2	2	2.800	49.300
	OTAVA-FRAGMENT-LIBRARY-ligprep_1-.sdf:9931	17462	fragment-glide-dock_SP.1511	2023-10-13 17:06:41	2023-10-13 17:06:41			C:\Users\Haider Thaer\OneDrive - Jamia Millia Islamia (A Central University)\Desktop\plm9 project\fragment-glide-dock_XP	fragment-glide-dock_XP_pv.maegz	1066																				fragment-glide-dock_SP													F1111875		2	2	3	1.400	48.100
	OTAVA-FRAGMENT-LIBRARY-ligprep_1-.sdf:5492	17463	fragment-glide-dock_SP.842	2023-10-13 17:06:41	2023-10-13 17:06:41			C:\Users\Haider Thaer\OneDrive - Jamia Millia Islamia (A Central University)\Desktop\plm9 project\fragment-glide-dock_XP	fragment-glide-dock_XP_pv.maegz	1067																				fragment-glide-dock_SP													F4013798		1	4	2	1.500	63.600
	OTAVA-FRAGMENT-LIBRARY-ligprep_1-.sdf:9400	17464	fragment-glide-dock_SP.1833	2023-10-13 17:06:41	2023-10-13 17:06:41			C:\Users\Haider Thaer\OneDrive - Jamia Millia Islamia (A Central University)\Desktop\plm9 project\fragment-glide-dock_XP	fragment-glide-dock_XP_pv.maegz	1068																				fragment-glide-dock_SP													F1188443		2	2	3	0.700	46.300
	OTAVA-FRAGMENT-LIBRARY-ligprep_1-.sdf:3051	17465	fragment-glide-dock_SP.137	2023-10-13 17:06:41	2023-10-13 17:06:41			C:\Users\Haider Thaer\OneDrive - Jamia Millia Islamia (A Central University)\Desktop\plm9 project\fragment-glide-dock_XP	fragment-glide-dock_XP_pv.maegz	1069																				fragment-glide-dock_SP													F7020300458		2	4	2	1.600	65.800
	OTAVA-FRAGMENT-LIBRARY-ligprep_1-.sdf:10988	17466	fragment-glide-dock_SP.1740	2023-10-13 17:06:41	2023-10-13 17:06:41			C:\Users\Haider Thaer\OneDrive - Jamia Millia Islamia (A Central University)\Desktop\plm9 project\fragment-glide-dock_XP	fragment-glide-dock_XP_pv.maegz	1070																				fragment-glide-dock_SP													F0127460006		1	3	2	2.000	76.400
	OTAVA-FRAGMENT-LIBRARY-ligprep_1-.sdf:10426	17467	fragment-glide-dock_SP.1762	2023-10-13 17:06:41	2023-10-13 17:06:41			C:\Users\Haider Thaer\OneDrive - Jamia Millia Islamia (A Central University)\Desktop\plm9 project\fragment-glide-dock_XP	fragment-glide-dock_XP_pv.maegz	1071																				fragment-glide-dock_SP													F1042025		1	2	3	2.400	37.300
	OTAVA-FRAGMENT-LIBRARY-ligprep_1-.sdf:6581	17468	fragment-glide-dock_SP.2441	2023-10-13 17:06:41	2023-10-13 17:06:41			C:\Users\Haider Thaer\OneDrive - Jamia Millia Islamia (A Central University)\Desktop\plm9 project\fragment-glide-dock_XP	fragment-glide-dock_XP_pv.maegz	1072																				fragment-glide-dock_SP													F2227670		1	2	2	2.500	42.200
	OTAVA-FRAGMENT-LIBRARY-ligprep_1-.sdf:7725	17469	fragment-glide-dock_SP.309	2023-10-13 17:06:41	2023-10-13 17:06:41			C:\Users\Haider Thaer\OneDrive - Jamia Millia Islamia (A Central University)\Desktop\plm9 project\fragment-glide-dock_XP	fragment-glide-dock_XP_pv.maegz	1073																				fragment-glide-dock_SP													F1655089		1	3	2	1.900	58.700
	OTAVA-FRAGMENT-LIBRARY-ligprep_1-.sdf:7450	17470	fragment-glide-dock_SP.1717	2023-10-13 17:06:41	2023-10-13 17:06:41			C:\Users\Haider Thaer\OneDrive - Jamia Millia Islamia (A Central University)\Desktop\plm9 project\fragment-glide-dock_XP	fragment-glide-dock_XP_pv.maegz	1074																				fragment-glide-dock_SP													F1743042		1	4	2	2.500	55.600
	OTAVA-FRAGMENT-LIBRARY-ligprep_1-.sdf:2868	17471	fragment-glide-dock_SP.1586	2023-10-13 17:06:41	2023-10-13 17:06:41			C:\Users\Haider Thaer\OneDrive - Jamia Millia Islamia (A Central University)\Desktop\plm9 project\fragment-glide-dock_XP	fragment-glide-dock_XP_pv.maegz	1075																				fragment-glide-dock_SP													F7020410093	HCl	1	2	2	1.900	67.100
	OTAVA-FRAGMENT-LIBRARY-ligprep_1-.sdf:923	17472	fragment-glide-dock_SP.2875	2023-10-13 17:06:41	2023-10-13 17:06:41			C:\Users\Haider Thaer\OneDrive - Jamia Millia Islamia (A Central University)\Desktop\plm9 project\fragment-glide-dock_XP	fragment-glide-dock_XP_pv.maegz	1076																				fragment-glide-dock_SP													F7211800022		1	3	3	2.900	42.400
	OTAVA-FRAGMENT-LIBRARY-ligprep_1-.sdf:4077	17473	fragment-glide-dock_SP.1140	2023-10-13 17:06:41	2023-10-13 17:06:41			C:\Users\Haider Thaer\OneDrive - Jamia Millia Islamia (A Central University)\Desktop\plm9 project\fragment-glide-dock_XP	fragment-glide-dock_XP_pv.maegz	1077																				fragment-glide-dock_SP													F6921839		1	2	2	-0.200	52.300
	OTAVA-FRAGMENT-LIBRARY-ligprep_1-.sdf:5849	17474	fragment-glide-dock_SP.560	2023-10-13 17:06:41	2023-10-13 17:06:41			C:\Users\Haider Thaer\OneDrive - Jamia Millia Islamia (A Central University)\Desktop\plm9 project\fragment-glide-dock_XP	fragment-glide-dock_XP_pv.maegz	1078																				fragment-glide-dock_SP													F3463594		2	1	0	2.700	36.000
	OTAVA-FRAGMENT-LIBRARY-ligprep_1-.sdf:5204	17475	fragment-glide-dock_SP.2379	2023-10-13 17:06:41	2023-10-13 17:06:41			C:\Users\Haider Thaer\OneDrive - Jamia Millia Islamia (A Central University)\Desktop\plm9 project\fragment-glide-dock_XP	fragment-glide-dock_XP_pv.maegz	1079																				fragment-glide-dock_SP													F4435170	HCl	1	2	2	0.900	71.300
	OTAVA-FRAGMENT-LIBRARY-ligprep_1-.sdf:3025	17476	fragment-glide-dock_SP.1291	2023-10-13 17:06:41	2023-10-13 17:06:41			C:\Users\Haider Thaer\OneDrive - Jamia Millia Islamia (A Central University)\Desktop\plm9 project\fragment-glide-dock_XP	fragment-glide-dock_XP_pv.maegz	1080																				fragment-glide-dock_SP													F7020300711		3	4	3	2.300	73.700
	OTAVA-FRAGMENT-LIBRARY-ligprep_1-.sdf:8468	17477	fragment-glide-dock_SP.354	2023-10-13 17:06:41	2023-10-13 17:06:41			C:\Users\Haider Thaer\OneDrive - Jamia Millia Islamia (A Central University)\Desktop\plm9 project\fragment-glide-dock_XP	fragment-glide-dock_XP_pv.maegz	1081																				fragment-glide-dock_SP													F1375257		1	1	1	1.500	43.100
	OTAVA-FRAGMENT-LIBRARY-ligprep_1-.sdf:11509	17478	fragment-glide-dock_SP.2322	2023-10-13 17:06:41	2023-10-13 17:06:41			C:\Users\Haider Thaer\OneDrive - Jamia Millia Islamia (A Central University)\Desktop\plm9 project\fragment-glide-dock_XP	fragment-glide-dock_XP_pv.maegz	1082																				fragment-glide-dock_SP													F0108470151		1	3	3	2.800	49.400
	OTAVA-FRAGMENT-LIBRARY-ligprep_1-.sdf:4855	17479	fragment-glide-dock_SP.553	2023-10-13 17:06:41	2023-10-13 17:06:41			C:\Users\Haider Thaer\OneDrive - Jamia Millia Islamia (A Central University)\Desktop\plm9 project\fragment-glide-dock_XP	fragment-glide-dock_XP_pv.maegz	1083																				fragment-glide-dock_SP													F5108590		1	1	1	2.700	28.700
	OTAVA-FRAGMENT-LIBRARY-ligprep_1-.sdf:10928	17480	fragment-glide-dock_SP.485	2023-10-13 17:06:41	2023-10-13 17:06:41			C:\Users\Haider Thaer\OneDrive - Jamia Millia Islamia (A Central University)\Desktop\plm9 project\fragment-glide-dock_XP	fragment-glide-dock_XP_pv.maegz	1084																				fragment-glide-dock_SP													F0129620001		1	3	0	2.000	56.100
	OTAVA-FRAGMENT-LIBRARY-ligprep_1-.sdf:2800	17481	fragment-glide-dock_SP.1339	2023-10-13 17:06:41	2023-10-13 17:06:41			C:\Users\Haider Thaer\OneDrive - Jamia Millia Islamia (A Central University)\Desktop\plm9 project\fragment-glide-dock_XP	fragment-glide-dock_XP_pv.maegz	1085																				fragment-glide-dock_SP													F7020430959		2	2	2	1.300	55.100
	OTAVA-FRAGMENT-LIBRARY-ligprep_1-.sdf:4582	17482	fragment-glide-dock_SP.2998	2023-10-13 17:06:41	2023-10-13 17:06:41			C:\Users\Haider Thaer\OneDrive - Jamia Millia Islamia (A Central University)\Desktop\plm9 project\fragment-glide-dock_XP	fragment-glide-dock_XP_pv.maegz	1086																				fragment-glide-dock_SP													F6052578		1	2	3	2.500	64.200
	OTAVA-FRAGMENT-LIBRARY-ligprep_1-.sdf:7682	17483	fragment-glide-dock_SP.2142	2023-10-13 17:06:41	2023-10-13 17:06:41			C:\Users\Haider Thaer\OneDrive - Jamia Millia Islamia (A Central University)\Desktop\plm9 project\fragment-glide-dock_XP	fragment-glide-dock_XP_pv.maegz	1087																				fragment-glide-dock_SP													F1663938		1	3	3	1.700	66.500
	OTAVA-FRAGMENT-LIBRARY-ligprep_1-.sdf:4609	17484	fragment-glide-dock_SP.2718	2023-10-13 17:06:41	2023-10-13 17:06:41			C:\Users\Haider Thaer\OneDrive - Jamia Millia Islamia (A Central University)\Desktop\plm9 project\fragment-glide-dock_XP	fragment-glide-dock_XP_pv.maegz	1088																				fragment-glide-dock_SP													F6050976		1	2	3	2.400	46.900
	OTAVA-FRAGMENT-LIBRARY-ligprep_1-.sdf:253	17485	fragment-glide-dock_SP.1036	2023-10-13 17:06:41	2023-10-13 17:06:41			C:\Users\Haider Thaer\OneDrive - Jamia Millia Islamia (A Central University)\Desktop\plm9 project\fragment-glide-dock_XP	fragment-glide-dock_XP_pv.maegz	1089																				fragment-glide-dock_SP													F7719100016		2	3	1	1.200	63.300
	OTAVA-FRAGMENT-LIBRARY-ligprep_1-.sdf:4886	17486	fragment-glide-dock_SP.1386	2023-10-13 17:06:41	2023-10-13 17:06:41			C:\Users\Haider Thaer\OneDrive - Jamia Millia Islamia (A Central University)\Desktop\plm9 project\fragment-glide-dock_XP	fragment-glide-dock_XP_pv.maegz	1090																				fragment-glide-dock_SP													F5051530204		2	2	2	0.900	58.200
	OTAVA-FRAGMENT-LIBRARY-ligprep_1-.sdf:4911	17487	fragment-glide-dock_SP.2490	2023-10-13 17:06:41	2023-10-13 17:06:41			C:\Users\Haider Thaer\OneDrive - Jamia Millia Islamia (A Central University)\Desktop\plm9 project\fragment-glide-dock_XP	fragment-glide-dock_XP_pv.maegz	1091																				fragment-glide-dock_SP													F5031684		1	2	1	2.400	37.300
	OTAVA-FRAGMENT-LIBRARY-ligprep_1-.sdf:2421	17488	fragment-glide-dock_SP.1084	2023-10-13 17:06:41	2023-10-13 17:06:41			C:\Users\Haider Thaer\OneDrive - Jamia Millia Islamia (A Central University)\Desktop\plm9 project\fragment-glide-dock_XP	fragment-glide-dock_XP_pv.maegz	1092																				fragment-glide-dock_SP													F7110920915		0	3	2	2.000	42.400
[truncated: 1,910 more rows]
[truncated: 63 more columns]
