# Supplementary material for: Fragment-based virtual screening identifies novel leads against Plasmepsin IX (PlmIX) of Plasmodium falciparum: Homology modeling, molecular docking, and simulation approaches
Source: Front Pharmacol. 2024 May 23;15:1387629. doi: 10.3389/fphar.2024.1387629 (PMC11153788; doi:10.3389/fphar.2024.1387629)
Supplement: Supplementary file 1 [file DataSheet1.ZIP › plm9 suplementery files/ligands - Qikprop date.csv]

Stars	Title	Entry ID	Entry Name	Date Added	Date Modified	PDB TITLE	PDB format version	Source Path	Source File	Source File Index	prepared	prepared with version	created disulfur	AMP Numbering Scheme	converted selenomethionines	added terminal oxygens	preprocess pH	het states	Potential Energy-OPLS 2005	RMS Derivative-OPLS 2005	Max Derivative-OPLS 2005	Stretch Energy-OPLS 2005	Bend Energy-OPLS 2005	LJ-14 Energy-OPLS 2005	El-14 Energy-OPLS 2005	Van der Waals Energy-OPLS 2005	Electrostatic Energy-OPLS 2005	Dihedral Energy-OPLS 2005	target temperature	job name	grid version	gridbox xcent	gridbox ycent	gridbox zcent	gridbox xrange	gridbox yrange	gridbox zrange	gridbox ligxrange	gridbox ligyrange	gridbox ligzrange	grid type	receptor	Code	Saltdata	Number of H-Donors	Number of H-Acceptors	Number of Rotatable bonds	CLogP	PSA
	OTAVA-FRAGMENT-LIBRARY-ligprep_1-.sdf:10967_+_OTAVA-FRAGMENT-LIBRARY-ligprep_1-.sdf:4199	36581	breed-qikprop_1-out.1	2023-10-13 17:22:36	2023-10-13 17:22:36			C:\Users\Haider Thaer\OneDrive - Jamia Millia Islamia (A Central University)\Desktop\plm9 project\breed-qikprop_1	breed-qikprop_1-out.maegz	1
	OTAVA-FRAGMENT-LIBRARY-ligprep_1-.sdf:4199_+_OTAVA-FRAGMENT-LIBRARY-ligprep_1-.sdf:10967	36582	breed-qikprop_1-out.2	2023-10-13 17:22:36	2023-10-13 17:22:36			C:\Users\Haider Thaer\OneDrive - Jamia Millia Islamia (A Central University)\Desktop\plm9 project\breed-qikprop_1	breed-qikprop_1-out.maegz	2
	OTAVA-FRAGMENT-LIBRARY-ligprep_1-.sdf:4199_+_OTAVA-FRAGMENT-LIBRARY-ligprep_1-.sdf:10967	36583	breed-qikprop_1-out.3	2023-10-13 17:22:36	2023-10-13 17:22:36			C:\Users\Haider Thaer\OneDrive - Jamia Millia Islamia (A Central University)\Desktop\plm9 project\breed-qikprop_1	breed-qikprop_1-out.maegz	3
	OTAVA-FRAGMENT-LIBRARY-ligprep_1-.sdf:10967_+_OTAVA-FRAGMENT-LIBRARY-ligprep_1-.sdf:5318	36584	breed-qikprop_1-out.4	2023-10-13 17:22:36	2023-10-13 17:22:36			C:\Users\Haider Thaer\OneDrive - Jamia Millia Islamia (A Central University)\Desktop\plm9 project\breed-qikprop_1	breed-qikprop_1-out.maegz	4
	OTAVA-FRAGMENT-LIBRARY-ligprep_1-.sdf:5318_+_OTAVA-FRAGMENT-LIBRARY-ligprep_1-.sdf:10967	36585	breed-qikprop_1-out.5	2023-10-13 17:22:36	2023-10-13 17:22:36			C:\Users\Haider Thaer\OneDrive - Jamia Millia Islamia (A Central University)\Desktop\plm9 project\breed-qikprop_1	breed-qikprop_1-out.maegz	5
	OTAVA-FRAGMENT-LIBRARY-ligprep_1-.sdf:5318_+_OTAVA-FRAGMENT-LIBRARY-ligprep_1-.sdf:10967	36586	breed-qikprop_1-out.6	2023-10-13 17:22:36	2023-10-13 17:22:36			C:\Users\Haider Thaer\OneDrive - Jamia Millia Islamia (A Central University)\Desktop\plm9 project\breed-qikprop_1	breed-qikprop_1-out.maegz	6
	OTAVA-FRAGMENT-LIBRARY-ligprep_1-.sdf:10967_+_OTAVA-FRAGMENT-LIBRARY-ligprep_1-.sdf:5855	36587	breed-qikprop_1-out.7	2023-10-13 17:22:36	2023-10-13 17:22:36			C:\Users\Haider Thaer\OneDrive - Jamia Millia Islamia (A Central University)\Desktop\plm9 project\breed-qikprop_1	breed-qikprop_1-out.maegz	7
	OTAVA-FRAGMENT-LIBRARY-ligprep_1-.sdf:5855_+_OTAVA-FRAGMENT-LIBRARY-ligprep_1-.sdf:10967	36588	breed-qikprop_1-out.8	2023-10-13 17:22:36	2023-10-13 17:22:36			C:\Users\Haider Thaer\OneDrive - Jamia Millia Islamia (A Central University)\Desktop\plm9 project\breed-qikprop_1	breed-qikprop_1-out.maegz	8
	OTAVA-FRAGMENT-LIBRARY-ligprep_1-.sdf:5855_+_OTAVA-FRAGMENT-LIBRARY-ligprep_1-.sdf:10967	36589	breed-qikprop_1-out.9	2023-10-13 17:22:36	2023-10-13 17:22:36			C:\Users\Haider Thaer\OneDrive - Jamia Millia Islamia (A Central University)\Desktop\plm9 project\breed-qikprop_1	breed-qikprop_1-out.maegz	9
	OTAVA-FRAGMENT-LIBRARY-ligprep_1-.sdf:5855_+_OTAVA-FRAGMENT-LIBRARY-ligprep_1-.sdf:10967	36590	breed-qikprop_1-out.10	2023-10-13 17:22:36	2023-10-13 17:22:36			C:\Users\Haider Thaer\OneDrive - Jamia Millia Islamia (A Central University)\Desktop\plm9 project\breed-qikprop_1	breed-qikprop_1-out.maegz	10
	OTAVA-FRAGMENT-LIBRARY-ligprep_1-.sdf:5855_+_OTAVA-FRAGMENT-LIBRARY-ligprep_1-.sdf:10967	36591	breed-qikprop_1-out.11	2023-10-13 17:22:36	2023-10-13 17:22:36			C:\Users\Haider Thaer\OneDrive - Jamia Millia Islamia (A Central University)\Desktop\plm9 project\breed-qikprop_1	breed-qikprop_1-out.maegz	11
	OTAVA-FRAGMENT-LIBRARY-ligprep_1-.sdf:10967_+_OTAVA-FRAGMENT-LIBRARY-ligprep_1-.sdf:11330	36592	breed-qikprop_1-out.12	2023-10-13 17:22:36	2023-10-13 17:22:36			C:\Users\Haider Thaer\OneDrive - Jamia Millia Islamia (A Central University)\Desktop\plm9 project\breed-qikprop_1	breed-qikprop_1-out.maegz	12
	OTAVA-FRAGMENT-LIBRARY-ligprep_1-.sdf:11330_+_OTAVA-FRAGMENT-LIBRARY-ligprep_1-.sdf:10967	36593	breed-qikprop_1-out.13	2023-10-13 17:22:36	2023-10-13 17:22:36			C:\Users\Haider Thaer\OneDrive - Jamia Millia Islamia (A Central University)\Desktop\plm9 project\breed-qikprop_1	breed-qikprop_1-out.maegz	13
	OTAVA-FRAGMENT-LIBRARY-ligprep_1-.sdf:11330_+_OTAVA-FRAGMENT-LIBRARY-ligprep_1-.sdf:10967	36594	breed-qikprop_1-out.14	2023-10-13 17:22:36	2023-10-13 17:22:36			C:\Users\Haider Thaer\OneDrive - Jamia Millia Islamia (A Central University)\Desktop\plm9 project\breed-qikprop_1	breed-qikprop_1-out.maegz	14
	OTAVA-FRAGMENT-LIBRARY-ligprep_1-.sdf:11330_+_OTAVA-FRAGMENT-LIBRARY-ligprep_1-.sdf:10967	36595	breed-qikprop_1-out.15	2023-10-13 17:22:36	2023-10-13 17:22:36			C:\Users\Haider Thaer\OneDrive - Jamia Millia Islamia (A Central University)\Desktop\plm9 project\breed-qikprop_1	breed-qikprop_1-out.maegz	15
	OTAVA-FRAGMENT-LIBRARY-ligprep_1-.sdf:11330_+_OTAVA-FRAGMENT-LIBRARY-ligprep_1-.sdf:10967	36596	breed-qikprop_1-out.16	2023-10-13 17:22:36	2023-10-13 17:22:36			C:\Users\Haider Thaer\OneDrive - Jamia Millia Islamia (A Central University)\Desktop\plm9 project\breed-qikprop_1	breed-qikprop_1-out.maegz	16
	OTAVA-FRAGMENT-LIBRARY-ligprep_1-.sdf:10967_+_OTAVA-FRAGMENT-LIBRARY-ligprep_1-.sdf:10477	36597	breed-qikprop_1-out.17	2023-10-13 17:22:36	2023-10-13 17:22:36			C:\Users\Haider Thaer\OneDrive - Jamia Millia Islamia (A Central University)\Desktop\plm9 project\breed-qikprop_1	breed-qikprop_1-out.maegz	17
	OTAVA-FRAGMENT-LIBRARY-ligprep_1-.sdf:10477_+_OTAVA-FRAGMENT-LIBRARY-ligprep_1-.sdf:10967	36598	breed-qikprop_1-out.18	2023-10-13 17:22:36	2023-10-13 17:22:36			C:\Users\Haider Thaer\OneDrive - Jamia Millia Islamia (A Central University)\Desktop\plm9 project\breed-qikprop_1	breed-qikprop_1-out.maegz	18
	OTAVA-FRAGMENT-LIBRARY-ligprep_1-.sdf:10967_+_OTAVA-FRAGMENT-LIBRARY-ligprep_1-.sdf:11121	36599	breed-qikprop_1-out.19	2023-10-13 17:22:36	2023-10-13 17:22:36			C:\Users\Haider Thaer\OneDrive - Jamia Millia Islamia (A Central University)\Desktop\plm9 project\breed-qikprop_1	breed-qikprop_1-out.maegz	19
	OTAVA-FRAGMENT-LIBRARY-ligprep_1-.sdf:10967_+_OTAVA-FRAGMENT-LIBRARY-ligprep_1-.sdf:694	36600	breed-qikprop_1-out.20	2023-10-13 17:22:36	2023-10-13 17:22:36			C:\Users\Haider Thaer\OneDrive - Jamia Millia Islamia (A Central University)\Desktop\plm9 project\breed-qikprop_1	breed-qikprop_1-out.maegz	20
	OTAVA-FRAGMENT-LIBRARY-ligprep_1-.sdf:694_+_OTAVA-FRAGMENT-LIBRARY-ligprep_1-.sdf:10967	36601	breed-qikprop_1-out.21	2023-10-13 17:22:36	2023-10-13 17:22:36			C:\Users\Haider Thaer\OneDrive - Jamia Millia Islamia (A Central University)\Desktop\plm9 project\breed-qikprop_1	breed-qikprop_1-out.maegz	21
	OTAVA-FRAGMENT-LIBRARY-ligprep_1-.sdf:694_+_OTAVA-FRAGMENT-LIBRARY-ligprep_1-.sdf:10967	36602	breed-qikprop_1-out.22	2023-10-13 17:22:36	2023-10-13 17:22:36			C:\Users\Haider Thaer\OneDrive - Jamia Millia Islamia (A Central University)\Desktop\plm9 project\breed-qikprop_1	breed-qikprop_1-out.maegz	22
	OTAVA-FRAGMENT-LIBRARY-ligprep_1-.sdf:10967_+_OTAVA-FRAGMENT-LIBRARY-ligprep_1-.sdf:1522	36603	breed-qikprop_1-out.23	2023-10-13 17:22:36	2023-10-13 17:22:36			C:\Users\Haider Thaer\OneDrive - Jamia Millia Islamia (A Central University)\Desktop\plm9 project\breed-qikprop_1	breed-qikprop_1-out.maegz	23
	OTAVA-FRAGMENT-LIBRARY-ligprep_1-.sdf:1522_+_OTAVA-FRAGMENT-LIBRARY-ligprep_1-.sdf:10967	36604	breed-qikprop_1-out.24	2023-10-13 17:22:36	2023-10-13 17:22:36			C:\Users\Haider Thaer\OneDrive - Jamia Millia Islamia (A Central University)\Desktop\plm9 project\breed-qikprop_1	breed-qikprop_1-out.maegz	24
	OTAVA-FRAGMENT-LIBRARY-ligprep_1-.sdf:1522_+_OTAVA-FRAGMENT-LIBRARY-ligprep_1-.sdf:10967	36605	breed-qikprop_1-out.25	2023-10-13 17:22:36	2023-10-13 17:22:36			C:\Users\Haider Thaer\OneDrive - Jamia Millia Islamia (A Central University)\Desktop\plm9 project\breed-qikprop_1	breed-qikprop_1-out.maegz	25
	OTAVA-FRAGMENT-LIBRARY-ligprep_1-.sdf:1522_+_OTAVA-FRAGMENT-LIBRARY-ligprep_1-.sdf:10967	36606	breed-qikprop_1-out.26	2023-10-13 17:22:36	2023-10-13 17:22:36			C:\Users\Haider Thaer\OneDrive - Jamia Millia Islamia (A Central University)\Desktop\plm9 project\breed-qikprop_1	breed-qikprop_1-out.maegz	26
	OTAVA-FRAGMENT-LIBRARY-ligprep_1-.sdf:1522_+_OTAVA-FRAGMENT-LIBRARY-ligprep_1-.sdf:10967	36607	breed-qikprop_1-out.27	2023-10-13 17:22:36	2023-10-13 17:22:36			C:\Users\Haider Thaer\OneDrive - Jamia Millia Islamia (A Central University)\Desktop\plm9 project\breed-qikprop_1	breed-qikprop_1-out.maegz	27
	OTAVA-FRAGMENT-LIBRARY-ligprep_1-.sdf:1522_+_OTAVA-FRAGMENT-LIBRARY-ligprep_1-.sdf:10967	36608	breed-qikprop_1-out.28	2023-10-13 17:22:36	2023-10-13 17:22:36			C:\Users\Haider Thaer\OneDrive - Jamia Millia Islamia (A Central University)\Desktop\plm9 project\breed-qikprop_1	breed-qikprop_1-out.maegz	28
	OTAVA-FRAGMENT-LIBRARY-ligprep_1-.sdf:1522_+_OTAVA-FRAGMENT-LIBRARY-ligprep_1-.sdf:10967	36609	breed-qikprop_1-out.29	2023-10-13 17:22:36	2023-10-13 17:22:36			C:\Users\Haider Thaer\OneDrive - Jamia Millia Islamia (A Central University)\Desktop\plm9 project\breed-qikprop_1	breed-qikprop_1-out.maegz	29
	OTAVA-FRAGMENT-LIBRARY-ligprep_1-.sdf:10967_+_OTAVA-FRAGMENT-LIBRARY-ligprep_1-.sdf:11269	36610	breed-qikprop_1-out.30	2023-10-13 17:22:36	2023-10-13 17:22:36			C:\Users\Haider Thaer\OneDrive - Jamia Millia Islamia (A Central University)\Desktop\plm9 project\breed-qikprop_1	breed-qikprop_1-out.maegz	30
	OTAVA-FRAGMENT-LIBRARY-ligprep_1-.sdf:3139_+_OTAVA-FRAGMENT-LIBRARY-ligprep_1-.sdf:10967	36611	breed-qikprop_1-out.31	2023-10-13 17:22:36	2023-10-13 17:22:36			C:\Users\Haider Thaer\OneDrive - Jamia Millia Islamia (A Central University)\Desktop\plm9 project\breed-qikprop_1	breed-qikprop_1-out.maegz	31
	OTAVA-FRAGMENT-LIBRARY-ligprep_1-.sdf:3139_+_OTAVA-FRAGMENT-LIBRARY-ligprep_1-.sdf:10967	36612	breed-qikprop_1-out.32	2023-10-13 17:22:36	2023-10-13 17:22:36			C:\Users\Haider Thaer\OneDrive - Jamia Millia Islamia (A Central University)\Desktop\plm9 project\breed-qikprop_1	breed-qikprop_1-out.maegz	32
	OTAVA-FRAGMENT-LIBRARY-ligprep_1-.sdf:10967_+_OTAVA-FRAGMENT-LIBRARY-ligprep_1-.sdf:3724	36613	breed-qikprop_1-out.33	2023-10-13 17:22:36	2023-10-13 17:22:36			C:\Users\Haider Thaer\OneDrive - Jamia Millia Islamia (A Central University)\Desktop\plm9 project\breed-qikprop_1	breed-qikprop_1-out.maegz	33
	OTAVA-FRAGMENT-LIBRARY-ligprep_1-.sdf:3724_+_OTAVA-FRAGMENT-LIBRARY-ligprep_1-.sdf:10967	36614	breed-qikprop_1-out.34	2023-10-13 17:22:36	2023-10-13 17:22:36			C:\Users\Haider Thaer\OneDrive - Jamia Millia Islamia (A Central University)\Desktop\plm9 project\breed-qikprop_1	breed-qikprop_1-out.maegz	34
	OTAVA-FRAGMENT-LIBRARY-ligprep_1-.sdf:3724_+_OTAVA-FRAGMENT-LIBRARY-ligprep_1-.sdf:10967	36615	breed-qikprop_1-out.35	2023-10-13 17:22:36	2023-10-13 17:22:36			C:\Users\Haider Thaer\OneDrive - Jamia Millia Islamia (A Central University)\Desktop\plm9 project\breed-qikprop_1	breed-qikprop_1-out.maegz	35
	OTAVA-FRAGMENT-LIBRARY-ligprep_1-.sdf:10967_+_OTAVA-FRAGMENT-LIBRARY-ligprep_1-.sdf:4693	36616	breed-qikprop_1-out.36	2023-10-13 17:22:36	2023-10-13 17:22:36			C:\Users\Haider Thaer\OneDrive - Jamia Millia Islamia (A Central University)\Desktop\plm9 project\breed-qikprop_1	breed-qikprop_1-out.maegz	36
	OTAVA-FRAGMENT-LIBRARY-ligprep_1-.sdf:10967_+_OTAVA-FRAGMENT-LIBRARY-ligprep_1-.sdf:4693	36617	breed-qikprop_1-out.37	2023-10-13 17:22:36	2023-10-13 17:22:36			C:\Users\Haider Thaer\OneDrive - Jamia Millia Islamia (A Central University)\Desktop\plm9 project\breed-qikprop_1	breed-qikprop_1-out.maegz	37
	OTAVA-FRAGMENT-LIBRARY-ligprep_1-.sdf:4693_+_OTAVA-FRAGMENT-LIBRARY-ligprep_1-.sdf:10967	36618	breed-qikprop_1-out.38	2023-10-13 17:22:36	2023-10-13 17:22:36			C:\Users\Haider Thaer\OneDrive - Jamia Millia Islamia (A Central University)\Desktop\plm9 project\breed-qikprop_1	breed-qikprop_1-out.maegz	38
	OTAVA-FRAGMENT-LIBRARY-ligprep_1-.sdf:4693_+_OTAVA-FRAGMENT-LIBRARY-ligprep_1-.sdf:10967	36619	breed-qikprop_1-out.39	2023-10-13 17:22:36	2023-10-13 17:22:36			C:\Users\Haider Thaer\OneDrive - Jamia Millia Islamia (A Central University)\Desktop\plm9 project\breed-qikprop_1	breed-qikprop_1-out.maegz	39
	OTAVA-FRAGMENT-LIBRARY-ligprep_1-.sdf:10967_+_OTAVA-FRAGMENT-LIBRARY-ligprep_1-.sdf:2062	36620	breed-qikprop_1-out.40	2023-10-13 17:22:36	2023-10-13 17:22:36			C:\Users\Haider Thaer\OneDrive - Jamia Millia Islamia (A Central University)\Desktop\plm9 project\breed-qikprop_1	breed-qikprop_1-out.maegz	40
	OTAVA-FRAGMENT-LIBRARY-ligprep_1-.sdf:2062_+_OTAVA-FRAGMENT-LIBRARY-ligprep_1-.sdf:10967	36621	breed-qikprop_1-out.41	2023-10-13 17:22:36	2023-10-13 17:22:36			C:\Users\Haider Thaer\OneDrive - Jamia Millia Islamia (A Central University)\Desktop\plm9 project\breed-qikprop_1	breed-qikprop_1-out.maegz	41
	OTAVA-FRAGMENT-LIBRARY-ligprep_1-.sdf:10967_+_OTAVA-FRAGMENT-LIBRARY-ligprep_1-.sdf:8993	36622	breed-qikprop_1-out.42	2023-10-13 17:22:36	2023-10-13 17:22:36			C:\Users\Haider Thaer\OneDrive - Jamia Millia Islamia (A Central University)\Desktop\plm9 project\breed-qikprop_1	breed-qikprop_1-out.maegz	42
	OTAVA-FRAGMENT-LIBRARY-ligprep_1-.sdf:10967_+_OTAVA-FRAGMENT-LIBRARY-ligprep_1-.sdf:3717	36623	breed-qikprop_1-out.43	2023-10-13 17:22:36	2023-10-13 17:22:36			C:\Users\Haider Thaer\OneDrive - Jamia Millia Islamia (A Central University)\Desktop\plm9 project\breed-qikprop_1	breed-qikprop_1-out.maegz	43
	OTAVA-FRAGMENT-LIBRARY-ligprep_1-.sdf:10967_+_OTAVA-FRAGMENT-LIBRARY-ligprep_1-.sdf:3717	36624	breed-qikprop_1-out.44	2023-10-13 17:22:36	2023-10-13 17:22:36			C:\Users\Haider Thaer\OneDrive - Jamia Millia Islamia (A Central University)\Desktop\plm9 project\breed-qikprop_1	breed-qikprop_1-out.maegz	44
	OTAVA-FRAGMENT-LIBRARY-ligprep_1-.sdf:10967_+_OTAVA-FRAGMENT-LIBRARY-ligprep_1-.sdf:3482	36625	breed-qikprop_1-out.45	2023-10-13 17:22:36	2023-10-13 17:22:36			C:\Users\Haider Thaer\OneDrive - Jamia Millia Islamia (A Central University)\Desktop\plm9 project\breed-qikprop_1	breed-qikprop_1-out.maegz	45
	OTAVA-FRAGMENT-LIBRARY-ligprep_1-.sdf:3482_+_OTAVA-FRAGMENT-LIBRARY-ligprep_1-.sdf:10967	36626	breed-qikprop_1-out.46	2023-10-13 17:22:36	2023-10-13 17:22:36			C:\Users\Haider Thaer\OneDrive - Jamia Millia Islamia (A Central University)\Desktop\plm9 project\breed-qikprop_1	breed-qikprop_1-out.maegz	46
	OTAVA-FRAGMENT-LIBRARY-ligprep_1-.sdf:3482_+_OTAVA-FRAGMENT-LIBRARY-ligprep_1-.sdf:10967	36627	breed-qikprop_1-out.47	2023-10-13 17:22:36	2023-10-13 17:22:36			C:\Users\Haider Thaer\OneDrive - Jamia Millia Islamia (A Central University)\Desktop\plm9 project\breed-qikprop_1	breed-qikprop_1-out.maegz	47
	OTAVA-FRAGMENT-LIBRARY-ligprep_1-.sdf:3482_+_OTAVA-FRAGMENT-LIBRARY-ligprep_1-.sdf:10967	36628	breed-qikprop_1-out.48	2023-10-13 17:22:36	2023-10-13 17:22:36			C:\Users\Haider Thaer\OneDrive - Jamia Millia Islamia (A Central University)\Desktop\plm9 project\breed-qikprop_1	breed-qikprop_1-out.maegz	48
	OTAVA-FRAGMENT-LIBRARY-ligprep_1-.sdf:3482_+_OTAVA-FRAGMENT-LIBRARY-ligprep_1-.sdf:10967	36629	breed-qikprop_1-out.49	2023-10-13 17:22:36	2023-10-13 17:22:36			C:\Users\Haider Thaer\OneDrive - Jamia Millia Islamia (A Central University)\Desktop\plm9 project\breed-qikprop_1	breed-qikprop_1-out.maegz	49
	OTAVA-FRAGMENT-LIBRARY-ligprep_1-.sdf:10967_+_OTAVA-FRAGMENT-LIBRARY-ligprep_1-.sdf:963	36630	breed-qikprop_1-out.50	2023-10-13 17:22:36	2023-10-13 17:22:36			C:\Users\Haider Thaer\OneDrive - Jamia Millia Islamia (A Central University)\Desktop\plm9 project\breed-qikprop_1	breed-qikprop_1-out.maegz	50
	OTAVA-FRAGMENT-LIBRARY-ligprep_1-.sdf:963_+_OTAVA-FRAGMENT-LIBRARY-ligprep_1-.sdf:10967	36631	breed-qikprop_1-out.51	2023-10-13 17:22:36	2023-10-13 17:22:36			C:\Users\Haider Thaer\OneDrive - Jamia Millia Islamia (A Central University)\Desktop\plm9 project\breed-qikprop_1	breed-qikprop_1-out.maegz	51
	OTAVA-FRAGMENT-LIBRARY-ligprep_1-.sdf:963_+_OTAVA-FRAGMENT-LIBRARY-ligprep_1-.sdf:10967	36632	breed-qikprop_1-out.52	2023-10-13 17:22:36	2023-10-13 17:22:36			C:\Users\Haider Thaer\OneDrive - Jamia Millia Islamia (A Central University)\Desktop\plm9 project\breed-qikprop_1	breed-qikprop_1-out.maegz	52
	OTAVA-FRAGMENT-LIBRARY-ligprep_1-.sdf:10967_+_OTAVA-FRAGMENT-LIBRARY-ligprep_1-.sdf:963	36633	breed-qikprop_1-out.53	2023-10-13 17:22:36	2023-10-13 17:22:36			C:\Users\Haider Thaer\OneDrive - Jamia Millia Islamia (A Central University)\Desktop\plm9 project\breed-qikprop_1	breed-qikprop_1-out.maegz	53
	OTAVA-FRAGMENT-LIBRARY-ligprep_1-.sdf:963_+_OTAVA-FRAGMENT-LIBRARY-ligprep_1-.sdf:10967	36634	breed-qikprop_1-out.54	2023-10-13 17:22:36	2023-10-13 17:22:36			C:\Users\Haider Thaer\OneDrive - Jamia Millia Islamia (A Central University)\Desktop\plm9 project\breed-qikprop_1	breed-qikprop_1-out.maegz	54
	OTAVA-FRAGMENT-LIBRARY-ligprep_1-.sdf:963_+_OTAVA-FRAGMENT-LIBRARY-ligprep_1-.sdf:10967	36635	breed-qikprop_1-out.55	2023-10-13 17:22:36	2023-10-13 17:22:36			C:\Users\Haider Thaer\OneDrive - Jamia Millia Islamia (A Central University)\Desktop\plm9 project\breed-qikprop_1	breed-qikprop_1-out.maegz	55
	OTAVA-FRAGMENT-LIBRARY-ligprep_1-.sdf:10967_+_OTAVA-FRAGMENT-LIBRARY-ligprep_1-.sdf:11426	36636	breed-qikprop_1-out.56	2023-10-13 17:22:36	2023-10-13 17:22:36			C:\Users\Haider Thaer\OneDrive - Jamia Millia Islamia (A Central University)\Desktop\plm9 project\breed-qikprop_1	breed-qikprop_1-out.maegz	56
	OTAVA-FRAGMENT-LIBRARY-ligprep_1-.sdf:10967_+_OTAVA-FRAGMENT-LIBRARY-ligprep_1-.sdf:1521	36637	breed-qikprop_1-out.57	2023-10-13 17:22:36	2023-10-13 17:22:36			C:\Users\Haider Thaer\OneDrive - Jamia Millia Islamia (A Central University)\Desktop\plm9 project\breed-qikprop_1	breed-qikprop_1-out.maegz	57
	OTAVA-FRAGMENT-LIBRARY-ligprep_1-.sdf:10967_+_OTAVA-FRAGMENT-LIBRARY-ligprep_1-.sdf:5371	36638	breed-qikprop_1-out.58	2023-10-13 17:22:36	2023-10-13 17:22:36			C:\Users\Haider Thaer\OneDrive - Jamia Millia Islamia (A Central University)\Desktop\plm9 project\breed-qikprop_1	breed-qikprop_1-out.maegz	58
	OTAVA-FRAGMENT-LIBRARY-ligprep_1-.sdf:5371_+_OTAVA-FRAGMENT-LIBRARY-ligprep_1-.sdf:10967	36639	breed-qikprop_1-out.59	2023-10-13 17:22:36	2023-10-13 17:22:36			C:\Users\Haider Thaer\OneDrive - Jamia Millia Islamia (A Central University)\Desktop\plm9 project\breed-qikprop_1	breed-qikprop_1-out.maegz	59
	OTAVA-FRAGMENT-LIBRARY-ligprep_1-.sdf:5371_+_OTAVA-FRAGMENT-LIBRARY-ligprep_1-.sdf:10967	36640	breed-qikprop_1-out.60	2023-10-13 17:22:36	2023-10-13 17:22:36			C:\Users\Haider Thaer\OneDrive - Jamia Millia Islamia (A Central University)\Desktop\plm9 project\breed-qikprop_1	breed-qikprop_1-out.maegz	60
	OTAVA-FRAGMENT-LIBRARY-ligprep_1-.sdf:10967_+_OTAVA-FRAGMENT-LIBRARY-ligprep_1-.sdf:5371	36641	breed-qikprop_1-out.61	2023-10-13 17:22:36	2023-10-13 17:22:36			C:\Users\Haider Thaer\OneDrive - Jamia Millia Islamia (A Central University)\Desktop\plm9 project\breed-qikprop_1	breed-qikprop_1-out.maegz	61
	OTAVA-FRAGMENT-LIBRARY-ligprep_1-.sdf:10967_+_OTAVA-FRAGMENT-LIBRARY-ligprep_1-.sdf:5371	36642	breed-qikprop_1-out.62	2023-10-13 17:22:36	2023-10-13 17:22:36			C:\Users\Haider Thaer\OneDrive - Jamia Millia Islamia (A Central University)\Desktop\plm9 project\breed-qikprop_1	breed-qikprop_1-out.maegz	62
	OTAVA-FRAGMENT-LIBRARY-ligprep_1-.sdf:10967_+_OTAVA-FRAGMENT-LIBRARY-ligprep_1-.sdf:5371	36643	breed-qikprop_1-out.63	2023-10-13 17:22:36	2023-10-13 17:22:36			C:\Users\Haider Thaer\OneDrive - Jamia Millia Islamia (A Central University)\Desktop\plm9 project\breed-qikprop_1	breed-qikprop_1-out.maegz	63
	OTAVA-FRAGMENT-LIBRARY-ligprep_1-.sdf:5371_+_OTAVA-FRAGMENT-LIBRARY-ligprep_1-.sdf:10967	36644	breed-qikprop_1-out.64	2023-10-13 17:22:36	2023-10-13 17:22:36			C:\Users\Haider Thaer\OneDrive - Jamia Millia Islamia (A Central University)\Desktop\plm9 project\breed-qikprop_1	breed-qikprop_1-out.maegz	64
	OTAVA-FRAGMENT-LIBRARY-ligprep_1-.sdf:5371_+_OTAVA-FRAGMENT-LIBRARY-ligprep_1-.sdf:10967	36645	breed-qikprop_1-out.65	2023-10-13 17:22:36	2023-10-13 17:22:36			C:\Users\Haider Thaer\OneDrive - Jamia Millia Islamia (A Central University)\Desktop\plm9 project\breed-qikprop_1	breed-qikprop_1-out.maegz	65
	OTAVA-FRAGMENT-LIBRARY-ligprep_1-.sdf:5999_+_OTAVA-FRAGMENT-LIBRARY-ligprep_1-.sdf:10967	36646	breed-qikprop_1-out.66	2023-10-13 17:22:36	2023-10-13 17:22:36			C:\Users\Haider Thaer\OneDrive - Jamia Millia Islamia (A Central University)\Desktop\plm9 project\breed-qikprop_1	breed-qikprop_1-out.maegz	66
	OTAVA-FRAGMENT-LIBRARY-ligprep_1-.sdf:2761_+_OTAVA-FRAGMENT-LIBRARY-ligprep_1-.sdf:10967	36647	breed-qikprop_1-out.67	2023-10-13 17:22:36	2023-10-13 17:22:36			C:\Users\Haider Thaer\OneDrive - Jamia Millia Islamia (A Central University)\Desktop\plm9 project\breed-qikprop_1	breed-qikprop_1-out.maegz	67
	OTAVA-FRAGMENT-LIBRARY-ligprep_1-.sdf:2761_+_OTAVA-FRAGMENT-LIBRARY-ligprep_1-.sdf:10967	36648	breed-qikprop_1-out.68	2023-10-13 17:22:36	2023-10-13 17:22:36			C:\Users\Haider Thaer\OneDrive - Jamia Millia Islamia (A Central University)\Desktop\plm9 project\breed-qikprop_1	breed-qikprop_1-out.maegz	68
	OTAVA-FRAGMENT-LIBRARY-ligprep_1-.sdf:10967_+_OTAVA-FRAGMENT-LIBRARY-ligprep_1-.sdf:3411	36649	breed-qikprop_1-out.69	2023-10-13 17:22:36	2023-10-13 17:22:36			C:\Users\Haider Thaer\OneDrive - Jamia Millia Islamia (A Central University)\Desktop\plm9 project\breed-qikprop_1	breed-qikprop_1-out.maegz	69
	OTAVA-FRAGMENT-LIBRARY-ligprep_1-.sdf:10967_+_OTAVA-FRAGMENT-LIBRARY-ligprep_1-.sdf:3411	36650	breed-qikprop_1-out.70	2023-10-13 17:22:36	2023-10-13 17:22:36			C:\Users\Haider Thaer\OneDrive - Jamia Millia Islamia (A Central University)\Desktop\plm9 project\breed-qikprop_1	breed-qikprop_1-out.maegz	70
	OTAVA-FRAGMENT-LIBRARY-ligprep_1-.sdf:3411_+_OTAVA-FRAGMENT-LIBRARY-ligprep_1-.sdf:10967	36651	breed-qikprop_1-out.71	2023-10-13 17:22:36	2023-10-13 17:22:36			C:\Users\Haider Thaer\OneDrive - Jamia Millia Islamia (A Central University)\Desktop\plm9 project\breed-qikprop_1	breed-qikprop_1-out.maegz	71
	OTAVA-FRAGMENT-LIBRARY-ligprep_1-.sdf:10967_+_OTAVA-FRAGMENT-LIBRARY-ligprep_1-.sdf:26	36652	breed-qikprop_1-out.72	2023-10-13 17:22:36	2023-10-13 17:22:36			C:\Users\Haider Thaer\OneDrive - Jamia Millia Islamia (A Central University)\Desktop\plm9 project\breed-qikprop_1	breed-qikprop_1-out.maegz	72
	OTAVA-FRAGMENT-LIBRARY-ligprep_1-.sdf:26_+_OTAVA-FRAGMENT-LIBRARY-ligprep_1-.sdf:10967	36653	breed-qikprop_1-out.73	2023-10-13 17:22:36	2023-10-13 17:22:36			C:\Users\Haider Thaer\OneDrive - Jamia Millia Islamia (A Central University)\Desktop\plm9 project\breed-qikprop_1	breed-qikprop_1-out.maegz	73
	OTAVA-FRAGMENT-LIBRARY-ligprep_1-.sdf:898_+_OTAVA-FRAGMENT-LIBRARY-ligprep_1-.sdf:10967	36654	breed-qikprop_1-out.74	2023-10-13 17:22:36	2023-10-13 17:22:36			C:\Users\Haider Thaer\OneDrive - Jamia Millia Islamia (A Central University)\Desktop\plm9 project\breed-qikprop_1	breed-qikprop_1-out.maegz	74
	OTAVA-FRAGMENT-LIBRARY-ligprep_1-.sdf:898_+_OTAVA-FRAGMENT-LIBRARY-ligprep_1-.sdf:10967	36655	breed-qikprop_1-out.75	2023-10-13 17:22:36	2023-10-13 17:22:36			C:\Users\Haider Thaer\OneDrive - Jamia Millia Islamia (A Central University)\Desktop\plm9 project\breed-qikprop_1	breed-qikprop_1-out.maegz	75
	OTAVA-FRAGMENT-LIBRARY-ligprep_1-.sdf:10967_+_OTAVA-FRAGMENT-LIBRARY-ligprep_1-.sdf:3240	36656	breed-qikprop_1-out.76	2023-10-13 17:22:36	2023-10-13 17:22:36			C:\Users\Haider Thaer\OneDrive - Jamia Millia Islamia (A Central University)\Desktop\plm9 project\breed-qikprop_1	breed-qikprop_1-out.maegz	76
	OTAVA-FRAGMENT-LIBRARY-ligprep_1-.sdf:3240_+_OTAVA-FRAGMENT-LIBRARY-ligprep_1-.sdf:10967	36657	breed-qikprop_1-out.77	2023-10-13 17:22:36	2023-10-13 17:22:36			C:\Users\Haider Thaer\OneDrive - Jamia Millia Islamia (A Central University)\Desktop\plm9 project\breed-qikprop_1	breed-qikprop_1-out.maegz	77
	OTAVA-FRAGMENT-LIBRARY-ligprep_1-.sdf:3240_+_OTAVA-FRAGMENT-LIBRARY-ligprep_1-.sdf:10967	36658	breed-qikprop_1-out.78	2023-10-13 17:22:36	2023-10-13 17:22:36			C:\Users\Haider Thaer\OneDrive - Jamia Millia Islamia (A Central University)\Desktop\plm9 project\breed-qikprop_1	breed-qikprop_1-out.maegz	78
	OTAVA-FRAGMENT-LIBRARY-ligprep_1-.sdf:10967_+_OTAVA-FRAGMENT-LIBRARY-ligprep_1-.sdf:3247	36659	breed-qikprop_1-out.79	2023-10-13 17:22:36	2023-10-13 17:22:36			C:\Users\Haider Thaer\OneDrive - Jamia Millia Islamia (A Central University)\Desktop\plm9 project\breed-qikprop_1	breed-qikprop_1-out.maegz	79
	OTAVA-FRAGMENT-LIBRARY-ligprep_1-.sdf:3247_+_OTAVA-FRAGMENT-LIBRARY-ligprep_1-.sdf:10967	36660	breed-qikprop_1-out.80	2023-10-13 17:22:36	2023-10-13 17:22:36			C:\Users\Haider Thaer\OneDrive - Jamia Millia Islamia (A Central University)\Desktop\plm9 project\breed-qikprop_1	breed-qikprop_1-out.maegz	80
	OTAVA-FRAGMENT-LIBRARY-ligprep_1-.sdf:3247_+_OTAVA-FRAGMENT-LIBRARY-ligprep_1-.sdf:10967	36661	breed-qikprop_1-out.81	2023-10-13 17:22:36	2023-10-13 17:22:36			C:\Users\Haider Thaer\OneDrive - Jamia Millia Islamia (A Central University)\Desktop\plm9 project\breed-qikprop_1	breed-qikprop_1-out.maegz	81
	OTAVA-FRAGMENT-LIBRARY-ligprep_1-.sdf:10967_+_OTAVA-FRAGMENT-LIBRARY-ligprep_1-.sdf:3268	36662	breed-qikprop_1-out.82	2023-10-13 17:22:36	2023-10-13 17:22:36			C:\Users\Haider Thaer\OneDrive - Jamia Millia Islamia (A Central University)\Desktop\plm9 project\breed-qikprop_1	breed-qikprop_1-out.maegz	82
	OTAVA-FRAGMENT-LIBRARY-ligprep_1-.sdf:10967_+_OTAVA-FRAGMENT-LIBRARY-ligprep_1-.sdf:10746	36663	breed-qikprop_1-out.83	2023-10-13 17:22:36	2023-10-13 17:22:36			C:\Users\Haider Thaer\OneDrive - Jamia Millia Islamia (A Central University)\Desktop\plm9 project\breed-qikprop_1	breed-qikprop_1-out.maegz	83
	OTAVA-FRAGMENT-LIBRARY-ligprep_1-.sdf:10967_+_OTAVA-FRAGMENT-LIBRARY-ligprep_1-.sdf:7981	36664	breed-qikprop_1-out.84	2023-10-13 17:22:36	2023-10-13 17:22:36			C:\Users\Haider Thaer\OneDrive - Jamia Millia Islamia (A Central University)\Desktop\plm9 project\breed-qikprop_1	breed-qikprop_1-out.maegz	84
	OTAVA-FRAGMENT-LIBRARY-ligprep_1-.sdf:7981_+_OTAVA-FRAGMENT-LIBRARY-ligprep_1-.sdf:10967	36665	breed-qikprop_1-out.85	2023-10-13 17:22:36	2023-10-13 17:22:36			C:\Users\Haider Thaer\OneDrive - Jamia Millia Islamia (A Central University)\Desktop\plm9 project\breed-qikprop_1	breed-qikprop_1-out.maegz	85
	OTAVA-FRAGMENT-LIBRARY-ligprep_1-.sdf:7981_+_OTAVA-FRAGMENT-LIBRARY-ligprep_1-.sdf:10967	36666	breed-qikprop_1-out.86	2023-10-13 17:22:36	2023-10-13 17:22:36			C:\Users\Haider Thaer\OneDrive - Jamia Millia Islamia (A Central University)\Desktop\plm9 project\breed-qikprop_1	breed-qikprop_1-out.maegz	86
	OTAVA-FRAGMENT-LIBRARY-ligprep_1-.sdf:7981_+_OTAVA-FRAGMENT-LIBRARY-ligprep_1-.sdf:10967	36667	breed-qikprop_1-out.87	2023-10-13 17:22:36	2023-10-13 17:22:36			C:\Users\Haider Thaer\OneDrive - Jamia Millia Islamia (A Central University)\Desktop\plm9 project\breed-qikprop_1	breed-qikprop_1-out.maegz	87
	OTAVA-FRAGMENT-LIBRARY-ligprep_1-.sdf:10967_+_OTAVA-FRAGMENT-LIBRARY-ligprep_1-.sdf:7981	36668	breed-qikprop_1-out.88	2023-10-13 17:22:36	2023-10-13 17:22:36			C:\Users\Haider Thaer\OneDrive - Jamia Millia Islamia (A Central University)\Desktop\plm9 project\breed-qikprop_1	breed-qikprop_1-out.maegz	88
	OTAVA-FRAGMENT-LIBRARY-ligprep_1-.sdf:7981_+_OTAVA-FRAGMENT-LIBRARY-ligprep_1-.sdf:10967	36669	breed-qikprop_1-out.89	2023-10-13 17:22:36	2023-10-13 17:22:36			C:\Users\Haider Thaer\OneDrive - Jamia Millia Islamia (A Central University)\Desktop\plm9 project\breed-qikprop_1	breed-qikprop_1-out.maegz	89
	OTAVA-FRAGMENT-LIBRARY-ligprep_1-.sdf:7981_+_OTAVA-FRAGMENT-LIBRARY-ligprep_1-.sdf:10967	36670	breed-qikprop_1-out.90	2023-10-13 17:22:36	2023-10-13 17:22:36			C:\Users\Haider Thaer\OneDrive - Jamia Millia Islamia (A Central University)\Desktop\plm9 project\breed-qikprop_1	breed-qikprop_1-out.maegz	90
	OTAVA-FRAGMENT-LIBRARY-ligprep_1-.sdf:10220_+_OTAVA-FRAGMENT-LIBRARY-ligprep_1-.sdf:10967	36671	breed-qikprop_1-out.91	2023-10-13 17:22:36	2023-10-13 17:22:36			C:\Users\Haider Thaer\OneDrive - Jamia Millia Islamia (A Central University)\Desktop\plm9 project\breed-qikprop_1	breed-qikprop_1-out.maegz	91
	OTAVA-FRAGMENT-LIBRARY-ligprep_1-.sdf:10220_+_OTAVA-FRAGMENT-LIBRARY-ligprep_1-.sdf:10967	36672	breed-qikprop_1-out.92	2023-10-13 17:22:36	2023-10-13 17:22:36			C:\Users\Haider Thaer\OneDrive - Jamia Millia Islamia (A Central University)\Desktop\plm9 project\breed-qikprop_1	breed-qikprop_1-out.maegz	92
	OTAVA-FRAGMENT-LIBRARY-ligprep_1-.sdf:10967_+_OTAVA-FRAGMENT-LIBRARY-ligprep_1-.sdf:3278	36673	breed-qikprop_1-out.93	2023-10-13 17:22:36	2023-10-13 17:22:36			C:\Users\Haider Thaer\OneDrive - Jamia Millia Islamia (A Central University)\Desktop\plm9 project\breed-qikprop_1	breed-qikprop_1-out.maegz	93
	OTAVA-FRAGMENT-LIBRARY-ligprep_1-.sdf:10967_+_OTAVA-FRAGMENT-LIBRARY-ligprep_1-.sdf:4970	36674	breed-qikprop_1-out.94	2023-10-13 17:22:36	2023-10-13 17:22:36			C:\Users\Haider Thaer\OneDrive - Jamia Millia Islamia (A Central University)\Desktop\plm9 project\breed-qikprop_1	breed-qikprop_1-out.maegz	94
	OTAVA-FRAGMENT-LIBRARY-ligprep_1-.sdf:4970_+_OTAVA-FRAGMENT-LIBRARY-ligprep_1-.sdf:10967	36675	breed-qikprop_1-out.95	2023-10-13 17:22:36	2023-10-13 17:22:36			C:\Users\Haider Thaer\OneDrive - Jamia Millia Islamia (A Central University)\Desktop\plm9 project\breed-qikprop_1	breed-qikprop_1-out.maegz	95
	OTAVA-FRAGMENT-LIBRARY-ligprep_1-.sdf:10967_+_OTAVA-FRAGMENT-LIBRARY-ligprep_1-.sdf:4970	36676	breed-qikprop_1-out.96	2023-10-13 17:22:36	2023-10-13 17:22:36			C:\Users\Haider Thaer\OneDrive - Jamia Millia Islamia (A Central University)\Desktop\plm9 project\breed-qikprop_1	breed-qikprop_1-out.maegz	96
	OTAVA-FRAGMENT-LIBRARY-ligprep_1-.sdf:10967_+_OTAVA-FRAGMENT-LIBRARY-ligprep_1-.sdf:4970	36677	breed-qikprop_1-out.97	2023-10-13 17:22:36	2023-10-13 17:22:36			C:\Users\Haider Thaer\OneDrive - Jamia Millia Islamia (A Central University)\Desktop\plm9 project\breed-qikprop_1	breed-qikprop_1-out.maegz	97
	OTAVA-FRAGMENT-LIBRARY-ligprep_1-.sdf:4970_+_OTAVA-FRAGMENT-LIBRARY-ligprep_1-.sdf:10967	36678	breed-qikprop_1-out.98	2023-10-13 17:22:36	2023-10-13 17:22:36			C:\Users\Haider Thaer\OneDrive - Jamia Millia Islamia (A Central University)\Desktop\plm9 project\breed-qikprop_1	breed-qikprop_1-out.maegz	98
	OTAVA-FRAGMENT-LIBRARY-ligprep_1-.sdf:10967_+_OTAVA-FRAGMENT-LIBRARY-ligprep_1-.sdf:4970	36679	breed-qikprop_1-out.99	2023-10-13 17:22:36	2023-10-13 17:22:36			C:\Users\Haider Thaer\OneDrive - Jamia Millia Islamia (A Central University)\Desktop\plm9 project\breed-qikprop_1	breed-qikprop_1-out.maegz	99
	OTAVA-FRAGMENT-LIBRARY-ligprep_1-.sdf:4970_+_OTAVA-FRAGMENT-LIBRARY-ligprep_1-.sdf:10967	36680	breed-qikprop_1-out.100	2023-10-13 17:22:36	2023-10-13 17:22:36			C:\Users\Haider Thaer\OneDrive - Jamia Millia Islamia (A Central University)\Desktop\plm9 project\breed-qikprop_1	breed-qikprop_1-out.maegz	100
	OTAVA-FRAGMENT-LIBRARY-ligprep_1-.sdf:10967_+_OTAVA-FRAGMENT-LIBRARY-ligprep_1-.sdf:3274	36681	breed-qikprop_1-out.101	2023-10-13 17:22:36	2023-10-13 17:22:36			C:\Users\Haider Thaer\OneDrive - Jamia Millia Islamia (A Central University)\Desktop\plm9 project\breed-qikprop_1	breed-qikprop_1-out.maegz	101
	OTAVA-FRAGMENT-LIBRARY-ligprep_1-.sdf:10967_+_OTAVA-FRAGMENT-LIBRARY-ligprep_1-.sdf:3285	36682	breed-qikprop_1-out.102	2023-10-13 17:22:36	2023-10-13 17:22:36			C:\Users\Haider Thaer\OneDrive - Jamia Millia Islamia (A Central University)\Desktop\plm9 project\breed-qikprop_1	breed-qikprop_1-out.maegz	102
	OTAVA-FRAGMENT-LIBRARY-ligprep_1-.sdf:10967_+_OTAVA-FRAGMENT-LIBRARY-ligprep_1-.sdf:3286	36683	breed-qikprop_1-out.103	2023-10-13 17:22:36	2023-10-13 17:22:36			C:\Users\Haider Thaer\OneDrive - Jamia Millia Islamia (A Central University)\Desktop\plm9 project\breed-qikprop_1	breed-qikprop_1-out.maegz	103
	OTAVA-FRAGMENT-LIBRARY-ligprep_1-.sdf:10967_+_OTAVA-FRAGMENT-LIBRARY-ligprep_1-.sdf:3260	36684	breed-qikprop_1-out.104	2023-10-13 17:22:36	2023-10-13 17:22:36			C:\Users\Haider Thaer\OneDrive - Jamia Millia Islamia (A Central University)\Desktop\plm9 project\breed-qikprop_1	breed-qikprop_1-out.maegz	104
	OTAVA-FRAGMENT-LIBRARY-ligprep_1-.sdf:10967_+_OTAVA-FRAGMENT-LIBRARY-ligprep_1-.sdf:3259	36685	breed-qikprop_1-out.105	2023-10-13 17:22:36	2023-10-13 17:22:36			C:\Users\Haider Thaer\OneDrive - Jamia Millia Islamia (A Central University)\Desktop\plm9 project\breed-qikprop_1	breed-qikprop_1-out.maegz	105
	OTAVA-FRAGMENT-LIBRARY-ligprep_1-.sdf:10967_+_OTAVA-FRAGMENT-LIBRARY-ligprep_1-.sdf:1779	36686	breed-qikprop_1-out.106	2023-10-13 17:22:36	2023-10-13 17:22:36			C:\Users\Haider Thaer\OneDrive - Jamia Millia Islamia (A Central University)\Desktop\plm9 project\breed-qikprop_1	breed-qikprop_1-out.maegz	106
	OTAVA-FRAGMENT-LIBRARY-ligprep_1-.sdf:1779_+_OTAVA-FRAGMENT-LIBRARY-ligprep_1-.sdf:10967	36687	breed-qikprop_1-out.107	2023-10-13 17:22:36	2023-10-13 17:22:36			C:\Users\Haider Thaer\OneDrive - Jamia Millia Islamia (A Central University)\Desktop\plm9 project\breed-qikprop_1	breed-qikprop_1-out.maegz	107
	OTAVA-FRAGMENT-LIBRARY-ligprep_1-.sdf:1779_+_OTAVA-FRAGMENT-LIBRARY-ligprep_1-.sdf:10967	36688	breed-qikprop_1-out.108	2023-10-13 17:22:36	2023-10-13 17:22:36			C:\Users\Haider Thaer\OneDrive - Jamia Millia Islamia (A Central University)\Desktop\plm9 project\breed-qikprop_1	breed-qikprop_1-out.maegz	108
	OTAVA-FRAGMENT-LIBRARY-ligprep_1-.sdf:1779_+_OTAVA-FRAGMENT-LIBRARY-ligprep_1-.sdf:10967	36689	breed-qikprop_1-out.109	2023-10-13 17:22:36	2023-10-13 17:22:36			C:\Users\Haider Thaer\OneDrive - Jamia Millia Islamia (A Central University)\Desktop\plm9 project\breed-qikprop_1	breed-qikprop_1-out.maegz	109
	OTAVA-FRAGMENT-LIBRARY-ligprep_1-.sdf:1779_+_OTAVA-FRAGMENT-LIBRARY-ligprep_1-.sdf:10967	36690	breed-qikprop_1-out.110	2023-10-13 17:22:36	2023-10-13 17:22:36			C:\Users\Haider Thaer\OneDrive - Jamia Millia Islamia (A Central University)\Desktop\plm9 project\breed-qikprop_1	breed-qikprop_1-out.maegz	110
	OTAVA-FRAGMENT-LIBRARY-ligprep_1-.sdf:10967_+_OTAVA-FRAGMENT-LIBRARY-ligprep_1-.sdf:3270	36691	breed-qikprop_1-out.111	2023-10-13 17:22:36	2023-10-13 17:22:36			C:\Users\Haider Thaer\OneDrive - Jamia Millia Islamia (A Central University)\Desktop\plm9 project\breed-qikprop_1	breed-qikprop_1-out.maegz	111
	OTAVA-FRAGMENT-LIBRARY-ligprep_1-.sdf:3471_+_OTAVA-FRAGMENT-LIBRARY-ligprep_1-.sdf:10967	36692	breed-qikprop_1-out.112	2023-10-13 17:22:36	2023-10-13 17:22:36			C:\Users\Haider Thaer\OneDrive - Jamia Millia Islamia (A Central University)\Desktop\plm9 project\breed-qikprop_1	breed-qikprop_1-out.maegz	112
	OTAVA-FRAGMENT-LIBRARY-ligprep_1-.sdf:3471_+_OTAVA-FRAGMENT-LIBRARY-ligprep_1-.sdf:10967	36693	breed-qikprop_1-out.113	2023-10-13 17:22:36	2023-10-13 17:22:36			C:\Users\Haider Thaer\OneDrive - Jamia Millia Islamia (A Central University)\Desktop\plm9 project\breed-qikprop_1	breed-qikprop_1-out.maegz	113
	OTAVA-FRAGMENT-LIBRARY-ligprep_1-.sdf:10967_+_OTAVA-FRAGMENT-LIBRARY-ligprep_1-.sdf:3283	36694	breed-qikprop_1-out.114	2023-10-13 17:22:36	2023-10-13 17:22:36			C:\Users\Haider Thaer\OneDrive - Jamia Millia Islamia (A Central University)\Desktop\plm9 project\breed-qikprop_1	breed-qikprop_1-out.maegz	114
	OTAVA-FRAGMENT-LIBRARY-ligprep_1-.sdf:10967_+_OTAVA-FRAGMENT-LIBRARY-ligprep_1-.sdf:3271	36695	breed-qikprop_1-out.115	2023-10-13 17:22:36	2023-10-13 17:22:36			C:\Users\Haider Thaer\OneDrive - Jamia Millia Islamia (A Central University)\Desktop\plm9 project\breed-qikprop_1	breed-qikprop_1-out.maegz	115
	OTAVA-FRAGMENT-LIBRARY-ligprep_1-.sdf:10967_+_OTAVA-FRAGMENT-LIBRARY-ligprep_1-.sdf:4385	36696	breed-qikprop_1-out.116	2023-10-13 17:22:36	2023-10-13 17:22:36			C:\Users\Haider Thaer\OneDrive - Jamia Millia Islamia (A Central University)\Desktop\plm9 project\breed-qikprop_1	breed-qikprop_1-out.maegz	116
	OTAVA-FRAGMENT-LIBRARY-ligprep_1-.sdf:10967_+_OTAVA-FRAGMENT-LIBRARY-ligprep_1-.sdf:4385	36697	breed-qikprop_1-out.117	2023-10-13 17:22:36	2023-10-13 17:22:36			C:\Users\Haider Thaer\OneDrive - Jamia Millia Islamia (A Central University)\Desktop\plm9 project\breed-qikprop_1	breed-qikprop_1-out.maegz	117
	OTAVA-FRAGMENT-LIBRARY-ligprep_1-.sdf:4385_+_OTAVA-FRAGMENT-LIBRARY-ligprep_1-.sdf:10967	36698	breed-qikprop_1-out.118	2023-10-13 17:22:36	2023-10-13 17:22:36			C:\Users\Haider Thaer\OneDrive - Jamia Millia Islamia (A Central University)\Desktop\plm9 project\breed-qikprop_1	breed-qikprop_1-out.maegz	118
	OTAVA-FRAGMENT-LIBRARY-ligprep_1-.sdf:4385_+_OTAVA-FRAGMENT-LIBRARY-ligprep_1-.sdf:10967	36699	breed-qikprop_1-out.119	2023-10-13 17:22:36	2023-10-13 17:22:36			C:\Users\Haider Thaer\OneDrive - Jamia Millia Islamia (A Central University)\Desktop\plm9 project\breed-qikprop_1	breed-qikprop_1-out.maegz	119
	OTAVA-FRAGMENT-LIBRARY-ligprep_1-.sdf:4385_+_OTAVA-FRAGMENT-LIBRARY-ligprep_1-.sdf:10967	36700	breed-qikprop_1-out.120	2023-10-13 17:22:36	2023-10-13 17:22:36			C:\Users\Haider Thaer\OneDrive - Jamia Millia Islamia (A Central University)\Desktop\plm9 project\breed-qikprop_1	breed-qikprop_1-out.maegz	120
	OTAVA-FRAGMENT-LIBRARY-ligprep_1-.sdf:4385_+_OTAVA-FRAGMENT-LIBRARY-ligprep_1-.sdf:10967	36701	breed-qikprop_1-out.121	2023-10-13 17:22:36	2023-10-13 17:22:36			C:\Users\Haider Thaer\OneDrive - Jamia Millia Islamia (A Central University)\Desktop\plm9 project\breed-qikprop_1	breed-qikprop_1-out.maegz	121
	OTAVA-FRAGMENT-LIBRARY-ligprep_1-.sdf:10967_+_OTAVA-FRAGMENT-LIBRARY-ligprep_1-.sdf:5083	36702	breed-qikprop_1-out.122	2023-10-13 17:22:36	2023-10-13 17:22:36			C:\Users\Haider Thaer\OneDrive - Jamia Millia Islamia (A Central University)\Desktop\plm9 project\breed-qikprop_1	breed-qikprop_1-out.maegz	122
	OTAVA-FRAGMENT-LIBRARY-ligprep_1-.sdf:5083_+_OTAVA-FRAGMENT-LIBRARY-ligprep_1-.sdf:10967	36703	breed-qikprop_1-out.123	2023-10-13 17:22:36	2023-10-13 17:22:36			C:\Users\Haider Thaer\OneDrive - Jamia Millia Islamia (A Central University)\Desktop\plm9 project\breed-qikprop_1	breed-qikprop_1-out.maegz	123
	OTAVA-FRAGMENT-LIBRARY-ligprep_1-.sdf:5083_+_OTAVA-FRAGMENT-LIBRARY-ligprep_1-.sdf:10967	36704	breed-qikprop_1-out.124	2023-10-13 17:22:36	2023-10-13 17:22:36			C:\Users\Haider Thaer\OneDrive - Jamia Millia Islamia (A Central University)\Desktop\plm9 project\breed-qikprop_1	breed-qikprop_1-out.maegz	124
	OTAVA-FRAGMENT-LIBRARY-ligprep_1-.sdf:5083_+_OTAVA-FRAGMENT-LIBRARY-ligprep_1-.sdf:10967	36705	breed-qikprop_1-out.125	2023-10-13 17:22:36	2023-10-13 17:22:36			C:\Users\Haider Thaer\OneDrive - Jamia Millia Islamia (A Central University)\Desktop\plm9 project\breed-qikprop_1	breed-qikprop_1-out.maegz	125
	OTAVA-FRAGMENT-LIBRARY-ligprep_1-.sdf:5083_+_OTAVA-FRAGMENT-LIBRARY-ligprep_1-.sdf:10967	36706	breed-qikprop_1-out.126	2023-10-13 17:22:36	2023-10-13 17:22:36			C:\Users\Haider Thaer\OneDrive - Jamia Millia Islamia (A Central University)\Desktop\plm9 project\breed-qikprop_1	breed-qikprop_1-out.maegz	126
	OTAVA-FRAGMENT-LIBRARY-ligprep_1-.sdf:10967_+_OTAVA-FRAGMENT-LIBRARY-ligprep_1-.sdf:3280	36707	breed-qikprop_1-out.127	2023-10-13 17:22:36	2023-10-13 17:22:36			C:\Users\Haider Thaer\OneDrive - Jamia Millia Islamia (A Central University)\Desktop\plm9 project\breed-qikprop_1	breed-qikprop_1-out.maegz	127
	OTAVA-FRAGMENT-LIBRARY-ligprep_1-.sdf:6197_+_OTAVA-FRAGMENT-LIBRARY-ligprep_1-.sdf:10967	36708	breed-qikprop_1-out.128	2023-10-13 17:22:36	2023-10-13 17:22:36			C:\Users\Haider Thaer\OneDrive - Jamia Millia Islamia (A Central University)\Desktop\plm9 project\breed-qikprop_1	breed-qikprop_1-out.maegz	128
	OTAVA-FRAGMENT-LIBRARY-ligprep_1-.sdf:6197_+_OTAVA-FRAGMENT-LIBRARY-ligprep_1-.sdf:10967	36709	breed-qikprop_1-out.129	2023-10-13 17:22:36	2023-10-13 17:22:36			C:\Users\Haider Thaer\OneDrive - Jamia Millia Islamia (A Central University)\Desktop\plm9 project\breed-qikprop_1	breed-qikprop_1-out.maegz	129
	OTAVA-FRAGMENT-LIBRARY-ligprep_1-.sdf:3571_+_OTAVA-FRAGMENT-LIBRARY-ligprep_1-.sdf:10967	36710	breed-qikprop_1-out.130	2023-10-13 17:22:36	2023-10-13 17:22:36			C:\Users\Haider Thaer\OneDrive - Jamia Millia Islamia (A Central University)\Desktop\plm9 project\breed-qikprop_1	breed-qikprop_1-out.maegz	130
	OTAVA-FRAGMENT-LIBRARY-ligprep_1-.sdf:3571_+_OTAVA-FRAGMENT-LIBRARY-ligprep_1-.sdf:10967	36711	breed-qikprop_1-out.131	2023-10-13 17:22:36	2023-10-13 17:22:36			C:\Users\Haider Thaer\OneDrive - Jamia Millia Islamia (A Central University)\Desktop\plm9 project\breed-qikprop_1	breed-qikprop_1-out.maegz	131
	OTAVA-FRAGMENT-LIBRARY-ligprep_1-.sdf:3571_+_OTAVA-FRAGMENT-LIBRARY-ligprep_1-.sdf:10967	36712	breed-qikprop_1-out.132	2023-10-13 17:22:36	2023-10-13 17:22:36			C:\Users\Haider Thaer\OneDrive - Jamia Millia Islamia (A Central University)\Desktop\plm9 project\breed-qikprop_1	breed-qikprop_1-out.maegz	132
	OTAVA-FRAGMENT-LIBRARY-ligprep_1-.sdf:10967_+_OTAVA-FRAGMENT-LIBRARY-ligprep_1-.sdf:7875	36713	breed-qikprop_1-out.133	2023-10-13 17:22:36	2023-10-13 17:22:36			C:\Users\Haider Thaer\OneDrive - Jamia Millia Islamia (A Central University)\Desktop\plm9 project\breed-qikprop_1	breed-qikprop_1-out.maegz	133
	OTAVA-FRAGMENT-LIBRARY-ligprep_1-.sdf:7875_+_OTAVA-FRAGMENT-LIBRARY-ligprep_1-.sdf:10967	36714	breed-qikprop_1-out.134	2023-10-13 17:22:36	2023-10-13 17:22:36			C:\Users\Haider Thaer\OneDrive - Jamia Millia Islamia (A Central University)\Desktop\plm9 project\breed-qikprop_1	breed-qikprop_1-out.maegz	134
	OTAVA-FRAGMENT-LIBRARY-ligprep_1-.sdf:7875_+_OTAVA-FRAGMENT-LIBRARY-ligprep_1-.sdf:10967	36715	breed-qikprop_1-out.135	2023-10-13 17:22:36	2023-10-13 17:22:36			C:\Users\Haider Thaer\OneDrive - Jamia Millia Islamia (A Central University)\Desktop\plm9 project\breed-qikprop_1	breed-qikprop_1-out.maegz	135
	OTAVA-FRAGMENT-LIBRARY-ligprep_1-.sdf:7875_+_OTAVA-FRAGMENT-LIBRARY-ligprep_1-.sdf:10967	36716	breed-qikprop_1-out.136	2023-10-13 17:22:36	2023-10-13 17:22:36			C:\Users\Haider Thaer\OneDrive - Jamia Millia Islamia (A Central University)\Desktop\plm9 project\breed-qikprop_1	breed-qikprop_1-out.maegz	136
	OTAVA-FRAGMENT-LIBRARY-ligprep_1-.sdf:10967_+_OTAVA-FRAGMENT-LIBRARY-ligprep_1-.sdf:3279	36717	breed-qikprop_1-out.137	2023-10-13 17:22:36	2023-10-13 17:22:36			C:\Users\Haider Thaer\OneDrive - Jamia Millia Islamia (A Central University)\Desktop\plm9 project\breed-qikprop_1	breed-qikprop_1-out.maegz	137
	OTAVA-FRAGMENT-LIBRARY-ligprep_1-.sdf:10967_+_OTAVA-FRAGMENT-LIBRARY-ligprep_1-.sdf:3277	36718	breed-qikprop_1-out.138	2023-10-13 17:22:36	2023-10-13 17:22:36			C:\Users\Haider Thaer\OneDrive - Jamia Millia Islamia (A Central University)\Desktop\plm9 project\breed-qikprop_1	breed-qikprop_1-out.maegz	138
	OTAVA-FRAGMENT-LIBRARY-ligprep_1-.sdf:10967_+_OTAVA-FRAGMENT-LIBRARY-ligprep_1-.sdf:11505	36719	breed-qikprop_1-out.139	2023-10-13 17:22:36	2023-10-13 17:22:36			C:\Users\Haider Thaer\OneDrive - Jamia Millia Islamia (A Central University)\Desktop\plm9 project\breed-qikprop_1	breed-qikprop_1-out.maegz	139
	OTAVA-FRAGMENT-LIBRARY-ligprep_1-.sdf:10967_+_OTAVA-FRAGMENT-LIBRARY-ligprep_1-.sdf:11505	36720	breed-qikprop_1-out.140	2023-10-13 17:22:36	2023-10-13 17:22:36			C:\Users\Haider Thaer\OneDrive - Jamia Millia Islamia (A Central University)\Desktop\plm9 project\breed-qikprop_1	breed-qikprop_1-out.maegz	140
	OTAVA-FRAGMENT-LIBRARY-ligprep_1-.sdf:11505_+_OTAVA-FRAGMENT-LIBRARY-ligprep_1-.sdf:10967	36721	breed-qikprop_1-out.141	2023-10-13 17:22:36	2023-10-13 17:22:36			C:\Users\Haider Thaer\OneDrive - Jamia Millia Islamia (A Central University)\Desktop\plm9 project\breed-qikprop_1	breed-qikprop_1-out.maegz	141
	OTAVA-FRAGMENT-LIBRARY-ligprep_1-.sdf:11505_+_OTAVA-FRAGMENT-LIBRARY-ligprep_1-.sdf:10967	36722	breed-qikprop_1-out.142	2023-10-13 17:22:36	2023-10-13 17:22:36			C:\Users\Haider Thaer\OneDrive - Jamia Millia Islamia (A Central University)\Desktop\plm9 project\breed-qikprop_1	breed-qikprop_1-out.maegz	142
	OTAVA-FRAGMENT-LIBRARY-ligprep_1-.sdf:11509_+_OTAVA-FRAGMENT-LIBRARY-ligprep_1-.sdf:10967	36723	breed-qikprop_1-out.143	2023-10-13 17:22:36	2023-10-13 17:22:36			C:\Users\Haider Thaer\OneDrive - Jamia Millia Islamia (A Central University)\Desktop\plm9 project\breed-qikprop_1	breed-qikprop_1-out.maegz	143
	OTAVA-FRAGMENT-LIBRARY-ligprep_1-.sdf:10967_+_OTAVA-FRAGMENT-LIBRARY-ligprep_1-.sdf:3281	36724	breed-qikprop_1-out.144	2023-10-13 17:22:36	2023-10-13 17:22:36			C:\Users\Haider Thaer\OneDrive - Jamia Millia Islamia (A Central University)\Desktop\plm9 project\breed-qikprop_1	breed-qikprop_1-out.maegz	144
	OTAVA-FRAGMENT-LIBRARY-ligprep_1-.sdf:10967_+_OTAVA-FRAGMENT-LIBRARY-ligprep_1-.sdf:10475	36725	breed-qikprop_1-out.145	2023-10-13 17:22:36	2023-10-13 17:22:36			C:\Users\Haider Thaer\OneDrive - Jamia Millia Islamia (A Central University)\Desktop\plm9 project\breed-qikprop_1	breed-qikprop_1-out.maegz	145
	OTAVA-FRAGMENT-LIBRARY-ligprep_1-.sdf:10475_+_OTAVA-FRAGMENT-LIBRARY-ligprep_1-.sdf:10967	36726	breed-qikprop_1-out.146	2023-10-13 17:22:36	2023-10-13 17:22:36			C:\Users\Haider Thaer\OneDrive - Jamia Millia Islamia (A Central University)\Desktop\plm9 project\breed-qikprop_1	breed-qikprop_1-out.maegz	146
	OTAVA-FRAGMENT-LIBRARY-ligprep_1-.sdf:10475_+_OTAVA-FRAGMENT-LIBRARY-ligprep_1-.sdf:10967	36727	breed-qikprop_1-out.147	2023-10-13 17:22:36	2023-10-13 17:22:36			C:\Users\Haider Thaer\OneDrive - Jamia Millia Islamia (A Central University)\Desktop\plm9 project\breed-qikprop_1	breed-qikprop_1-out.maegz	147
	OTAVA-FRAGMENT-LIBRARY-ligprep_1-.sdf:4952_+_OTAVA-FRAGMENT-LIBRARY-ligprep_1-.sdf:10967	36728	breed-qikprop_1-out.148	2023-10-13 17:22:36	2023-10-13 17:22:36			C:\Users\Haider Thaer\OneDrive - Jamia Millia Islamia (A Central University)\Desktop\plm9 project\breed-qikprop_1	breed-qikprop_1-out.maegz	148
	OTAVA-FRAGMENT-LIBRARY-ligprep_1-.sdf:4952_+_OTAVA-FRAGMENT-LIBRARY-ligprep_1-.sdf:10967	36729	breed-qikprop_1-out.149	2023-10-13 17:22:36	2023-10-13 17:22:36			C:\Users\Haider Thaer\OneDrive - Jamia Millia Islamia (A Central University)\Desktop\plm9 project\breed-qikprop_1	breed-qikprop_1-out.maegz	149
	OTAVA-FRAGMENT-LIBRARY-ligprep_1-.sdf:10967_+_OTAVA-FRAGMENT-LIBRARY-ligprep_1-.sdf:9399	36730	breed-qikprop_1-out.150	2023-10-13 17:22:36	2023-10-13 17:22:36			C:\Users\Haider Thaer\OneDrive - Jamia Millia Islamia (A Central University)\Desktop\plm9 project\breed-qikprop_1	breed-qikprop_1-out.maegz	150
	OTAVA-FRAGMENT-LIBRARY-ligprep_1-.sdf:10967_+_OTAVA-FRAGMENT-LIBRARY-ligprep_1-.sdf:9399	36731	breed-qikprop_1-out.151	2023-10-13 17:22:36	2023-10-13 17:22:36			C:\Users\Haider Thaer\OneDrive - Jamia Millia Islamia (A Central University)\Desktop\plm9 project\breed-qikprop_1	breed-qikprop_1-out.maegz	151
	OTAVA-FRAGMENT-LIBRARY-ligprep_1-.sdf:9399_+_OTAVA-FRAGMENT-LIBRARY-ligprep_1-.sdf:10967	36732	breed-qikprop_1-out.152	2023-10-13 17:22:36	2023-10-13 17:22:36			C:\Users\Haider Thaer\OneDrive - Jamia Millia Islamia (A Central University)\Desktop\plm9 project\breed-qikprop_1	breed-qikprop_1-out.maegz	152
	OTAVA-FRAGMENT-LIBRARY-ligprep_1-.sdf:9399_+_OTAVA-FRAGMENT-LIBRARY-ligprep_1-.sdf:10967	36733	breed-qikprop_1-out.153	2023-10-13 17:22:36	2023-10-13 17:22:36			C:\Users\Haider Thaer\OneDrive - Jamia Millia Islamia (A Central University)\Desktop\plm9 project\breed-qikprop_1	breed-qikprop_1-out.maegz	153
	OTAVA-FRAGMENT-LIBRARY-ligprep_1-.sdf:10967_+_OTAVA-FRAGMENT-LIBRARY-ligprep_1-.sdf:234	36734	breed-qikprop_1-out.154	2023-10-13 17:22:36	2023-10-13 17:22:36			C:\Users\Haider Thaer\OneDrive - Jamia Millia Islamia (A Central University)\Desktop\plm9 project\breed-qikprop_1	breed-qikprop_1-out.maegz	154
	OTAVA-FRAGMENT-LIBRARY-ligprep_1-.sdf:234_+_OTAVA-FRAGMENT-LIBRARY-ligprep_1-.sdf:10967	36735	breed-qikprop_1-out.155	2023-10-13 17:22:36	2023-10-13 17:22:36			C:\Users\Haider Thaer\OneDrive - Jamia Millia Islamia (A Central University)\Desktop\plm9 project\breed-qikprop_1	breed-qikprop_1-out.maegz	155
	OTAVA-FRAGMENT-LIBRARY-ligprep_1-.sdf:10967_+_OTAVA-FRAGMENT-LIBRARY-ligprep_1-.sdf:3241	36736	breed-qikprop_1-out.156	2023-10-13 17:22:36	2023-10-13 17:22:36			C:\Users\Haider Thaer\OneDrive - Jamia Millia Islamia (A Central University)\Desktop\plm9 project\breed-qikprop_1	breed-qikprop_1-out.maegz	156
	OTAVA-FRAGMENT-LIBRARY-ligprep_1-.sdf:3241_+_OTAVA-FRAGMENT-LIBRARY-ligprep_1-.sdf:10967	36737	breed-qikprop_1-out.157	2023-10-13 17:22:36	2023-10-13 17:22:36			C:\Users\Haider Thaer\OneDrive - Jamia Millia Islamia (A Central University)\Desktop\plm9 project\breed-qikprop_1	breed-qikprop_1-out.maegz	157
	OTAVA-FRAGMENT-LIBRARY-ligprep_1-.sdf:3241_+_OTAVA-FRAGMENT-LIBRARY-ligprep_1-.sdf:10967	36738	breed-qikprop_1-out.158	2023-10-13 17:22:36	2023-10-13 17:22:36			C:\Users\Haider Thaer\OneDrive - Jamia Millia Islamia (A Central University)\Desktop\plm9 project\breed-qikprop_1	breed-qikprop_1-out.maegz	158
	OTAVA-FRAGMENT-LIBRARY-ligprep_1-.sdf:3241_+_OTAVA-FRAGMENT-LIBRARY-ligprep_1-.sdf:10967	36739	breed-qikprop_1-out.159	2023-10-13 17:22:36	2023-10-13 17:22:36			C:\Users\Haider Thaer\OneDrive - Jamia Millia Islamia (A Central University)\Desktop\plm9 project\breed-qikprop_1	breed-qikprop_1-out.maegz	159
	OTAVA-FRAGMENT-LIBRARY-ligprep_1-.sdf:3241_+_OTAVA-FRAGMENT-LIBRARY-ligprep_1-.sdf:10967	36740	breed-qikprop_1-out.160	2023-10-13 17:22:36	2023-10-13 17:22:36			C:\Users\Haider Thaer\OneDrive - Jamia Millia Islamia (A Central University)\Desktop\plm9 project\breed-qikprop_1	breed-qikprop_1-out.maegz	160
	OTAVA-FRAGMENT-LIBRARY-ligprep_1-.sdf:6853_+_OTAVA-FRAGMENT-LIBRARY-ligprep_1-.sdf:10967	36741	breed-qikprop_1-out.161	2023-10-13 17:22:36	2023-10-13 17:22:36			C:\Users\Haider Thaer\OneDrive - Jamia Millia Islamia (A Central University)\Desktop\plm9 project\breed-qikprop_1	breed-qikprop_1-out.maegz	161
	OTAVA-FRAGMENT-LIBRARY-ligprep_1-.sdf:6853_+_OTAVA-FRAGMENT-LIBRARY-ligprep_1-.sdf:10967	36742	breed-qikprop_1-out.162	2023-10-13 17:22:36	2023-10-13 17:22:36			C:\Users\Haider Thaer\OneDrive - Jamia Millia Islamia (A Central University)\Desktop\plm9 project\breed-qikprop_1	breed-qikprop_1-out.maegz	162
	OTAVA-FRAGMENT-LIBRARY-ligprep_1-.sdf:10478_+_OTAVA-FRAGMENT-LIBRARY-ligprep_1-.sdf:10967	36743	breed-qikprop_1-out.163	2023-10-13 17:22:36	2023-10-13 17:22:36			C:\Users\Haider Thaer\OneDrive - Jamia Millia Islamia (A Central University)\Desktop\plm9 project\breed-qikprop_1	breed-qikprop_1-out.maegz	163
	OTAVA-FRAGMENT-LIBRARY-ligprep_1-.sdf:10478_+_OTAVA-FRAGMENT-LIBRARY-ligprep_1-.sdf:10967	36744	breed-qikprop_1-out.164	2023-10-13 17:22:36	2023-10-13 17:22:36			C:\Users\Haider Thaer\OneDrive - Jamia Millia Islamia (A Central University)\Desktop\plm9 project\breed-qikprop_1	breed-qikprop_1-out.maegz	164
	OTAVA-FRAGMENT-LIBRARY-ligprep_1-.sdf:9547_+_OTAVA-FRAGMENT-LIBRARY-ligprep_1-.sdf:4008	36745	breed-qikprop_1-out.165	2023-10-13 17:22:36	2023-10-13 17:22:36			C:\Users\Haider Thaer\OneDrive - Jamia Millia Islamia (A Central University)\Desktop\plm9 project\breed-qikprop_1	breed-qikprop_1-out.maegz	165
	OTAVA-FRAGMENT-LIBRARY-ligprep_1-.sdf:4008_+_OTAVA-FRAGMENT-LIBRARY-ligprep_1-.sdf:9547	36746	breed-qikprop_1-out.166	2023-10-13 17:22:36	2023-10-13 17:22:36			C:\Users\Haider Thaer\OneDrive - Jamia Millia Islamia (A Central University)\Desktop\plm9 project\breed-qikprop_1	breed-qikprop_1-out.maegz	166
	OTAVA-FRAGMENT-LIBRARY-ligprep_1-.sdf:4008_+_OTAVA-FRAGMENT-LIBRARY-ligprep_1-.sdf:9547	36747	breed-qikprop_1-out.167	2023-10-13 17:22:36	2023-10-13 17:22:36			C:\Users\Haider Thaer\OneDrive - Jamia Millia Islamia (A Central University)\Desktop\plm9 project\breed-qikprop_1	breed-qikprop_1-out.maegz	167
	OTAVA-FRAGMENT-LIBRARY-ligprep_1-.sdf:4008_+_OTAVA-FRAGMENT-LIBRARY-ligprep_1-.sdf:9547	36748	breed-qikprop_1-out.168	2023-10-13 17:22:36	2023-10-13 17:22:36			C:\Users\Haider Thaer\OneDrive - Jamia Millia Islamia (A Central University)\Desktop\plm9 project\breed-qikprop_1	breed-qikprop_1-out.maegz	168
	OTAVA-FRAGMENT-LIBRARY-ligprep_1-.sdf:5318_+_OTAVA-FRAGMENT-LIBRARY-ligprep_1-.sdf:9547	36749	breed-qikprop_1-out.169	2023-10-13 17:22:36	2023-10-13 17:22:36			C:\Users\Haider Thaer\OneDrive - Jamia Millia Islamia (A Central University)\Desktop\plm9 project\breed-qikprop_1	breed-qikprop_1-out.maegz	169
	OTAVA-FRAGMENT-LIBRARY-ligprep_1-.sdf:5318_+_OTAVA-FRAGMENT-LIBRARY-ligprep_1-.sdf:9547	36750	breed-qikprop_1-out.170	2023-10-13 17:22:36	2023-10-13 17:22:36			C:\Users\Haider Thaer\OneDrive - Jamia Millia Islamia (A Central University)\Desktop\plm9 project\breed-qikprop_1	breed-qikprop_1-out.maegz	170
	OTAVA-FRAGMENT-LIBRARY-ligprep_1-.sdf:5318_+_OTAVA-FRAGMENT-LIBRARY-ligprep_1-.sdf:9547	36751	breed-qikprop_1-out.171	2023-10-13 17:22:36	2023-10-13 17:22:36			C:\Users\Haider Thaer\OneDrive - Jamia Millia Islamia (A Central University)\Desktop\plm9 project\breed-qikprop_1	breed-qikprop_1-out.maegz	171
	OTAVA-FRAGMENT-LIBRARY-ligprep_1-.sdf:7856_+_OTAVA-FRAGMENT-LIBRARY-ligprep_1-.sdf:9547	36752	breed-qikprop_1-out.172	2023-10-13 17:22:36	2023-10-13 17:22:36			C:\Users\Haider Thaer\OneDrive - Jamia Millia Islamia (A Central University)\Desktop\plm9 project\breed-qikprop_1	breed-qikprop_1-out.maegz	172
	OTAVA-FRAGMENT-LIBRARY-ligprep_1-.sdf:7856_+_OTAVA-FRAGMENT-LIBRARY-ligprep_1-.sdf:9547	36753	breed-qikprop_1-out.173	2023-10-13 17:22:36	2023-10-13 17:22:36			C:\Users\Haider Thaer\OneDrive - Jamia Millia Islamia (A Central University)\Desktop\plm9 project\breed-qikprop_1	breed-qikprop_1-out.maegz	173
	OTAVA-FRAGMENT-LIBRARY-ligprep_1-.sdf:9547_+_OTAVA-FRAGMENT-LIBRARY-ligprep_1-.sdf:2488	36754	breed-qikprop_1-out.174	2023-10-13 17:22:36	2023-10-13 17:22:36			C:\Users\Haider Thaer\OneDrive - Jamia Millia Islamia (A Central University)\Desktop\plm9 project\breed-qikprop_1	breed-qikprop_1-out.maegz	174
	OTAVA-FRAGMENT-LIBRARY-ligprep_1-.sdf:2488_+_OTAVA-FRAGMENT-LIBRARY-ligprep_1-.sdf:9547	36755	breed-qikprop_1-out.175	2023-10-13 17:22:36	2023-10-13 17:22:36			C:\Users\Haider Thaer\OneDrive - Jamia Millia Islamia (A Central University)\Desktop\plm9 project\breed-qikprop_1	breed-qikprop_1-out.maegz	175
	OTAVA-FRAGMENT-LIBRARY-ligprep_1-.sdf:2488_+_OTAVA-FRAGMENT-LIBRARY-ligprep_1-.sdf:9547	36756	breed-qikprop_1-out.176	2023-10-13 17:22:36	2023-10-13 17:22:36			C:\Users\Haider Thaer\OneDrive - Jamia Millia Islamia (A Central University)\Desktop\plm9 project\breed-qikprop_1	breed-qikprop_1-out.maegz	176
	OTAVA-FRAGMENT-LIBRARY-ligprep_1-.sdf:6798_+_OTAVA-FRAGMENT-LIBRARY-ligprep_1-.sdf:9547	36757	breed-qikprop_1-out.177	2023-10-13 17:22:36	2023-10-13 17:22:36			C:\Users\Haider Thaer\OneDrive - Jamia Millia Islamia (A Central University)\Desktop\plm9 project\breed-qikprop_1	breed-qikprop_1-out.maegz	177
	OTAVA-FRAGMENT-LIBRARY-ligprep_1-.sdf:6798_+_OTAVA-FRAGMENT-LIBRARY-ligprep_1-.sdf:9547	36758	breed-qikprop_1-out.178	2023-10-13 17:22:36	2023-10-13 17:22:36			C:\Users\Haider Thaer\OneDrive - Jamia Millia Islamia (A Central University)\Desktop\plm9 project\breed-qikprop_1	breed-qikprop_1-out.maegz	178
	OTAVA-FRAGMENT-LIBRARY-ligprep_1-.sdf:6798_+_OTAVA-FRAGMENT-LIBRARY-ligprep_1-.sdf:9547	36759	breed-qikprop_1-out.179	2023-10-13 17:22:36	2023-10-13 17:22:36			C:\Users\Haider Thaer\OneDrive - Jamia Millia Islamia (A Central University)\Desktop\plm9 project\breed-qikprop_1	breed-qikprop_1-out.maegz	179
	OTAVA-FRAGMENT-LIBRARY-ligprep_1-.sdf:7816_+_OTAVA-FRAGMENT-LIBRARY-ligprep_1-.sdf:9547	36760	breed-qikprop_1-out.180	2023-10-13 17:22:36	2023-10-13 17:22:36			C:\Users\Haider Thaer\OneDrive - Jamia Millia Islamia (A Central University)\Desktop\plm9 project\breed-qikprop_1	breed-qikprop_1-out.maegz	180
	OTAVA-FRAGMENT-LIBRARY-ligprep_1-.sdf:7816_+_OTAVA-FRAGMENT-LIBRARY-ligprep_1-.sdf:9547	36761	breed-qikprop_1-out.181	2023-10-13 17:22:36	2023-10-13 17:22:36			C:\Users\Haider Thaer\OneDrive - Jamia Millia Islamia (A Central University)\Desktop\plm9 project\breed-qikprop_1	breed-qikprop_1-out.maegz	181
	OTAVA-FRAGMENT-LIBRARY-ligprep_1-.sdf:7816_+_OTAVA-FRAGMENT-LIBRARY-ligprep_1-.sdf:9547	36762	breed-qikprop_1-out.182	2023-10-13 17:22:36	2023-10-13 17:22:36			C:\Users\Haider Thaer\OneDrive - Jamia Millia Islamia (A Central University)\Desktop\plm9 project\breed-qikprop_1	breed-qikprop_1-out.maegz	182
	OTAVA-FRAGMENT-LIBRARY-ligprep_1-.sdf:7816_+_OTAVA-FRAGMENT-LIBRARY-ligprep_1-.sdf:9547	36763	breed-qikprop_1-out.183	2023-10-13 17:22:36	2023-10-13 17:22:36			C:\Users\Haider Thaer\OneDrive - Jamia Millia Islamia (A Central University)\Desktop\plm9 project\breed-qikprop_1	breed-qikprop_1-out.maegz	183
	OTAVA-FRAGMENT-LIBRARY-ligprep_1-.sdf:5898_+_OTAVA-FRAGMENT-LIBRARY-ligprep_1-.sdf:9547	36764	breed-qikprop_1-out.184	2023-10-13 17:22:36	2023-10-13 17:22:36			C:\Users\Haider Thaer\OneDrive - Jamia Millia Islamia (A Central University)\Desktop\plm9 project\breed-qikprop_1	breed-qikprop_1-out.maegz	184
	OTAVA-FRAGMENT-LIBRARY-ligprep_1-.sdf:5898_+_OTAVA-FRAGMENT-LIBRARY-ligprep_1-.sdf:9547	36765	breed-qikprop_1-out.185	2023-10-13 17:22:36	2023-10-13 17:22:36			C:\Users\Haider Thaer\OneDrive - Jamia Millia Islamia (A Central University)\Desktop\plm9 project\breed-qikprop_1	breed-qikprop_1-out.maegz	185
	OTAVA-FRAGMENT-LIBRARY-ligprep_1-.sdf:5898_+_OTAVA-FRAGMENT-LIBRARY-ligprep_1-.sdf:9547	36766	breed-qikprop_1-out.186	2023-10-13 17:22:36	2023-10-13 17:22:36			C:\Users\Haider Thaer\OneDrive - Jamia Millia Islamia (A Central University)\Desktop\plm9 project\breed-qikprop_1	breed-qikprop_1-out.maegz	186
	OTAVA-FRAGMENT-LIBRARY-ligprep_1-.sdf:5898_+_OTAVA-FRAGMENT-LIBRARY-ligprep_1-.sdf:9547	36767	breed-qikprop_1-out.187	2023-10-13 17:22:36	2023-10-13 17:22:36			C:\Users\Haider Thaer\OneDrive - Jamia Millia Islamia (A Central University)\Desktop\plm9 project\breed-qikprop_1	breed-qikprop_1-out.maegz	187
	OTAVA-FRAGMENT-LIBRARY-ligprep_1-.sdf:5323_+_OTAVA-FRAGMENT-LIBRARY-ligprep_1-.sdf:9547	36768	breed-qikprop_1-out.188	2023-10-13 17:22:36	2023-10-13 17:22:36			C:\Users\Haider Thaer\OneDrive - Jamia Millia Islamia (A Central University)\Desktop\plm9 project\breed-qikprop_1	breed-qikprop_1-out.maegz	188
	OTAVA-FRAGMENT-LIBRARY-ligprep_1-.sdf:5323_+_OTAVA-FRAGMENT-LIBRARY-ligprep_1-.sdf:9547	36769	breed-qikprop_1-out.189	2023-10-13 17:22:36	2023-10-13 17:22:36			C:\Users\Haider Thaer\OneDrive - Jamia Millia Islamia (A Central University)\Desktop\plm9 project\breed-qikprop_1	breed-qikprop_1-out.maegz	189
	OTAVA-FRAGMENT-LIBRARY-ligprep_1-.sdf:5323_+_OTAVA-FRAGMENT-LIBRARY-ligprep_1-.sdf:9547	36770	breed-qikprop_1-out.190	2023-10-13 17:22:36	2023-10-13 17:22:36			C:\Users\Haider Thaer\OneDrive - Jamia Millia Islamia (A Central University)\Desktop\plm9 project\breed-qikprop_1	breed-qikprop_1-out.maegz	190
	OTAVA-FRAGMENT-LIBRARY-ligprep_1-.sdf:9547_+_OTAVA-FRAGMENT-LIBRARY-ligprep_1-.sdf:5926	36771	breed-qikprop_1-out.191	2023-10-13 17:22:36	2023-10-13 17:22:36			C:\Users\Haider Thaer\OneDrive - Jamia Millia Islamia (A Central University)\Desktop\plm9 project\breed-qikprop_1	breed-qikprop_1-out.maegz	191
	OTAVA-FRAGMENT-LIBRARY-ligprep_1-.sdf:794_+_OTAVA-FRAGMENT-LIBRARY-ligprep_1-.sdf:9547	36772	breed-qikprop_1-out.192	2023-10-13 17:22:36	2023-10-13 17:22:36			C:\Users\Haider Thaer\OneDrive - Jamia Millia Islamia (A Central University)\Desktop\plm9 project\breed-qikprop_1	breed-qikprop_1-out.maegz	192
	OTAVA-FRAGMENT-LIBRARY-ligprep_1-.sdf:794_+_OTAVA-FRAGMENT-LIBRARY-ligprep_1-.sdf:9547	36773	breed-qikprop_1-out.193	2023-10-13 17:22:36	2023-10-13 17:22:36			C:\Users\Haider Thaer\OneDrive - Jamia Millia Islamia (A Central University)\Desktop\plm9 project\breed-qikprop_1	breed-qikprop_1-out.maegz	193
	OTAVA-FRAGMENT-LIBRARY-ligprep_1-.sdf:6544_+_OTAVA-FRAGMENT-LIBRARY-ligprep_1-.sdf:9547	36774	breed-qikprop_1-out.194	2023-10-13 17:22:36	2023-10-13 17:22:36			C:\Users\Haider Thaer\OneDrive - Jamia Millia Islamia (A Central University)\Desktop\plm9 project\breed-qikprop_1	breed-qikprop_1-out.maegz	194
	OTAVA-FRAGMENT-LIBRARY-ligprep_1-.sdf:6544_+_OTAVA-FRAGMENT-LIBRARY-ligprep_1-.sdf:9547	36775	breed-qikprop_1-out.195	2023-10-13 17:22:36	2023-10-13 17:22:36			C:\Users\Haider Thaer\OneDrive - Jamia Millia Islamia (A Central University)\Desktop\plm9 project\breed-qikprop_1	breed-qikprop_1-out.maegz	195
	OTAVA-FRAGMENT-LIBRARY-ligprep_1-.sdf:9547_+_OTAVA-FRAGMENT-LIBRARY-ligprep_1-.sdf:6544	36776	breed-qikprop_1-out.196	2023-10-13 17:22:36	2023-10-13 17:22:36			C:\Users\Haider Thaer\OneDrive - Jamia Millia Islamia (A Central University)\Desktop\plm9 project\breed-qikprop_1	breed-qikprop_1-out.maegz	196
	OTAVA-FRAGMENT-LIBRARY-ligprep_1-.sdf:9547_+_OTAVA-FRAGMENT-LIBRARY-ligprep_1-.sdf:6544	36777	breed-qikprop_1-out.197	2023-10-13 17:22:36	2023-10-13 17:22:36			C:\Users\Haider Thaer\OneDrive - Jamia Millia Islamia (A Central University)\Desktop\plm9 project\breed-qikprop_1	breed-qikprop_1-out.maegz	197
	OTAVA-FRAGMENT-LIBRARY-ligprep_1-.sdf:6544_+_OTAVA-FRAGMENT-LIBRARY-ligprep_1-.sdf:9547	36778	breed-qikprop_1-out.198	2023-10-13 17:22:36	2023-10-13 17:22:36			C:\Users\Haider Thaer\OneDrive - Jamia Millia Islamia (A Central University)\Desktop\plm9 project\breed-qikprop_1	breed-qikprop_1-out.maegz	198
	OTAVA-FRAGMENT-LIBRARY-ligprep_1-.sdf:9547_+_OTAVA-FRAGMENT-LIBRARY-ligprep_1-.sdf:5689	36779	breed-qikprop_1-out.199	2023-10-13 17:22:36	2023-10-13 17:22:36			C:\Users\Haider Thaer\OneDrive - Jamia Millia Islamia (A Central University)\Desktop\plm9 project\breed-qikprop_1	breed-qikprop_1-out.maegz	199
	OTAVA-FRAGMENT-LIBRARY-ligprep_1-.sdf:5689_+_OTAVA-FRAGMENT-LIBRARY-ligprep_1-.sdf:9547	36780	breed-qikprop_1-out.200	2023-10-13 17:22:36	2023-10-13 17:22:36			C:\Users\Haider Thaer\OneDrive - Jamia Millia Islamia (A Central University)\Desktop\plm9 project\breed-qikprop_1	breed-qikprop_1-out.maegz	200
	OTAVA-FRAGMENT-LIBRARY-ligprep_1-.sdf:5689_+_OTAVA-FRAGMENT-LIBRARY-ligprep_1-.sdf:9547	36781	breed-qikprop_1-out.201	2023-10-13 17:22:36	2023-10-13 17:22:36			C:\Users\Haider Thaer\OneDrive - Jamia Millia Islamia (A Central University)\Desktop\plm9 project\breed-qikprop_1	breed-qikprop_1-out.maegz	201
	OTAVA-FRAGMENT-LIBRARY-ligprep_1-.sdf:9547_+_OTAVA-FRAGMENT-LIBRARY-ligprep_1-.sdf:4829	36782	breed-qikprop_1-out.202	2023-10-13 17:22:36	2023-10-13 17:22:36			C:\Users\Haider Thaer\OneDrive - Jamia Millia Islamia (A Central University)\Desktop\plm9 project\breed-qikprop_1	breed-qikprop_1-out.maegz	202
	OTAVA-FRAGMENT-LIBRARY-ligprep_1-.sdf:4829_+_OTAVA-FRAGMENT-LIBRARY-ligprep_1-.sdf:9547	36783	breed-qikprop_1-out.203	2023-10-13 17:22:36	2023-10-13 17:22:36			C:\Users\Haider Thaer\OneDrive - Jamia Millia Islamia (A Central University)\Desktop\plm9 project\breed-qikprop_1	breed-qikprop_1-out.maegz	203
	OTAVA-FRAGMENT-LIBRARY-ligprep_1-.sdf:4829_+_OTAVA-FRAGMENT-LIBRARY-ligprep_1-.sdf:9547	36784	breed-qikprop_1-out.204	2023-10-13 17:22:36	2023-10-13 17:22:36			C:\Users\Haider Thaer\OneDrive - Jamia Millia Islamia (A Central University)\Desktop\plm9 project\breed-qikprop_1	breed-qikprop_1-out.maegz	204
	OTAVA-FRAGMENT-LIBRARY-ligprep_1-.sdf:4829_+_OTAVA-FRAGMENT-LIBRARY-ligprep_1-.sdf:9547	36785	breed-qikprop_1-out.205	2023-10-13 17:22:36	2023-10-13 17:22:36			C:\Users\Haider Thaer\OneDrive - Jamia Millia Islamia (A Central University)\Desktop\plm9 project\breed-qikprop_1	breed-qikprop_1-out.maegz	205
	OTAVA-FRAGMENT-LIBRARY-ligprep_1-.sdf:9547_+_OTAVA-FRAGMENT-LIBRARY-ligprep_1-.sdf:574	36786	breed-qikprop_1-out.206	2023-10-13 17:22:36	2023-10-13 17:22:36			C:\Users\Haider Thaer\OneDrive - Jamia Millia Islamia (A Central University)\Desktop\plm9 project\breed-qikprop_1	breed-qikprop_1-out.maegz	206
	OTAVA-FRAGMENT-LIBRARY-ligprep_1-.sdf:574_+_OTAVA-FRAGMENT-LIBRARY-ligprep_1-.sdf:9547	36787	breed-qikprop_1-out.207	2023-10-13 17:22:36	2023-10-13 17:22:36			C:\Users\Haider Thaer\OneDrive - Jamia Millia Islamia (A Central University)\Desktop\plm9 project\breed-qikprop_1	breed-qikprop_1-out.maegz	207
	OTAVA-FRAGMENT-LIBRARY-ligprep_1-.sdf:8336_+_OTAVA-FRAGMENT-LIBRARY-ligprep_1-.sdf:9547	36788	breed-qikprop_1-out.208	2023-10-13 17:22:36	2023-10-13 17:22:36			C:\Users\Haider Thaer\OneDrive - Jamia Millia Islamia (A Central University)\Desktop\plm9 project\breed-qikprop_1	breed-qikprop_1-out.maegz	208
	OTAVA-FRAGMENT-LIBRARY-ligprep_1-.sdf:8336_+_OTAVA-FRAGMENT-LIBRARY-ligprep_1-.sdf:9547	36789	breed-qikprop_1-out.209	2023-10-13 17:22:36	2023-10-13 17:22:36			C:\Users\Haider Thaer\OneDrive - Jamia Millia Islamia (A Central University)\Desktop\plm9 project\breed-qikprop_1	breed-qikprop_1-out.maegz	209
	OTAVA-FRAGMENT-LIBRARY-ligprep_1-.sdf:9744_+_OTAVA-FRAGMENT-LIBRARY-ligprep_1-.sdf:9547	36790	breed-qikprop_1-out.210	2023-10-13 17:22:36	2023-10-13 17:22:36			C:\Users\Haider Thaer\OneDrive - Jamia Millia Islamia (A Central University)\Desktop\plm9 project\breed-qikprop_1	breed-qikprop_1-out.maegz	210
	OTAVA-FRAGMENT-LIBRARY-ligprep_1-.sdf:9744_+_OTAVA-FRAGMENT-LIBRARY-ligprep_1-.sdf:9547	36791	breed-qikprop_1-out.211	2023-10-13 17:22:36	2023-10-13 17:22:36			C:\Users\Haider Thaer\OneDrive - Jamia Millia Islamia (A Central University)\Desktop\plm9 project\breed-qikprop_1	breed-qikprop_1-out.maegz	211
	OTAVA-FRAGMENT-LIBRARY-ligprep_1-.sdf:9744_+_OTAVA-FRAGMENT-LIBRARY-ligprep_1-.sdf:9547	36792	breed-qikprop_1-out.212	2023-10-13 17:22:36	2023-10-13 17:22:36			C:\Users\Haider Thaer\OneDrive - Jamia Millia Islamia (A Central University)\Desktop\plm9 project\breed-qikprop_1	breed-qikprop_1-out.maegz	212
	OTAVA-FRAGMENT-LIBRARY-ligprep_1-.sdf:10477_+_OTAVA-FRAGMENT-LIBRARY-ligprep_1-.sdf:9547	36793	breed-qikprop_1-out.213	2023-10-13 17:22:36	2023-10-13 17:22:36			C:\Users\Haider Thaer\OneDrive - Jamia Millia Islamia (A Central University)\Desktop\plm9 project\breed-qikprop_1	breed-qikprop_1-out.maegz	213
	OTAVA-FRAGMENT-LIBRARY-ligprep_1-.sdf:10477_+_OTAVA-FRAGMENT-LIBRARY-ligprep_1-.sdf:9547	36794	breed-qikprop_1-out.214	2023-10-13 17:22:36	2023-10-13 17:22:36			C:\Users\Haider Thaer\OneDrive - Jamia Millia Islamia (A Central University)\Desktop\plm9 project\breed-qikprop_1	breed-qikprop_1-out.maegz	214
	OTAVA-FRAGMENT-LIBRARY-ligprep_1-.sdf:9547_+_OTAVA-FRAGMENT-LIBRARY-ligprep_1-.sdf:10477	36795	breed-qikprop_1-out.215	2023-10-13 17:22:36	2023-10-13 17:22:36			C:\Users\Haider Thaer\OneDrive - Jamia Millia Islamia (A Central University)\Desktop\plm9 project\breed-qikprop_1	breed-qikprop_1-out.maegz	215
	OTAVA-FRAGMENT-LIBRARY-ligprep_1-.sdf:9547_+_OTAVA-FRAGMENT-LIBRARY-ligprep_1-.sdf:10477	36796	breed-qikprop_1-out.216	2023-10-13 17:22:36	2023-10-13 17:22:36			C:\Users\Haider Thaer\OneDrive - Jamia Millia Islamia (A Central University)\Desktop\plm9 project\breed-qikprop_1	breed-qikprop_1-out.maegz	216
	OTAVA-FRAGMENT-LIBRARY-ligprep_1-.sdf:5043_+_OTAVA-FRAGMENT-LIBRARY-ligprep_1-.sdf:9547	36797	breed-qikprop_1-out.217	2023-10-13 17:22:36	2023-10-13 17:22:36			C:\Users\Haider Thaer\OneDrive - Jamia Millia Islamia (A Central University)\Desktop\plm9 project\breed-qikprop_1	breed-qikprop_1-out.maegz	217
	OTAVA-FRAGMENT-LIBRARY-ligprep_1-.sdf:5043_+_OTAVA-FRAGMENT-LIBRARY-ligprep_1-.sdf:9547	36798	breed-qikprop_1-out.218	2023-10-13 17:22:36	2023-10-13 17:22:36			C:\Users\Haider Thaer\OneDrive - Jamia Millia Islamia (A Central University)\Desktop\plm9 project\breed-qikprop_1	breed-qikprop_1-out.maegz	218
	OTAVA-FRAGMENT-LIBRARY-ligprep_1-.sdf:5532_+_OTAVA-FRAGMENT-LIBRARY-ligprep_1-.sdf:9547	36799	breed-qikprop_1-out.219	2023-10-13 17:22:36	2023-10-13 17:22:36			C:\Users\Haider Thaer\OneDrive - Jamia Millia Islamia (A Central University)\Desktop\plm9 project\breed-qikprop_1	breed-qikprop_1-out.maegz	219
	OTAVA-FRAGMENT-LIBRARY-ligprep_1-.sdf:5532_+_OTAVA-FRAGMENT-LIBRARY-ligprep_1-.sdf:9547	36800	breed-qikprop_1-out.220	2023-10-13 17:22:36	2023-10-13 17:22:36			C:\Users\Haider Thaer\OneDrive - Jamia Millia Islamia (A Central University)\Desktop\plm9 project\breed-qikprop_1	breed-qikprop_1-out.maegz	220
	OTAVA-FRAGMENT-LIBRARY-ligprep_1-.sdf:572_+_OTAVA-FRAGMENT-LIBRARY-ligprep_1-.sdf:9547	36801	breed-qikprop_1-out.221	2023-10-13 17:22:36	2023-10-13 17:22:36			C:\Users\Haider Thaer\OneDrive - Jamia Millia Islamia (A Central University)\Desktop\plm9 project\breed-qikprop_1	breed-qikprop_1-out.maegz	221
	OTAVA-FRAGMENT-LIBRARY-ligprep_1-.sdf:4517_+_OTAVA-FRAGMENT-LIBRARY-ligprep_1-.sdf:9547	36802	breed-qikprop_1-out.222	2023-10-13 17:22:36	2023-10-13 17:22:36			C:\Users\Haider Thaer\OneDrive - Jamia Millia Islamia (A Central University)\Desktop\plm9 project\breed-qikprop_1	breed-qikprop_1-out.maegz	222
	OTAVA-FRAGMENT-LIBRARY-ligprep_1-.sdf:4517_+_OTAVA-FRAGMENT-LIBRARY-ligprep_1-.sdf:9547	36803	breed-qikprop_1-out.223	2023-10-13 17:22:36	2023-10-13 17:22:36			C:\Users\Haider Thaer\OneDrive - Jamia Millia Islamia (A Central University)\Desktop\plm9 project\breed-qikprop_1	breed-qikprop_1-out.maegz	223
	OTAVA-FRAGMENT-LIBRARY-ligprep_1-.sdf:4441_+_OTAVA-FRAGMENT-LIBRARY-ligprep_1-.sdf:9547	36804	breed-qikprop_1-out.224	2023-10-13 17:22:36	2023-10-13 17:22:36			C:\Users\Haider Thaer\OneDrive - Jamia Millia Islamia (A Central University)\Desktop\plm9 project\breed-qikprop_1	breed-qikprop_1-out.maegz	224
	OTAVA-FRAGMENT-LIBRARY-ligprep_1-.sdf:4441_+_OTAVA-FRAGMENT-LIBRARY-ligprep_1-.sdf:9547	36805	breed-qikprop_1-out.225	2023-10-13 17:22:36	2023-10-13 17:22:36			C:\Users\Haider Thaer\OneDrive - Jamia Millia Islamia (A Central University)\Desktop\plm9 project\breed-qikprop_1	breed-qikprop_1-out.maegz	225
	OTAVA-FRAGMENT-LIBRARY-ligprep_1-.sdf:4441_+_OTAVA-FRAGMENT-LIBRARY-ligprep_1-.sdf:9547	36806	breed-qikprop_1-out.226	2023-10-13 17:22:36	2023-10-13 17:22:36			C:\Users\Haider Thaer\OneDrive - Jamia Millia Islamia (A Central University)\Desktop\plm9 project\breed-qikprop_1	breed-qikprop_1-out.maegz	226
	OTAVA-FRAGMENT-LIBRARY-ligprep_1-.sdf:4441_+_OTAVA-FRAGMENT-LIBRARY-ligprep_1-.sdf:9547	36807	breed-qikprop_1-out.227	2023-10-13 17:22:36	2023-10-13 17:22:36			C:\Users\Haider Thaer\OneDrive - Jamia Millia Islamia (A Central University)\Desktop\plm9 project\breed-qikprop_1	breed-qikprop_1-out.maegz	227
	OTAVA-FRAGMENT-LIBRARY-ligprep_1-.sdf:10215_+_OTAVA-FRAGMENT-LIBRARY-ligprep_1-.sdf:9547	36808	breed-qikprop_1-out.228	2023-10-13 17:22:36	2023-10-13 17:22:36			C:\Users\Haider Thaer\OneDrive - Jamia Millia Islamia (A Central University)\Desktop\plm9 project\breed-qikprop_1	breed-qikprop_1-out.maegz	228
	OTAVA-FRAGMENT-LIBRARY-ligprep_1-.sdf:10215_+_OTAVA-FRAGMENT-LIBRARY-ligprep_1-.sdf:9547	36809	breed-qikprop_1-out.229	2023-10-13 17:22:36	2023-10-13 17:22:36			C:\Users\Haider Thaer\OneDrive - Jamia Millia Islamia (A Central University)\Desktop\plm9 project\breed-qikprop_1	breed-qikprop_1-out.maegz	229
	OTAVA-FRAGMENT-LIBRARY-ligprep_1-.sdf:9547_+_OTAVA-FRAGMENT-LIBRARY-ligprep_1-.sdf:7941	36810	breed-qikprop_1-out.230	2023-10-13 17:22:36	2023-10-13 17:22:36			C:\Users\Haider Thaer\OneDrive - Jamia Millia Islamia (A Central University)\Desktop\plm9 project\breed-qikprop_1	breed-qikprop_1-out.maegz	230
	OTAVA-FRAGMENT-LIBRARY-ligprep_1-.sdf:7941_+_OTAVA-FRAGMENT-LIBRARY-ligprep_1-.sdf:9547	36811	breed-qikprop_1-out.231	2023-10-13 17:22:36	2023-10-13 17:22:36			C:\Users\Haider Thaer\OneDrive - Jamia Millia Islamia (A Central University)\Desktop\plm9 project\breed-qikprop_1	breed-qikprop_1-out.maegz	231
	OTAVA-FRAGMENT-LIBRARY-ligprep_1-.sdf:7941_+_OTAVA-FRAGMENT-LIBRARY-ligprep_1-.sdf:9547	36812	breed-qikprop_1-out.232	2023-10-13 17:22:36	2023-10-13 17:22:36			C:\Users\Haider Thaer\OneDrive - Jamia Millia Islamia (A Central University)\Desktop\plm9 project\breed-qikprop_1	breed-qikprop_1-out.maegz	232
	OTAVA-FRAGMENT-LIBRARY-ligprep_1-.sdf:7941_+_OTAVA-FRAGMENT-LIBRARY-ligprep_1-.sdf:9547	36813	breed-qikprop_1-out.233	2023-10-13 17:22:36	2023-10-13 17:22:36			C:\Users\Haider Thaer\OneDrive - Jamia Millia Islamia (A Central University)\Desktop\plm9 project\breed-qikprop_1	breed-qikprop_1-out.maegz	233
	OTAVA-FRAGMENT-LIBRARY-ligprep_1-.sdf:7941_+_OTAVA-FRAGMENT-LIBRARY-ligprep_1-.sdf:9547	36814	breed-qikprop_1-out.234	2023-10-13 17:22:36	2023-10-13 17:22:36			C:\Users\Haider Thaer\OneDrive - Jamia Millia Islamia (A Central University)\Desktop\plm9 project\breed-qikprop_1	breed-qikprop_1-out.maegz	234
	OTAVA-FRAGMENT-LIBRARY-ligprep_1-.sdf:9274_+_OTAVA-FRAGMENT-LIBRARY-ligprep_1-.sdf:9547	36815	breed-qikprop_1-out.235	2023-10-13 17:22:36	2023-10-13 17:22:36			C:\Users\Haider Thaer\OneDrive - Jamia Millia Islamia (A Central University)\Desktop\plm9 project\breed-qikprop_1	breed-qikprop_1-out.maegz	235
	OTAVA-FRAGMENT-LIBRARY-ligprep_1-.sdf:9274_+_OTAVA-FRAGMENT-LIBRARY-ligprep_1-.sdf:9547	36816	breed-qikprop_1-out.236	2023-10-13 17:22:36	2023-10-13 17:22:36			C:\Users\Haider Thaer\OneDrive - Jamia Millia Islamia (A Central University)\Desktop\plm9 project\breed-qikprop_1	breed-qikprop_1-out.maegz	236
	OTAVA-FRAGMENT-LIBRARY-ligprep_1-.sdf:7680_+_OTAVA-FRAGMENT-LIBRARY-ligprep_1-.sdf:9547	36817	breed-qikprop_1-out.237	2023-10-13 17:22:36	2023-10-13 17:22:36			C:\Users\Haider Thaer\OneDrive - Jamia Millia Islamia (A Central University)\Desktop\plm9 project\breed-qikprop_1	breed-qikprop_1-out.maegz	237
	OTAVA-FRAGMENT-LIBRARY-ligprep_1-.sdf:7680_+_OTAVA-FRAGMENT-LIBRARY-ligprep_1-.sdf:9547	36818	breed-qikprop_1-out.238	2023-10-13 17:22:36	2023-10-13 17:22:36			C:\Users\Haider Thaer\OneDrive - Jamia Millia Islamia (A Central University)\Desktop\plm9 project\breed-qikprop_1	breed-qikprop_1-out.maegz	238
	OTAVA-FRAGMENT-LIBRARY-ligprep_1-.sdf:7680_+_OTAVA-FRAGMENT-LIBRARY-ligprep_1-.sdf:9547	36819	breed-qikprop_1-out.239	2023-10-13 17:22:36	2023-10-13 17:22:36			C:\Users\Haider Thaer\OneDrive - Jamia Millia Islamia (A Central University)\Desktop\plm9 project\breed-qikprop_1	breed-qikprop_1-out.maegz	239
	OTAVA-FRAGMENT-LIBRARY-ligprep_1-.sdf:7680_+_OTAVA-FRAGMENT-LIBRARY-ligprep_1-.sdf:9547	36820	breed-qikprop_1-out.240	2023-10-13 17:22:36	2023-10-13 17:22:36			C:\Users\Haider Thaer\OneDrive - Jamia Millia Islamia (A Central University)\Desktop\plm9 project\breed-qikprop_1	breed-qikprop_1-out.maegz	240
	OTAVA-FRAGMENT-LIBRARY-ligprep_1-.sdf:393_+_OTAVA-FRAGMENT-LIBRARY-ligprep_1-.sdf:9547	36821	breed-qikprop_1-out.241	2023-10-13 17:22:36	2023-10-13 17:22:36			C:\Users\Haider Thaer\OneDrive - Jamia Millia Islamia (A Central University)\Desktop\plm9 project\breed-qikprop_1	breed-qikprop_1-out.maegz	241
	OTAVA-FRAGMENT-LIBRARY-ligprep_1-.sdf:393_+_OTAVA-FRAGMENT-LIBRARY-ligprep_1-.sdf:9547	36822	breed-qikprop_1-out.242	2023-10-13 17:22:36	2023-10-13 17:22:36			C:\Users\Haider Thaer\OneDrive - Jamia Millia Islamia (A Central University)\Desktop\plm9 project\breed-qikprop_1	breed-qikprop_1-out.maegz	242
	OTAVA-FRAGMENT-LIBRARY-ligprep_1-.sdf:393_+_OTAVA-FRAGMENT-LIBRARY-ligprep_1-.sdf:9547	36823	breed-qikprop_1-out.243	2023-10-13 17:22:36	2023-10-13 17:22:36			C:\Users\Haider Thaer\OneDrive - Jamia Millia Islamia (A Central University)\Desktop\plm9 project\breed-qikprop_1	breed-qikprop_1-out.maegz	243
	OTAVA-FRAGMENT-LIBRARY-ligprep_1-.sdf:393_+_OTAVA-FRAGMENT-LIBRARY-ligprep_1-.sdf:9547	36824	breed-qikprop_1-out.244	2023-10-13 17:22:36	2023-10-13 17:22:36			C:\Users\Haider Thaer\OneDrive - Jamia Millia Islamia (A Central University)\Desktop\plm9 project\breed-qikprop_1	breed-qikprop_1-out.maegz	244
	OTAVA-FRAGMENT-LIBRARY-ligprep_1-.sdf:9547_+_OTAVA-FRAGMENT-LIBRARY-ligprep_1-.sdf:8716	36825	breed-qikprop_1-out.245	2023-10-13 17:22:36	2023-10-13 17:22:36			C:\Users\Haider Thaer\OneDrive - Jamia Millia Islamia (A Central University)\Desktop\plm9 project\breed-qikprop_1	breed-qikprop_1-out.maegz	245
	OTAVA-FRAGMENT-LIBRARY-ligprep_1-.sdf:9547_+_OTAVA-FRAGMENT-LIBRARY-ligprep_1-.sdf:8716	36826	breed-qikprop_1-out.246	2023-10-13 17:22:36	2023-10-13 17:22:36			C:\Users\Haider Thaer\OneDrive - Jamia Millia Islamia (A Central University)\Desktop\plm9 project\breed-qikprop_1	breed-qikprop_1-out.maegz	246
	OTAVA-FRAGMENT-LIBRARY-ligprep_1-.sdf:8716_+_OTAVA-FRAGMENT-LIBRARY-ligprep_1-.sdf:9547	36827	breed-qikprop_1-out.247	2023-10-13 17:22:36	2023-10-13 17:22:36			C:\Users\Haider Thaer\OneDrive - Jamia Millia Islamia (A Central University)\Desktop\plm9 project\breed-qikprop_1	breed-qikprop_1-out.maegz	247
	OTAVA-FRAGMENT-LIBRARY-ligprep_1-.sdf:8716_+_OTAVA-FRAGMENT-LIBRARY-ligprep_1-.sdf:9547	36828	breed-qikprop_1-out.248	2023-10-13 17:22:36	2023-10-13 17:22:36			C:\Users\Haider Thaer\OneDrive - Jamia Millia Islamia (A Central University)\Desktop\plm9 project\breed-qikprop_1	breed-qikprop_1-out.maegz	248
	OTAVA-FRAGMENT-LIBRARY-ligprep_1-.sdf:8716_+_OTAVA-FRAGMENT-LIBRARY-ligprep_1-.sdf:9547	36829	breed-qikprop_1-out.249	2023-10-13 17:22:36	2023-10-13 17:22:36			C:\Users\Haider Thaer\OneDrive - Jamia Millia Islamia (A Central University)\Desktop\plm9 project\breed-qikprop_1	breed-qikprop_1-out.maegz	249
	OTAVA-FRAGMENT-LIBRARY-ligprep_1-.sdf:8716_+_OTAVA-FRAGMENT-LIBRARY-ligprep_1-.sdf:9547	36830	breed-qikprop_1-out.250	2023-10-13 17:22:36	2023-10-13 17:22:36			C:\Users\Haider Thaer\OneDrive - Jamia Millia Islamia (A Central University)\Desktop\plm9 project\breed-qikprop_1	breed-qikprop_1-out.maegz	250
	OTAVA-FRAGMENT-LIBRARY-ligprep_1-.sdf:8716_+_OTAVA-FRAGMENT-LIBRARY-ligprep_1-.sdf:9547	36831	breed-qikprop_1-out.251	2023-10-13 17:22:36	2023-10-13 17:22:36			C:\Users\Haider Thaer\OneDrive - Jamia Millia Islamia (A Central University)\Desktop\plm9 project\breed-qikprop_1	breed-qikprop_1-out.maegz	251
	OTAVA-FRAGMENT-LIBRARY-ligprep_1-.sdf:11382_+_OTAVA-FRAGMENT-LIBRARY-ligprep_1-.sdf:9547	36832	breed-qikprop_1-out.252	2023-10-13 17:22:36	2023-10-13 17:22:36			C:\Users\Haider Thaer\OneDrive - Jamia Millia Islamia (A Central University)\Desktop\plm9 project\breed-qikprop_1	breed-qikprop_1-out.maegz	252
	OTAVA-FRAGMENT-LIBRARY-ligprep_1-.sdf:11382_+_OTAVA-FRAGMENT-LIBRARY-ligprep_1-.sdf:9547	36833	breed-qikprop_1-out.253	2023-10-13 17:22:36	2023-10-13 17:22:36			C:\Users\Haider Thaer\OneDrive - Jamia Millia Islamia (A Central University)\Desktop\plm9 project\breed-qikprop_1	breed-qikprop_1-out.maegz	253
	OTAVA-FRAGMENT-LIBRARY-ligprep_1-.sdf:9276_+_OTAVA-FRAGMENT-LIBRARY-ligprep_1-.sdf:9547	36834	breed-qikprop_1-out.254	2023-10-13 17:22:36	2023-10-13 17:22:36			C:\Users\Haider Thaer\OneDrive - Jamia Millia Islamia (A Central University)\Desktop\plm9 project\breed-qikprop_1	breed-qikprop_1-out.maegz	254
	OTAVA-FRAGMENT-LIBRARY-ligprep_1-.sdf:9276_+_OTAVA-FRAGMENT-LIBRARY-ligprep_1-.sdf:9547	36835	breed-qikprop_1-out.255	2023-10-13 17:22:36	2023-10-13 17:22:36			C:\Users\Haider Thaer\OneDrive - Jamia Millia Islamia (A Central University)\Desktop\plm9 project\breed-qikprop_1	breed-qikprop_1-out.maegz	255
	OTAVA-FRAGMENT-LIBRARY-ligprep_1-.sdf:9276_+_OTAVA-FRAGMENT-LIBRARY-ligprep_1-.sdf:9547	36836	breed-qikprop_1-out.256	2023-10-13 17:22:36	2023-10-13 17:22:36			C:\Users\Haider Thaer\OneDrive - Jamia Millia Islamia (A Central University)\Desktop\plm9 project\breed-qikprop_1	breed-qikprop_1-out.maegz	256
	OTAVA-FRAGMENT-LIBRARY-ligprep_1-.sdf:9276_+_OTAVA-FRAGMENT-LIBRARY-ligprep_1-.sdf:9547	36837	breed-qikprop_1-out.257	2023-10-13 17:22:36	2023-10-13 17:22:36			C:\Users\Haider Thaer\OneDrive - Jamia Millia Islamia (A Central University)\Desktop\plm9 project\breed-qikprop_1	breed-qikprop_1-out.maegz	257
	OTAVA-FRAGMENT-LIBRARY-ligprep_1-.sdf:9547_+_OTAVA-FRAGMENT-LIBRARY-ligprep_1-.sdf:9455	36838	breed-qikprop_1-out.258	2023-10-13 17:22:36	2023-10-13 17:22:36			C:\Users\Haider Thaer\OneDrive - Jamia Millia Islamia (A Central University)\Desktop\plm9 project\breed-qikprop_1	breed-qikprop_1-out.maegz	258
	OTAVA-FRAGMENT-LIBRARY-ligprep_1-.sdf:9455_+_OTAVA-FRAGMENT-LIBRARY-ligprep_1-.sdf:9547	36839	breed-qikprop_1-out.259	2023-10-13 17:22:36	2023-10-13 17:22:36			C:\Users\Haider Thaer\OneDrive - Jamia Millia Islamia (A Central University)\Desktop\plm9 project\breed-qikprop_1	breed-qikprop_1-out.maegz	259
	OTAVA-FRAGMENT-LIBRARY-ligprep_1-.sdf:9455_+_OTAVA-FRAGMENT-LIBRARY-ligprep_1-.sdf:9547	36840	breed-qikprop_1-out.260	2023-10-13 17:22:36	2023-10-13 17:22:36			C:\Users\Haider Thaer\OneDrive - Jamia Millia Islamia (A Central University)\Desktop\plm9 project\breed-qikprop_1	breed-qikprop_1-out.maegz	260
	OTAVA-FRAGMENT-LIBRARY-ligprep_1-.sdf:4470_+_OTAVA-FRAGMENT-LIBRARY-ligprep_1-.sdf:9547	36841	breed-qikprop_1-out.261	2023-10-13 17:22:36	2023-10-13 17:22:36			C:\Users\Haider Thaer\OneDrive - Jamia Millia Islamia (A Central University)\Desktop\plm9 project\breed-qikprop_1	breed-qikprop_1-out.maegz	261
	OTAVA-FRAGMENT-LIBRARY-ligprep_1-.sdf:4470_+_OTAVA-FRAGMENT-LIBRARY-ligprep_1-.sdf:9547	36842	breed-qikprop_1-out.262	2023-10-13 17:22:36	2023-10-13 17:22:36			C:\Users\Haider Thaer\OneDrive - Jamia Millia Islamia (A Central University)\Desktop\plm9 project\breed-qikprop_1	breed-qikprop_1-out.maegz	262
	OTAVA-FRAGMENT-LIBRARY-ligprep_1-.sdf:4470_+_OTAVA-FRAGMENT-LIBRARY-ligprep_1-.sdf:9547	36843	breed-qikprop_1-out.263	2023-10-13 17:22:36	2023-10-13 17:22:36			C:\Users\Haider Thaer\OneDrive - Jamia Millia Islamia (A Central University)\Desktop\plm9 project\breed-qikprop_1	breed-qikprop_1-out.maegz	263
	OTAVA-FRAGMENT-LIBRARY-ligprep_1-.sdf:4470_+_OTAVA-FRAGMENT-LIBRARY-ligprep_1-.sdf:9547	36844	breed-qikprop_1-out.264	2023-10-13 17:22:36	2023-10-13 17:22:36			C:\Users\Haider Thaer\OneDrive - Jamia Millia Islamia (A Central University)\Desktop\plm9 project\breed-qikprop_1	breed-qikprop_1-out.maegz	264
	OTAVA-FRAGMENT-LIBRARY-ligprep_1-.sdf:8646_+_OTAVA-FRAGMENT-LIBRARY-ligprep_1-.sdf:9547	36845	breed-qikprop_1-out.265	2023-10-13 17:22:36	2023-10-13 17:22:36			C:\Users\Haider Thaer\OneDrive - Jamia Millia Islamia (A Central University)\Desktop\plm9 project\breed-qikprop_1	breed-qikprop_1-out.maegz	265
	OTAVA-FRAGMENT-LIBRARY-ligprep_1-.sdf:8646_+_OTAVA-FRAGMENT-LIBRARY-ligprep_1-.sdf:9547	36846	breed-qikprop_1-out.266	2023-10-13 17:22:36	2023-10-13 17:22:36			C:\Users\Haider Thaer\OneDrive - Jamia Millia Islamia (A Central University)\Desktop\plm9 project\breed-qikprop_1	breed-qikprop_1-out.maegz	266
	OTAVA-FRAGMENT-LIBRARY-ligprep_1-.sdf:9547_+_OTAVA-FRAGMENT-LIBRARY-ligprep_1-.sdf:2840	36847	breed-qikprop_1-out.267	2023-10-13 17:22:36	2023-10-13 17:22:36			C:\Users\Haider Thaer\OneDrive - Jamia Millia Islamia (A Central University)\Desktop\plm9 project\breed-qikprop_1	breed-qikprop_1-out.maegz	267
	OTAVA-FRAGMENT-LIBRARY-ligprep_1-.sdf:9547_+_OTAVA-FRAGMENT-LIBRARY-ligprep_1-.sdf:2840	36848	breed-qikprop_1-out.268	2023-10-13 17:22:36	2023-10-13 17:22:36			C:\Users\Haider Thaer\OneDrive - Jamia Millia Islamia (A Central University)\Desktop\plm9 project\breed-qikprop_1	breed-qikprop_1-out.maegz	268
	OTAVA-FRAGMENT-LIBRARY-ligprep_1-.sdf:2840_+_OTAVA-FRAGMENT-LIBRARY-ligprep_1-.sdf:9547	36849	breed-qikprop_1-out.269	2023-10-13 17:22:36	2023-10-13 17:22:36			C:\Users\Haider Thaer\OneDrive - Jamia Millia Islamia (A Central University)\Desktop\plm9 project\breed-qikprop_1	breed-qikprop_1-out.maegz	269
	OTAVA-FRAGMENT-LIBRARY-ligprep_1-.sdf:3379_+_OTAVA-FRAGMENT-LIBRARY-ligprep_1-.sdf:9547	36850	breed-qikprop_1-out.270	2023-10-13 17:22:36	2023-10-13 17:22:36			C:\Users\Haider Thaer\OneDrive - Jamia Millia Islamia (A Central University)\Desktop\plm9 project\breed-qikprop_1	breed-qikprop_1-out.maegz	270
	OTAVA-FRAGMENT-LIBRARY-ligprep_1-.sdf:3379_+_OTAVA-FRAGMENT-LIBRARY-ligprep_1-.sdf:9547	36851	breed-qikprop_1-out.271	2023-10-13 17:22:36	2023-10-13 17:22:36			C:\Users\Haider Thaer\OneDrive - Jamia Millia Islamia (A Central University)\Desktop\plm9 project\breed-qikprop_1	breed-qikprop_1-out.maegz	271
	OTAVA-FRAGMENT-LIBRARY-ligprep_1-.sdf:9053_+_OTAVA-FRAGMENT-LIBRARY-ligprep_1-.sdf:9547	36852	breed-qikprop_1-out.272	2023-10-13 17:22:36	2023-10-13 17:22:36			C:\Users\Haider Thaer\OneDrive - Jamia Millia Islamia (A Central University)\Desktop\plm9 project\breed-qikprop_1	breed-qikprop_1-out.maegz	272
	OTAVA-FRAGMENT-LIBRARY-ligprep_1-.sdf:9053_+_OTAVA-FRAGMENT-LIBRARY-ligprep_1-.sdf:9547	36853	breed-qikprop_1-out.273	2023-10-13 17:22:36	2023-10-13 17:22:36			C:\Users\Haider Thaer\OneDrive - Jamia Millia Islamia (A Central University)\Desktop\plm9 project\breed-qikprop_1	breed-qikprop_1-out.maegz	273
	OTAVA-FRAGMENT-LIBRARY-ligprep_1-.sdf:9053_+_OTAVA-FRAGMENT-LIBRARY-ligprep_1-.sdf:9547	36854	breed-qikprop_1-out.274	2023-10-13 17:22:36	2023-10-13 17:22:36			C:\Users\Haider Thaer\OneDrive - Jamia Millia Islamia (A Central University)\Desktop\plm9 project\breed-qikprop_1	breed-qikprop_1-out.maegz	274
	OTAVA-FRAGMENT-LIBRARY-ligprep_1-.sdf:9053_+_OTAVA-FRAGMENT-LIBRARY-ligprep_1-.sdf:9547	36855	breed-qikprop_1-out.275	2023-10-13 17:22:36	2023-10-13 17:22:36			C:\Users\Haider Thaer\OneDrive - Jamia Millia Islamia (A Central University)\Desktop\plm9 project\breed-qikprop_1	breed-qikprop_1-out.maegz	275
	OTAVA-FRAGMENT-LIBRARY-ligprep_1-.sdf:9547_+_OTAVA-FRAGMENT-LIBRARY-ligprep_1-.sdf:3833	36856	breed-qikprop_1-out.276	2023-10-13 17:22:36	2023-10-13 17:22:36			C:\Users\Haider Thaer\OneDrive - Jamia Millia Islamia (A Central University)\Desktop\plm9 project\breed-qikprop_1	breed-qikprop_1-out.maegz	276
	OTAVA-FRAGMENT-LIBRARY-ligprep_1-.sdf:3833_+_OTAVA-FRAGMENT-LIBRARY-ligprep_1-.sdf:9547	36857	breed-qikprop_1-out.277	2023-10-13 17:22:36	2023-10-13 17:22:36			C:\Users\Haider Thaer\OneDrive - Jamia Millia Islamia (A Central University)\Desktop\plm9 project\breed-qikprop_1	breed-qikprop_1-out.maegz	277
	OTAVA-FRAGMENT-LIBRARY-ligprep_1-.sdf:9547_+_OTAVA-FRAGMENT-LIBRARY-ligprep_1-.sdf:10999	36858	breed-qikprop_1-out.278	2023-10-13 17:22:36	2023-10-13 17:22:36			C:\Users\Haider Thaer\OneDrive - Jamia Millia Islamia (A Central University)\Desktop\plm9 project\breed-qikprop_1	breed-qikprop_1-out.maegz	278
	OTAVA-FRAGMENT-LIBRARY-ligprep_1-.sdf:10999_+_OTAVA-FRAGMENT-LIBRARY-ligprep_1-.sdf:9547	36859	breed-qikprop_1-out.279	2023-10-13 17:22:36	2023-10-13 17:22:36			C:\Users\Haider Thaer\OneDrive - Jamia Millia Islamia (A Central University)\Desktop\plm9 project\breed-qikprop_1	breed-qikprop_1-out.maegz	279
	OTAVA-FRAGMENT-LIBRARY-ligprep_1-.sdf:10999_+_OTAVA-FRAGMENT-LIBRARY-ligprep_1-.sdf:9547	36860	breed-qikprop_1-out.280	2023-10-13 17:22:36	2023-10-13 17:22:36			C:\Users\Haider Thaer\OneDrive - Jamia Millia Islamia (A Central University)\Desktop\plm9 project\breed-qikprop_1	breed-qikprop_1-out.maegz	280
	OTAVA-FRAGMENT-LIBRARY-ligprep_1-.sdf:381_+_OTAVA-FRAGMENT-LIBRARY-ligprep_1-.sdf:9547	36861	breed-qikprop_1-out.281	2023-10-13 17:22:36	2023-10-13 17:22:36			C:\Users\Haider Thaer\OneDrive - Jamia Millia Islamia (A Central University)\Desktop\plm9 project\breed-qikprop_1	breed-qikprop_1-out.maegz	281
	OTAVA-FRAGMENT-LIBRARY-ligprep_1-.sdf:381_+_OTAVA-FRAGMENT-LIBRARY-ligprep_1-.sdf:9547	36862	breed-qikprop_1-out.282	2023-10-13 17:22:36	2023-10-13 17:22:36			C:\Users\Haider Thaer\OneDrive - Jamia Millia Islamia (A Central University)\Desktop\plm9 project\breed-qikprop_1	breed-qikprop_1-out.maegz	282
	OTAVA-FRAGMENT-LIBRARY-ligprep_1-.sdf:381_+_OTAVA-FRAGMENT-LIBRARY-ligprep_1-.sdf:9547	36863	breed-qikprop_1-out.283	2023-10-13 17:22:36	2023-10-13 17:22:36			C:\Users\Haider Thaer\OneDrive - Jamia Millia Islamia (A Central University)\Desktop\plm9 project\breed-qikprop_1	breed-qikprop_1-out.maegz	283
	OTAVA-FRAGMENT-LIBRARY-ligprep_1-.sdf:381_+_OTAVA-FRAGMENT-LIBRARY-ligprep_1-.sdf:9547	36864	breed-qikprop_1-out.284	2023-10-13 17:22:36	2023-10-13 17:22:36			C:\Users\Haider Thaer\OneDrive - Jamia Millia Islamia (A Central University)\Desktop\plm9 project\breed-qikprop_1	breed-qikprop_1-out.maegz	284
	OTAVA-FRAGMENT-LIBRARY-ligprep_1-.sdf:381_+_OTAVA-FRAGMENT-LIBRARY-ligprep_1-.sdf:9547	36865	breed-qikprop_1-out.285	2023-10-13 17:22:36	2023-10-13 17:22:36			C:\Users\Haider Thaer\OneDrive - Jamia Millia Islamia (A Central University)\Desktop\plm9 project\breed-qikprop_1	breed-qikprop_1-out.maegz	285
	OTAVA-FRAGMENT-LIBRARY-ligprep_1-.sdf:381_+_OTAVA-FRAGMENT-LIBRARY-ligprep_1-.sdf:9547	36866	breed-qikprop_1-out.286	2023-10-13 17:22:36	2023-10-13 17:22:36			C:\Users\Haider Thaer\OneDrive - Jamia Millia Islamia (A Central University)\Desktop\plm9 project\breed-qikprop_1	breed-qikprop_1-out.maegz	286
	OTAVA-FRAGMENT-LIBRARY-ligprep_1-.sdf:3342_+_OTAVA-FRAGMENT-LIBRARY-ligprep_1-.sdf:9547	36867	breed-qikprop_1-out.287	2023-10-13 17:22:36	2023-10-13 17:22:36			C:\Users\Haider Thaer\OneDrive - Jamia Millia Islamia (A Central University)\Desktop\plm9 project\breed-qikprop_1	breed-qikprop_1-out.maegz	287
	OTAVA-FRAGMENT-LIBRARY-ligprep_1-.sdf:3342_+_OTAVA-FRAGMENT-LIBRARY-ligprep_1-.sdf:9547	36868	breed-qikprop_1-out.288	2023-10-13 17:22:36	2023-10-13 17:22:36			C:\Users\Haider Thaer\OneDrive - Jamia Millia Islamia (A Central University)\Desktop\plm9 project\breed-qikprop_1	breed-qikprop_1-out.maegz	288
	OTAVA-FRAGMENT-LIBRARY-ligprep_1-.sdf:6416_+_OTAVA-FRAGMENT-LIBRARY-ligprep_1-.sdf:9547	36869	breed-qikprop_1-out.289	2023-10-13 17:22:36	2023-10-13 17:22:36			C:\Users\Haider Thaer\OneDrive - Jamia Millia Islamia (A Central University)\Desktop\plm9 project\breed-qikprop_1	breed-qikprop_1-out.maegz	289
	OTAVA-FRAGMENT-LIBRARY-ligprep_1-.sdf:6416_+_OTAVA-FRAGMENT-LIBRARY-ligprep_1-.sdf:9547	36870	breed-qikprop_1-out.290	2023-10-13 17:22:36	2023-10-13 17:22:36			C:\Users\Haider Thaer\OneDrive - Jamia Millia Islamia (A Central University)\Desktop\plm9 project\breed-qikprop_1	breed-qikprop_1-out.maegz	290
	OTAVA-FRAGMENT-LIBRARY-ligprep_1-.sdf:10422_+_OTAVA-FRAGMENT-LIBRARY-ligprep_1-.sdf:9547	36871	breed-qikprop_1-out.291	2023-10-13 17:22:36	2023-10-13 17:22:36			C:\Users\Haider Thaer\OneDrive - Jamia Millia Islamia (A Central University)\Desktop\plm9 project\breed-qikprop_1	breed-qikprop_1-out.maegz	291
	OTAVA-FRAGMENT-LIBRARY-ligprep_1-.sdf:10422_+_OTAVA-FRAGMENT-LIBRARY-ligprep_1-.sdf:9547	36872	breed-qikprop_1-out.292	2023-10-13 17:22:36	2023-10-13 17:22:36			C:\Users\Haider Thaer\OneDrive - Jamia Millia Islamia (A Central University)\Desktop\plm9 project\breed-qikprop_1	breed-qikprop_1-out.maegz	292
	OTAVA-FRAGMENT-LIBRARY-ligprep_1-.sdf:10422_+_OTAVA-FRAGMENT-LIBRARY-ligprep_1-.sdf:9547	36873	breed-qikprop_1-out.293	2023-10-13 17:22:36	2023-10-13 17:22:36			C:\Users\Haider Thaer\OneDrive - Jamia Millia Islamia (A Central University)\Desktop\plm9 project\breed-qikprop_1	breed-qikprop_1-out.maegz	293
	OTAVA-FRAGMENT-LIBRARY-ligprep_1-.sdf:10422_+_OTAVA-FRAGMENT-LIBRARY-ligprep_1-.sdf:9547	36874	breed-qikprop_1-out.294	2023-10-13 17:22:36	2023-10-13 17:22:36			C:\Users\Haider Thaer\OneDrive - Jamia Millia Islamia (A Central University)\Desktop\plm9 project\breed-qikprop_1	breed-qikprop_1-out.maegz	294
	OTAVA-FRAGMENT-LIBRARY-ligprep_1-.sdf:9547_+_OTAVA-FRAGMENT-LIBRARY-ligprep_1-.sdf:3811	36875	breed-qikprop_1-out.295	2023-10-13 17:22:36	2023-10-13 17:22:36			C:\Users\Haider Thaer\OneDrive - Jamia Millia Islamia (A Central University)\Desktop\plm9 project\breed-qikprop_1	breed-qikprop_1-out.maegz	295
	OTAVA-FRAGMENT-LIBRARY-ligprep_1-.sdf:9547_+_OTAVA-FRAGMENT-LIBRARY-ligprep_1-.sdf:3811	36876	breed-qikprop_1-out.296	2023-10-13 17:22:36	2023-10-13 17:22:36			C:\Users\Haider Thaer\OneDrive - Jamia Millia Islamia (A Central University)\Desktop\plm9 project\breed-qikprop_1	breed-qikprop_1-out.maegz	296
	OTAVA-FRAGMENT-LIBRARY-ligprep_1-.sdf:3811_+_OTAVA-FRAGMENT-LIBRARY-ligprep_1-.sdf:9547	36877	breed-qikprop_1-out.297	2023-10-13 17:22:36	2023-10-13 17:22:36			C:\Users\Haider Thaer\OneDrive - Jamia Millia Islamia (A Central University)\Desktop\plm9 project\breed-qikprop_1	breed-qikprop_1-out.maegz	297
	OTAVA-FRAGMENT-LIBRARY-ligprep_1-.sdf:9547_+_OTAVA-FRAGMENT-LIBRARY-ligprep_1-.sdf:8699	36878	breed-qikprop_1-out.298	2023-10-13 17:22:36	2023-10-13 17:22:36			C:\Users\Haider Thaer\OneDrive - Jamia Millia Islamia (A Central University)\Desktop\plm9 project\breed-qikprop_1	breed-qikprop_1-out.maegz	298
	OTAVA-FRAGMENT-LIBRARY-ligprep_1-.sdf:8699_+_OTAVA-FRAGMENT-LIBRARY-ligprep_1-.sdf:9547	36879	breed-qikprop_1-out.299	2023-10-13 17:22:36	2023-10-13 17:22:36			C:\Users\Haider Thaer\OneDrive - Jamia Millia Islamia (A Central University)\Desktop\plm9 project\breed-qikprop_1	breed-qikprop_1-out.maegz	299
	OTAVA-FRAGMENT-LIBRARY-ligprep_1-.sdf:8699_+_OTAVA-FRAGMENT-LIBRARY-ligprep_1-.sdf:9547	36880	breed-qikprop_1-out.300	2023-10-13 17:22:36	2023-10-13 17:22:36			C:\Users\Haider Thaer\OneDrive - Jamia Millia Islamia (A Central University)\Desktop\plm9 project\breed-qikprop_1	breed-qikprop_1-out.maegz	300
	OTAVA-FRAGMENT-LIBRARY-ligprep_1-.sdf:9547_+_OTAVA-FRAGMENT-LIBRARY-ligprep_1-.sdf:7698	36881	breed-qikprop_1-out.301	2023-10-13 17:22:36	2023-10-13 17:22:36			C:\Users\Haider Thaer\OneDrive - Jamia Millia Islamia (A Central University)\Desktop\plm9 project\breed-qikprop_1	breed-qikprop_1-out.maegz	301
	OTAVA-FRAGMENT-LIBRARY-ligprep_1-.sdf:9547_+_OTAVA-FRAGMENT-LIBRARY-ligprep_1-.sdf:7698	36882	breed-qikprop_1-out.302	2023-10-13 17:22:36	2023-10-13 17:22:36			C:\Users\Haider Thaer\OneDrive - Jamia Millia Islamia (A Central University)\Desktop\plm9 project\breed-qikprop_1	breed-qikprop_1-out.maegz	302
	OTAVA-FRAGMENT-LIBRARY-ligprep_1-.sdf:9547_+_OTAVA-FRAGMENT-LIBRARY-ligprep_1-.sdf:7698	36883	breed-qikprop_1-out.303	2023-10-13 17:22:36	2023-10-13 17:22:36			C:\Users\Haider Thaer\OneDrive - Jamia Millia Islamia (A Central University)\Desktop\plm9 project\breed-qikprop_1	breed-qikprop_1-out.maegz	303
	OTAVA-FRAGMENT-LIBRARY-ligprep_1-.sdf:7698_+_OTAVA-FRAGMENT-LIBRARY-ligprep_1-.sdf:9547	36884	breed-qikprop_1-out.304	2023-10-13 17:22:36	2023-10-13 17:22:36			C:\Users\Haider Thaer\OneDrive - Jamia Millia Islamia (A Central University)\Desktop\plm9 project\breed-qikprop_1	breed-qikprop_1-out.maegz	304
	OTAVA-FRAGMENT-LIBRARY-ligprep_1-.sdf:9547_+_OTAVA-FRAGMENT-LIBRARY-ligprep_1-.sdf:5371	36885	breed-qikprop_1-out.305	2023-10-13 17:22:36	2023-10-13 17:22:36			C:\Users\Haider Thaer\OneDrive - Jamia Millia Islamia (A Central University)\Desktop\plm9 project\breed-qikprop_1	breed-qikprop_1-out.maegz	305
	OTAVA-FRAGMENT-LIBRARY-ligprep_1-.sdf:9547_+_OTAVA-FRAGMENT-LIBRARY-ligprep_1-.sdf:5371	36886	breed-qikprop_1-out.306	2023-10-13 17:22:36	2023-10-13 17:22:36			C:\Users\Haider Thaer\OneDrive - Jamia Millia Islamia (A Central University)\Desktop\plm9 project\breed-qikprop_1	breed-qikprop_1-out.maegz	306
	OTAVA-FRAGMENT-LIBRARY-ligprep_1-.sdf:7251_+_OTAVA-FRAGMENT-LIBRARY-ligprep_1-.sdf:9547	36887	breed-qikprop_1-out.307	2023-10-13 17:22:36	2023-10-13 17:22:36			C:\Users\Haider Thaer\OneDrive - Jamia Millia Islamia (A Central University)\Desktop\plm9 project\breed-qikprop_1	breed-qikprop_1-out.maegz	307
	OTAVA-FRAGMENT-LIBRARY-ligprep_1-.sdf:7251_+_OTAVA-FRAGMENT-LIBRARY-ligprep_1-.sdf:9547	36888	breed-qikprop_1-out.308	2023-10-13 17:22:36	2023-10-13 17:22:36			C:\Users\Haider Thaer\OneDrive - Jamia Millia Islamia (A Central University)\Desktop\plm9 project\breed-qikprop_1	breed-qikprop_1-out.maegz	308
	OTAVA-FRAGMENT-LIBRARY-ligprep_1-.sdf:2761_+_OTAVA-FRAGMENT-LIBRARY-ligprep_1-.sdf:9547	36889	breed-qikprop_1-out.309	2023-10-13 17:22:36	2023-10-13 17:22:36			C:\Users\Haider Thaer\OneDrive - Jamia Millia Islamia (A Central University)\Desktop\plm9 project\breed-qikprop_1	breed-qikprop_1-out.maegz	309
	OTAVA-FRAGMENT-LIBRARY-ligprep_1-.sdf:2761_+_OTAVA-FRAGMENT-LIBRARY-ligprep_1-.sdf:9547	36890	breed-qikprop_1-out.310	2023-10-13 17:22:36	2023-10-13 17:22:36			C:\Users\Haider Thaer\OneDrive - Jamia Millia Islamia (A Central University)\Desktop\plm9 project\breed-qikprop_1	breed-qikprop_1-out.maegz	310
	OTAVA-FRAGMENT-LIBRARY-ligprep_1-.sdf:2761_+_OTAVA-FRAGMENT-LIBRARY-ligprep_1-.sdf:9547	36891	breed-qikprop_1-out.311	2023-10-13 17:22:36	2023-10-13 17:22:36			C:\Users\Haider Thaer\OneDrive - Jamia Millia Islamia (A Central University)\Desktop\plm9 project\breed-qikprop_1	breed-qikprop_1-out.maegz	311
	OTAVA-FRAGMENT-LIBRARY-ligprep_1-.sdf:2761_+_OTAVA-FRAGMENT-LIBRARY-ligprep_1-.sdf:9547	36892	breed-qikprop_1-out.312	2023-10-13 17:22:36	2023-10-13 17:22:36			C:\Users\Haider Thaer\OneDrive - Jamia Millia Islamia (A Central University)\Desktop\plm9 project\breed-qikprop_1	breed-qikprop_1-out.maegz	312
	OTAVA-FRAGMENT-LIBRARY-ligprep_1-.sdf:10877_+_OTAVA-FRAGMENT-LIBRARY-ligprep_1-.sdf:9547	36893	breed-qikprop_1-out.313	2023-10-13 17:22:36	2023-10-13 17:22:36			C:\Users\Haider Thaer\OneDrive - Jamia Millia Islamia (A Central University)\Desktop\plm9 project\breed-qikprop_1	breed-qikprop_1-out.maegz	313
	OTAVA-FRAGMENT-LIBRARY-ligprep_1-.sdf:10877_+_OTAVA-FRAGMENT-LIBRARY-ligprep_1-.sdf:9547	36894	breed-qikprop_1-out.314	2023-10-13 17:22:36	2023-10-13 17:22:36			C:\Users\Haider Thaer\OneDrive - Jamia Millia Islamia (A Central University)\Desktop\plm9 project\breed-qikprop_1	breed-qikprop_1-out.maegz	314
	OTAVA-FRAGMENT-LIBRARY-ligprep_1-.sdf:10877_+_OTAVA-FRAGMENT-LIBRARY-ligprep_1-.sdf:9547	36895	breed-qikprop_1-out.315	2023-10-13 17:22:36	2023-10-13 17:22:36			C:\Users\Haider Thaer\OneDrive - Jamia Millia Islamia (A Central University)\Desktop\plm9 project\breed-qikprop_1	breed-qikprop_1-out.maegz	315
	OTAVA-FRAGMENT-LIBRARY-ligprep_1-.sdf:3240_+_OTAVA-FRAGMENT-LIBRARY-ligprep_1-.sdf:9547	36896	breed-qikprop_1-out.316	2023-10-13 17:22:36	2023-10-13 17:22:36			C:\Users\Haider Thaer\OneDrive - Jamia Millia Islamia (A Central University)\Desktop\plm9 project\breed-qikprop_1	breed-qikprop_1-out.maegz	316
	OTAVA-FRAGMENT-LIBRARY-ligprep_1-.sdf:3240_+_OTAVA-FRAGMENT-LIBRARY-ligprep_1-.sdf:9547	36897	breed-qikprop_1-out.317	2023-10-13 17:22:36	2023-10-13 17:22:36			C:\Users\Haider Thaer\OneDrive - Jamia Millia Islamia (A Central University)\Desktop\plm9 project\breed-qikprop_1	breed-qikprop_1-out.maegz	317
	OTAVA-FRAGMENT-LIBRARY-ligprep_1-.sdf:3240_+_OTAVA-FRAGMENT-LIBRARY-ligprep_1-.sdf:9547	36898	breed-qikprop_1-out.318	2023-10-13 17:22:36	2023-10-13 17:22:36			C:\Users\Haider Thaer\OneDrive - Jamia Millia Islamia (A Central University)\Desktop\plm9 project\breed-qikprop_1	breed-qikprop_1-out.maegz	318
	OTAVA-FRAGMENT-LIBRARY-ligprep_1-.sdf:3240_+_OTAVA-FRAGMENT-LIBRARY-ligprep_1-.sdf:9547	36899	breed-qikprop_1-out.319	2023-10-13 17:22:36	2023-10-13 17:22:36			C:\Users\Haider Thaer\OneDrive - Jamia Millia Islamia (A Central University)\Desktop\plm9 project\breed-qikprop_1	breed-qikprop_1-out.maegz	319
	OTAVA-FRAGMENT-LIBRARY-ligprep_1-.sdf:9547_+_OTAVA-FRAGMENT-LIBRARY-ligprep_1-.sdf:3240	36900	breed-qikprop_1-out.320	2023-10-13 17:22:36	2023-10-13 17:22:36			C:\Users\Haider Thaer\OneDrive - Jamia Millia Islamia (A Central University)\Desktop\plm9 project\breed-qikprop_1	breed-qikprop_1-out.maegz	320
	OTAVA-FRAGMENT-LIBRARY-ligprep_1-.sdf:9547_+_OTAVA-FRAGMENT-LIBRARY-ligprep_1-.sdf:3240	36901	breed-qikprop_1-out.321	2023-10-13 17:22:36	2023-10-13 17:22:36			C:\Users\Haider Thaer\OneDrive - Jamia Millia Islamia (A Central University)\Desktop\plm9 project\breed-qikprop_1	breed-qikprop_1-out.maegz	321
	OTAVA-FRAGMENT-LIBRARY-ligprep_1-.sdf:9547_+_OTAVA-FRAGMENT-LIBRARY-ligprep_1-.sdf:1258	36902	breed-qikprop_1-out.322	2023-10-13 17:22:36	2023-10-13 17:22:36			C:\Users\Haider Thaer\OneDrive - Jamia Millia Islamia (A Central University)\Desktop\plm9 project\breed-qikprop_1	breed-qikprop_1-out.maegz	322
	OTAVA-FRAGMENT-LIBRARY-ligprep_1-.sdf:1258_+_OTAVA-FRAGMENT-LIBRARY-ligprep_1-.sdf:9547	36903	breed-qikprop_1-out.323	2023-10-13 17:22:36	2023-10-13 17:22:36			C:\Users\Haider Thaer\OneDrive - Jamia Millia Islamia (A Central University)\Desktop\plm9 project\breed-qikprop_1	breed-qikprop_1-out.maegz	323
	OTAVA-FRAGMENT-LIBRARY-ligprep_1-.sdf:2069_+_OTAVA-FRAGMENT-LIBRARY-ligprep_1-.sdf:9547	36904	breed-qikprop_1-out.324	2023-10-13 17:22:36	2023-10-13 17:22:36			C:\Users\Haider Thaer\OneDrive - Jamia Millia Islamia (A Central University)\Desktop\plm9 project\breed-qikprop_1	breed-qikprop_1-out.maegz	324
	OTAVA-FRAGMENT-LIBRARY-ligprep_1-.sdf:2069_+_OTAVA-FRAGMENT-LIBRARY-ligprep_1-.sdf:9547	36905	breed-qikprop_1-out.325	2023-10-13 17:22:36	2023-10-13 17:22:36			C:\Users\Haider Thaer\OneDrive - Jamia Millia Islamia (A Central University)\Desktop\plm9 project\breed-qikprop_1	breed-qikprop_1-out.maegz	325
	OTAVA-FRAGMENT-LIBRARY-ligprep_1-.sdf:3338_+_OTAVA-FRAGMENT-LIBRARY-ligprep_1-.sdf:9547	36906	breed-qikprop_1-out.326	2023-10-13 17:22:36	2023-10-13 17:22:36			C:\Users\Haider Thaer\OneDrive - Jamia Millia Islamia (A Central University)\Desktop\plm9 project\breed-qikprop_1	breed-qikprop_1-out.maegz	326
	OTAVA-FRAGMENT-LIBRARY-ligprep_1-.sdf:3338_+_OTAVA-FRAGMENT-LIBRARY-ligprep_1-.sdf:9547	36907	breed-qikprop_1-out.327	2023-10-13 17:22:36	2023-10-13 17:22:36			C:\Users\Haider Thaer\OneDrive - Jamia Millia Islamia (A Central University)\Desktop\plm9 project\breed-qikprop_1	breed-qikprop_1-out.maegz	327
	OTAVA-FRAGMENT-LIBRARY-ligprep_1-.sdf:7825_+_OTAVA-FRAGMENT-LIBRARY-ligprep_1-.sdf:9547	36908	breed-qikprop_1-out.328	2023-10-13 17:22:36	2023-10-13 17:22:36			C:\Users\Haider Thaer\OneDrive - Jamia Millia Islamia (A Central University)\Desktop\plm9 project\breed-qikprop_1	breed-qikprop_1-out.maegz	328
	OTAVA-FRAGMENT-LIBRARY-ligprep_1-.sdf:9547_+_OTAVA-FRAGMENT-LIBRARY-ligprep_1-.sdf:3253	36909	breed-qikprop_1-out.329	2023-10-13 17:22:36	2023-10-13 17:22:36			C:\Users\Haider Thaer\OneDrive - Jamia Millia Islamia (A Central University)\Desktop\plm9 project\breed-qikprop_1	breed-qikprop_1-out.maegz	329
	OTAVA-FRAGMENT-LIBRARY-ligprep_1-.sdf:5617_+_OTAVA-FRAGMENT-LIBRARY-ligprep_1-.sdf:9547	36910	breed-qikprop_1-out.330	2023-10-13 17:22:36	2023-10-13 17:22:36			C:\Users\Haider Thaer\OneDrive - Jamia Millia Islamia (A Central University)\Desktop\plm9 project\breed-qikprop_1	breed-qikprop_1-out.maegz	330
	OTAVA-FRAGMENT-LIBRARY-ligprep_1-.sdf:5617_+_OTAVA-FRAGMENT-LIBRARY-ligprep_1-.sdf:9547	36911	breed-qikprop_1-out.331	2023-10-13 17:22:36	2023-10-13 17:22:36			C:\Users\Haider Thaer\OneDrive - Jamia Millia Islamia (A Central University)\Desktop\plm9 project\breed-qikprop_1	breed-qikprop_1-out.maegz	331
	OTAVA-FRAGMENT-LIBRARY-ligprep_1-.sdf:9547_+_OTAVA-FRAGMENT-LIBRARY-ligprep_1-.sdf:10595	36912	breed-qikprop_1-out.332	2023-10-13 17:22:36	2023-10-13 17:22:36			C:\Users\Haider Thaer\OneDrive - Jamia Millia Islamia (A Central University)\Desktop\plm9 project\breed-qikprop_1	breed-qikprop_1-out.maegz	332
	OTAVA-FRAGMENT-LIBRARY-ligprep_1-.sdf:10595_+_OTAVA-FRAGMENT-LIBRARY-ligprep_1-.sdf:9547	36913	breed-qikprop_1-out.333	2023-10-13 17:22:36	2023-10-13 17:22:36			C:\Users\Haider Thaer\OneDrive - Jamia Millia Islamia (A Central University)\Desktop\plm9 project\breed-qikprop_1	breed-qikprop_1-out.maegz	333
	OTAVA-FRAGMENT-LIBRARY-ligprep_1-.sdf:10595_+_OTAVA-FRAGMENT-LIBRARY-ligprep_1-.sdf:9547	36914	breed-qikprop_1-out.334	2023-10-13 17:22:36	2023-10-13 17:22:36			C:\Users\Haider Thaer\OneDrive - Jamia Millia Islamia (A Central University)\Desktop\plm9 project\breed-qikprop_1	breed-qikprop_1-out.maegz	334
	OTAVA-FRAGMENT-LIBRARY-ligprep_1-.sdf:9547_+_OTAVA-FRAGMENT-LIBRARY-ligprep_1-.sdf:5362	36915	breed-qikprop_1-out.335	2023-10-13 17:22:36	2023-10-13 17:22:36			C:\Users\Haider Thaer\OneDrive - Jamia Millia Islamia (A Central University)\Desktop\plm9 project\breed-qikprop_1	breed-qikprop_1-out.maegz	335
	OTAVA-FRAGMENT-LIBRARY-ligprep_1-.sdf:9547_+_OTAVA-FRAGMENT-LIBRARY-ligprep_1-.sdf:5362	36916	breed-qikprop_1-out.336	2023-10-13 17:22:36	2023-10-13 17:22:36			C:\Users\Haider Thaer\OneDrive - Jamia Millia Islamia (A Central University)\Desktop\plm9 project\breed-qikprop_1	breed-qikprop_1-out.maegz	336
	OTAVA-FRAGMENT-LIBRARY-ligprep_1-.sdf:9547_+_OTAVA-FRAGMENT-LIBRARY-ligprep_1-.sdf:5362	36917	breed-qikprop_1-out.337	2023-10-13 17:22:36	2023-10-13 17:22:36			C:\Users\Haider Thaer\OneDrive - Jamia Millia Islamia (A Central University)\Desktop\plm9 project\breed-qikprop_1	breed-qikprop_1-out.maegz	337
	OTAVA-FRAGMENT-LIBRARY-ligprep_1-.sdf:9547_+_OTAVA-FRAGMENT-LIBRARY-ligprep_1-.sdf:5362	36918	breed-qikprop_1-out.338	2023-10-13 17:22:36	2023-10-13 17:22:36			C:\Users\Haider Thaer\OneDrive - Jamia Millia Islamia (A Central University)\Desktop\plm9 project\breed-qikprop_1	breed-qikprop_1-out.maegz	338
	OTAVA-FRAGMENT-LIBRARY-ligprep_1-.sdf:5362_+_OTAVA-FRAGMENT-LIBRARY-ligprep_1-.sdf:9547	36919	breed-qikprop_1-out.339	2023-10-13 17:22:36	2023-10-13 17:22:36			C:\Users\Haider Thaer\OneDrive - Jamia Millia Islamia (A Central University)\Desktop\plm9 project\breed-qikprop_1	breed-qikprop_1-out.maegz	339
	OTAVA-FRAGMENT-LIBRARY-ligprep_1-.sdf:5362_+_OTAVA-FRAGMENT-LIBRARY-ligprep_1-.sdf:9547	36920	breed-qikprop_1-out.340	2023-10-13 17:22:36	2023-10-13 17:22:36			C:\Users\Haider Thaer\OneDrive - Jamia Millia Islamia (A Central University)\Desktop\plm9 project\breed-qikprop_1	breed-qikprop_1-out.maegz	340
	OTAVA-FRAGMENT-LIBRARY-ligprep_1-.sdf:5362_+_OTAVA-FRAGMENT-LIBRARY-ligprep_1-.sdf:9547	36921	breed-qikprop_1-out.341	2023-10-13 17:22:36	2023-10-13 17:22:36			C:\Users\Haider Thaer\OneDrive - Jamia Millia Islamia (A Central University)\Desktop\plm9 project\breed-qikprop_1	breed-qikprop_1-out.maegz	341
	OTAVA-FRAGMENT-LIBRARY-ligprep_1-.sdf:5362_+_OTAVA-FRAGMENT-LIBRARY-ligprep_1-.sdf:9547	36922	breed-qikprop_1-out.342	2023-10-13 17:22:36	2023-10-13 17:22:36			C:\Users\Haider Thaer\OneDrive - Jamia Millia Islamia (A Central University)\Desktop\plm9 project\breed-qikprop_1	breed-qikprop_1-out.maegz	342
	OTAVA-FRAGMENT-LIBRARY-ligprep_1-.sdf:3423_+_OTAVA-FRAGMENT-LIBRARY-ligprep_1-.sdf:9547	36923	breed-qikprop_1-out.343	2023-10-13 17:22:36	2023-10-13 17:22:36			C:\Users\Haider Thaer\OneDrive - Jamia Millia Islamia (A Central University)\Desktop\plm9 project\breed-qikprop_1	breed-qikprop_1-out.maegz	343
	OTAVA-FRAGMENT-LIBRARY-ligprep_1-.sdf:3423_+_OTAVA-FRAGMENT-LIBRARY-ligprep_1-.sdf:9547	36924	breed-qikprop_1-out.344	2023-10-13 17:22:36	2023-10-13 17:22:36			C:\Users\Haider Thaer\OneDrive - Jamia Millia Islamia (A Central University)\Desktop\plm9 project\breed-qikprop_1	breed-qikprop_1-out.maegz	344
	OTAVA-FRAGMENT-LIBRARY-ligprep_1-.sdf:5509_+_OTAVA-FRAGMENT-LIBRARY-ligprep_1-.sdf:9547	36925	breed-qikprop_1-out.345	2023-10-13 17:22:36	2023-10-13 17:22:36			C:\Users\Haider Thaer\OneDrive - Jamia Millia Islamia (A Central University)\Desktop\plm9 project\breed-qikprop_1	breed-qikprop_1-out.maegz	345
	OTAVA-FRAGMENT-LIBRARY-ligprep_1-.sdf:5509_+_OTAVA-FRAGMENT-LIBRARY-ligprep_1-.sdf:9547	36926	breed-qikprop_1-out.346	2023-10-13 17:22:36	2023-10-13 17:22:36			C:\Users\Haider Thaer\OneDrive - Jamia Millia Islamia (A Central University)\Desktop\plm9 project\breed-qikprop_1	breed-qikprop_1-out.maegz	346
	OTAVA-FRAGMENT-LIBRARY-ligprep_1-.sdf:9547_+_OTAVA-FRAGMENT-LIBRARY-ligprep_1-.sdf:10934	36927	breed-qikprop_1-out.347	2023-10-13 17:22:36	2023-10-13 17:22:36			C:\Users\Haider Thaer\OneDrive - Jamia Millia Islamia (A Central University)\Desktop\plm9 project\breed-qikprop_1	breed-qikprop_1-out.maegz	347
	OTAVA-FRAGMENT-LIBRARY-ligprep_1-.sdf:10934_+_OTAVA-FRAGMENT-LIBRARY-ligprep_1-.sdf:9547	36928	breed-qikprop_1-out.348	2023-10-13 17:22:36	2023-10-13 17:22:36			C:\Users\Haider Thaer\OneDrive - Jamia Millia Islamia (A Central University)\Desktop\plm9 project\breed-qikprop_1	breed-qikprop_1-out.maegz	348
	OTAVA-FRAGMENT-LIBRARY-ligprep_1-.sdf:10934_+_OTAVA-FRAGMENT-LIBRARY-ligprep_1-.sdf:9547	36929	breed-qikprop_1-out.349	2023-10-13 17:22:36	2023-10-13 17:22:36			C:\Users\Haider Thaer\OneDrive - Jamia Millia Islamia (A Central University)\Desktop\plm9 project\breed-qikprop_1	breed-qikprop_1-out.maegz	349
	OTAVA-FRAGMENT-LIBRARY-ligprep_1-.sdf:10934_+_OTAVA-FRAGMENT-LIBRARY-ligprep_1-.sdf:9547	36930	breed-qikprop_1-out.350	2023-10-13 17:22:36	2023-10-13 17:22:36			C:\Users\Haider Thaer\OneDrive - Jamia Millia Islamia (A Central University)\Desktop\plm9 project\breed-qikprop_1	breed-qikprop_1-out.maegz	350
	OTAVA-FRAGMENT-LIBRARY-ligprep_1-.sdf:9208_+_OTAVA-FRAGMENT-LIBRARY-ligprep_1-.sdf:9547	36931	breed-qikprop_1-out.351	2023-10-13 17:22:36	2023-10-13 17:22:36			C:\Users\Haider Thaer\OneDrive - Jamia Millia Islamia (A Central University)\Desktop\plm9 project\breed-qikprop_1	breed-qikprop_1-out.maegz	351
	OTAVA-FRAGMENT-LIBRARY-ligprep_1-.sdf:9208_+_OTAVA-FRAGMENT-LIBRARY-ligprep_1-.sdf:9547	36932	breed-qikprop_1-out.352	2023-10-13 17:22:36	2023-10-13 17:22:36			C:\Users\Haider Thaer\OneDrive - Jamia Millia Islamia (A Central University)\Desktop\plm9 project\breed-qikprop_1	breed-qikprop_1-out.maegz	352
	OTAVA-FRAGMENT-LIBRARY-ligprep_1-.sdf:10469_+_OTAVA-FRAGMENT-LIBRARY-ligprep_1-.sdf:9547	36933	breed-qikprop_1-out.353	2023-10-13 17:22:36	2023-10-13 17:22:36			C:\Users\Haider Thaer\OneDrive - Jamia Millia Islamia (A Central University)\Desktop\plm9 project\breed-qikprop_1	breed-qikprop_1-out.maegz	353
	OTAVA-FRAGMENT-LIBRARY-ligprep_1-.sdf:10469_+_OTAVA-FRAGMENT-LIBRARY-ligprep_1-.sdf:9547	36934	breed-qikprop_1-out.354	2023-10-13 17:22:36	2023-10-13 17:22:36			C:\Users\Haider Thaer\OneDrive - Jamia Millia Islamia (A Central University)\Desktop\plm9 project\breed-qikprop_1	breed-qikprop_1-out.maegz	354
	OTAVA-FRAGMENT-LIBRARY-ligprep_1-.sdf:9547_+_OTAVA-FRAGMENT-LIBRARY-ligprep_1-.sdf:5542	36935	breed-qikprop_1-out.355	2023-10-13 17:22:36	2023-10-13 17:22:36			C:\Users\Haider Thaer\OneDrive - Jamia Millia Islamia (A Central University)\Desktop\plm9 project\breed-qikprop_1	breed-qikprop_1-out.maegz	355
	OTAVA-FRAGMENT-LIBRARY-ligprep_1-.sdf:9336_+_OTAVA-FRAGMENT-LIBRARY-ligprep_1-.sdf:9547	36936	breed-qikprop_1-out.356	2023-10-13 17:22:36	2023-10-13 17:22:36			C:\Users\Haider Thaer\OneDrive - Jamia Millia Islamia (A Central University)\Desktop\plm9 project\breed-qikprop_1	breed-qikprop_1-out.maegz	356
	OTAVA-FRAGMENT-LIBRARY-ligprep_1-.sdf:9336_+_OTAVA-FRAGMENT-LIBRARY-ligprep_1-.sdf:9547	36937	breed-qikprop_1-out.357	2023-10-13 17:22:36	2023-10-13 17:22:36			C:\Users\Haider Thaer\OneDrive - Jamia Millia Islamia (A Central University)\Desktop\plm9 project\breed-qikprop_1	breed-qikprop_1-out.maegz	357
	OTAVA-FRAGMENT-LIBRARY-ligprep_1-.sdf:9336_+_OTAVA-FRAGMENT-LIBRARY-ligprep_1-.sdf:9547	36938	breed-qikprop_1-out.358	2023-10-13 17:22:36	2023-10-13 17:22:36			C:\Users\Haider Thaer\OneDrive - Jamia Millia Islamia (A Central University)\Desktop\plm9 project\breed-qikprop_1	breed-qikprop_1-out.maegz	358
	OTAVA-FRAGMENT-LIBRARY-ligprep_1-.sdf:147_+_OTAVA-FRAGMENT-LIBRARY-ligprep_1-.sdf:9547	36939	breed-qikprop_1-out.359	2023-10-13 17:22:36	2023-10-13 17:22:36			C:\Users\Haider Thaer\OneDrive - Jamia Millia Islamia (A Central University)\Desktop\plm9 project\breed-qikprop_1	breed-qikprop_1-out.maegz	359
	OTAVA-FRAGMENT-LIBRARY-ligprep_1-.sdf:5704_+_OTAVA-FRAGMENT-LIBRARY-ligprep_1-.sdf:9547	36940	breed-qikprop_1-out.360	2023-10-13 17:22:36	2023-10-13 17:22:36			C:\Users\Haider Thaer\OneDrive - Jamia Millia Islamia (A Central University)\Desktop\plm9 project\breed-qikprop_1	breed-qikprop_1-out.maegz	360
	OTAVA-FRAGMENT-LIBRARY-ligprep_1-.sdf:5704_+_OTAVA-FRAGMENT-LIBRARY-ligprep_1-.sdf:9547	36941	breed-qikprop_1-out.361	2023-10-13 17:22:36	2023-10-13 17:22:36			C:\Users\Haider Thaer\OneDrive - Jamia Millia Islamia (A Central University)\Desktop\plm9 project\breed-qikprop_1	breed-qikprop_1-out.maegz	361
	OTAVA-FRAGMENT-LIBRARY-ligprep_1-.sdf:5704_+_OTAVA-FRAGMENT-LIBRARY-ligprep_1-.sdf:9547	36942	breed-qikprop_1-out.362	2023-10-13 17:22:36	2023-10-13 17:22:36			C:\Users\Haider Thaer\OneDrive - Jamia Millia Islamia (A Central University)\Desktop\plm9 project\breed-qikprop_1	breed-qikprop_1-out.maegz	362
	OTAVA-FRAGMENT-LIBRARY-ligprep_1-.sdf:5704_+_OTAVA-FRAGMENT-LIBRARY-ligprep_1-.sdf:9547	36943	breed-qikprop_1-out.363	2023-10-13 17:22:36	2023-10-13 17:22:36			C:\Users\Haider Thaer\OneDrive - Jamia Millia Islamia (A Central University)\Desktop\plm9 project\breed-qikprop_1	breed-qikprop_1-out.maegz	363
	OTAVA-FRAGMENT-LIBRARY-ligprep_1-.sdf:5704_+_OTAVA-FRAGMENT-LIBRARY-ligprep_1-.sdf:9547	36944	breed-qikprop_1-out.364	2023-10-13 17:22:36	2023-10-13 17:22:36			C:\Users\Haider Thaer\OneDrive - Jamia Millia Islamia (A Central University)\Desktop\plm9 project\breed-qikprop_1	breed-qikprop_1-out.maegz	364
	OTAVA-FRAGMENT-LIBRARY-ligprep_1-.sdf:141_+_OTAVA-FRAGMENT-LIBRARY-ligprep_1-.sdf:9547	36945	breed-qikprop_1-out.365	2023-10-13 17:22:36	2023-10-13 17:22:36			C:\Users\Haider Thaer\OneDrive - Jamia Millia Islamia (A Central University)\Desktop\plm9 project\breed-qikprop_1	breed-qikprop_1-out.maegz	365
	OTAVA-FRAGMENT-LIBRARY-ligprep_1-.sdf:141_+_OTAVA-FRAGMENT-LIBRARY-ligprep_1-.sdf:9547	36946	breed-qikprop_1-out.366	2023-10-13 17:22:36	2023-10-13 17:22:36			C:\Users\Haider Thaer\OneDrive - Jamia Millia Islamia (A Central University)\Desktop\plm9 project\breed-qikprop_1	breed-qikprop_1-out.maegz	366
	OTAVA-FRAGMENT-LIBRARY-ligprep_1-.sdf:9547_+_OTAVA-FRAGMENT-LIBRARY-ligprep_1-.sdf:579	36947	breed-qikprop_1-out.367	2023-10-13 17:22:36	2023-10-13 17:22:36			C:\Users\Haider Thaer\OneDrive - Jamia Millia Islamia (A Central University)\Desktop\plm9 project\breed-qikprop_1	breed-qikprop_1-out.maegz	367
	OTAVA-FRAGMENT-LIBRARY-ligprep_1-.sdf:579_+_OTAVA-FRAGMENT-LIBRARY-ligprep_1-.sdf:9547	36948	breed-qikprop_1-out.368	2023-10-13 17:22:36	2023-10-13 17:22:36			C:\Users\Haider Thaer\OneDrive - Jamia Millia Islamia (A Central University)\Desktop\plm9 project\breed-qikprop_1	breed-qikprop_1-out.maegz	368
	OTAVA-FRAGMENT-LIBRARY-ligprep_1-.sdf:579_+_OTAVA-FRAGMENT-LIBRARY-ligprep_1-.sdf:9547	36949	breed-qikprop_1-out.369	2023-10-13 17:22:36	2023-10-13 17:22:36			C:\Users\Haider Thaer\OneDrive - Jamia Millia Islamia (A Central University)\Desktop\plm9 project\breed-qikprop_1	breed-qikprop_1-out.maegz	369
	OTAVA-FRAGMENT-LIBRARY-ligprep_1-.sdf:579_+_OTAVA-FRAGMENT-LIBRARY-ligprep_1-.sdf:9547	36950	breed-qikprop_1-out.370	2023-10-13 17:22:36	2023-10-13 17:22:36			C:\Users\Haider Thaer\OneDrive - Jamia Millia Islamia (A Central University)\Desktop\plm9 project\breed-qikprop_1	breed-qikprop_1-out.maegz	370
	OTAVA-FRAGMENT-LIBRARY-ligprep_1-.sdf:579_+_OTAVA-FRAGMENT-LIBRARY-ligprep_1-.sdf:9547	36951	breed-qikprop_1-out.371	2023-10-13 17:22:36	2023-10-13 17:22:36			C:\Users\Haider Thaer\OneDrive - Jamia Millia Islamia (A Central University)\Desktop\plm9 project\breed-qikprop_1	breed-qikprop_1-out.maegz	371
	OTAVA-FRAGMENT-LIBRARY-ligprep_1-.sdf:9547_+_OTAVA-FRAGMENT-LIBRARY-ligprep_1-.sdf:5831	36952	breed-qikprop_1-out.372	2023-10-13 17:22:37	2023-10-13 17:22:37			C:\Users\Haider Thaer\OneDrive - Jamia Millia Islamia (A Central University)\Desktop\plm9 project\breed-qikprop_1	breed-qikprop_1-out.maegz	372
	OTAVA-FRAGMENT-LIBRARY-ligprep_1-.sdf:5831_+_OTAVA-FRAGMENT-LIBRARY-ligprep_1-.sdf:9547	36953	breed-qikprop_1-out.373	2023-10-13 17:22:37	2023-10-13 17:22:37			C:\Users\Haider Thaer\OneDrive - Jamia Millia Islamia (A Central University)\Desktop\plm9 project\breed-qikprop_1	breed-qikprop_1-out.maegz	373
	OTAVA-FRAGMENT-LIBRARY-ligprep_1-.sdf:5831_+_OTAVA-FRAGMENT-LIBRARY-ligprep_1-.sdf:9547	36954	breed-qikprop_1-out.374	2023-10-13 17:22:37	2023-10-13 17:22:37			C:\Users\Haider Thaer\OneDrive - Jamia Millia Islamia (A Central University)\Desktop\plm9 project\breed-qikprop_1	breed-qikprop_1-out.maegz	374
	OTAVA-FRAGMENT-LIBRARY-ligprep_1-.sdf:5831_+_OTAVA-FRAGMENT-LIBRARY-ligprep_1-.sdf:9547	36955	breed-qikprop_1-out.375	2023-10-13 17:22:37	2023-10-13 17:22:37			C:\Users\Haider Thaer\OneDrive - Jamia Millia Islamia (A Central University)\Desktop\plm9 project\breed-qikprop_1	breed-qikprop_1-out.maegz	375
	OTAVA-FRAGMENT-LIBRARY-ligprep_1-.sdf:5831_+_OTAVA-FRAGMENT-LIBRARY-ligprep_1-.sdf:9547	36956	breed-qikprop_1-out.376	2023-10-13 17:22:37	2023-10-13 17:22:37			C:\Users\Haider Thaer\OneDrive - Jamia Millia Islamia (A Central University)\Desktop\plm9 project\breed-qikprop_1	breed-qikprop_1-out.maegz	376
	OTAVA-FRAGMENT-LIBRARY-ligprep_1-.sdf:9547_+_OTAVA-FRAGMENT-LIBRARY-ligprep_1-.sdf:1779	36957	breed-qikprop_1-out.377	2023-10-13 17:22:37	2023-10-13 17:22:37			C:\Users\Haider Thaer\OneDrive - Jamia Millia Islamia (A Central University)\Desktop\plm9 project\breed-qikprop_1	breed-qikprop_1-out.maegz	377
	OTAVA-FRAGMENT-LIBRARY-ligprep_1-.sdf:1779_+_OTAVA-FRAGMENT-LIBRARY-ligprep_1-.sdf:9547	36958	breed-qikprop_1-out.378	2023-10-13 17:22:37	2023-10-13 17:22:37			C:\Users\Haider Thaer\OneDrive - Jamia Millia Islamia (A Central University)\Desktop\plm9 project\breed-qikprop_1	breed-qikprop_1-out.maegz	378
	OTAVA-FRAGMENT-LIBRARY-ligprep_1-.sdf:1779_+_OTAVA-FRAGMENT-LIBRARY-ligprep_1-.sdf:9547	36959	breed-qikprop_1-out.379	2023-10-13 17:22:37	2023-10-13 17:22:37			C:\Users\Haider Thaer\OneDrive - Jamia Millia Islamia (A Central University)\Desktop\plm9 project\breed-qikprop_1	breed-qikprop_1-out.maegz	379
	OTAVA-FRAGMENT-LIBRARY-ligprep_1-.sdf:5701_+_OTAVA-FRAGMENT-LIBRARY-ligprep_1-.sdf:9547	36960	breed-qikprop_1-out.380	2023-10-13 17:22:37	2023-10-13 17:22:37			C:\Users\Haider Thaer\OneDrive - Jamia Millia Islamia (A Central University)\Desktop\plm9 project\breed-qikprop_1	breed-qikprop_1-out.maegz	380
	OTAVA-FRAGMENT-LIBRARY-ligprep_1-.sdf:5701_+_OTAVA-FRAGMENT-LIBRARY-ligprep_1-.sdf:9547	36961	breed-qikprop_1-out.381	2023-10-13 17:22:37	2023-10-13 17:22:37			C:\Users\Haider Thaer\OneDrive - Jamia Millia Islamia (A Central University)\Desktop\plm9 project\breed-qikprop_1	breed-qikprop_1-out.maegz	381
	OTAVA-FRAGMENT-LIBRARY-ligprep_1-.sdf:3974_+_OTAVA-FRAGMENT-LIBRARY-ligprep_1-.sdf:9547	36962	breed-qikprop_1-out.382	2023-10-13 17:22:37	2023-10-13 17:22:37			C:\Users\Haider Thaer\OneDrive - Jamia Millia Islamia (A Central University)\Desktop\plm9 project\breed-qikprop_1	breed-qikprop_1-out.maegz	382
	OTAVA-FRAGMENT-LIBRARY-ligprep_1-.sdf:3974_+_OTAVA-FRAGMENT-LIBRARY-ligprep_1-.sdf:9547	36963	breed-qikprop_1-out.383	2023-10-13 17:22:37	2023-10-13 17:22:37			C:\Users\Haider Thaer\OneDrive - Jamia Millia Islamia (A Central University)\Desktop\plm9 project\breed-qikprop_1	breed-qikprop_1-out.maegz	383
	OTAVA-FRAGMENT-LIBRARY-ligprep_1-.sdf:3234_+_OTAVA-FRAGMENT-LIBRARY-ligprep_1-.sdf:9547	36964	breed-qikprop_1-out.384	2023-10-13 17:22:37	2023-10-13 17:22:37			C:\Users\Haider Thaer\OneDrive - Jamia Millia Islamia (A Central University)\Desktop\plm9 project\breed-qikprop_1	breed-qikprop_1-out.maegz	384
	OTAVA-FRAGMENT-LIBRARY-ligprep_1-.sdf:3234_+_OTAVA-FRAGMENT-LIBRARY-ligprep_1-.sdf:9547	36965	breed-qikprop_1-out.385	2023-10-13 17:22:37	2023-10-13 17:22:37			C:\Users\Haider Thaer\OneDrive - Jamia Millia Islamia (A Central University)\Desktop\plm9 project\breed-qikprop_1	breed-qikprop_1-out.maegz	385
	OTAVA-FRAGMENT-LIBRARY-ligprep_1-.sdf:3234_+_OTAVA-FRAGMENT-LIBRARY-ligprep_1-.sdf:9547	36966	breed-qikprop_1-out.386	2023-10-13 17:22:37	2023-10-13 17:22:37			C:\Users\Haider Thaer\OneDrive - Jamia Millia Islamia (A Central University)\Desktop\plm9 project\breed-qikprop_1	breed-qikprop_1-out.maegz	386
	OTAVA-FRAGMENT-LIBRARY-ligprep_1-.sdf:3234_+_OTAVA-FRAGMENT-LIBRARY-ligprep_1-.sdf:9547	36967	breed-qikprop_1-out.387	2023-10-13 17:22:37	2023-10-13 17:22:37			C:\Users\Haider Thaer\OneDrive - Jamia Millia Islamia (A Central University)\Desktop\plm9 project\breed-qikprop_1	breed-qikprop_1-out.maegz	387
	OTAVA-FRAGMENT-LIBRARY-ligprep_1-.sdf:3234_+_OTAVA-FRAGMENT-LIBRARY-ligprep_1-.sdf:9547	36968	breed-qikprop_1-out.388	2023-10-13 17:22:37	2023-10-13 17:22:37			C:\Users\Haider Thaer\OneDrive - Jamia Millia Islamia (A Central University)\Desktop\plm9 project\breed-qikprop_1	breed-qikprop_1-out.maegz	388
	OTAVA-FRAGMENT-LIBRARY-ligprep_1-.sdf:5065_+_OTAVA-FRAGMENT-LIBRARY-ligprep_1-.sdf:9547	36969	breed-qikprop_1-out.389	2023-10-13 17:22:37	2023-10-13 17:22:37			C:\Users\Haider Thaer\OneDrive - Jamia Millia Islamia (A Central University)\Desktop\plm9 project\breed-qikprop_1	breed-qikprop_1-out.maegz	389
	OTAVA-FRAGMENT-LIBRARY-ligprep_1-.sdf:5065_+_OTAVA-FRAGMENT-LIBRARY-ligprep_1-.sdf:9547	36970	breed-qikprop_1-out.390	2023-10-13 17:22:37	2023-10-13 17:22:37			C:\Users\Haider Thaer\OneDrive - Jamia Millia Islamia (A Central University)\Desktop\plm9 project\breed-qikprop_1	breed-qikprop_1-out.maegz	390
	OTAVA-FRAGMENT-LIBRARY-ligprep_1-.sdf:5065_+_OTAVA-FRAGMENT-LIBRARY-ligprep_1-.sdf:9547	36971	breed-qikprop_1-out.391	2023-10-13 17:22:37	2023-10-13 17:22:37			C:\Users\Haider Thaer\OneDrive - Jamia Millia Islamia (A Central University)\Desktop\plm9 project\breed-qikprop_1	breed-qikprop_1-out.maegz	391
	OTAVA-FRAGMENT-LIBRARY-ligprep_1-.sdf:5065_+_OTAVA-FRAGMENT-LIBRARY-ligprep_1-.sdf:9547	36972	breed-qikprop_1-out.392	2023-10-13 17:22:37	2023-10-13 17:22:37			C:\Users\Haider Thaer\OneDrive - Jamia Millia Islamia (A Central University)\Desktop\plm9 project\breed-qikprop_1	breed-qikprop_1-out.maegz	392
	OTAVA-FRAGMENT-LIBRARY-ligprep_1-.sdf:5065_+_OTAVA-FRAGMENT-LIBRARY-ligprep_1-.sdf:9547	36973	breed-qikprop_1-out.393	2023-10-13 17:22:37	2023-10-13 17:22:37			C:\Users\Haider Thaer\OneDrive - Jamia Millia Islamia (A Central University)\Desktop\plm9 project\breed-qikprop_1	breed-qikprop_1-out.maegz	393
	OTAVA-FRAGMENT-LIBRARY-ligprep_1-.sdf:5065_+_OTAVA-FRAGMENT-LIBRARY-ligprep_1-.sdf:9547	36974	breed-qikprop_1-out.394	2023-10-13 17:22:37	2023-10-13 17:22:37			C:\Users\Haider Thaer\OneDrive - Jamia Millia Islamia (A Central University)\Desktop\plm9 project\breed-qikprop_1	breed-qikprop_1-out.maegz	394
	OTAVA-FRAGMENT-LIBRARY-ligprep_1-.sdf:8804_+_OTAVA-FRAGMENT-LIBRARY-ligprep_1-.sdf:9547	36975	breed-qikprop_1-out.395	2023-10-13 17:22:37	2023-10-13 17:22:37			C:\Users\Haider Thaer\OneDrive - Jamia Millia Islamia (A Central University)\Desktop\plm9 project\breed-qikprop_1	breed-qikprop_1-out.maegz	395
	OTAVA-FRAGMENT-LIBRARY-ligprep_1-.sdf:8804_+_OTAVA-FRAGMENT-LIBRARY-ligprep_1-.sdf:9547	36976	breed-qikprop_1-out.396	2023-10-13 17:22:37	2023-10-13 17:22:37			C:\Users\Haider Thaer\OneDrive - Jamia Millia Islamia (A Central University)\Desktop\plm9 project\breed-qikprop_1	breed-qikprop_1-out.maegz	396
	OTAVA-FRAGMENT-LIBRARY-ligprep_1-.sdf:9547_+_OTAVA-FRAGMENT-LIBRARY-ligprep_1-.sdf:10493	36977	breed-qikprop_1-out.397	2023-10-13 17:22:37	2023-10-13 17:22:37			C:\Users\Haider Thaer\OneDrive - Jamia Millia Islamia (A Central University)\Desktop\plm9 project\breed-qikprop_1	breed-qikprop_1-out.maegz	397
	OTAVA-FRAGMENT-LIBRARY-ligprep_1-.sdf:9547_+_OTAVA-FRAGMENT-LIBRARY-ligprep_1-.sdf:10493	36978	breed-qikprop_1-out.398	2023-10-13 17:22:37	2023-10-13 17:22:37			C:\Users\Haider Thaer\OneDrive - Jamia Millia Islamia (A Central University)\Desktop\plm9 project\breed-qikprop_1	breed-qikprop_1-out.maegz	398
	OTAVA-FRAGMENT-LIBRARY-ligprep_1-.sdf:10493_+_OTAVA-FRAGMENT-LIBRARY-ligprep_1-.sdf:9547	36979	breed-qikprop_1-out.399	2023-10-13 17:22:37	2023-10-13 17:22:37			C:\Users\Haider Thaer\OneDrive - Jamia Millia Islamia (A Central University)\Desktop\plm9 project\breed-qikprop_1	breed-qikprop_1-out.maegz	399
	OTAVA-FRAGMENT-LIBRARY-ligprep_1-.sdf:10493_+_OTAVA-FRAGMENT-LIBRARY-ligprep_1-.sdf:9547	36980	breed-qikprop_1-out.400	2023-10-13 17:22:37	2023-10-13 17:22:37			C:\Users\Haider Thaer\OneDrive - Jamia Millia Islamia (A Central University)\Desktop\plm9 project\breed-qikprop_1	breed-qikprop_1-out.maegz	400
	OTAVA-FRAGMENT-LIBRARY-ligprep_1-.sdf:1510_+_OTAVA-FRAGMENT-LIBRARY-ligprep_1-.sdf:9547	36981	breed-qikprop_1-out.401	2023-10-13 17:22:37	2023-10-13 17:22:37			C:\Users\Haider Thaer\OneDrive - Jamia Millia Islamia (A Central University)\Desktop\plm9 project\breed-qikprop_1	breed-qikprop_1-out.maegz	401
	OTAVA-FRAGMENT-LIBRARY-ligprep_1-.sdf:1510_+_OTAVA-FRAGMENT-LIBRARY-ligprep_1-.sdf:9547	36982	breed-qikprop_1-out.402	2023-10-13 17:22:37	2023-10-13 17:22:37			C:\Users\Haider Thaer\OneDrive - Jamia Millia Islamia (A Central University)\Desktop\plm9 project\breed-qikprop_1	breed-qikprop_1-out.maegz	402
	OTAVA-FRAGMENT-LIBRARY-ligprep_1-.sdf:9636_+_OTAVA-FRAGMENT-LIBRARY-ligprep_1-.sdf:9547	36983	breed-qikprop_1-out.403	2023-10-13 17:22:37	2023-10-13 17:22:37			C:\Users\Haider Thaer\OneDrive - Jamia Millia Islamia (A Central University)\Desktop\plm9 project\breed-qikprop_1	breed-qikprop_1-out.maegz	403
	OTAVA-FRAGMENT-LIBRARY-ligprep_1-.sdf:9636_+_OTAVA-FRAGMENT-LIBRARY-ligprep_1-.sdf:9547	36984	breed-qikprop_1-out.404	2023-10-13 17:22:37	2023-10-13 17:22:37			C:\Users\Haider Thaer\OneDrive - Jamia Millia Islamia (A Central University)\Desktop\plm9 project\breed-qikprop_1	breed-qikprop_1-out.maegz	404
	OTAVA-FRAGMENT-LIBRARY-ligprep_1-.sdf:9547_+_OTAVA-FRAGMENT-LIBRARY-ligprep_1-.sdf:3010	36985	breed-qikprop_1-out.405	2023-10-13 17:22:37	2023-10-13 17:22:37			C:\Users\Haider Thaer\OneDrive - Jamia Millia Islamia (A Central University)\Desktop\plm9 project\breed-qikprop_1	breed-qikprop_1-out.maegz	405
	OTAVA-FRAGMENT-LIBRARY-ligprep_1-.sdf:3010_+_OTAVA-FRAGMENT-LIBRARY-ligprep_1-.sdf:9547	36986	breed-qikprop_1-out.406	2023-10-13 17:22:37	2023-10-13 17:22:37			C:\Users\Haider Thaer\OneDrive - Jamia Millia Islamia (A Central University)\Desktop\plm9 project\breed-qikprop_1	breed-qikprop_1-out.maegz	406
	OTAVA-FRAGMENT-LIBRARY-ligprep_1-.sdf:3010_+_OTAVA-FRAGMENT-LIBRARY-ligprep_1-.sdf:9547	36987	breed-qikprop_1-out.407	2023-10-13 17:22:37	2023-10-13 17:22:37			C:\Users\Haider Thaer\OneDrive - Jamia Millia Islamia (A Central University)\Desktop\plm9 project\breed-qikprop_1	breed-qikprop_1-out.maegz	407
	OTAVA-FRAGMENT-LIBRARY-ligprep_1-.sdf:3010_+_OTAVA-FRAGMENT-LIBRARY-ligprep_1-.sdf:9547	36988	breed-qikprop_1-out.408	2023-10-13 17:22:37	2023-10-13 17:22:37			C:\Users\Haider Thaer\OneDrive - Jamia Millia Islamia (A Central University)\Desktop\plm9 project\breed-qikprop_1	breed-qikprop_1-out.maegz	408
	OTAVA-FRAGMENT-LIBRARY-ligprep_1-.sdf:9547_+_OTAVA-FRAGMENT-LIBRARY-ligprep_1-.sdf:2964	36989	breed-qikprop_1-out.409	2023-10-13 17:22:37	2023-10-13 17:22:37			C:\Users\Haider Thaer\OneDrive - Jamia Millia Islamia (A Central University)\Desktop\plm9 project\breed-qikprop_1	breed-qikprop_1-out.maegz	409
	OTAVA-FRAGMENT-LIBRARY-ligprep_1-.sdf:2964_+_OTAVA-FRAGMENT-LIBRARY-ligprep_1-.sdf:9547	36990	breed-qikprop_1-out.410	2023-10-13 17:22:37	2023-10-13 17:22:37			C:\Users\Haider Thaer\OneDrive - Jamia Millia Islamia (A Central University)\Desktop\plm9 project\breed-qikprop_1	breed-qikprop_1-out.maegz	410
	OTAVA-FRAGMENT-LIBRARY-ligprep_1-.sdf:2964_+_OTAVA-FRAGMENT-LIBRARY-ligprep_1-.sdf:9547	36991	breed-qikprop_1-out.411	2023-10-13 17:22:37	2023-10-13 17:22:37			C:\Users\Haider Thaer\OneDrive - Jamia Millia Islamia (A Central University)\Desktop\plm9 project\breed-qikprop_1	breed-qikprop_1-out.maegz	411
	OTAVA-FRAGMENT-LIBRARY-ligprep_1-.sdf:3424_+_OTAVA-FRAGMENT-LIBRARY-ligprep_1-.sdf:9547	36992	breed-qikprop_1-out.412	2023-10-13 17:22:37	2023-10-13 17:22:37			C:\Users\Haider Thaer\OneDrive - Jamia Millia Islamia (A Central University)\Desktop\plm9 project\breed-qikprop_1	breed-qikprop_1-out.maegz	412
	OTAVA-FRAGMENT-LIBRARY-ligprep_1-.sdf:3424_+_OTAVA-FRAGMENT-LIBRARY-ligprep_1-.sdf:9547	36993	breed-qikprop_1-out.413	2023-10-13 17:22:37	2023-10-13 17:22:37			C:\Users\Haider Thaer\OneDrive - Jamia Millia Islamia (A Central University)\Desktop\plm9 project\breed-qikprop_1	breed-qikprop_1-out.maegz	413
	OTAVA-FRAGMENT-LIBRARY-ligprep_1-.sdf:4483_+_OTAVA-FRAGMENT-LIBRARY-ligprep_1-.sdf:9547	36994	breed-qikprop_1-out.414	2023-10-13 17:22:37	2023-10-13 17:22:37			C:\Users\Haider Thaer\OneDrive - Jamia Millia Islamia (A Central University)\Desktop\plm9 project\breed-qikprop_1	breed-qikprop_1-out.maegz	414
	OTAVA-FRAGMENT-LIBRARY-ligprep_1-.sdf:4483_+_OTAVA-FRAGMENT-LIBRARY-ligprep_1-.sdf:9547	36995	breed-qikprop_1-out.415	2023-10-13 17:22:37	2023-10-13 17:22:37			C:\Users\Haider Thaer\OneDrive - Jamia Millia Islamia (A Central University)\Desktop\plm9 project\breed-qikprop_1	breed-qikprop_1-out.maegz	415
	OTAVA-FRAGMENT-LIBRARY-ligprep_1-.sdf:5083_+_OTAVA-FRAGMENT-LIBRARY-ligprep_1-.sdf:9547	36996	breed-qikprop_1-out.416	2023-10-13 17:22:37	2023-10-13 17:22:37			C:\Users\Haider Thaer\OneDrive - Jamia Millia Islamia (A Central University)\Desktop\plm9 project\breed-qikprop_1	breed-qikprop_1-out.maegz	416
	OTAVA-FRAGMENT-LIBRARY-ligprep_1-.sdf:5083_+_OTAVA-FRAGMENT-LIBRARY-ligprep_1-.sdf:9547	36997	breed-qikprop_1-out.417	2023-10-13 17:22:37	2023-10-13 17:22:37			C:\Users\Haider Thaer\OneDrive - Jamia Millia Islamia (A Central University)\Desktop\plm9 project\breed-qikprop_1	breed-qikprop_1-out.maegz	417
	OTAVA-FRAGMENT-LIBRARY-ligprep_1-.sdf:9547_+_OTAVA-FRAGMENT-LIBRARY-ligprep_1-.sdf:5083	36998	breed-qikprop_1-out.418	2023-10-13 17:22:37	2023-10-13 17:22:37			C:\Users\Haider Thaer\OneDrive - Jamia Millia Islamia (A Central University)\Desktop\plm9 project\breed-qikprop_1	breed-qikprop_1-out.maegz	418
	OTAVA-FRAGMENT-LIBRARY-ligprep_1-.sdf:9547_+_OTAVA-FRAGMENT-LIBRARY-ligprep_1-.sdf:5083	36999	breed-qikprop_1-out.419	2023-10-13 17:22:37	2023-10-13 17:22:37			C:\Users\Haider Thaer\OneDrive - Jamia Millia Islamia (A Central University)\Desktop\plm9 project\breed-qikprop_1	breed-qikprop_1-out.maegz	419
	OTAVA-FRAGMENT-LIBRARY-ligprep_1-.sdf:9547_+_OTAVA-FRAGMENT-LIBRARY-ligprep_1-.sdf:5083	37000	breed-qikprop_1-out.420	2023-10-13 17:22:37	2023-10-13 17:22:37			C:\Users\Haider Thaer\OneDrive - Jamia Millia Islamia (A Central University)\Desktop\plm9 project\breed-qikprop_1	breed-qikprop_1-out.maegz	420
	OTAVA-FRAGMENT-LIBRARY-ligprep_1-.sdf:9547_+_OTAVA-FRAGMENT-LIBRARY-ligprep_1-.sdf:5083	37001	breed-qikprop_1-out.421	2023-10-13 17:22:37	2023-10-13 17:22:37			C:\Users\Haider Thaer\OneDrive - Jamia Millia Islamia (A Central University)\Desktop\plm9 project\breed-qikprop_1	breed-qikprop_1-out.maegz	421
	OTAVA-FRAGMENT-LIBRARY-ligprep_1-.sdf:9547_+_OTAVA-FRAGMENT-LIBRARY-ligprep_1-.sdf:5083	37002	breed-qikprop_1-out.422	2023-10-13 17:22:37	2023-10-13 17:22:37			C:\Users\Haider Thaer\OneDrive - Jamia Millia Islamia (A Central University)\Desktop\plm9 project\breed-qikprop_1	breed-qikprop_1-out.maegz	422
	OTAVA-FRAGMENT-LIBRARY-ligprep_1-.sdf:9547_+_OTAVA-FRAGMENT-LIBRARY-ligprep_1-.sdf:5083	37003	breed-qikprop_1-out.423	2023-10-13 17:22:37	2023-10-13 17:22:37			C:\Users\Haider Thaer\OneDrive - Jamia Millia Islamia (A Central University)\Desktop\plm9 project\breed-qikprop_1	breed-qikprop_1-out.maegz	423
	OTAVA-FRAGMENT-LIBRARY-ligprep_1-.sdf:9547_+_OTAVA-FRAGMENT-LIBRARY-ligprep_1-.sdf:5435	37004	breed-qikprop_1-out.424	2023-10-13 17:22:37	2023-10-13 17:22:37			C:\Users\Haider Thaer\OneDrive - Jamia Millia Islamia (A Central University)\Desktop\plm9 project\breed-qikprop_1	breed-qikprop_1-out.maegz	424
	OTAVA-FRAGMENT-LIBRARY-ligprep_1-.sdf:9547_+_OTAVA-FRAGMENT-LIBRARY-ligprep_1-.sdf:5435	37005	breed-qikprop_1-out.425	2023-10-13 17:22:37	2023-10-13 17:22:37			C:\Users\Haider Thaer\OneDrive - Jamia Millia Islamia (A Central University)\Desktop\plm9 project\breed-qikprop_1	breed-qikprop_1-out.maegz	425
	OTAVA-FRAGMENT-LIBRARY-ligprep_1-.sdf:426_+_OTAVA-FRAGMENT-LIBRARY-ligprep_1-.sdf:9547	37006	breed-qikprop_1-out.426	2023-10-13 17:22:37	2023-10-13 17:22:37			C:\Users\Haider Thaer\OneDrive - Jamia Millia Islamia (A Central University)\Desktop\plm9 project\breed-qikprop_1	breed-qikprop_1-out.maegz	426
	OTAVA-FRAGMENT-LIBRARY-ligprep_1-.sdf:426_+_OTAVA-FRAGMENT-LIBRARY-ligprep_1-.sdf:9547	37007	breed-qikprop_1-out.427	2023-10-13 17:22:37	2023-10-13 17:22:37			C:\Users\Haider Thaer\OneDrive - Jamia Millia Islamia (A Central University)\Desktop\plm9 project\breed-qikprop_1	breed-qikprop_1-out.maegz	427
	OTAVA-FRAGMENT-LIBRARY-ligprep_1-.sdf:426_+_OTAVA-FRAGMENT-LIBRARY-ligprep_1-.sdf:9547	37008	breed-qikprop_1-out.428	2023-10-13 17:22:37	2023-10-13 17:22:37			C:\Users\Haider Thaer\OneDrive - Jamia Millia Islamia (A Central University)\Desktop\plm9 project\breed-qikprop_1	breed-qikprop_1-out.maegz	428
	OTAVA-FRAGMENT-LIBRARY-ligprep_1-.sdf:426_+_OTAVA-FRAGMENT-LIBRARY-ligprep_1-.sdf:9547	37009	breed-qikprop_1-out.429	2023-10-13 17:22:37	2023-10-13 17:22:37			C:\Users\Haider Thaer\OneDrive - Jamia Millia Islamia (A Central University)\Desktop\plm9 project\breed-qikprop_1	breed-qikprop_1-out.maegz	429
	OTAVA-FRAGMENT-LIBRARY-ligprep_1-.sdf:9547_+_OTAVA-FRAGMENT-LIBRARY-ligprep_1-.sdf:103	37010	breed-qikprop_1-out.430	2023-10-13 17:22:37	2023-10-13 17:22:37			C:\Users\Haider Thaer\OneDrive - Jamia Millia Islamia (A Central University)\Desktop\plm9 project\breed-qikprop_1	breed-qikprop_1-out.maegz	430
	OTAVA-FRAGMENT-LIBRARY-ligprep_1-.sdf:103_+_OTAVA-FRAGMENT-LIBRARY-ligprep_1-.sdf:9547	37011	breed-qikprop_1-out.431	2023-10-13 17:22:37	2023-10-13 17:22:37			C:\Users\Haider Thaer\OneDrive - Jamia Millia Islamia (A Central University)\Desktop\plm9 project\breed-qikprop_1	breed-qikprop_1-out.maegz	431
	OTAVA-FRAGMENT-LIBRARY-ligprep_1-.sdf:103_+_OTAVA-FRAGMENT-LIBRARY-ligprep_1-.sdf:9547	37012	breed-qikprop_1-out.432	2023-10-13 17:22:37	2023-10-13 17:22:37			C:\Users\Haider Thaer\OneDrive - Jamia Millia Islamia (A Central University)\Desktop\plm9 project\breed-qikprop_1	breed-qikprop_1-out.maegz	432
	OTAVA-FRAGMENT-LIBRARY-ligprep_1-.sdf:103_+_OTAVA-FRAGMENT-LIBRARY-ligprep_1-.sdf:9547	37013	breed-qikprop_1-out.433	2023-10-13 17:22:37	2023-10-13 17:22:37			C:\Users\Haider Thaer\OneDrive - Jamia Millia Islamia (A Central University)\Desktop\plm9 project\breed-qikprop_1	breed-qikprop_1-out.maegz	433
	OTAVA-FRAGMENT-LIBRARY-ligprep_1-.sdf:9259_+_OTAVA-FRAGMENT-LIBRARY-ligprep_1-.sdf:9547	37014	breed-qikprop_1-out.434	2023-10-13 17:22:37	2023-10-13 17:22:37			C:\Users\Haider Thaer\OneDrive - Jamia Millia Islamia (A Central University)\Desktop\plm9 project\breed-qikprop_1	breed-qikprop_1-out.maegz	434
	OTAVA-FRAGMENT-LIBRARY-ligprep_1-.sdf:9259_+_OTAVA-FRAGMENT-LIBRARY-ligprep_1-.sdf:9547	37015	breed-qikprop_1-out.435	2023-10-13 17:22:37	2023-10-13 17:22:37			C:\Users\Haider Thaer\OneDrive - Jamia Millia Islamia (A Central University)\Desktop\plm9 project\breed-qikprop_1	breed-qikprop_1-out.maegz	435
	OTAVA-FRAGMENT-LIBRARY-ligprep_1-.sdf:9259_+_OTAVA-FRAGMENT-LIBRARY-ligprep_1-.sdf:9547	37016	breed-qikprop_1-out.436	2023-10-13 17:22:37	2023-10-13 17:22:37			C:\Users\Haider Thaer\OneDrive - Jamia Millia Islamia (A Central University)\Desktop\plm9 project\breed-qikprop_1	breed-qikprop_1-out.maegz	436
	OTAVA-FRAGMENT-LIBRARY-ligprep_1-.sdf:9259_+_OTAVA-FRAGMENT-LIBRARY-ligprep_1-.sdf:9547	37017	breed-qikprop_1-out.437	2023-10-13 17:22:37	2023-10-13 17:22:37			C:\Users\Haider Thaer\OneDrive - Jamia Millia Islamia (A Central University)\Desktop\plm9 project\breed-qikprop_1	breed-qikprop_1-out.maegz	437
	OTAVA-FRAGMENT-LIBRARY-ligprep_1-.sdf:9259_+_OTAVA-FRAGMENT-LIBRARY-ligprep_1-.sdf:9547	37018	breed-qikprop_1-out.438	2023-10-13 17:22:37	2023-10-13 17:22:37			C:\Users\Haider Thaer\OneDrive - Jamia Millia Islamia (A Central University)\Desktop\plm9 project\breed-qikprop_1	breed-qikprop_1-out.maegz	438
	OTAVA-FRAGMENT-LIBRARY-ligprep_1-.sdf:9547_+_OTAVA-FRAGMENT-LIBRARY-ligprep_1-.sdf:5695	37019	breed-qikprop_1-out.439	2023-10-13 17:22:37	2023-10-13 17:22:37			C:\Users\Haider Thaer\OneDrive - Jamia Millia Islamia (A Central University)\Desktop\plm9 project\breed-qikprop_1	breed-qikprop_1-out.maegz	439
	OTAVA-FRAGMENT-LIBRARY-ligprep_1-.sdf:9547_+_OTAVA-FRAGMENT-LIBRARY-ligprep_1-.sdf:4161	37020	breed-qikprop_1-out.440	2023-10-13 17:22:37	2023-10-13 17:22:37			C:\Users\Haider Thaer\OneDrive - Jamia Millia Islamia (A Central University)\Desktop\plm9 project\breed-qikprop_1	breed-qikprop_1-out.maegz	440
	OTAVA-FRAGMENT-LIBRARY-ligprep_1-.sdf:9547_+_OTAVA-FRAGMENT-LIBRARY-ligprep_1-.sdf:4161	37021	breed-qikprop_1-out.441	2023-10-13 17:22:37	2023-10-13 17:22:37			C:\Users\Haider Thaer\OneDrive - Jamia Millia Islamia (A Central University)\Desktop\plm9 project\breed-qikprop_1	breed-qikprop_1-out.maegz	441
	OTAVA-FRAGMENT-LIBRARY-ligprep_1-.sdf:4161_+_OTAVA-FRAGMENT-LIBRARY-ligprep_1-.sdf:9547	37022	breed-qikprop_1-out.442	2023-10-13 17:22:37	2023-10-13 17:22:37			C:\Users\Haider Thaer\OneDrive - Jamia Millia Islamia (A Central University)\Desktop\plm9 project\breed-qikprop_1	breed-qikprop_1-out.maegz	442
	OTAVA-FRAGMENT-LIBRARY-ligprep_1-.sdf:6204_+_OTAVA-FRAGMENT-LIBRARY-ligprep_1-.sdf:9547	37023	breed-qikprop_1-out.443	2023-10-13 17:22:37	2023-10-13 17:22:37			C:\Users\Haider Thaer\OneDrive - Jamia Millia Islamia (A Central University)\Desktop\plm9 project\breed-qikprop_1	breed-qikprop_1-out.maegz	443
	OTAVA-FRAGMENT-LIBRARY-ligprep_1-.sdf:6204_+_OTAVA-FRAGMENT-LIBRARY-ligprep_1-.sdf:9547	37024	breed-qikprop_1-out.444	2023-10-13 17:22:37	2023-10-13 17:22:37			C:\Users\Haider Thaer\OneDrive - Jamia Millia Islamia (A Central University)\Desktop\plm9 project\breed-qikprop_1	breed-qikprop_1-out.maegz	444
	OTAVA-FRAGMENT-LIBRARY-ligprep_1-.sdf:9547_+_OTAVA-FRAGMENT-LIBRARY-ligprep_1-.sdf:1051	37025	breed-qikprop_1-out.445	2023-10-13 17:22:37	2023-10-13 17:22:37			C:\Users\Haider Thaer\OneDrive - Jamia Millia Islamia (A Central University)\Desktop\plm9 project\breed-qikprop_1	breed-qikprop_1-out.maegz	445
	OTAVA-FRAGMENT-LIBRARY-ligprep_1-.sdf:9547_+_OTAVA-FRAGMENT-LIBRARY-ligprep_1-.sdf:1051	37026	breed-qikprop_1-out.446	2023-10-13 17:22:37	2023-10-13 17:22:37			C:\Users\Haider Thaer\OneDrive - Jamia Millia Islamia (A Central University)\Desktop\plm9 project\breed-qikprop_1	breed-qikprop_1-out.maegz	446
	OTAVA-FRAGMENT-LIBRARY-ligprep_1-.sdf:3836_+_OTAVA-FRAGMENT-LIBRARY-ligprep_1-.sdf:9547	37027	breed-qikprop_1-out.447	2023-10-13 17:22:37	2023-10-13 17:22:37			C:\Users\Haider Thaer\OneDrive - Jamia Millia Islamia (A Central University)\Desktop\plm9 project\breed-qikprop_1	breed-qikprop_1-out.maegz	447
	OTAVA-FRAGMENT-LIBRARY-ligprep_1-.sdf:3836_+_OTAVA-FRAGMENT-LIBRARY-ligprep_1-.sdf:9547	37028	breed-qikprop_1-out.448	2023-10-13 17:22:37	2023-10-13 17:22:37			C:\Users\Haider Thaer\OneDrive - Jamia Millia Islamia (A Central University)\Desktop\plm9 project\breed-qikprop_1	breed-qikprop_1-out.maegz	448
	OTAVA-FRAGMENT-LIBRARY-ligprep_1-.sdf:3836_+_OTAVA-FRAGMENT-LIBRARY-ligprep_1-.sdf:9547	37029	breed-qikprop_1-out.449	2023-10-13 17:22:37	2023-10-13 17:22:37			C:\Users\Haider Thaer\OneDrive - Jamia Millia Islamia (A Central University)\Desktop\plm9 project\breed-qikprop_1	breed-qikprop_1-out.maegz	449
	OTAVA-FRAGMENT-LIBRARY-ligprep_1-.sdf:3836_+_OTAVA-FRAGMENT-LIBRARY-ligprep_1-.sdf:9547	37030	breed-qikprop_1-out.450	2023-10-13 17:22:37	2023-10-13 17:22:37			C:\Users\Haider Thaer\OneDrive - Jamia Millia Islamia (A Central University)\Desktop\plm9 project\breed-qikprop_1	breed-qikprop_1-out.maegz	450
	OTAVA-FRAGMENT-LIBRARY-ligprep_1-.sdf:2761_+_OTAVA-FRAGMENT-LIBRARY-ligprep_1-.sdf:9547	37031	breed-qikprop_1-out.451	2023-10-13 17:22:37	2023-10-13 17:22:37			C:\Users\Haider Thaer\OneDrive - Jamia Millia Islamia (A Central University)\Desktop\plm9 project\breed-qikprop_1	breed-qikprop_1-out.maegz	451
	OTAVA-FRAGMENT-LIBRARY-ligprep_1-.sdf:2761_+_OTAVA-FRAGMENT-LIBRARY-ligprep_1-.sdf:9547	37032	breed-qikprop_1-out.452	2023-10-13 17:22:37	2023-10-13 17:22:37			C:\Users\Haider Thaer\OneDrive - Jamia Millia Islamia (A Central University)\Desktop\plm9 project\breed-qikprop_1	breed-qikprop_1-out.maegz	452
	OTAVA-FRAGMENT-LIBRARY-ligprep_1-.sdf:2761_+_OTAVA-FRAGMENT-LIBRARY-ligprep_1-.sdf:9547	37033	breed-qikprop_1-out.453	2023-10-13 17:22:37	2023-10-13 17:22:37			C:\Users\Haider Thaer\OneDrive - Jamia Millia Islamia (A Central University)\Desktop\plm9 project\breed-qikprop_1	breed-qikprop_1-out.maegz	453
	OTAVA-FRAGMENT-LIBRARY-ligprep_1-.sdf:6967_+_OTAVA-FRAGMENT-LIBRARY-ligprep_1-.sdf:9547	37034	breed-qikprop_1-out.454	2023-10-13 17:22:37	2023-10-13 17:22:37			C:\Users\Haider Thaer\OneDrive - Jamia Millia Islamia (A Central University)\Desktop\plm9 project\breed-qikprop_1	breed-qikprop_1-out.maegz	454
	OTAVA-FRAGMENT-LIBRARY-ligprep_1-.sdf:6967_+_OTAVA-FRAGMENT-LIBRARY-ligprep_1-.sdf:9547	37035	breed-qikprop_1-out.455	2023-10-13 17:22:37	2023-10-13 17:22:37			C:\Users\Haider Thaer\OneDrive - Jamia Millia Islamia (A Central University)\Desktop\plm9 project\breed-qikprop_1	breed-qikprop_1-out.maegz	455
	OTAVA-FRAGMENT-LIBRARY-ligprep_1-.sdf:6967_+_OTAVA-FRAGMENT-LIBRARY-ligprep_1-.sdf:9547	37036	breed-qikprop_1-out.456	2023-10-13 17:22:37	2023-10-13 17:22:37			C:\Users\Haider Thaer\OneDrive - Jamia Millia Islamia (A Central University)\Desktop\plm9 project\breed-qikprop_1	breed-qikprop_1-out.maegz	456
	OTAVA-FRAGMENT-LIBRARY-ligprep_1-.sdf:6967_+_OTAVA-FRAGMENT-LIBRARY-ligprep_1-.sdf:9547	37037	breed-qikprop_1-out.457	2023-10-13 17:22:37	2023-10-13 17:22:37			C:\Users\Haider Thaer\OneDrive - Jamia Millia Islamia (A Central University)\Desktop\plm9 project\breed-qikprop_1	breed-qikprop_1-out.maegz	457
	OTAVA-FRAGMENT-LIBRARY-ligprep_1-.sdf:6967_+_OTAVA-FRAGMENT-LIBRARY-ligprep_1-.sdf:9547	37038	breed-qikprop_1-out.458	2023-10-13 17:22:37	2023-10-13 17:22:37			C:\Users\Haider Thaer\OneDrive - Jamia Millia Islamia (A Central University)\Desktop\plm9 project\breed-qikprop_1	breed-qikprop_1-out.maegz	458
	OTAVA-FRAGMENT-LIBRARY-ligprep_1-.sdf:6967_+_OTAVA-FRAGMENT-LIBRARY-ligprep_1-.sdf:9547	37039	breed-qikprop_1-out.459	2023-10-13 17:22:37	2023-10-13 17:22:37			C:\Users\Haider Thaer\OneDrive - Jamia Millia Islamia (A Central University)\Desktop\plm9 project\breed-qikprop_1	breed-qikprop_1-out.maegz	459
	OTAVA-FRAGMENT-LIBRARY-ligprep_1-.sdf:9547_+_OTAVA-FRAGMENT-LIBRARY-ligprep_1-.sdf:5470	37040	breed-qikprop_1-out.460	2023-10-13 17:22:37	2023-10-13 17:22:37			C:\Users\Haider Thaer\OneDrive - Jamia Millia Islamia (A Central University)\Desktop\plm9 project\breed-qikprop_1	breed-qikprop_1-out.maegz	460
	OTAVA-FRAGMENT-LIBRARY-ligprep_1-.sdf:5470_+_OTAVA-FRAGMENT-LIBRARY-ligprep_1-.sdf:9547	37041	breed-qikprop_1-out.461	2023-10-13 17:22:37	2023-10-13 17:22:37			C:\Users\Haider Thaer\OneDrive - Jamia Millia Islamia (A Central University)\Desktop\plm9 project\breed-qikprop_1	breed-qikprop_1-out.maegz	461
	OTAVA-FRAGMENT-LIBRARY-ligprep_1-.sdf:5470_+_OTAVA-FRAGMENT-LIBRARY-ligprep_1-.sdf:9547	37042	breed-qikprop_1-out.462	2023-10-13 17:22:37	2023-10-13 17:22:37			C:\Users\Haider Thaer\OneDrive - Jamia Millia Islamia (A Central University)\Desktop\plm9 project\breed-qikprop_1	breed-qikprop_1-out.maegz	462
	OTAVA-FRAGMENT-LIBRARY-ligprep_1-.sdf:966_+_OTAVA-FRAGMENT-LIBRARY-ligprep_1-.sdf:9547	37043	breed-qikprop_1-out.463	2023-10-13 17:22:37	2023-10-13 17:22:37			C:\Users\Haider Thaer\OneDrive - Jamia Millia Islamia (A Central University)\Desktop\plm9 project\breed-qikprop_1	breed-qikprop_1-out.maegz	463
	OTAVA-FRAGMENT-LIBRARY-ligprep_1-.sdf:966_+_OTAVA-FRAGMENT-LIBRARY-ligprep_1-.sdf:9547	37044	breed-qikprop_1-out.464	2023-10-13 17:22:37	2023-10-13 17:22:37			C:\Users\Haider Thaer\OneDrive - Jamia Millia Islamia (A Central University)\Desktop\plm9 project\breed-qikprop_1	breed-qikprop_1-out.maegz	464
	OTAVA-FRAGMENT-LIBRARY-ligprep_1-.sdf:9547_+_OTAVA-FRAGMENT-LIBRARY-ligprep_1-.sdf:9406	37045	breed-qikprop_1-out.465	2023-10-13 17:22:37	2023-10-13 17:22:37			C:\Users\Haider Thaer\OneDrive - Jamia Millia Islamia (A Central University)\Desktop\plm9 project\breed-qikprop_1	breed-qikprop_1-out.maegz	465
	OTAVA-FRAGMENT-LIBRARY-ligprep_1-.sdf:9547_+_OTAVA-FRAGMENT-LIBRARY-ligprep_1-.sdf:9406	37046	breed-qikprop_1-out.466	2023-10-13 17:22:37	2023-10-13 17:22:37			C:\Users\Haider Thaer\OneDrive - Jamia Millia Islamia (A Central University)\Desktop\plm9 project\breed-qikprop_1	breed-qikprop_1-out.maegz	466
	OTAVA-FRAGMENT-LIBRARY-ligprep_1-.sdf:9547_+_OTAVA-FRAGMENT-LIBRARY-ligprep_1-.sdf:9406	37047	breed-qikprop_1-out.467	2023-10-13 17:22:37	2023-10-13 17:22:37			C:\Users\Haider Thaer\OneDrive - Jamia Millia Islamia (A Central University)\Desktop\plm9 project\breed-qikprop_1	breed-qikprop_1-out.maegz	467
	OTAVA-FRAGMENT-LIBRARY-ligprep_1-.sdf:9547_+_OTAVA-FRAGMENT-LIBRARY-ligprep_1-.sdf:9406	37048	breed-qikprop_1-out.468	2023-10-13 17:22:37	2023-10-13 17:22:37			C:\Users\Haider Thaer\OneDrive - Jamia Millia Islamia (A Central University)\Desktop\plm9 project\breed-qikprop_1	breed-qikprop_1-out.maegz	468
	OTAVA-FRAGMENT-LIBRARY-ligprep_1-.sdf:9406_+_OTAVA-FRAGMENT-LIBRARY-ligprep_1-.sdf:9547	37049	breed-qikprop_1-out.469	2023-10-13 17:22:37	2023-10-13 17:22:37			C:\Users\Haider Thaer\OneDrive - Jamia Millia Islamia (A Central University)\Desktop\plm9 project\breed-qikprop_1	breed-qikprop_1-out.maegz	469
	OTAVA-FRAGMENT-LIBRARY-ligprep_1-.sdf:9406_+_OTAVA-FRAGMENT-LIBRARY-ligprep_1-.sdf:9547	37050	breed-qikprop_1-out.470	2023-10-13 17:22:37	2023-10-13 17:22:37			C:\Users\Haider Thaer\OneDrive - Jamia Millia Islamia (A Central University)\Desktop\plm9 project\breed-qikprop_1	breed-qikprop_1-out.maegz	470
	OTAVA-FRAGMENT-LIBRARY-ligprep_1-.sdf:7725_+_OTAVA-FRAGMENT-LIBRARY-ligprep_1-.sdf:9547	37051	breed-qikprop_1-out.471	2023-10-13 17:22:37	2023-10-13 17:22:37			C:\Users\Haider Thaer\OneDrive - Jamia Millia Islamia (A Central University)\Desktop\plm9 project\breed-qikprop_1	breed-qikprop_1-out.maegz	471
	OTAVA-FRAGMENT-LIBRARY-ligprep_1-.sdf:7725_+_OTAVA-FRAGMENT-LIBRARY-ligprep_1-.sdf:9547	37052	breed-qikprop_1-out.472	2023-10-13 17:22:37	2023-10-13 17:22:37			C:\Users\Haider Thaer\OneDrive - Jamia Millia Islamia (A Central University)\Desktop\plm9 project\breed-qikprop_1	breed-qikprop_1-out.maegz	472
	OTAVA-FRAGMENT-LIBRARY-ligprep_1-.sdf:7725_+_OTAVA-FRAGMENT-LIBRARY-ligprep_1-.sdf:9547	37053	breed-qikprop_1-out.473	2023-10-13 17:22:37	2023-10-13 17:22:37			C:\Users\Haider Thaer\OneDrive - Jamia Millia Islamia (A Central University)\Desktop\plm9 project\breed-qikprop_1	breed-qikprop_1-out.maegz	473
	OTAVA-FRAGMENT-LIBRARY-ligprep_1-.sdf:7725_+_OTAVA-FRAGMENT-LIBRARY-ligprep_1-.sdf:9547	37054	breed-qikprop_1-out.474	2023-10-13 17:22:37	2023-10-13 17:22:37			C:\Users\Haider Thaer\OneDrive - Jamia Millia Islamia (A Central University)\Desktop\plm9 project\breed-qikprop_1	breed-qikprop_1-out.maegz	474
	OTAVA-FRAGMENT-LIBRARY-ligprep_1-.sdf:9547_+_OTAVA-FRAGMENT-LIBRARY-ligprep_1-.sdf:6442	37055	breed-qikprop_1-out.475	2023-10-13 17:22:37	2023-10-13 17:22:37			C:\Users\Haider Thaer\OneDrive - Jamia Millia Islamia (A Central University)\Desktop\plm9 project\breed-qikprop_1	breed-qikprop_1-out.maegz	475
	OTAVA-FRAGMENT-LIBRARY-ligprep_1-.sdf:6442_+_OTAVA-FRAGMENT-LIBRARY-ligprep_1-.sdf:9547	37056	breed-qikprop_1-out.476	2023-10-13 17:22:37	2023-10-13 17:22:37			C:\Users\Haider Thaer\OneDrive - Jamia Millia Islamia (A Central University)\Desktop\plm9 project\breed-qikprop_1	breed-qikprop_1-out.maegz	476
	OTAVA-FRAGMENT-LIBRARY-ligprep_1-.sdf:6442_+_OTAVA-FRAGMENT-LIBRARY-ligprep_1-.sdf:9547	37057	breed-qikprop_1-out.477	2023-10-13 17:22:37	2023-10-13 17:22:37			C:\Users\Haider Thaer\OneDrive - Jamia Millia Islamia (A Central University)\Desktop\plm9 project\breed-qikprop_1	breed-qikprop_1-out.maegz	477
	OTAVA-FRAGMENT-LIBRARY-ligprep_1-.sdf:4446_+_OTAVA-FRAGMENT-LIBRARY-ligprep_1-.sdf:9547	37058	breed-qikprop_1-out.478	2023-10-13 17:22:37	2023-10-13 17:22:37			C:\Users\Haider Thaer\OneDrive - Jamia Millia Islamia (A Central University)\Desktop\plm9 project\breed-qikprop_1	breed-qikprop_1-out.maegz	478
	OTAVA-FRAGMENT-LIBRARY-ligprep_1-.sdf:4446_+_OTAVA-FRAGMENT-LIBRARY-ligprep_1-.sdf:9547	37059	breed-qikprop_1-out.479	2023-10-13 17:22:37	2023-10-13 17:22:37			C:\Users\Haider Thaer\OneDrive - Jamia Millia Islamia (A Central University)\Desktop\plm9 project\breed-qikprop_1	breed-qikprop_1-out.maegz	479
	OTAVA-FRAGMENT-LIBRARY-ligprep_1-.sdf:9547_+_OTAVA-FRAGMENT-LIBRARY-ligprep_1-.sdf:11080	37060	breed-qikprop_1-out.480	2023-10-13 17:22:37	2023-10-13 17:22:37			C:\Users\Haider Thaer\OneDrive - Jamia Millia Islamia (A Central University)\Desktop\plm9 project\breed-qikprop_1	breed-qikprop_1-out.maegz	480
	OTAVA-FRAGMENT-LIBRARY-ligprep_1-.sdf:11080_+_OTAVA-FRAGMENT-LIBRARY-ligprep_1-.sdf:9547	37061	breed-qikprop_1-out.481	2023-10-13 17:22:37	2023-10-13 17:22:37			C:\Users\Haider Thaer\OneDrive - Jamia Millia Islamia (A Central University)\Desktop\plm9 project\breed-qikprop_1	breed-qikprop_1-out.maegz	481
	OTAVA-FRAGMENT-LIBRARY-ligprep_1-.sdf:11080_+_OTAVA-FRAGMENT-LIBRARY-ligprep_1-.sdf:9547	37062	breed-qikprop_1-out.482	2023-10-13 17:22:37	2023-10-13 17:22:37			C:\Users\Haider Thaer\OneDrive - Jamia Millia Islamia (A Central University)\Desktop\plm9 project\breed-qikprop_1	breed-qikprop_1-out.maegz	482
	OTAVA-FRAGMENT-LIBRARY-ligprep_1-.sdf:11398_+_OTAVA-FRAGMENT-LIBRARY-ligprep_1-.sdf:9547	37063	breed-qikprop_1-out.483	2023-10-13 17:22:37	2023-10-13 17:22:37			C:\Users\Haider Thaer\OneDrive - Jamia Millia Islamia (A Central University)\Desktop\plm9 project\breed-qikprop_1	breed-qikprop_1-out.maegz	483
	OTAVA-FRAGMENT-LIBRARY-ligprep_1-.sdf:11398_+_OTAVA-FRAGMENT-LIBRARY-ligprep_1-.sdf:9547	37064	breed-qikprop_1-out.484	2023-10-13 17:22:37	2023-10-13 17:22:37			C:\Users\Haider Thaer\OneDrive - Jamia Millia Islamia (A Central University)\Desktop\plm9 project\breed-qikprop_1	breed-qikprop_1-out.maegz	484
	OTAVA-FRAGMENT-LIBRARY-ligprep_1-.sdf:9547_+_OTAVA-FRAGMENT-LIBRARY-ligprep_1-.sdf:4179	37065	breed-qikprop_1-out.485	2023-10-13 17:22:37	2023-10-13 17:22:37			C:\Users\Haider Thaer\OneDrive - Jamia Millia Islamia (A Central University)\Desktop\plm9 project\breed-qikprop_1	breed-qikprop_1-out.maegz	485
	OTAVA-FRAGMENT-LIBRARY-ligprep_1-.sdf:9547_+_OTAVA-FRAGMENT-LIBRARY-ligprep_1-.sdf:4179	37066	breed-qikprop_1-out.486	2023-10-13 17:22:37	2023-10-13 17:22:37			C:\Users\Haider Thaer\OneDrive - Jamia Millia Islamia (A Central University)\Desktop\plm9 project\breed-qikprop_1	breed-qikprop_1-out.maegz	486
	OTAVA-FRAGMENT-LIBRARY-ligprep_1-.sdf:9547_+_OTAVA-FRAGMENT-LIBRARY-ligprep_1-.sdf:4154	37067	breed-qikprop_1-out.487	2023-10-13 17:22:37	2023-10-13 17:22:37			C:\Users\Haider Thaer\OneDrive - Jamia Millia Islamia (A Central University)\Desktop\plm9 project\breed-qikprop_1	breed-qikprop_1-out.maegz	487
	OTAVA-FRAGMENT-LIBRARY-ligprep_1-.sdf:9547_+_OTAVA-FRAGMENT-LIBRARY-ligprep_1-.sdf:4154	37068	breed-qikprop_1-out.488	2023-10-13 17:22:37	2023-10-13 17:22:37			C:\Users\Haider Thaer\OneDrive - Jamia Millia Islamia (A Central University)\Desktop\plm9 project\breed-qikprop_1	breed-qikprop_1-out.maegz	488
	OTAVA-FRAGMENT-LIBRARY-ligprep_1-.sdf:9547_+_OTAVA-FRAGMENT-LIBRARY-ligprep_1-.sdf:310	37069	breed-qikprop_1-out.489	2023-10-13 17:22:37	2023-10-13 17:22:37			C:\Users\Haider Thaer\OneDrive - Jamia Millia Islamia (A Central University)\Desktop\plm9 project\breed-qikprop_1	breed-qikprop_1-out.maegz	489
	OTAVA-FRAGMENT-LIBRARY-ligprep_1-.sdf:9547_+_OTAVA-FRAGMENT-LIBRARY-ligprep_1-.sdf:310	37070	breed-qikprop_1-out.490	2023-10-13 17:22:37	2023-10-13 17:22:37			C:\Users\Haider Thaer\OneDrive - Jamia Millia Islamia (A Central University)\Desktop\plm9 project\breed-qikprop_1	breed-qikprop_1-out.maegz	490
	OTAVA-FRAGMENT-LIBRARY-ligprep_1-.sdf:310_+_OTAVA-FRAGMENT-LIBRARY-ligprep_1-.sdf:9547	37071	breed-qikprop_1-out.491	2023-10-13 17:22:37	2023-10-13 17:22:37			C:\Users\Haider Thaer\OneDrive - Jamia Millia Islamia (A Central University)\Desktop\plm9 project\breed-qikprop_1	breed-qikprop_1-out.maegz	491
	OTAVA-FRAGMENT-LIBRARY-ligprep_1-.sdf:310_+_OTAVA-FRAGMENT-LIBRARY-ligprep_1-.sdf:9547	37072	breed-qikprop_1-out.492	2023-10-13 17:22:37	2023-10-13 17:22:37			C:\Users\Haider Thaer\OneDrive - Jamia Millia Islamia (A Central University)\Desktop\plm9 project\breed-qikprop_1	breed-qikprop_1-out.maegz	492
	OTAVA-FRAGMENT-LIBRARY-ligprep_1-.sdf:577_+_OTAVA-FRAGMENT-LIBRARY-ligprep_1-.sdf:9547	37073	breed-qikprop_1-out.493	2023-10-13 17:22:37	2023-10-13 17:22:37			C:\Users\Haider Thaer\OneDrive - Jamia Millia Islamia (A Central University)\Desktop\plm9 project\breed-qikprop_1	breed-qikprop_1-out.maegz	493
	OTAVA-FRAGMENT-LIBRARY-ligprep_1-.sdf:9547_+_OTAVA-FRAGMENT-LIBRARY-ligprep_1-.sdf:4662	37074	breed-qikprop_1-out.494	2023-10-13 17:22:37	2023-10-13 17:22:37			C:\Users\Haider Thaer\OneDrive - Jamia Millia Islamia (A Central University)\Desktop\plm9 project\breed-qikprop_1	breed-qikprop_1-out.maegz	494
	OTAVA-FRAGMENT-LIBRARY-ligprep_1-.sdf:9433_+_OTAVA-FRAGMENT-LIBRARY-ligprep_1-.sdf:9547	37075	breed-qikprop_1-out.495	2023-10-13 17:22:37	2023-10-13 17:22:37			C:\Users\Haider Thaer\OneDrive - Jamia Millia Islamia (A Central University)\Desktop\plm9 project\breed-qikprop_1	breed-qikprop_1-out.maegz	495
	OTAVA-FRAGMENT-LIBRARY-ligprep_1-.sdf:9433_+_OTAVA-FRAGMENT-LIBRARY-ligprep_1-.sdf:9547	37076	breed-qikprop_1-out.496	2023-10-13 17:22:37	2023-10-13 17:22:37			C:\Users\Haider Thaer\OneDrive - Jamia Millia Islamia (A Central University)\Desktop\plm9 project\breed-qikprop_1	breed-qikprop_1-out.maegz	496
	OTAVA-FRAGMENT-LIBRARY-ligprep_1-.sdf:4259_+_OTAVA-FRAGMENT-LIBRARY-ligprep_1-.sdf:9547	37077	breed-qikprop_1-out.497	2023-10-13 17:22:37	2023-10-13 17:22:37			C:\Users\Haider Thaer\OneDrive - Jamia Millia Islamia (A Central University)\Desktop\plm9 project\breed-qikprop_1	breed-qikprop_1-out.maegz	497
	OTAVA-FRAGMENT-LIBRARY-ligprep_1-.sdf:4259_+_OTAVA-FRAGMENT-LIBRARY-ligprep_1-.sdf:9547	37078	breed-qikprop_1-out.498	2023-10-13 17:22:37	2023-10-13 17:22:37			C:\Users\Haider Thaer\OneDrive - Jamia Millia Islamia (A Central University)\Desktop\plm9 project\breed-qikprop_1	breed-qikprop_1-out.maegz	498
	OTAVA-FRAGMENT-LIBRARY-ligprep_1-.sdf:4259_+_OTAVA-FRAGMENT-LIBRARY-ligprep_1-.sdf:9547	37079	breed-qikprop_1-out.499	2023-10-13 17:22:37	2023-10-13 17:22:37			C:\Users\Haider Thaer\OneDrive - Jamia Millia Islamia (A Central University)\Desktop\plm9 project\breed-qikprop_1	breed-qikprop_1-out.maegz	499
	OTAVA-FRAGMENT-LIBRARY-ligprep_1-.sdf:9547_+_OTAVA-FRAGMENT-LIBRARY-ligprep_1-.sdf:4479	37080	breed-qikprop_1-out.500	2023-10-13 17:22:37	2023-10-13 17:22:37			C:\Users\Haider Thaer\OneDrive - Jamia Millia Islamia (A Central University)\Desktop\plm9 project\breed-qikprop_1	breed-qikprop_1-out.maegz	500
	OTAVA-FRAGMENT-LIBRARY-ligprep_1-.sdf:4952_+_OTAVA-FRAGMENT-LIBRARY-ligprep_1-.sdf:9547	37081	breed-qikprop_1-out.501	2023-10-13 17:22:37	2023-10-13 17:22:37			C:\Users\Haider Thaer\OneDrive - Jamia Millia Islamia (A Central University)\Desktop\plm9 project\breed-qikprop_1	breed-qikprop_1-out.maegz	501
	OTAVA-FRAGMENT-LIBRARY-ligprep_1-.sdf:6273_+_OTAVA-FRAGMENT-LIBRARY-ligprep_1-.sdf:9547	37082	breed-qikprop_1-out.502	2023-10-13 17:22:37	2023-10-13 17:22:37			C:\Users\Haider Thaer\OneDrive - Jamia Millia Islamia (A Central University)\Desktop\plm9 project\breed-qikprop_1	breed-qikprop_1-out.maegz	502
	OTAVA-FRAGMENT-LIBRARY-ligprep_1-.sdf:6273_+_OTAVA-FRAGMENT-LIBRARY-ligprep_1-.sdf:9547	37083	breed-qikprop_1-out.503	2023-10-13 17:22:37	2023-10-13 17:22:37			C:\Users\Haider Thaer\OneDrive - Jamia Millia Islamia (A Central University)\Desktop\plm9 project\breed-qikprop_1	breed-qikprop_1-out.maegz	503
	OTAVA-FRAGMENT-LIBRARY-ligprep_1-.sdf:9338_+_OTAVA-FRAGMENT-LIBRARY-ligprep_1-.sdf:9547	37084	breed-qikprop_1-out.504	2023-10-13 17:22:37	2023-10-13 17:22:37			C:\Users\Haider Thaer\OneDrive - Jamia Millia Islamia (A Central University)\Desktop\plm9 project\breed-qikprop_1	breed-qikprop_1-out.maegz	504
	OTAVA-FRAGMENT-LIBRARY-ligprep_1-.sdf:9338_+_OTAVA-FRAGMENT-LIBRARY-ligprep_1-.sdf:9547	37085	breed-qikprop_1-out.505	2023-10-13 17:22:37	2023-10-13 17:22:37			C:\Users\Haider Thaer\OneDrive - Jamia Millia Islamia (A Central University)\Desktop\plm9 project\breed-qikprop_1	breed-qikprop_1-out.maegz	505
	OTAVA-FRAGMENT-LIBRARY-ligprep_1-.sdf:3239_+_OTAVA-FRAGMENT-LIBRARY-ligprep_1-.sdf:9547	37086	breed-qikprop_1-out.506	2023-10-13 17:22:37	2023-10-13 17:22:37			C:\Users\Haider Thaer\OneDrive - Jamia Millia Islamia (A Central University)\Desktop\plm9 project\breed-qikprop_1	breed-qikprop_1-out.maegz	506
	OTAVA-FRAGMENT-LIBRARY-ligprep_1-.sdf:3239_+_OTAVA-FRAGMENT-LIBRARY-ligprep_1-.sdf:9547	37087	breed-qikprop_1-out.507	2023-10-13 17:22:37	2023-10-13 17:22:37			C:\Users\Haider Thaer\OneDrive - Jamia Millia Islamia (A Central University)\Desktop\plm9 project\breed-qikprop_1	breed-qikprop_1-out.maegz	507
	OTAVA-FRAGMENT-LIBRARY-ligprep_1-.sdf:3239_+_OTAVA-FRAGMENT-LIBRARY-ligprep_1-.sdf:9547	37088	breed-qikprop_1-out.508	2023-10-13 17:22:37	2023-10-13 17:22:37			C:\Users\Haider Thaer\OneDrive - Jamia Millia Islamia (A Central University)\Desktop\plm9 project\breed-qikprop_1	breed-qikprop_1-out.maegz	508
	OTAVA-FRAGMENT-LIBRARY-ligprep_1-.sdf:3239_+_OTAVA-FRAGMENT-LIBRARY-ligprep_1-.sdf:9547	37089	breed-qikprop_1-out.509	2023-10-13 17:22:37	2023-10-13 17:22:37			C:\Users\Haider Thaer\OneDrive - Jamia Millia Islamia (A Central University)\Desktop\plm9 project\breed-qikprop_1	breed-qikprop_1-out.maegz	509
	OTAVA-FRAGMENT-LIBRARY-ligprep_1-.sdf:2280_+_OTAVA-FRAGMENT-LIBRARY-ligprep_1-.sdf:9547	37090	breed-qikprop_1-out.510	2023-10-13 17:22:37	2023-10-13 17:22:37			C:\Users\Haider Thaer\OneDrive - Jamia Millia Islamia (A Central University)\Desktop\plm9 project\breed-qikprop_1	breed-qikprop_1-out.maegz	510
	OTAVA-FRAGMENT-LIBRARY-ligprep_1-.sdf:2280_+_OTAVA-FRAGMENT-LIBRARY-ligprep_1-.sdf:9547	37091	breed-qikprop_1-out.511	2023-10-13 17:22:37	2023-10-13 17:22:37			C:\Users\Haider Thaer\OneDrive - Jamia Millia Islamia (A Central University)\Desktop\plm9 project\breed-qikprop_1	breed-qikprop_1-out.maegz	511
	OTAVA-FRAGMENT-LIBRARY-ligprep_1-.sdf:9547_+_OTAVA-FRAGMENT-LIBRARY-ligprep_1-.sdf:4856	37092	breed-qikprop_1-out.512	2023-10-13 17:22:37	2023-10-13 17:22:37			C:\Users\Haider Thaer\OneDrive - Jamia Millia Islamia (A Central University)\Desktop\plm9 project\breed-qikprop_1	breed-qikprop_1-out.maegz	512
	OTAVA-FRAGMENT-LIBRARY-ligprep_1-.sdf:9547_+_OTAVA-FRAGMENT-LIBRARY-ligprep_1-.sdf:4856	37093	breed-qikprop_1-out.513	2023-10-13 17:22:37	2023-10-13 17:22:37			C:\Users\Haider Thaer\OneDrive - Jamia Millia Islamia (A Central University)\Desktop\plm9 project\breed-qikprop_1	breed-qikprop_1-out.maegz	513
	OTAVA-FRAGMENT-LIBRARY-ligprep_1-.sdf:9547_+_OTAVA-FRAGMENT-LIBRARY-ligprep_1-.sdf:4856	37094	breed-qikprop_1-out.514	2023-10-13 17:22:37	2023-10-13 17:22:37			C:\Users\Haider Thaer\OneDrive - Jamia Millia Islamia (A Central University)\Desktop\plm9 project\breed-qikprop_1	breed-qikprop_1-out.maegz	514
	OTAVA-FRAGMENT-LIBRARY-ligprep_1-.sdf:9209_+_OTAVA-FRAGMENT-LIBRARY-ligprep_1-.sdf:9547	37095	breed-qikprop_1-out.515	2023-10-13 17:22:37	2023-10-13 17:22:37			C:\Users\Haider Thaer\OneDrive - Jamia Millia Islamia (A Central University)\Desktop\plm9 project\breed-qikprop_1	breed-qikprop_1-out.maegz	515
	OTAVA-FRAGMENT-LIBRARY-ligprep_1-.sdf:9209_+_OTAVA-FRAGMENT-LIBRARY-ligprep_1-.sdf:9547	37096	breed-qikprop_1-out.516	2023-10-13 17:22:37	2023-10-13 17:22:37			C:\Users\Haider Thaer\OneDrive - Jamia Millia Islamia (A Central University)\Desktop\plm9 project\breed-qikprop_1	breed-qikprop_1-out.maegz	516
	OTAVA-FRAGMENT-LIBRARY-ligprep_1-.sdf:11081_+_OTAVA-FRAGMENT-LIBRARY-ligprep_1-.sdf:9547	37097	breed-qikprop_1-out.517	2023-10-13 17:22:37	2023-10-13 17:22:37			C:\Users\Haider Thaer\OneDrive - Jamia Millia Islamia (A Central University)\Desktop\plm9 project\breed-qikprop_1	breed-qikprop_1-out.maegz	517
	OTAVA-FRAGMENT-LIBRARY-ligprep_1-.sdf:11081_+_OTAVA-FRAGMENT-LIBRARY-ligprep_1-.sdf:9547	37098	breed-qikprop_1-out.518	2023-10-13 17:22:37	2023-10-13 17:22:37			C:\Users\Haider Thaer\OneDrive - Jamia Millia Islamia (A Central University)\Desktop\plm9 project\breed-qikprop_1	breed-qikprop_1-out.maegz	518
	OTAVA-FRAGMENT-LIBRARY-ligprep_1-.sdf:11081_+_OTAVA-FRAGMENT-LIBRARY-ligprep_1-.sdf:9547	37099	breed-qikprop_1-out.519	2023-10-13 17:22:37	2023-10-13 17:22:37			C:\Users\Haider Thaer\OneDrive - Jamia Millia Islamia (A Central University)\Desktop\plm9 project\breed-qikprop_1	breed-qikprop_1-out.maegz	519
	OTAVA-FRAGMENT-LIBRARY-ligprep_1-.sdf:11081_+_OTAVA-FRAGMENT-LIBRARY-ligprep_1-.sdf:9547	37100	breed-qikprop_1-out.520	2023-10-13 17:22:37	2023-10-13 17:22:37			C:\Users\Haider Thaer\OneDrive - Jamia Millia Islamia (A Central University)\Desktop\plm9 project\breed-qikprop_1	breed-qikprop_1-out.maegz	520
	OTAVA-FRAGMENT-LIBRARY-ligprep_1-.sdf:9547_+_OTAVA-FRAGMENT-LIBRARY-ligprep_1-.sdf:4153	37101	breed-qikprop_1-out.521	2023-10-13 17:22:37	2023-10-13 17:22:37			C:\Users\Haider Thaer\OneDrive - Jamia Millia Islamia (A Central University)\Desktop\plm9 project\breed-qikprop_1	breed-qikprop_1-out.maegz	521
	OTAVA-FRAGMENT-LIBRARY-ligprep_1-.sdf:9547_+_OTAVA-FRAGMENT-LIBRARY-ligprep_1-.sdf:4153	37102	breed-qikprop_1-out.522	2023-10-13 17:22:37	2023-10-13 17:22:37			C:\Users\Haider Thaer\OneDrive - Jamia Millia Islamia (A Central University)\Desktop\plm9 project\breed-qikprop_1	breed-qikprop_1-out.maegz	522
	OTAVA-FRAGMENT-LIBRARY-ligprep_1-.sdf:9547_+_OTAVA-FRAGMENT-LIBRARY-ligprep_1-.sdf:8335	37103	breed-qikprop_1-out.523	2023-10-13 17:22:37	2023-10-13 17:22:37			C:\Users\Haider Thaer\OneDrive - Jamia Millia Islamia (A Central University)\Desktop\plm9 project\breed-qikprop_1	breed-qikprop_1-out.maegz	523
	OTAVA-FRAGMENT-LIBRARY-ligprep_1-.sdf:1668_+_OTAVA-FRAGMENT-LIBRARY-ligprep_1-.sdf:9547	37104	breed-qikprop_1-out.524	2023-10-13 17:22:37	2023-10-13 17:22:37			C:\Users\Haider Thaer\OneDrive - Jamia Millia Islamia (A Central University)\Desktop\plm9 project\breed-qikprop_1	breed-qikprop_1-out.maegz	524
	OTAVA-FRAGMENT-LIBRARY-ligprep_1-.sdf:1668_+_OTAVA-FRAGMENT-LIBRARY-ligprep_1-.sdf:9547	37105	breed-qikprop_1-out.525	2023-10-13 17:22:37	2023-10-13 17:22:37			C:\Users\Haider Thaer\OneDrive - Jamia Millia Islamia (A Central University)\Desktop\plm9 project\breed-qikprop_1	breed-qikprop_1-out.maegz	525
	OTAVA-FRAGMENT-LIBRARY-ligprep_1-.sdf:6752_+_OTAVA-FRAGMENT-LIBRARY-ligprep_1-.sdf:9547	37106	breed-qikprop_1-out.526	2023-10-13 17:22:37	2023-10-13 17:22:37			C:\Users\Haider Thaer\OneDrive - Jamia Millia Islamia (A Central University)\Desktop\plm9 project\breed-qikprop_1	breed-qikprop_1-out.maegz	526
	OTAVA-FRAGMENT-LIBRARY-ligprep_1-.sdf:6752_+_OTAVA-FRAGMENT-LIBRARY-ligprep_1-.sdf:9547	37107	breed-qikprop_1-out.527	2023-10-13 17:22:37	2023-10-13 17:22:37			C:\Users\Haider Thaer\OneDrive - Jamia Millia Islamia (A Central University)\Desktop\plm9 project\breed-qikprop_1	breed-qikprop_1-out.maegz	527
	OTAVA-FRAGMENT-LIBRARY-ligprep_1-.sdf:6752_+_OTAVA-FRAGMENT-LIBRARY-ligprep_1-.sdf:9547	37108	breed-qikprop_1-out.528	2023-10-13 17:22:37	2023-10-13 17:22:37			C:\Users\Haider Thaer\OneDrive - Jamia Millia Islamia (A Central University)\Desktop\plm9 project\breed-qikprop_1	breed-qikprop_1-out.maegz	528
	OTAVA-FRAGMENT-LIBRARY-ligprep_1-.sdf:6752_+_OTAVA-FRAGMENT-LIBRARY-ligprep_1-.sdf:9547	37109	breed-qikprop_1-out.529	2023-10-13 17:22:37	2023-10-13 17:22:37			C:\Users\Haider Thaer\OneDrive - Jamia Millia Islamia (A Central University)\Desktop\plm9 project\breed-qikprop_1	breed-qikprop_1-out.maegz	529
	OTAVA-FRAGMENT-LIBRARY-ligprep_1-.sdf:6752_+_OTAVA-FRAGMENT-LIBRARY-ligprep_1-.sdf:9547	37110	breed-qikprop_1-out.530	2023-10-13 17:22:37	2023-10-13 17:22:37			C:\Users\Haider Thaer\OneDrive - Jamia Millia Islamia (A Central University)\Desktop\plm9 project\breed-qikprop_1	breed-qikprop_1-out.maegz	530
	OTAVA-FRAGMENT-LIBRARY-ligprep_1-.sdf:6752_+_OTAVA-FRAGMENT-LIBRARY-ligprep_1-.sdf:9547	37111	breed-qikprop_1-out.531	2023-10-13 17:22:37	2023-10-13 17:22:37			C:\Users\Haider Thaer\OneDrive - Jamia Millia Islamia (A Central University)\Desktop\plm9 project\breed-qikprop_1	breed-qikprop_1-out.maegz	531
	OTAVA-FRAGMENT-LIBRARY-ligprep_1-.sdf:6752_+_OTAVA-FRAGMENT-LIBRARY-ligprep_1-.sdf:9547	37112	breed-qikprop_1-out.532	2023-10-13 17:22:37	2023-10-13 17:22:37			C:\Users\Haider Thaer\OneDrive - Jamia Millia Islamia (A Central University)\Desktop\plm9 project\breed-qikprop_1	breed-qikprop_1-out.maegz	532
	OTAVA-FRAGMENT-LIBRARY-ligprep_1-.sdf:7731_+_OTAVA-FRAGMENT-LIBRARY-ligprep_1-.sdf:11106	37113	breed-qikprop_1-out.533	2023-10-13 17:22:37	2023-10-13 17:22:37			C:\Users\Haider Thaer\OneDrive - Jamia Millia Islamia (A Central University)\Desktop\plm9 project\breed-qikprop_1	breed-qikprop_1-out.maegz	533
	OTAVA-FRAGMENT-LIBRARY-ligprep_1-.sdf:7731_+_OTAVA-FRAGMENT-LIBRARY-ligprep_1-.sdf:11106	37114	breed-qikprop_1-out.534	2023-10-13 17:22:37	2023-10-13 17:22:37			C:\Users\Haider Thaer\OneDrive - Jamia Millia Islamia (A Central University)\Desktop\plm9 project\breed-qikprop_1	breed-qikprop_1-out.maegz	534
	OTAVA-FRAGMENT-LIBRARY-ligprep_1-.sdf:11106_+_OTAVA-FRAGMENT-LIBRARY-ligprep_1-.sdf:7731	37115	breed-qikprop_1-out.535	2023-10-13 17:22:37	2023-10-13 17:22:37			C:\Users\Haider Thaer\OneDrive - Jamia Millia Islamia (A Central University)\Desktop\plm9 project\breed-qikprop_1	breed-qikprop_1-out.maegz	535
	OTAVA-FRAGMENT-LIBRARY-ligprep_1-.sdf:7731_+_OTAVA-FRAGMENT-LIBRARY-ligprep_1-.sdf:10350	37116	breed-qikprop_1-out.536	2023-10-13 17:22:37	2023-10-13 17:22:37			C:\Users\Haider Thaer\OneDrive - Jamia Millia Islamia (A Central University)\Desktop\plm9 project\breed-qikprop_1	breed-qikprop_1-out.maegz	536
	OTAVA-FRAGMENT-LIBRARY-ligprep_1-.sdf:7731_+_OTAVA-FRAGMENT-LIBRARY-ligprep_1-.sdf:10350	37117	breed-qikprop_1-out.537	2023-10-13 17:22:37	2023-10-13 17:22:37			C:\Users\Haider Thaer\OneDrive - Jamia Millia Islamia (A Central University)\Desktop\plm9 project\breed-qikprop_1	breed-qikprop_1-out.maegz	537
	OTAVA-FRAGMENT-LIBRARY-ligprep_1-.sdf:10350_+_OTAVA-FRAGMENT-LIBRARY-ligprep_1-.sdf:7731	37118	breed-qikprop_1-out.538	2023-10-13 17:22:37	2023-10-13 17:22:37			C:\Users\Haider Thaer\OneDrive - Jamia Millia Islamia (A Central University)\Desktop\plm9 project\breed-qikprop_1	breed-qikprop_1-out.maegz	538
	OTAVA-FRAGMENT-LIBRARY-ligprep_1-.sdf:7731_+_OTAVA-FRAGMENT-LIBRARY-ligprep_1-.sdf:2074	37119	breed-qikprop_1-out.539	2023-10-13 17:22:37	2023-10-13 17:22:37			C:\Users\Haider Thaer\OneDrive - Jamia Millia Islamia (A Central University)\Desktop\plm9 project\breed-qikprop_1	breed-qikprop_1-out.maegz	539
	OTAVA-FRAGMENT-LIBRARY-ligprep_1-.sdf:7731_+_OTAVA-FRAGMENT-LIBRARY-ligprep_1-.sdf:4301	37120	breed-qikprop_1-out.540	2023-10-13 17:22:37	2023-10-13 17:22:37			C:\Users\Haider Thaer\OneDrive - Jamia Millia Islamia (A Central University)\Desktop\plm9 project\breed-qikprop_1	breed-qikprop_1-out.maegz	540
	OTAVA-FRAGMENT-LIBRARY-ligprep_1-.sdf:9345_+_OTAVA-FRAGMENT-LIBRARY-ligprep_1-.sdf:7731	37121	breed-qikprop_1-out.541	2023-10-13 17:22:37	2023-10-13 17:22:37			C:\Users\Haider Thaer\OneDrive - Jamia Millia Islamia (A Central University)\Desktop\plm9 project\breed-qikprop_1	breed-qikprop_1-out.maegz	541
	OTAVA-FRAGMENT-LIBRARY-ligprep_1-.sdf:7125_+_OTAVA-FRAGMENT-LIBRARY-ligprep_1-.sdf:7731	37122	breed-qikprop_1-out.542	2023-10-13 17:22:37	2023-10-13 17:22:37			C:\Users\Haider Thaer\OneDrive - Jamia Millia Islamia (A Central University)\Desktop\plm9 project\breed-qikprop_1	breed-qikprop_1-out.maegz	542
	OTAVA-FRAGMENT-LIBRARY-ligprep_1-.sdf:7731_+_OTAVA-FRAGMENT-LIBRARY-ligprep_1-.sdf:10955	37123	breed-qikprop_1-out.543	2023-10-13 17:22:37	2023-10-13 17:22:37			C:\Users\Haider Thaer\OneDrive - Jamia Millia Islamia (A Central University)\Desktop\plm9 project\breed-qikprop_1	breed-qikprop_1-out.maegz	543
	OTAVA-FRAGMENT-LIBRARY-ligprep_1-.sdf:10955_+_OTAVA-FRAGMENT-LIBRARY-ligprep_1-.sdf:7731	37124	breed-qikprop_1-out.544	2023-10-13 17:22:37	2023-10-13 17:22:37			C:\Users\Haider Thaer\OneDrive - Jamia Millia Islamia (A Central University)\Desktop\plm9 project\breed-qikprop_1	breed-qikprop_1-out.maegz	544
	OTAVA-FRAGMENT-LIBRARY-ligprep_1-.sdf:9364_+_OTAVA-FRAGMENT-LIBRARY-ligprep_1-.sdf:7731	37125	breed-qikprop_1-out.545	2023-10-13 17:22:37	2023-10-13 17:22:37			C:\Users\Haider Thaer\OneDrive - Jamia Millia Islamia (A Central University)\Desktop\plm9 project\breed-qikprop_1	breed-qikprop_1-out.maegz	545
	OTAVA-FRAGMENT-LIBRARY-ligprep_1-.sdf:4352_+_OTAVA-FRAGMENT-LIBRARY-ligprep_1-.sdf:7731	37126	breed-qikprop_1-out.546	2023-10-13 17:22:37	2023-10-13 17:22:37			C:\Users\Haider Thaer\OneDrive - Jamia Millia Islamia (A Central University)\Desktop\plm9 project\breed-qikprop_1	breed-qikprop_1-out.maegz	546
	OTAVA-FRAGMENT-LIBRARY-ligprep_1-.sdf:7731_+_OTAVA-FRAGMENT-LIBRARY-ligprep_1-.sdf:6197	37127	breed-qikprop_1-out.547	2023-10-13 17:22:37	2023-10-13 17:22:37			C:\Users\Haider Thaer\OneDrive - Jamia Millia Islamia (A Central University)\Desktop\plm9 project\breed-qikprop_1	breed-qikprop_1-out.maegz	547
	OTAVA-FRAGMENT-LIBRARY-ligprep_1-.sdf:6197_+_OTAVA-FRAGMENT-LIBRARY-ligprep_1-.sdf:7731	37128	breed-qikprop_1-out.548	2023-10-13 17:22:37	2023-10-13 17:22:37			C:\Users\Haider Thaer\OneDrive - Jamia Millia Islamia (A Central University)\Desktop\plm9 project\breed-qikprop_1	breed-qikprop_1-out.maegz	548
	OTAVA-FRAGMENT-LIBRARY-ligprep_1-.sdf:7731_+_OTAVA-FRAGMENT-LIBRARY-ligprep_1-.sdf:1712	37129	breed-qikprop_1-out.549	2023-10-13 17:22:37	2023-10-13 17:22:37			C:\Users\Haider Thaer\OneDrive - Jamia Millia Islamia (A Central University)\Desktop\plm9 project\breed-qikprop_1	breed-qikprop_1-out.maegz	549
	OTAVA-FRAGMENT-LIBRARY-ligprep_1-.sdf:1712_+_OTAVA-FRAGMENT-LIBRARY-ligprep_1-.sdf:7731	37130	breed-qikprop_1-out.550	2023-10-13 17:22:37	2023-10-13 17:22:37			C:\Users\Haider Thaer\OneDrive - Jamia Millia Islamia (A Central University)\Desktop\plm9 project\breed-qikprop_1	breed-qikprop_1-out.maegz	550
	OTAVA-FRAGMENT-LIBRARY-ligprep_1-.sdf:7731_+_OTAVA-FRAGMENT-LIBRARY-ligprep_1-.sdf:11505	37131	breed-qikprop_1-out.551	2023-10-13 17:22:37	2023-10-13 17:22:37			C:\Users\Haider Thaer\OneDrive - Jamia Millia Islamia (A Central University)\Desktop\plm9 project\breed-qikprop_1	breed-qikprop_1-out.maegz	551
	OTAVA-FRAGMENT-LIBRARY-ligprep_1-.sdf:11505_+_OTAVA-FRAGMENT-LIBRARY-ligprep_1-.sdf:7731	37132	breed-qikprop_1-out.552	2023-10-13 17:22:37	2023-10-13 17:22:37			C:\Users\Haider Thaer\OneDrive - Jamia Millia Islamia (A Central University)\Desktop\plm9 project\breed-qikprop_1	breed-qikprop_1-out.maegz	552
	OTAVA-FRAGMENT-LIBRARY-ligprep_1-.sdf:634_+_OTAVA-FRAGMENT-LIBRARY-ligprep_1-.sdf:7731	37133	breed-qikprop_1-out.553	2023-10-13 17:22:37	2023-10-13 17:22:37			C:\Users\Haider Thaer\OneDrive - Jamia Millia Islamia (A Central University)\Desktop\plm9 project\breed-qikprop_1	breed-qikprop_1-out.maegz	553
	OTAVA-FRAGMENT-LIBRARY-ligprep_1-.sdf:7731_+_OTAVA-FRAGMENT-LIBRARY-ligprep_1-.sdf:6080	37134	breed-qikprop_1-out.554	2023-10-13 17:22:37	2023-10-13 17:22:37			C:\Users\Haider Thaer\OneDrive - Jamia Millia Islamia (A Central University)\Desktop\plm9 project\breed-qikprop_1	breed-qikprop_1-out.maegz	554
	OTAVA-FRAGMENT-LIBRARY-ligprep_1-.sdf:7731_+_OTAVA-FRAGMENT-LIBRARY-ligprep_1-.sdf:6080	37135	breed-qikprop_1-out.555	2023-10-13 17:22:37	2023-10-13 17:22:37			C:\Users\Haider Thaer\OneDrive - Jamia Millia Islamia (A Central University)\Desktop\plm9 project\breed-qikprop_1	breed-qikprop_1-out.maegz	555
	OTAVA-FRAGMENT-LIBRARY-ligprep_1-.sdf:6080_+_OTAVA-FRAGMENT-LIBRARY-ligprep_1-.sdf:7731	37136	breed-qikprop_1-out.556	2023-10-13 17:22:37	2023-10-13 17:22:37			C:\Users\Haider Thaer\OneDrive - Jamia Millia Islamia (A Central University)\Desktop\plm9 project\breed-qikprop_1	breed-qikprop_1-out.maegz	556
	OTAVA-FRAGMENT-LIBRARY-ligprep_1-.sdf:4008_+_OTAVA-FRAGMENT-LIBRARY-ligprep_1-.sdf:4199	37137	breed-qikprop_1-out.557	2023-10-13 17:22:37	2023-10-13 17:22:37			C:\Users\Haider Thaer\OneDrive - Jamia Millia Islamia (A Central University)\Desktop\plm9 project\breed-qikprop_1	breed-qikprop_1-out.maegz	557
	OTAVA-FRAGMENT-LIBRARY-ligprep_1-.sdf:4008_+_OTAVA-FRAGMENT-LIBRARY-ligprep_1-.sdf:4199	37138	breed-qikprop_1-out.558	2023-10-13 17:22:37	2023-10-13 17:22:37			C:\Users\Haider Thaer\OneDrive - Jamia Millia Islamia (A Central University)\Desktop\plm9 project\breed-qikprop_1	breed-qikprop_1-out.maegz	558
	OTAVA-FRAGMENT-LIBRARY-ligprep_1-.sdf:4008_+_OTAVA-FRAGMENT-LIBRARY-ligprep_1-.sdf:4199	37139	breed-qikprop_1-out.559	2023-10-13 17:22:37	2023-10-13 17:22:37			C:\Users\Haider Thaer\OneDrive - Jamia Millia Islamia (A Central University)\Desktop\plm9 project\breed-qikprop_1	breed-qikprop_1-out.maegz	559
	OTAVA-FRAGMENT-LIBRARY-ligprep_1-.sdf:4008_+_OTAVA-FRAGMENT-LIBRARY-ligprep_1-.sdf:4199	37140	breed-qikprop_1-out.560	2023-10-13 17:22:37	2023-10-13 17:22:37			C:\Users\Haider Thaer\OneDrive - Jamia Millia Islamia (A Central University)\Desktop\plm9 project\breed-qikprop_1	breed-qikprop_1-out.maegz	560
	OTAVA-FRAGMENT-LIBRARY-ligprep_1-.sdf:4008_+_OTAVA-FRAGMENT-LIBRARY-ligprep_1-.sdf:4199	37141	breed-qikprop_1-out.561	2023-10-13 17:22:37	2023-10-13 17:22:37			C:\Users\Haider Thaer\OneDrive - Jamia Millia Islamia (A Central University)\Desktop\plm9 project\breed-qikprop_1	breed-qikprop_1-out.maegz	561
	OTAVA-FRAGMENT-LIBRARY-ligprep_1-.sdf:4008_+_OTAVA-FRAGMENT-LIBRARY-ligprep_1-.sdf:4199	37142	breed-qikprop_1-out.562	2023-10-13 17:22:37	2023-10-13 17:22:37			C:\Users\Haider Thaer\OneDrive - Jamia Millia Islamia (A Central University)\Desktop\plm9 project\breed-qikprop_1	breed-qikprop_1-out.maegz	562
	OTAVA-FRAGMENT-LIBRARY-ligprep_1-.sdf:4199_+_OTAVA-FRAGMENT-LIBRARY-ligprep_1-.sdf:4008	37143	breed-qikprop_1-out.563	2023-10-13 17:22:37	2023-10-13 17:22:37			C:\Users\Haider Thaer\OneDrive - Jamia Millia Islamia (A Central University)\Desktop\plm9 project\breed-qikprop_1	breed-qikprop_1-out.maegz	563
	OTAVA-FRAGMENT-LIBRARY-ligprep_1-.sdf:4008_+_OTAVA-FRAGMENT-LIBRARY-ligprep_1-.sdf:7856	37144	breed-qikprop_1-out.564	2023-10-13 17:22:37	2023-10-13 17:22:37			C:\Users\Haider Thaer\OneDrive - Jamia Millia Islamia (A Central University)\Desktop\plm9 project\breed-qikprop_1	breed-qikprop_1-out.maegz	564
	OTAVA-FRAGMENT-LIBRARY-ligprep_1-.sdf:4008_+_OTAVA-FRAGMENT-LIBRARY-ligprep_1-.sdf:7856	37145	breed-qikprop_1-out.565	2023-10-13 17:22:37	2023-10-13 17:22:37			C:\Users\Haider Thaer\OneDrive - Jamia Millia Islamia (A Central University)\Desktop\plm9 project\breed-qikprop_1	breed-qikprop_1-out.maegz	565
	OTAVA-FRAGMENT-LIBRARY-ligprep_1-.sdf:4008_+_OTAVA-FRAGMENT-LIBRARY-ligprep_1-.sdf:7856	37146	breed-qikprop_1-out.566	2023-10-13 17:22:37	2023-10-13 17:22:37			C:\Users\Haider Thaer\OneDrive - Jamia Millia Islamia (A Central University)\Desktop\plm9 project\breed-qikprop_1	breed-qikprop_1-out.maegz	566
	OTAVA-FRAGMENT-LIBRARY-ligprep_1-.sdf:7856_+_OTAVA-FRAGMENT-LIBRARY-ligprep_1-.sdf:4008	37147	breed-qikprop_1-out.567	2023-10-13 17:22:37	2023-10-13 17:22:37			C:\Users\Haider Thaer\OneDrive - Jamia Millia Islamia (A Central University)\Desktop\plm9 project\breed-qikprop_1	breed-qikprop_1-out.maegz	567
	OTAVA-FRAGMENT-LIBRARY-ligprep_1-.sdf:4008_+_OTAVA-FRAGMENT-LIBRARY-ligprep_1-.sdf:2488	37148	breed-qikprop_1-out.568	2023-10-13 17:22:37	2023-10-13 17:22:37			C:\Users\Haider Thaer\OneDrive - Jamia Millia Islamia (A Central University)\Desktop\plm9 project\breed-qikprop_1	breed-qikprop_1-out.maegz	568
	OTAVA-FRAGMENT-LIBRARY-ligprep_1-.sdf:2488_+_OTAVA-FRAGMENT-LIBRARY-ligprep_1-.sdf:4008	37149	breed-qikprop_1-out.569	2023-10-13 17:22:37	2023-10-13 17:22:37			C:\Users\Haider Thaer\OneDrive - Jamia Millia Islamia (A Central University)\Desktop\plm9 project\breed-qikprop_1	breed-qikprop_1-out.maegz	569
	OTAVA-FRAGMENT-LIBRARY-ligprep_1-.sdf:4008_+_OTAVA-FRAGMENT-LIBRARY-ligprep_1-.sdf:3250	37150	breed-qikprop_1-out.570	2023-10-13 17:22:37	2023-10-13 17:22:37			C:\Users\Haider Thaer\OneDrive - Jamia Millia Islamia (A Central University)\Desktop\plm9 project\breed-qikprop_1	breed-qikprop_1-out.maegz	570
	OTAVA-FRAGMENT-LIBRARY-ligprep_1-.sdf:3250_+_OTAVA-FRAGMENT-LIBRARY-ligprep_1-.sdf:4008	37151	breed-qikprop_1-out.571	2023-10-13 17:22:37	2023-10-13 17:22:37			C:\Users\Haider Thaer\OneDrive - Jamia Millia Islamia (A Central University)\Desktop\plm9 project\breed-qikprop_1	breed-qikprop_1-out.maegz	571
	OTAVA-FRAGMENT-LIBRARY-ligprep_1-.sdf:4008_+_OTAVA-FRAGMENT-LIBRARY-ligprep_1-.sdf:5926	37152	breed-qikprop_1-out.572	2023-10-13 17:22:37	2023-10-13 17:22:37			C:\Users\Haider Thaer\OneDrive - Jamia Millia Islamia (A Central University)\Desktop\plm9 project\breed-qikprop_1	breed-qikprop_1-out.maegz	572
	OTAVA-FRAGMENT-LIBRARY-ligprep_1-.sdf:6544_+_OTAVA-FRAGMENT-LIBRARY-ligprep_1-.sdf:4008	37153	breed-qikprop_1-out.573	2023-10-13 17:22:37	2023-10-13 17:22:37			C:\Users\Haider Thaer\OneDrive - Jamia Millia Islamia (A Central University)\Desktop\plm9 project\breed-qikprop_1	breed-qikprop_1-out.maegz	573
	OTAVA-FRAGMENT-LIBRARY-ligprep_1-.sdf:4008_+_OTAVA-FRAGMENT-LIBRARY-ligprep_1-.sdf:5689	37154	breed-qikprop_1-out.574	2023-10-13 17:22:37	2023-10-13 17:22:37			C:\Users\Haider Thaer\OneDrive - Jamia Millia Islamia (A Central University)\Desktop\plm9 project\breed-qikprop_1	breed-qikprop_1-out.maegz	574
	OTAVA-FRAGMENT-LIBRARY-ligprep_1-.sdf:4008_+_OTAVA-FRAGMENT-LIBRARY-ligprep_1-.sdf:5689	37155	breed-qikprop_1-out.575	2023-10-13 17:22:37	2023-10-13 17:22:37			C:\Users\Haider Thaer\OneDrive - Jamia Millia Islamia (A Central University)\Desktop\plm9 project\breed-qikprop_1	breed-qikprop_1-out.maegz	575
	OTAVA-FRAGMENT-LIBRARY-ligprep_1-.sdf:5689_+_OTAVA-FRAGMENT-LIBRARY-ligprep_1-.sdf:4008	37156	breed-qikprop_1-out.576	2023-10-13 17:22:37	2023-10-13 17:22:37			C:\Users\Haider Thaer\OneDrive - Jamia Millia Islamia (A Central University)\Desktop\plm9 project\breed-qikprop_1	breed-qikprop_1-out.maegz	576
	OTAVA-FRAGMENT-LIBRARY-ligprep_1-.sdf:5689_+_OTAVA-FRAGMENT-LIBRARY-ligprep_1-.sdf:4008	37157	breed-qikprop_1-out.577	2023-10-13 17:22:37	2023-10-13 17:22:37			C:\Users\Haider Thaer\OneDrive - Jamia Millia Islamia (A Central University)\Desktop\plm9 project\breed-qikprop_1	breed-qikprop_1-out.maegz	577
	OTAVA-FRAGMENT-LIBRARY-ligprep_1-.sdf:4008_+_OTAVA-FRAGMENT-LIBRARY-ligprep_1-.sdf:4829	37158	breed-qikprop_1-out.578	2023-10-13 17:22:37	2023-10-13 17:22:37			C:\Users\Haider Thaer\OneDrive - Jamia Millia Islamia (A Central University)\Desktop\plm9 project\breed-qikprop_1	breed-qikprop_1-out.maegz	578
	OTAVA-FRAGMENT-LIBRARY-ligprep_1-.sdf:4008_+_OTAVA-FRAGMENT-LIBRARY-ligprep_1-.sdf:4829	37159	breed-qikprop_1-out.579	2023-10-13 17:22:37	2023-10-13 17:22:37			C:\Users\Haider Thaer\OneDrive - Jamia Millia Islamia (A Central University)\Desktop\plm9 project\breed-qikprop_1	breed-qikprop_1-out.maegz	579
	OTAVA-FRAGMENT-LIBRARY-ligprep_1-.sdf:4829_+_OTAVA-FRAGMENT-LIBRARY-ligprep_1-.sdf:4008	37160	breed-qikprop_1-out.580	2023-10-13 17:22:37	2023-10-13 17:22:37			C:\Users\Haider Thaer\OneDrive - Jamia Millia Islamia (A Central University)\Desktop\plm9 project\breed-qikprop_1	breed-qikprop_1-out.maegz	580
	OTAVA-FRAGMENT-LIBRARY-ligprep_1-.sdf:4829_+_OTAVA-FRAGMENT-LIBRARY-ligprep_1-.sdf:4008	37161	breed-qikprop_1-out.581	2023-10-13 17:22:37	2023-10-13 17:22:37			C:\Users\Haider Thaer\OneDrive - Jamia Millia Islamia (A Central University)\Desktop\plm9 project\breed-qikprop_1	breed-qikprop_1-out.maegz	581
	OTAVA-FRAGMENT-LIBRARY-ligprep_1-.sdf:4008_+_OTAVA-FRAGMENT-LIBRARY-ligprep_1-.sdf:574	37162	breed-qikprop_1-out.582	2023-10-13 17:22:37	2023-10-13 17:22:37			C:\Users\Haider Thaer\OneDrive - Jamia Millia Islamia (A Central University)\Desktop\plm9 project\breed-qikprop_1	breed-qikprop_1-out.maegz	582
	OTAVA-FRAGMENT-LIBRARY-ligprep_1-.sdf:4008_+_OTAVA-FRAGMENT-LIBRARY-ligprep_1-.sdf:574	37163	breed-qikprop_1-out.583	2023-10-13 17:22:37	2023-10-13 17:22:37			C:\Users\Haider Thaer\OneDrive - Jamia Millia Islamia (A Central University)\Desktop\plm9 project\breed-qikprop_1	breed-qikprop_1-out.maegz	583
	OTAVA-FRAGMENT-LIBRARY-ligprep_1-.sdf:574_+_OTAVA-FRAGMENT-LIBRARY-ligprep_1-.sdf:4008	37164	breed-qikprop_1-out.584	2023-10-13 17:22:37	2023-10-13 17:22:37			C:\Users\Haider Thaer\OneDrive - Jamia Millia Islamia (A Central University)\Desktop\plm9 project\breed-qikprop_1	breed-qikprop_1-out.maegz	584
	OTAVA-FRAGMENT-LIBRARY-ligprep_1-.sdf:8336_+_OTAVA-FRAGMENT-LIBRARY-ligprep_1-.sdf:4008	37165	breed-qikprop_1-out.585	2023-10-13 17:22:37	2023-10-13 17:22:37			C:\Users\Haider Thaer\OneDrive - Jamia Millia Islamia (A Central University)\Desktop\plm9 project\breed-qikprop_1	breed-qikprop_1-out.maegz	585
	OTAVA-FRAGMENT-LIBRARY-ligprep_1-.sdf:9744_+_OTAVA-FRAGMENT-LIBRARY-ligprep_1-.sdf:4008	37166	breed-qikprop_1-out.586	2023-10-13 17:22:37	2023-10-13 17:22:37			C:\Users\Haider Thaer\OneDrive - Jamia Millia Islamia (A Central University)\Desktop\plm9 project\breed-qikprop_1	breed-qikprop_1-out.maegz	586
	OTAVA-FRAGMENT-LIBRARY-ligprep_1-.sdf:9744_+_OTAVA-FRAGMENT-LIBRARY-ligprep_1-.sdf:4008	37167	breed-qikprop_1-out.587	2023-10-13 17:22:37	2023-10-13 17:22:37			C:\Users\Haider Thaer\OneDrive - Jamia Millia Islamia (A Central University)\Desktop\plm9 project\breed-qikprop_1	breed-qikprop_1-out.maegz	587
	OTAVA-FRAGMENT-LIBRARY-ligprep_1-.sdf:4008_+_OTAVA-FRAGMENT-LIBRARY-ligprep_1-.sdf:4811	37168	breed-qikprop_1-out.588	2023-10-13 17:22:37	2023-10-13 17:22:37			C:\Users\Haider Thaer\OneDrive - Jamia Millia Islamia (A Central University)\Desktop\plm9 project\breed-qikprop_1	breed-qikprop_1-out.maegz	588
	OTAVA-FRAGMENT-LIBRARY-ligprep_1-.sdf:4811_+_OTAVA-FRAGMENT-LIBRARY-ligprep_1-.sdf:4008	37169	breed-qikprop_1-out.589	2023-10-13 17:22:37	2023-10-13 17:22:37			C:\Users\Haider Thaer\OneDrive - Jamia Millia Islamia (A Central University)\Desktop\plm9 project\breed-qikprop_1	breed-qikprop_1-out.maegz	589
	OTAVA-FRAGMENT-LIBRARY-ligprep_1-.sdf:4811_+_OTAVA-FRAGMENT-LIBRARY-ligprep_1-.sdf:4008	37170	breed-qikprop_1-out.590	2023-10-13 17:22:37	2023-10-13 17:22:37			C:\Users\Haider Thaer\OneDrive - Jamia Millia Islamia (A Central University)\Desktop\plm9 project\breed-qikprop_1	breed-qikprop_1-out.maegz	590
	OTAVA-FRAGMENT-LIBRARY-ligprep_1-.sdf:4008_+_OTAVA-FRAGMENT-LIBRARY-ligprep_1-.sdf:10477	37171	breed-qikprop_1-out.591	2023-10-13 17:22:37	2023-10-13 17:22:37			C:\Users\Haider Thaer\OneDrive - Jamia Millia Islamia (A Central University)\Desktop\plm9 project\breed-qikprop_1	breed-qikprop_1-out.maegz	591
	OTAVA-FRAGMENT-LIBRARY-ligprep_1-.sdf:4008_+_OTAVA-FRAGMENT-LIBRARY-ligprep_1-.sdf:10477	37172	breed-qikprop_1-out.592	2023-10-13 17:22:37	2023-10-13 17:22:37			C:\Users\Haider Thaer\OneDrive - Jamia Millia Islamia (A Central University)\Desktop\plm9 project\breed-qikprop_1	breed-qikprop_1-out.maegz	592
	OTAVA-FRAGMENT-LIBRARY-ligprep_1-.sdf:10477_+_OTAVA-FRAGMENT-LIBRARY-ligprep_1-.sdf:4008	37173	breed-qikprop_1-out.593	2023-10-13 17:22:37	2023-10-13 17:22:37			C:\Users\Haider Thaer\OneDrive - Jamia Millia Islamia (A Central University)\Desktop\plm9 project\breed-qikprop_1	breed-qikprop_1-out.maegz	593
	OTAVA-FRAGMENT-LIBRARY-ligprep_1-.sdf:10477_+_OTAVA-FRAGMENT-LIBRARY-ligprep_1-.sdf:4008	37174	breed-qikprop_1-out.594	2023-10-13 17:22:37	2023-10-13 17:22:37			C:\Users\Haider Thaer\OneDrive - Jamia Millia Islamia (A Central University)\Desktop\plm9 project\breed-qikprop_1	breed-qikprop_1-out.maegz	594
	OTAVA-FRAGMENT-LIBRARY-ligprep_1-.sdf:8294_+_OTAVA-FRAGMENT-LIBRARY-ligprep_1-.sdf:4008	37175	breed-qikprop_1-out.595	2023-10-13 17:22:37	2023-10-13 17:22:37			C:\Users\Haider Thaer\OneDrive - Jamia Millia Islamia (A Central University)\Desktop\plm9 project\breed-qikprop_1	breed-qikprop_1-out.maegz	595
	OTAVA-FRAGMENT-LIBRARY-ligprep_1-.sdf:572_+_OTAVA-FRAGMENT-LIBRARY-ligprep_1-.sdf:4008	37176	breed-qikprop_1-out.596	2023-10-13 17:22:37	2023-10-13 17:22:37			C:\Users\Haider Thaer\OneDrive - Jamia Millia Islamia (A Central University)\Desktop\plm9 project\breed-qikprop_1	breed-qikprop_1-out.maegz	596
	OTAVA-FRAGMENT-LIBRARY-ligprep_1-.sdf:4144_+_OTAVA-FRAGMENT-LIBRARY-ligprep_1-.sdf:4008	37177	breed-qikprop_1-out.597	2023-10-13 17:22:37	2023-10-13 17:22:37			C:\Users\Haider Thaer\OneDrive - Jamia Millia Islamia (A Central University)\Desktop\plm9 project\breed-qikprop_1	breed-qikprop_1-out.maegz	597
	OTAVA-FRAGMENT-LIBRARY-ligprep_1-.sdf:4008_+_OTAVA-FRAGMENT-LIBRARY-ligprep_1-.sdf:1247	37178	breed-qikprop_1-out.598	2023-10-13 17:22:37	2023-10-13 17:22:37			C:\Users\Haider Thaer\OneDrive - Jamia Millia Islamia (A Central University)\Desktop\plm9 project\breed-qikprop_1	breed-qikprop_1-out.maegz	598
	OTAVA-FRAGMENT-LIBRARY-ligprep_1-.sdf:4008_+_OTAVA-FRAGMENT-LIBRARY-ligprep_1-.sdf:1247	37179	breed-qikprop_1-out.599	2023-10-13 17:22:37	2023-10-13 17:22:37			C:\Users\Haider Thaer\OneDrive - Jamia Millia Islamia (A Central University)\Desktop\plm9 project\breed-qikprop_1	breed-qikprop_1-out.maegz	599
	OTAVA-FRAGMENT-LIBRARY-ligprep_1-.sdf:1247_+_OTAVA-FRAGMENT-LIBRARY-ligprep_1-.sdf:4008	37180	breed-qikprop_1-out.600	2023-10-13 17:22:37	2023-10-13 17:22:37			C:\Users\Haider Thaer\OneDrive - Jamia Millia Islamia (A Central University)\Desktop\plm9 project\breed-qikprop_1	breed-qikprop_1-out.maegz	600
	OTAVA-FRAGMENT-LIBRARY-ligprep_1-.sdf:4008_+_OTAVA-FRAGMENT-LIBRARY-ligprep_1-.sdf:578	37181	breed-qikprop_1-out.601	2023-10-13 17:22:37	2023-10-13 17:22:37			C:\Users\Haider Thaer\OneDrive - Jamia Millia Islamia (A Central University)\Desktop\plm9 project\breed-qikprop_1	breed-qikprop_1-out.maegz	601
	OTAVA-FRAGMENT-LIBRARY-ligprep_1-.sdf:578_+_OTAVA-FRAGMENT-LIBRARY-ligprep_1-.sdf:4008	37182	breed-qikprop_1-out.602	2023-10-13 17:22:37	2023-10-13 17:22:37			C:\Users\Haider Thaer\OneDrive - Jamia Millia Islamia (A Central University)\Desktop\plm9 project\breed-qikprop_1	breed-qikprop_1-out.maegz	602
	OTAVA-FRAGMENT-LIBRARY-ligprep_1-.sdf:578_+_OTAVA-FRAGMENT-LIBRARY-ligprep_1-.sdf:4008	37183	breed-qikprop_1-out.603	2023-10-13 17:22:37	2023-10-13 17:22:37			C:\Users\Haider Thaer\OneDrive - Jamia Millia Islamia (A Central University)\Desktop\plm9 project\breed-qikprop_1	breed-qikprop_1-out.maegz	603
	OTAVA-FRAGMENT-LIBRARY-ligprep_1-.sdf:578_+_OTAVA-FRAGMENT-LIBRARY-ligprep_1-.sdf:4008	37184	breed-qikprop_1-out.604	2023-10-13 17:22:37	2023-10-13 17:22:37			C:\Users\Haider Thaer\OneDrive - Jamia Millia Islamia (A Central University)\Desktop\plm9 project\breed-qikprop_1	breed-qikprop_1-out.maegz	604
	OTAVA-FRAGMENT-LIBRARY-ligprep_1-.sdf:578_+_OTAVA-FRAGMENT-LIBRARY-ligprep_1-.sdf:4008	37185	breed-qikprop_1-out.605	2023-10-13 17:22:37	2023-10-13 17:22:37			C:\Users\Haider Thaer\OneDrive - Jamia Millia Islamia (A Central University)\Desktop\plm9 project\breed-qikprop_1	breed-qikprop_1-out.maegz	605
	OTAVA-FRAGMENT-LIBRARY-ligprep_1-.sdf:4008_+_OTAVA-FRAGMENT-LIBRARY-ligprep_1-.sdf:7941	37186	breed-qikprop_1-out.606	2023-10-13 17:22:37	2023-10-13 17:22:37			C:\Users\Haider Thaer\OneDrive - Jamia Millia Islamia (A Central University)\Desktop\plm9 project\breed-qikprop_1	breed-qikprop_1-out.maegz	606
	OTAVA-FRAGMENT-LIBRARY-ligprep_1-.sdf:7941_+_OTAVA-FRAGMENT-LIBRARY-ligprep_1-.sdf:4008	37187	breed-qikprop_1-out.607	2023-10-13 17:22:37	2023-10-13 17:22:37			C:\Users\Haider Thaer\OneDrive - Jamia Millia Islamia (A Central University)\Desktop\plm9 project\breed-qikprop_1	breed-qikprop_1-out.maegz	607
	OTAVA-FRAGMENT-LIBRARY-ligprep_1-.sdf:7941_+_OTAVA-FRAGMENT-LIBRARY-ligprep_1-.sdf:4008	37188	breed-qikprop_1-out.608	2023-10-13 17:22:37	2023-10-13 17:22:37			C:\Users\Haider Thaer\OneDrive - Jamia Millia Islamia (A Central University)\Desktop\plm9 project\breed-qikprop_1	breed-qikprop_1-out.maegz	608
	OTAVA-FRAGMENT-LIBRARY-ligprep_1-.sdf:9274_+_OTAVA-FRAGMENT-LIBRARY-ligprep_1-.sdf:4008	37189	breed-qikprop_1-out.609	2023-10-13 17:22:37	2023-10-13 17:22:37			C:\Users\Haider Thaer\OneDrive - Jamia Millia Islamia (A Central University)\Desktop\plm9 project\breed-qikprop_1	breed-qikprop_1-out.maegz	609
	OTAVA-FRAGMENT-LIBRARY-ligprep_1-.sdf:4008_+_OTAVA-FRAGMENT-LIBRARY-ligprep_1-.sdf:1245	37190	breed-qikprop_1-out.610	2023-10-13 17:22:37	2023-10-13 17:22:37			C:\Users\Haider Thaer\OneDrive - Jamia Millia Islamia (A Central University)\Desktop\plm9 project\breed-qikprop_1	breed-qikprop_1-out.maegz	610
	OTAVA-FRAGMENT-LIBRARY-ligprep_1-.sdf:4008_+_OTAVA-FRAGMENT-LIBRARY-ligprep_1-.sdf:1245	37191	breed-qikprop_1-out.611	2023-10-13 17:22:37	2023-10-13 17:22:37			C:\Users\Haider Thaer\OneDrive - Jamia Millia Islamia (A Central University)\Desktop\plm9 project\breed-qikprop_1	breed-qikprop_1-out.maegz	611
	OTAVA-FRAGMENT-LIBRARY-ligprep_1-.sdf:1245_+_OTAVA-FRAGMENT-LIBRARY-ligprep_1-.sdf:4008	37192	breed-qikprop_1-out.612	2023-10-13 17:22:37	2023-10-13 17:22:37			C:\Users\Haider Thaer\OneDrive - Jamia Millia Islamia (A Central University)\Desktop\plm9 project\breed-qikprop_1	breed-qikprop_1-out.maegz	612
	OTAVA-FRAGMENT-LIBRARY-ligprep_1-.sdf:4008_+_OTAVA-FRAGMENT-LIBRARY-ligprep_1-.sdf:8716	37193	breed-qikprop_1-out.613	2023-10-13 17:22:37	2023-10-13 17:22:37			C:\Users\Haider Thaer\OneDrive - Jamia Millia Islamia (A Central University)\Desktop\plm9 project\breed-qikprop_1	breed-qikprop_1-out.maegz	613
	OTAVA-FRAGMENT-LIBRARY-ligprep_1-.sdf:4008_+_OTAVA-FRAGMENT-LIBRARY-ligprep_1-.sdf:8716	37194	breed-qikprop_1-out.614	2023-10-13 17:22:37	2023-10-13 17:22:37			C:\Users\Haider Thaer\OneDrive - Jamia Millia Islamia (A Central University)\Desktop\plm9 project\breed-qikprop_1	breed-qikprop_1-out.maegz	614
	OTAVA-FRAGMENT-LIBRARY-ligprep_1-.sdf:4008_+_OTAVA-FRAGMENT-LIBRARY-ligprep_1-.sdf:8716	37195	breed-qikprop_1-out.615	2023-10-13 17:22:37	2023-10-13 17:22:37			C:\Users\Haider Thaer\OneDrive - Jamia Millia Islamia (A Central University)\Desktop\plm9 project\breed-qikprop_1	breed-qikprop_1-out.maegz	615
	OTAVA-FRAGMENT-LIBRARY-ligprep_1-.sdf:4008_+_OTAVA-FRAGMENT-LIBRARY-ligprep_1-.sdf:8716	37196	breed-qikprop_1-out.616	2023-10-13 17:22:37	2023-10-13 17:22:37			C:\Users\Haider Thaer\OneDrive - Jamia Millia Islamia (A Central University)\Desktop\plm9 project\breed-qikprop_1	breed-qikprop_1-out.maegz	616
	OTAVA-FRAGMENT-LIBRARY-ligprep_1-.sdf:4008_+_OTAVA-FRAGMENT-LIBRARY-ligprep_1-.sdf:8716	37197	breed-qikprop_1-out.617	2023-10-13 17:22:37	2023-10-13 17:22:37			C:\Users\Haider Thaer\OneDrive - Jamia Millia Islamia (A Central University)\Desktop\plm9 project\breed-qikprop_1	breed-qikprop_1-out.maegz	617
	OTAVA-FRAGMENT-LIBRARY-ligprep_1-.sdf:8716_+_OTAVA-FRAGMENT-LIBRARY-ligprep_1-.sdf:4008	37198	breed-qikprop_1-out.618	2023-10-13 17:22:37	2023-10-13 17:22:37			C:\Users\Haider Thaer\OneDrive - Jamia Millia Islamia (A Central University)\Desktop\plm9 project\breed-qikprop_1	breed-qikprop_1-out.maegz	618
	OTAVA-FRAGMENT-LIBRARY-ligprep_1-.sdf:8716_+_OTAVA-FRAGMENT-LIBRARY-ligprep_1-.sdf:4008	37199	breed-qikprop_1-out.619	2023-10-13 17:22:37	2023-10-13 17:22:37			C:\Users\Haider Thaer\OneDrive - Jamia Millia Islamia (A Central University)\Desktop\plm9 project\breed-qikprop_1	breed-qikprop_1-out.maegz	619
	OTAVA-FRAGMENT-LIBRARY-ligprep_1-.sdf:8716_+_OTAVA-FRAGMENT-LIBRARY-ligprep_1-.sdf:4008	37200	breed-qikprop_1-out.620	2023-10-13 17:22:37	2023-10-13 17:22:37			C:\Users\Haider Thaer\OneDrive - Jamia Millia Islamia (A Central University)\Desktop\plm9 project\breed-qikprop_1	breed-qikprop_1-out.maegz	620
	OTAVA-FRAGMENT-LIBRARY-ligprep_1-.sdf:4008_+_OTAVA-FRAGMENT-LIBRARY-ligprep_1-.sdf:8904	37201	breed-qikprop_1-out.621	2023-10-13 17:22:37	2023-10-13 17:22:37			C:\Users\Haider Thaer\OneDrive - Jamia Millia Islamia (A Central University)\Desktop\plm9 project\breed-qikprop_1	breed-qikprop_1-out.maegz	621
	OTAVA-FRAGMENT-LIBRARY-ligprep_1-.sdf:9276_+_OTAVA-FRAGMENT-LIBRARY-ligprep_1-.sdf:4008	37202	breed-qikprop_1-out.622	2023-10-13 17:22:37	2023-10-13 17:22:37			C:\Users\Haider Thaer\OneDrive - Jamia Millia Islamia (A Central University)\Desktop\plm9 project\breed-qikprop_1	breed-qikprop_1-out.maegz	622
	OTAVA-FRAGMENT-LIBRARY-ligprep_1-.sdf:9276_+_OTAVA-FRAGMENT-LIBRARY-ligprep_1-.sdf:4008	37203	breed-qikprop_1-out.623	2023-10-13 17:22:37	2023-10-13 17:22:37			C:\Users\Haider Thaer\OneDrive - Jamia Millia Islamia (A Central University)\Desktop\plm9 project\breed-qikprop_1	breed-qikprop_1-out.maegz	623
	OTAVA-FRAGMENT-LIBRARY-ligprep_1-.sdf:4008_+_OTAVA-FRAGMENT-LIBRARY-ligprep_1-.sdf:7907	37204	breed-qikprop_1-out.624	2023-10-13 17:22:37	2023-10-13 17:22:37			C:\Users\Haider Thaer\OneDrive - Jamia Millia Islamia (A Central University)\Desktop\plm9 project\breed-qikprop_1	breed-qikprop_1-out.maegz	624
	OTAVA-FRAGMENT-LIBRARY-ligprep_1-.sdf:7907_+_OTAVA-FRAGMENT-LIBRARY-ligprep_1-.sdf:4008	37205	breed-qikprop_1-out.625	2023-10-13 17:22:37	2023-10-13 17:22:37			C:\Users\Haider Thaer\OneDrive - Jamia Millia Islamia (A Central University)\Desktop\plm9 project\breed-qikprop_1	breed-qikprop_1-out.maegz	625
	OTAVA-FRAGMENT-LIBRARY-ligprep_1-.sdf:9455_+_OTAVA-FRAGMENT-LIBRARY-ligprep_1-.sdf:4008	37206	breed-qikprop_1-out.626	2023-10-13 17:22:37	2023-10-13 17:22:37			C:\Users\Haider Thaer\OneDrive - Jamia Millia Islamia (A Central University)\Desktop\plm9 project\breed-qikprop_1	breed-qikprop_1-out.maegz	626
	OTAVA-FRAGMENT-LIBRARY-ligprep_1-.sdf:4008_+_OTAVA-FRAGMENT-LIBRARY-ligprep_1-.sdf:9455	37207	breed-qikprop_1-out.627	2023-10-13 17:22:37	2023-10-13 17:22:37			C:\Users\Haider Thaer\OneDrive - Jamia Millia Islamia (A Central University)\Desktop\plm9 project\breed-qikprop_1	breed-qikprop_1-out.maegz	627
	OTAVA-FRAGMENT-LIBRARY-ligprep_1-.sdf:9455_+_OTAVA-FRAGMENT-LIBRARY-ligprep_1-.sdf:4008	37208	breed-qikprop_1-out.628	2023-10-13 17:22:37	2023-10-13 17:22:37			C:\Users\Haider Thaer\OneDrive - Jamia Millia Islamia (A Central University)\Desktop\plm9 project\breed-qikprop_1	breed-qikprop_1-out.maegz	628
	OTAVA-FRAGMENT-LIBRARY-ligprep_1-.sdf:4008_+_OTAVA-FRAGMENT-LIBRARY-ligprep_1-.sdf:3057	37209	breed-qikprop_1-out.629	2023-10-13 17:22:37	2023-10-13 17:22:37			C:\Users\Haider Thaer\OneDrive - Jamia Millia Islamia (A Central University)\Desktop\plm9 project\breed-qikprop_1	breed-qikprop_1-out.maegz	629
	OTAVA-FRAGMENT-LIBRARY-ligprep_1-.sdf:4008_+_OTAVA-FRAGMENT-LIBRARY-ligprep_1-.sdf:3057	37210	breed-qikprop_1-out.630	2023-10-13 17:22:37	2023-10-13 17:22:37			C:\Users\Haider Thaer\OneDrive - Jamia Millia Islamia (A Central University)\Desktop\plm9 project\breed-qikprop_1	breed-qikprop_1-out.maegz	630
	OTAVA-FRAGMENT-LIBRARY-ligprep_1-.sdf:4008_+_OTAVA-FRAGMENT-LIBRARY-ligprep_1-.sdf:3057	37211	breed-qikprop_1-out.631	2023-10-13 17:22:37	2023-10-13 17:22:37			C:\Users\Haider Thaer\OneDrive - Jamia Millia Islamia (A Central University)\Desktop\plm9 project\breed-qikprop_1	breed-qikprop_1-out.maegz	631
	OTAVA-FRAGMENT-LIBRARY-ligprep_1-.sdf:3057_+_OTAVA-FRAGMENT-LIBRARY-ligprep_1-.sdf:4008	37212	breed-qikprop_1-out.632	2023-10-13 17:22:37	2023-10-13 17:22:37			C:\Users\Haider Thaer\OneDrive - Jamia Millia Islamia (A Central University)\Desktop\plm9 project\breed-qikprop_1	breed-qikprop_1-out.maegz	632
	OTAVA-FRAGMENT-LIBRARY-ligprep_1-.sdf:3057_+_OTAVA-FRAGMENT-LIBRARY-ligprep_1-.sdf:4008	37213	breed-qikprop_1-out.633	2023-10-13 17:22:37	2023-10-13 17:22:37			C:\Users\Haider Thaer\OneDrive - Jamia Millia Islamia (A Central University)\Desktop\plm9 project\breed-qikprop_1	breed-qikprop_1-out.maegz	633
	OTAVA-FRAGMENT-LIBRARY-ligprep_1-.sdf:7298_+_OTAVA-FRAGMENT-LIBRARY-ligprep_1-.sdf:4008	37214	breed-qikprop_1-out.634	2023-10-13 17:22:37	2023-10-13 17:22:37			C:\Users\Haider Thaer\OneDrive - Jamia Millia Islamia (A Central University)\Desktop\plm9 project\breed-qikprop_1	breed-qikprop_1-out.maegz	634
	OTAVA-FRAGMENT-LIBRARY-ligprep_1-.sdf:9053_+_OTAVA-FRAGMENT-LIBRARY-ligprep_1-.sdf:4008	37215	breed-qikprop_1-out.635	2023-10-13 17:22:37	2023-10-13 17:22:37			C:\Users\Haider Thaer\OneDrive - Jamia Millia Islamia (A Central University)\Desktop\plm9 project\breed-qikprop_1	breed-qikprop_1-out.maegz	635
	OTAVA-FRAGMENT-LIBRARY-ligprep_1-.sdf:9053_+_OTAVA-FRAGMENT-LIBRARY-ligprep_1-.sdf:4008	37216	breed-qikprop_1-out.636	2023-10-13 17:22:37	2023-10-13 17:22:37			C:\Users\Haider Thaer\OneDrive - Jamia Millia Islamia (A Central University)\Desktop\plm9 project\breed-qikprop_1	breed-qikprop_1-out.maegz	636
	OTAVA-FRAGMENT-LIBRARY-ligprep_1-.sdf:9053_+_OTAVA-FRAGMENT-LIBRARY-ligprep_1-.sdf:4008	37217	breed-qikprop_1-out.637	2023-10-13 17:22:37	2023-10-13 17:22:37			C:\Users\Haider Thaer\OneDrive - Jamia Millia Islamia (A Central University)\Desktop\plm9 project\breed-qikprop_1	breed-qikprop_1-out.maegz	637
	OTAVA-FRAGMENT-LIBRARY-ligprep_1-.sdf:9053_+_OTAVA-FRAGMENT-LIBRARY-ligprep_1-.sdf:4008	37218	breed-qikprop_1-out.638	2023-10-13 17:22:37	2023-10-13 17:22:37			C:\Users\Haider Thaer\OneDrive - Jamia Millia Islamia (A Central University)\Desktop\plm9 project\breed-qikprop_1	breed-qikprop_1-out.maegz	638
	OTAVA-FRAGMENT-LIBRARY-ligprep_1-.sdf:9053_+_OTAVA-FRAGMENT-LIBRARY-ligprep_1-.sdf:4008	37219	breed-qikprop_1-out.639	2023-10-13 17:22:37	2023-10-13 17:22:37			C:\Users\Haider Thaer\OneDrive - Jamia Millia Islamia (A Central University)\Desktop\plm9 project\breed-qikprop_1	breed-qikprop_1-out.maegz	639
	OTAVA-FRAGMENT-LIBRARY-ligprep_1-.sdf:4008_+_OTAVA-FRAGMENT-LIBRARY-ligprep_1-.sdf:3833	37220	breed-qikprop_1-out.640	2023-10-13 17:22:37	2023-10-13 17:22:37			C:\Users\Haider Thaer\OneDrive - Jamia Millia Islamia (A Central University)\Desktop\plm9 project\breed-qikprop_1	breed-qikprop_1-out.maegz	640
	OTAVA-FRAGMENT-LIBRARY-ligprep_1-.sdf:4008_+_OTAVA-FRAGMENT-LIBRARY-ligprep_1-.sdf:3833	37221	breed-qikprop_1-out.641	2023-10-13 17:22:37	2023-10-13 17:22:37			C:\Users\Haider Thaer\OneDrive - Jamia Millia Islamia (A Central University)\Desktop\plm9 project\breed-qikprop_1	breed-qikprop_1-out.maegz	641
	OTAVA-FRAGMENT-LIBRARY-ligprep_1-.sdf:3833_+_OTAVA-FRAGMENT-LIBRARY-ligprep_1-.sdf:4008	37222	breed-qikprop_1-out.642	2023-10-13 17:22:37	2023-10-13 17:22:37			C:\Users\Haider Thaer\OneDrive - Jamia Millia Islamia (A Central University)\Desktop\plm9 project\breed-qikprop_1	breed-qikprop_1-out.maegz	642
	OTAVA-FRAGMENT-LIBRARY-ligprep_1-.sdf:489_+_OTAVA-FRAGMENT-LIBRARY-ligprep_1-.sdf:4008	37223	breed-qikprop_1-out.643	2023-10-13 17:22:37	2023-10-13 17:22:37			C:\Users\Haider Thaer\OneDrive - Jamia Millia Islamia (A Central University)\Desktop\plm9 project\breed-qikprop_1	breed-qikprop_1-out.maegz	643
	OTAVA-FRAGMENT-LIBRARY-ligprep_1-.sdf:489_+_OTAVA-FRAGMENT-LIBRARY-ligprep_1-.sdf:4008	37224	breed-qikprop_1-out.644	2023-10-13 17:22:37	2023-10-13 17:22:37			C:\Users\Haider Thaer\OneDrive - Jamia Millia Islamia (A Central University)\Desktop\plm9 project\breed-qikprop_1	breed-qikprop_1-out.maegz	644
	OTAVA-FRAGMENT-LIBRARY-ligprep_1-.sdf:4008_+_OTAVA-FRAGMENT-LIBRARY-ligprep_1-.sdf:10999	37225	breed-qikprop_1-out.645	2023-10-13 17:22:37	2023-10-13 17:22:37			C:\Users\Haider Thaer\OneDrive - Jamia Millia Islamia (A Central University)\Desktop\plm9 project\breed-qikprop_1	breed-qikprop_1-out.maegz	645
	OTAVA-FRAGMENT-LIBRARY-ligprep_1-.sdf:10999_+_OTAVA-FRAGMENT-LIBRARY-ligprep_1-.sdf:4008	37226	breed-qikprop_1-out.646	2023-10-13 17:22:37	2023-10-13 17:22:37			C:\Users\Haider Thaer\OneDrive - Jamia Millia Islamia (A Central University)\Desktop\plm9 project\breed-qikprop_1	breed-qikprop_1-out.maegz	646
	OTAVA-FRAGMENT-LIBRARY-ligprep_1-.sdf:4008_+_OTAVA-FRAGMENT-LIBRARY-ligprep_1-.sdf:3481	37227	breed-qikprop_1-out.647	2023-10-13 17:22:37	2023-10-13 17:22:37			C:\Users\Haider Thaer\OneDrive - Jamia Millia Islamia (A Central University)\Desktop\plm9 project\breed-qikprop_1	breed-qikprop_1-out.maegz	647
	OTAVA-FRAGMENT-LIBRARY-ligprep_1-.sdf:4008_+_OTAVA-FRAGMENT-LIBRARY-ligprep_1-.sdf:2862	37228	breed-qikprop_1-out.648	2023-10-13 17:22:37	2023-10-13 17:22:37			C:\Users\Haider Thaer\OneDrive - Jamia Millia Islamia (A Central University)\Desktop\plm9 project\breed-qikprop_1	breed-qikprop_1-out.maegz	648
	OTAVA-FRAGMENT-LIBRARY-ligprep_1-.sdf:4008_+_OTAVA-FRAGMENT-LIBRARY-ligprep_1-.sdf:2862	37229	breed-qikprop_1-out.649	2023-10-13 17:22:37	2023-10-13 17:22:37			C:\Users\Haider Thaer\OneDrive - Jamia Millia Islamia (A Central University)\Desktop\plm9 project\breed-qikprop_1	breed-qikprop_1-out.maegz	649
	OTAVA-FRAGMENT-LIBRARY-ligprep_1-.sdf:2862_+_OTAVA-FRAGMENT-LIBRARY-ligprep_1-.sdf:4008	37230	breed-qikprop_1-out.650	2023-10-13 17:22:37	2023-10-13 17:22:37			C:\Users\Haider Thaer\OneDrive - Jamia Millia Islamia (A Central University)\Desktop\plm9 project\breed-qikprop_1	breed-qikprop_1-out.maegz	650
	OTAVA-FRAGMENT-LIBRARY-ligprep_1-.sdf:4008_+_OTAVA-FRAGMENT-LIBRARY-ligprep_1-.sdf:1246	37231	breed-qikprop_1-out.651	2023-10-13 17:22:37	2023-10-13 17:22:37			C:\Users\Haider Thaer\OneDrive - Jamia Millia Islamia (A Central University)\Desktop\plm9 project\breed-qikprop_1	breed-qikprop_1-out.maegz	651
	OTAVA-FRAGMENT-LIBRARY-ligprep_1-.sdf:4008_+_OTAVA-FRAGMENT-LIBRARY-ligprep_1-.sdf:1246	37232	breed-qikprop_1-out.652	2023-10-13 17:22:37	2023-10-13 17:22:37			C:\Users\Haider Thaer\OneDrive - Jamia Millia Islamia (A Central University)\Desktop\plm9 project\breed-qikprop_1	breed-qikprop_1-out.maegz	652
	OTAVA-FRAGMENT-LIBRARY-ligprep_1-.sdf:4008_+_OTAVA-FRAGMENT-LIBRARY-ligprep_1-.sdf:3482	37233	breed-qikprop_1-out.653	2023-10-13 17:22:37	2023-10-13 17:22:37			C:\Users\Haider Thaer\OneDrive - Jamia Millia Islamia (A Central University)\Desktop\plm9 project\breed-qikprop_1	breed-qikprop_1-out.maegz	653
	OTAVA-FRAGMENT-LIBRARY-ligprep_1-.sdf:4008_+_OTAVA-FRAGMENT-LIBRARY-ligprep_1-.sdf:8699	37234	breed-qikprop_1-out.654	2023-10-13 17:22:37	2023-10-13 17:22:37			C:\Users\Haider Thaer\OneDrive - Jamia Millia Islamia (A Central University)\Desktop\plm9 project\breed-qikprop_1	breed-qikprop_1-out.maegz	654
	OTAVA-FRAGMENT-LIBRARY-ligprep_1-.sdf:8699_+_OTAVA-FRAGMENT-LIBRARY-ligprep_1-.sdf:4008	37235	breed-qikprop_1-out.655	2023-10-13 17:22:37	2023-10-13 17:22:37			C:\Users\Haider Thaer\OneDrive - Jamia Millia Islamia (A Central University)\Desktop\plm9 project\breed-qikprop_1	breed-qikprop_1-out.maegz	655
	OTAVA-FRAGMENT-LIBRARY-ligprep_1-.sdf:4008_+_OTAVA-FRAGMENT-LIBRARY-ligprep_1-.sdf:5371	37236	breed-qikprop_1-out.656	2023-10-13 17:22:37	2023-10-13 17:22:37			C:\Users\Haider Thaer\OneDrive - Jamia Millia Islamia (A Central University)\Desktop\plm9 project\breed-qikprop_1	breed-qikprop_1-out.maegz	656
	OTAVA-FRAGMENT-LIBRARY-ligprep_1-.sdf:4008_+_OTAVA-FRAGMENT-LIBRARY-ligprep_1-.sdf:5371	37237	breed-qikprop_1-out.657	2023-10-13 17:22:37	2023-10-13 17:22:37			C:\Users\Haider Thaer\OneDrive - Jamia Millia Islamia (A Central University)\Desktop\plm9 project\breed-qikprop_1	breed-qikprop_1-out.maegz	657
	OTAVA-FRAGMENT-LIBRARY-ligprep_1-.sdf:5371_+_OTAVA-FRAGMENT-LIBRARY-ligprep_1-.sdf:4008	37238	breed-qikprop_1-out.658	2023-10-13 17:22:37	2023-10-13 17:22:37			C:\Users\Haider Thaer\OneDrive - Jamia Millia Islamia (A Central University)\Desktop\plm9 project\breed-qikprop_1	breed-qikprop_1-out.maegz	658
	OTAVA-FRAGMENT-LIBRARY-ligprep_1-.sdf:3411_+_OTAVA-FRAGMENT-LIBRARY-ligprep_1-.sdf:4008	37239	breed-qikprop_1-out.659	2023-10-13 17:22:37	2023-10-13 17:22:37			C:\Users\Haider Thaer\OneDrive - Jamia Millia Islamia (A Central University)\Desktop\plm9 project\breed-qikprop_1	breed-qikprop_1-out.maegz	659
	OTAVA-FRAGMENT-LIBRARY-ligprep_1-.sdf:4008_+_OTAVA-FRAGMENT-LIBRARY-ligprep_1-.sdf:1258	37240	breed-qikprop_1-out.660	2023-10-13 17:22:37	2023-10-13 17:22:37			C:\Users\Haider Thaer\OneDrive - Jamia Millia Islamia (A Central University)\Desktop\plm9 project\breed-qikprop_1	breed-qikprop_1-out.maegz	660
	OTAVA-FRAGMENT-LIBRARY-ligprep_1-.sdf:4008_+_OTAVA-FRAGMENT-LIBRARY-ligprep_1-.sdf:1258	37241	breed-qikprop_1-out.661	2023-10-13 17:22:37	2023-10-13 17:22:37			C:\Users\Haider Thaer\OneDrive - Jamia Millia Islamia (A Central University)\Desktop\plm9 project\breed-qikprop_1	breed-qikprop_1-out.maegz	661
	OTAVA-FRAGMENT-LIBRARY-ligprep_1-.sdf:1258_+_OTAVA-FRAGMENT-LIBRARY-ligprep_1-.sdf:4008	37242	breed-qikprop_1-out.662	2023-10-13 17:22:37	2023-10-13 17:22:37			C:\Users\Haider Thaer\OneDrive - Jamia Millia Islamia (A Central University)\Desktop\plm9 project\breed-qikprop_1	breed-qikprop_1-out.maegz	662
	OTAVA-FRAGMENT-LIBRARY-ligprep_1-.sdf:4008_+_OTAVA-FRAGMENT-LIBRARY-ligprep_1-.sdf:4402	37243	breed-qikprop_1-out.663	2023-10-13 17:22:37	2023-10-13 17:22:37			C:\Users\Haider Thaer\OneDrive - Jamia Millia Islamia (A Central University)\Desktop\plm9 project\breed-qikprop_1	breed-qikprop_1-out.maegz	663
	OTAVA-FRAGMENT-LIBRARY-ligprep_1-.sdf:4402_+_OTAVA-FRAGMENT-LIBRARY-ligprep_1-.sdf:4008	37244	breed-qikprop_1-out.664	2023-10-13 17:22:37	2023-10-13 17:22:37			C:\Users\Haider Thaer\OneDrive - Jamia Millia Islamia (A Central University)\Desktop\plm9 project\breed-qikprop_1	breed-qikprop_1-out.maegz	664
	OTAVA-FRAGMENT-LIBRARY-ligprep_1-.sdf:4402_+_OTAVA-FRAGMENT-LIBRARY-ligprep_1-.sdf:4008	37245	breed-qikprop_1-out.665	2023-10-13 17:22:37	2023-10-13 17:22:37			C:\Users\Haider Thaer\OneDrive - Jamia Millia Islamia (A Central University)\Desktop\plm9 project\breed-qikprop_1	breed-qikprop_1-out.maegz	665
	OTAVA-FRAGMENT-LIBRARY-ligprep_1-.sdf:4008_+_OTAVA-FRAGMENT-LIBRARY-ligprep_1-.sdf:3480	37246	breed-qikprop_1-out.666	2023-10-13 17:22:37	2023-10-13 17:22:37			C:\Users\Haider Thaer\OneDrive - Jamia Millia Islamia (A Central University)\Desktop\plm9 project\breed-qikprop_1	breed-qikprop_1-out.maegz	666
	OTAVA-FRAGMENT-LIBRARY-ligprep_1-.sdf:5362_+_OTAVA-FRAGMENT-LIBRARY-ligprep_1-.sdf:4008	37247	breed-qikprop_1-out.667	2023-10-13 17:22:37	2023-10-13 17:22:37			C:\Users\Haider Thaer\OneDrive - Jamia Millia Islamia (A Central University)\Desktop\plm9 project\breed-qikprop_1	breed-qikprop_1-out.maegz	667
	OTAVA-FRAGMENT-LIBRARY-ligprep_1-.sdf:5362_+_OTAVA-FRAGMENT-LIBRARY-ligprep_1-.sdf:4008	37248	breed-qikprop_1-out.668	2023-10-13 17:22:37	2023-10-13 17:22:37			C:\Users\Haider Thaer\OneDrive - Jamia Millia Islamia (A Central University)\Desktop\plm9 project\breed-qikprop_1	breed-qikprop_1-out.maegz	668
	OTAVA-FRAGMENT-LIBRARY-ligprep_1-.sdf:4008_+_OTAVA-FRAGMENT-LIBRARY-ligprep_1-.sdf:3973	37249	breed-qikprop_1-out.669	2023-10-13 17:22:37	2023-10-13 17:22:37			C:\Users\Haider Thaer\OneDrive - Jamia Millia Islamia (A Central University)\Desktop\plm9 project\breed-qikprop_1	breed-qikprop_1-out.maegz	669
	OTAVA-FRAGMENT-LIBRARY-ligprep_1-.sdf:3973_+_OTAVA-FRAGMENT-LIBRARY-ligprep_1-.sdf:4008	37250	breed-qikprop_1-out.670	2023-10-13 17:22:37	2023-10-13 17:22:37			C:\Users\Haider Thaer\OneDrive - Jamia Millia Islamia (A Central University)\Desktop\plm9 project\breed-qikprop_1	breed-qikprop_1-out.maegz	670
	OTAVA-FRAGMENT-LIBRARY-ligprep_1-.sdf:4008_+_OTAVA-FRAGMENT-LIBRARY-ligprep_1-.sdf:9208	37251	breed-qikprop_1-out.671	2023-10-13 17:22:37	2023-10-13 17:22:37			C:\Users\Haider Thaer\OneDrive - Jamia Millia Islamia (A Central University)\Desktop\plm9 project\breed-qikprop_1	breed-qikprop_1-out.maegz	671
	OTAVA-FRAGMENT-LIBRARY-ligprep_1-.sdf:4008_+_OTAVA-FRAGMENT-LIBRARY-ligprep_1-.sdf:9208	37252	breed-qikprop_1-out.672	2023-10-13 17:22:37	2023-10-13 17:22:37			C:\Users\Haider Thaer\OneDrive - Jamia Millia Islamia (A Central University)\Desktop\plm9 project\breed-qikprop_1	breed-qikprop_1-out.maegz	672
	OTAVA-FRAGMENT-LIBRARY-ligprep_1-.sdf:9208_+_OTAVA-FRAGMENT-LIBRARY-ligprep_1-.sdf:4008	37253	breed-qikprop_1-out.673	2023-10-13 17:22:37	2023-10-13 17:22:37			C:\Users\Haider Thaer\OneDrive - Jamia Millia Islamia (A Central University)\Desktop\plm9 project\breed-qikprop_1	breed-qikprop_1-out.maegz	673
	OTAVA-FRAGMENT-LIBRARY-ligprep_1-.sdf:4008_+_OTAVA-FRAGMENT-LIBRARY-ligprep_1-.sdf:5542	37254	breed-qikprop_1-out.674	2023-10-13 17:22:37	2023-10-13 17:22:37			C:\Users\Haider Thaer\OneDrive - Jamia Millia Islamia (A Central University)\Desktop\plm9 project\breed-qikprop_1	breed-qikprop_1-out.maegz	674
	OTAVA-FRAGMENT-LIBRARY-ligprep_1-.sdf:9336_+_OTAVA-FRAGMENT-LIBRARY-ligprep_1-.sdf:4008	37255	breed-qikprop_1-out.675	2023-10-13 17:22:37	2023-10-13 17:22:37			C:\Users\Haider Thaer\OneDrive - Jamia Millia Islamia (A Central University)\Desktop\plm9 project\breed-qikprop_1	breed-qikprop_1-out.maegz	675
	OTAVA-FRAGMENT-LIBRARY-ligprep_1-.sdf:9336_+_OTAVA-FRAGMENT-LIBRARY-ligprep_1-.sdf:4008	37256	breed-qikprop_1-out.676	2023-10-13 17:22:37	2023-10-13 17:22:37			C:\Users\Haider Thaer\OneDrive - Jamia Millia Islamia (A Central University)\Desktop\plm9 project\breed-qikprop_1	breed-qikprop_1-out.maegz	676
	OTAVA-FRAGMENT-LIBRARY-ligprep_1-.sdf:4008_+_OTAVA-FRAGMENT-LIBRARY-ligprep_1-.sdf:10468	37257	breed-qikprop_1-out.677	2023-10-13 17:22:37	2023-10-13 17:22:37			C:\Users\Haider Thaer\OneDrive - Jamia Millia Islamia (A Central University)\Desktop\plm9 project\breed-qikprop_1	breed-qikprop_1-out.maegz	677
	OTAVA-FRAGMENT-LIBRARY-ligprep_1-.sdf:4008_+_OTAVA-FRAGMENT-LIBRARY-ligprep_1-.sdf:10468	37258	breed-qikprop_1-out.678	2023-10-13 17:22:37	2023-10-13 17:22:37			C:\Users\Haider Thaer\OneDrive - Jamia Millia Islamia (A Central University)\Desktop\plm9 project\breed-qikprop_1	breed-qikprop_1-out.maegz	678
	OTAVA-FRAGMENT-LIBRARY-ligprep_1-.sdf:4008_+_OTAVA-FRAGMENT-LIBRARY-ligprep_1-.sdf:10468	37259	breed-qikprop_1-out.679	2023-10-13 17:22:37	2023-10-13 17:22:37			C:\Users\Haider Thaer\OneDrive - Jamia Millia Islamia (A Central University)\Desktop\plm9 project\breed-qikprop_1	breed-qikprop_1-out.maegz	679
	OTAVA-FRAGMENT-LIBRARY-ligprep_1-.sdf:10468_+_OTAVA-FRAGMENT-LIBRARY-ligprep_1-.sdf:4008	37260	breed-qikprop_1-out.680	2023-10-13 17:22:37	2023-10-13 17:22:37			C:\Users\Haider Thaer\OneDrive - Jamia Millia Islamia (A Central University)\Desktop\plm9 project\breed-qikprop_1	breed-qikprop_1-out.maegz	680
	OTAVA-FRAGMENT-LIBRARY-ligprep_1-.sdf:5704_+_OTAVA-FRAGMENT-LIBRARY-ligprep_1-.sdf:4008	37261	breed-qikprop_1-out.681	2023-10-13 17:22:37	2023-10-13 17:22:37			C:\Users\Haider Thaer\OneDrive - Jamia Millia Islamia (A Central University)\Desktop\plm9 project\breed-qikprop_1	breed-qikprop_1-out.maegz	681
	OTAVA-FRAGMENT-LIBRARY-ligprep_1-.sdf:5704_+_OTAVA-FRAGMENT-LIBRARY-ligprep_1-.sdf:4008	37262	breed-qikprop_1-out.682	2023-10-13 17:22:37	2023-10-13 17:22:37			C:\Users\Haider Thaer\OneDrive - Jamia Millia Islamia (A Central University)\Desktop\plm9 project\breed-qikprop_1	breed-qikprop_1-out.maegz	682
	OTAVA-FRAGMENT-LIBRARY-ligprep_1-.sdf:4008_+_OTAVA-FRAGMENT-LIBRARY-ligprep_1-.sdf:3062	37263	breed-qikprop_1-out.683	2023-10-13 17:22:37	2023-10-13 17:22:37			C:\Users\Haider Thaer\OneDrive - Jamia Millia Islamia (A Central University)\Desktop\plm9 project\breed-qikprop_1	breed-qikprop_1-out.maegz	683
	OTAVA-FRAGMENT-LIBRARY-ligprep_1-.sdf:4008_+_OTAVA-FRAGMENT-LIBRARY-ligprep_1-.sdf:3062	37264	breed-qikprop_1-out.684	2023-10-13 17:22:37	2023-10-13 17:22:37			C:\Users\Haider Thaer\OneDrive - Jamia Millia Islamia (A Central University)\Desktop\plm9 project\breed-qikprop_1	breed-qikprop_1-out.maegz	684
	OTAVA-FRAGMENT-LIBRARY-ligprep_1-.sdf:3062_+_OTAVA-FRAGMENT-LIBRARY-ligprep_1-.sdf:4008	37265	breed-qikprop_1-out.685	2023-10-13 17:22:37	2023-10-13 17:22:37			C:\Users\Haider Thaer\OneDrive - Jamia Millia Islamia (A Central University)\Desktop\plm9 project\breed-qikprop_1	breed-qikprop_1-out.maegz	685
	OTAVA-FRAGMENT-LIBRARY-ligprep_1-.sdf:3062_+_OTAVA-FRAGMENT-LIBRARY-ligprep_1-.sdf:4008	37266	breed-qikprop_1-out.686	2023-10-13 17:22:37	2023-10-13 17:22:37			C:\Users\Haider Thaer\OneDrive - Jamia Millia Islamia (A Central University)\Desktop\plm9 project\breed-qikprop_1	breed-qikprop_1-out.maegz	686
	OTAVA-FRAGMENT-LIBRARY-ligprep_1-.sdf:3404_+_OTAVA-FRAGMENT-LIBRARY-ligprep_1-.sdf:4008	37267	breed-qikprop_1-out.687	2023-10-13 17:22:37	2023-10-13 17:22:37			C:\Users\Haider Thaer\OneDrive - Jamia Millia Islamia (A Central University)\Desktop\plm9 project\breed-qikprop_1	breed-qikprop_1-out.maegz	687
	OTAVA-FRAGMENT-LIBRARY-ligprep_1-.sdf:4008_+_OTAVA-FRAGMENT-LIBRARY-ligprep_1-.sdf:141	37268	breed-qikprop_1-out.688	2023-10-13 17:22:37	2023-10-13 17:22:37			C:\Users\Haider Thaer\OneDrive - Jamia Millia Islamia (A Central University)\Desktop\plm9 project\breed-qikprop_1	breed-qikprop_1-out.maegz	688
	OTAVA-FRAGMENT-LIBRARY-ligprep_1-.sdf:4008_+_OTAVA-FRAGMENT-LIBRARY-ligprep_1-.sdf:141	37269	breed-qikprop_1-out.689	2023-10-13 17:22:37	2023-10-13 17:22:37			C:\Users\Haider Thaer\OneDrive - Jamia Millia Islamia (A Central University)\Desktop\plm9 project\breed-qikprop_1	breed-qikprop_1-out.maegz	689
	OTAVA-FRAGMENT-LIBRARY-ligprep_1-.sdf:4008_+_OTAVA-FRAGMENT-LIBRARY-ligprep_1-.sdf:141	37270	breed-qikprop_1-out.690	2023-10-13 17:22:37	2023-10-13 17:22:37			C:\Users\Haider Thaer\OneDrive - Jamia Millia Islamia (A Central University)\Desktop\plm9 project\breed-qikprop_1	breed-qikprop_1-out.maegz	690
	OTAVA-FRAGMENT-LIBRARY-ligprep_1-.sdf:4008_+_OTAVA-FRAGMENT-LIBRARY-ligprep_1-.sdf:141	37271	breed-qikprop_1-out.691	2023-10-13 17:22:37	2023-10-13 17:22:37			C:\Users\Haider Thaer\OneDrive - Jamia Millia Islamia (A Central University)\Desktop\plm9 project\breed-qikprop_1	breed-qikprop_1-out.maegz	691
	OTAVA-FRAGMENT-LIBRARY-ligprep_1-.sdf:4008_+_OTAVA-FRAGMENT-LIBRARY-ligprep_1-.sdf:141	37272	breed-qikprop_1-out.692	2023-10-13 17:22:37	2023-10-13 17:22:37			C:\Users\Haider Thaer\OneDrive - Jamia Millia Islamia (A Central University)\Desktop\plm9 project\breed-qikprop_1	breed-qikprop_1-out.maegz	692
	OTAVA-FRAGMENT-LIBRARY-ligprep_1-.sdf:4008_+_OTAVA-FRAGMENT-LIBRARY-ligprep_1-.sdf:141	37273	breed-qikprop_1-out.693	2023-10-13 17:22:37	2023-10-13 17:22:37			C:\Users\Haider Thaer\OneDrive - Jamia Millia Islamia (A Central University)\Desktop\plm9 project\breed-qikprop_1	breed-qikprop_1-out.maegz	693
	OTAVA-FRAGMENT-LIBRARY-ligprep_1-.sdf:141_+_OTAVA-FRAGMENT-LIBRARY-ligprep_1-.sdf:4008	37274	breed-qikprop_1-out.694	2023-10-13 17:22:37	2023-10-13 17:22:37			C:\Users\Haider Thaer\OneDrive - Jamia Millia Islamia (A Central University)\Desktop\plm9 project\breed-qikprop_1	breed-qikprop_1-out.maegz	694
	OTAVA-FRAGMENT-LIBRARY-ligprep_1-.sdf:141_+_OTAVA-FRAGMENT-LIBRARY-ligprep_1-.sdf:4008	37275	breed-qikprop_1-out.695	2023-10-13 17:22:37	2023-10-13 17:22:37			C:\Users\Haider Thaer\OneDrive - Jamia Millia Islamia (A Central University)\Desktop\plm9 project\breed-qikprop_1	breed-qikprop_1-out.maegz	695
	OTAVA-FRAGMENT-LIBRARY-ligprep_1-.sdf:579_+_OTAVA-FRAGMENT-LIBRARY-ligprep_1-.sdf:4008	37276	breed-qikprop_1-out.696	2023-10-13 17:22:37	2023-10-13 17:22:37			C:\Users\Haider Thaer\OneDrive - Jamia Millia Islamia (A Central University)\Desktop\plm9 project\breed-qikprop_1	breed-qikprop_1-out.maegz	696
	OTAVA-FRAGMENT-LIBRARY-ligprep_1-.sdf:579_+_OTAVA-FRAGMENT-LIBRARY-ligprep_1-.sdf:4008	37277	breed-qikprop_1-out.697	2023-10-13 17:22:37	2023-10-13 17:22:37			C:\Users\Haider Thaer\OneDrive - Jamia Millia Islamia (A Central University)\Desktop\plm9 project\breed-qikprop_1	breed-qikprop_1-out.maegz	697
	OTAVA-FRAGMENT-LIBRARY-ligprep_1-.sdf:4008_+_OTAVA-FRAGMENT-LIBRARY-ligprep_1-.sdf:5831	37278	breed-qikprop_1-out.698	2023-10-13 17:22:37	2023-10-13 17:22:37			C:\Users\Haider Thaer\OneDrive - Jamia Millia Islamia (A Central University)\Desktop\plm9 project\breed-qikprop_1	breed-qikprop_1-out.maegz	698
	OTAVA-FRAGMENT-LIBRARY-ligprep_1-.sdf:5831_+_OTAVA-FRAGMENT-LIBRARY-ligprep_1-.sdf:4008	37279	breed-qikprop_1-out.699	2023-10-13 17:22:37	2023-10-13 17:22:37			C:\Users\Haider Thaer\OneDrive - Jamia Millia Islamia (A Central University)\Desktop\plm9 project\breed-qikprop_1	breed-qikprop_1-out.maegz	699
	OTAVA-FRAGMENT-LIBRARY-ligprep_1-.sdf:5831_+_OTAVA-FRAGMENT-LIBRARY-ligprep_1-.sdf:4008	37280	breed-qikprop_1-out.700	2023-10-13 17:22:37	2023-10-13 17:22:37			C:\Users\Haider Thaer\OneDrive - Jamia Millia Islamia (A Central University)\Desktop\plm9 project\breed-qikprop_1	breed-qikprop_1-out.maegz	700
	OTAVA-FRAGMENT-LIBRARY-ligprep_1-.sdf:4008_+_OTAVA-FRAGMENT-LIBRARY-ligprep_1-.sdf:1779	37281	breed-qikprop_1-out.701	2023-10-13 17:22:37	2023-10-13 17:22:37			C:\Users\Haider Thaer\OneDrive - Jamia Millia Islamia (A Central University)\Desktop\plm9 project\breed-qikprop_1	breed-qikprop_1-out.maegz	701
	OTAVA-FRAGMENT-LIBRARY-ligprep_1-.sdf:4008_+_OTAVA-FRAGMENT-LIBRARY-ligprep_1-.sdf:1779	37282	breed-qikprop_1-out.702	2023-10-13 17:22:37	2023-10-13 17:22:37			C:\Users\Haider Thaer\OneDrive - Jamia Millia Islamia (A Central University)\Desktop\plm9 project\breed-qikprop_1	breed-qikprop_1-out.maegz	702
	OTAVA-FRAGMENT-LIBRARY-ligprep_1-.sdf:1779_+_OTAVA-FRAGMENT-LIBRARY-ligprep_1-.sdf:4008	37283	breed-qikprop_1-out.703	2023-10-13 17:22:37	2023-10-13 17:22:37			C:\Users\Haider Thaer\OneDrive - Jamia Millia Islamia (A Central University)\Desktop\plm9 project\breed-qikprop_1	breed-qikprop_1-out.maegz	703
	OTAVA-FRAGMENT-LIBRARY-ligprep_1-.sdf:5701_+_OTAVA-FRAGMENT-LIBRARY-ligprep_1-.sdf:4008	37284	breed-qikprop_1-out.704	2023-10-13 17:22:37	2023-10-13 17:22:37			C:\Users\Haider Thaer\OneDrive - Jamia Millia Islamia (A Central University)\Desktop\plm9 project\breed-qikprop_1	breed-qikprop_1-out.maegz	704
	OTAVA-FRAGMENT-LIBRARY-ligprep_1-.sdf:4008_+_OTAVA-FRAGMENT-LIBRARY-ligprep_1-.sdf:10493	37285	breed-qikprop_1-out.705	2023-10-13 17:22:37	2023-10-13 17:22:37			C:\Users\Haider Thaer\OneDrive - Jamia Millia Islamia (A Central University)\Desktop\plm9 project\breed-qikprop_1	breed-qikprop_1-out.maegz	705
	OTAVA-FRAGMENT-LIBRARY-ligprep_1-.sdf:4008_+_OTAVA-FRAGMENT-LIBRARY-ligprep_1-.sdf:10493	37286	breed-qikprop_1-out.706	2023-10-13 17:22:37	2023-10-13 17:22:37			C:\Users\Haider Thaer\OneDrive - Jamia Millia Islamia (A Central University)\Desktop\plm9 project\breed-qikprop_1	breed-qikprop_1-out.maegz	706
	OTAVA-FRAGMENT-LIBRARY-ligprep_1-.sdf:4008_+_OTAVA-FRAGMENT-LIBRARY-ligprep_1-.sdf:10493	37287	breed-qikprop_1-out.707	2023-10-13 17:22:37	2023-10-13 17:22:37			C:\Users\Haider Thaer\OneDrive - Jamia Millia Islamia (A Central University)\Desktop\plm9 project\breed-qikprop_1	breed-qikprop_1-out.maegz	707
	OTAVA-FRAGMENT-LIBRARY-ligprep_1-.sdf:10493_+_OTAVA-FRAGMENT-LIBRARY-ligprep_1-.sdf:4008	37288	breed-qikprop_1-out.708	2023-10-13 17:22:37	2023-10-13 17:22:37			C:\Users\Haider Thaer\OneDrive - Jamia Millia Islamia (A Central University)\Desktop\plm9 project\breed-qikprop_1	breed-qikprop_1-out.maegz	708
	OTAVA-FRAGMENT-LIBRARY-ligprep_1-.sdf:1510_+_OTAVA-FRAGMENT-LIBRARY-ligprep_1-.sdf:4008	37289	breed-qikprop_1-out.709	2023-10-13 17:22:37	2023-10-13 17:22:37			C:\Users\Haider Thaer\OneDrive - Jamia Millia Islamia (A Central University)\Desktop\plm9 project\breed-qikprop_1	breed-qikprop_1-out.maegz	709
	OTAVA-FRAGMENT-LIBRARY-ligprep_1-.sdf:4008_+_OTAVA-FRAGMENT-LIBRARY-ligprep_1-.sdf:3010	37290	breed-qikprop_1-out.710	2023-10-13 17:22:37	2023-10-13 17:22:37			C:\Users\Haider Thaer\OneDrive - Jamia Millia Islamia (A Central University)\Desktop\plm9 project\breed-qikprop_1	breed-qikprop_1-out.maegz	710
	OTAVA-FRAGMENT-LIBRARY-ligprep_1-.sdf:4008_+_OTAVA-FRAGMENT-LIBRARY-ligprep_1-.sdf:3010	37291	breed-qikprop_1-out.711	2023-10-13 17:22:37	2023-10-13 17:22:37			C:\Users\Haider Thaer\OneDrive - Jamia Millia Islamia (A Central University)\Desktop\plm9 project\breed-qikprop_1	breed-qikprop_1-out.maegz	711
	OTAVA-FRAGMENT-LIBRARY-ligprep_1-.sdf:3010_+_OTAVA-FRAGMENT-LIBRARY-ligprep_1-.sdf:4008	37292	breed-qikprop_1-out.712	2023-10-13 17:22:37	2023-10-13 17:22:37			C:\Users\Haider Thaer\OneDrive - Jamia Millia Islamia (A Central University)\Desktop\plm9 project\breed-qikprop_1	breed-qikprop_1-out.maegz	712
	OTAVA-FRAGMENT-LIBRARY-ligprep_1-.sdf:3010_+_OTAVA-FRAGMENT-LIBRARY-ligprep_1-.sdf:4008	37293	breed-qikprop_1-out.713	2023-10-13 17:22:37	2023-10-13 17:22:37			C:\Users\Haider Thaer\OneDrive - Jamia Millia Islamia (A Central University)\Desktop\plm9 project\breed-qikprop_1	breed-qikprop_1-out.maegz	713
	OTAVA-FRAGMENT-LIBRARY-ligprep_1-.sdf:4008_+_OTAVA-FRAGMENT-LIBRARY-ligprep_1-.sdf:2964	37294	breed-qikprop_1-out.714	2023-10-13 17:22:37	2023-10-13 17:22:37			C:\Users\Haider Thaer\OneDrive - Jamia Millia Islamia (A Central University)\Desktop\plm9 project\breed-qikprop_1	breed-qikprop_1-out.maegz	714
	OTAVA-FRAGMENT-LIBRARY-ligprep_1-.sdf:4008_+_OTAVA-FRAGMENT-LIBRARY-ligprep_1-.sdf:2964	37295	breed-qikprop_1-out.715	2023-10-13 17:22:37	2023-10-13 17:22:37			C:\Users\Haider Thaer\OneDrive - Jamia Millia Islamia (A Central University)\Desktop\plm9 project\breed-qikprop_1	breed-qikprop_1-out.maegz	715
	OTAVA-FRAGMENT-LIBRARY-ligprep_1-.sdf:2964_+_OTAVA-FRAGMENT-LIBRARY-ligprep_1-.sdf:4008	37296	breed-qikprop_1-out.716	2023-10-13 17:22:37	2023-10-13 17:22:37			C:\Users\Haider Thaer\OneDrive - Jamia Millia Islamia (A Central University)\Desktop\plm9 project\breed-qikprop_1	breed-qikprop_1-out.maegz	716
	OTAVA-FRAGMENT-LIBRARY-ligprep_1-.sdf:2964_+_OTAVA-FRAGMENT-LIBRARY-ligprep_1-.sdf:4008	37297	breed-qikprop_1-out.717	2023-10-13 17:22:37	2023-10-13 17:22:37			C:\Users\Haider Thaer\OneDrive - Jamia Millia Islamia (A Central University)\Desktop\plm9 project\breed-qikprop_1	breed-qikprop_1-out.maegz	717
	OTAVA-FRAGMENT-LIBRARY-ligprep_1-.sdf:9637_+_OTAVA-FRAGMENT-LIBRARY-ligprep_1-.sdf:4008	37298	breed-qikprop_1-out.718	2023-10-13 17:22:37	2023-10-13 17:22:37			C:\Users\Haider Thaer\OneDrive - Jamia Millia Islamia (A Central University)\Desktop\plm9 project\breed-qikprop_1	breed-qikprop_1-out.maegz	718
	OTAVA-FRAGMENT-LIBRARY-ligprep_1-.sdf:9637_+_OTAVA-FRAGMENT-LIBRARY-ligprep_1-.sdf:4008	37299	breed-qikprop_1-out.719	2023-10-13 17:22:37	2023-10-13 17:22:37			C:\Users\Haider Thaer\OneDrive - Jamia Millia Islamia (A Central University)\Desktop\plm9 project\breed-qikprop_1	breed-qikprop_1-out.maegz	719
	OTAVA-FRAGMENT-LIBRARY-ligprep_1-.sdf:4008_+_OTAVA-FRAGMENT-LIBRARY-ligprep_1-.sdf:5083	37300	breed-qikprop_1-out.720	2023-10-13 17:22:37	2023-10-13 17:22:37			C:\Users\Haider Thaer\OneDrive - Jamia Millia Islamia (A Central University)\Desktop\plm9 project\breed-qikprop_1	breed-qikprop_1-out.maegz	720
	OTAVA-FRAGMENT-LIBRARY-ligprep_1-.sdf:4008_+_OTAVA-FRAGMENT-LIBRARY-ligprep_1-.sdf:5083	37301	breed-qikprop_1-out.721	2023-10-13 17:22:37	2023-10-13 17:22:37			C:\Users\Haider Thaer\OneDrive - Jamia Millia Islamia (A Central University)\Desktop\plm9 project\breed-qikprop_1	breed-qikprop_1-out.maegz	721
	OTAVA-FRAGMENT-LIBRARY-ligprep_1-.sdf:4008_+_OTAVA-FRAGMENT-LIBRARY-ligprep_1-.sdf:5083	37302	breed-qikprop_1-out.722	2023-10-13 17:22:37	2023-10-13 17:22:37			C:\Users\Haider Thaer\OneDrive - Jamia Millia Islamia (A Central University)\Desktop\plm9 project\breed-qikprop_1	breed-qikprop_1-out.maegz	722
	OTAVA-FRAGMENT-LIBRARY-ligprep_1-.sdf:4008_+_OTAVA-FRAGMENT-LIBRARY-ligprep_1-.sdf:5083	37303	breed-qikprop_1-out.723	2023-10-13 17:22:37	2023-10-13 17:22:37			C:\Users\Haider Thaer\OneDrive - Jamia Millia Islamia (A Central University)\Desktop\plm9 project\breed-qikprop_1	breed-qikprop_1-out.maegz	723
	OTAVA-FRAGMENT-LIBRARY-ligprep_1-.sdf:5083_+_OTAVA-FRAGMENT-LIBRARY-ligprep_1-.sdf:4008	37304	breed-qikprop_1-out.724	2023-10-13 17:22:37	2023-10-13 17:22:37			C:\Users\Haider Thaer\OneDrive - Jamia Millia Islamia (A Central University)\Desktop\plm9 project\breed-qikprop_1	breed-qikprop_1-out.maegz	724
	OTAVA-FRAGMENT-LIBRARY-ligprep_1-.sdf:5435_+_OTAVA-FRAGMENT-LIBRARY-ligprep_1-.sdf:4008	37305	breed-qikprop_1-out.725	2023-10-13 17:22:37	2023-10-13 17:22:37			C:\Users\Haider Thaer\OneDrive - Jamia Millia Islamia (A Central University)\Desktop\plm9 project\breed-qikprop_1	breed-qikprop_1-out.maegz	725
	OTAVA-FRAGMENT-LIBRARY-ligprep_1-.sdf:5435_+_OTAVA-FRAGMENT-LIBRARY-ligprep_1-.sdf:4008	37306	breed-qikprop_1-out.726	2023-10-13 17:22:37	2023-10-13 17:22:37			C:\Users\Haider Thaer\OneDrive - Jamia Millia Islamia (A Central University)\Desktop\plm9 project\breed-qikprop_1	breed-qikprop_1-out.maegz	726
	OTAVA-FRAGMENT-LIBRARY-ligprep_1-.sdf:5435_+_OTAVA-FRAGMENT-LIBRARY-ligprep_1-.sdf:4008	37307	breed-qikprop_1-out.727	2023-10-13 17:22:37	2023-10-13 17:22:37			C:\Users\Haider Thaer\OneDrive - Jamia Millia Islamia (A Central University)\Desktop\plm9 project\breed-qikprop_1	breed-qikprop_1-out.maegz	727
	OTAVA-FRAGMENT-LIBRARY-ligprep_1-.sdf:5435_+_OTAVA-FRAGMENT-LIBRARY-ligprep_1-.sdf:4008	37308	breed-qikprop_1-out.728	2023-10-13 17:22:37	2023-10-13 17:22:37			C:\Users\Haider Thaer\OneDrive - Jamia Millia Islamia (A Central University)\Desktop\plm9 project\breed-qikprop_1	breed-qikprop_1-out.maegz	728
	OTAVA-FRAGMENT-LIBRARY-ligprep_1-.sdf:4008_+_OTAVA-FRAGMENT-LIBRARY-ligprep_1-.sdf:5435	37309	breed-qikprop_1-out.729	2023-10-13 17:22:37	2023-10-13 17:22:37			C:\Users\Haider Thaer\OneDrive - Jamia Millia Islamia (A Central University)\Desktop\plm9 project\breed-qikprop_1	breed-qikprop_1-out.maegz	729
	OTAVA-FRAGMENT-LIBRARY-ligprep_1-.sdf:4008_+_OTAVA-FRAGMENT-LIBRARY-ligprep_1-.sdf:5435	37310	breed-qikprop_1-out.730	2023-10-13 17:22:37	2023-10-13 17:22:37			C:\Users\Haider Thaer\OneDrive - Jamia Millia Islamia (A Central University)\Desktop\plm9 project\breed-qikprop_1	breed-qikprop_1-out.maegz	730
	OTAVA-FRAGMENT-LIBRARY-ligprep_1-.sdf:4008_+_OTAVA-FRAGMENT-LIBRARY-ligprep_1-.sdf:342	37311	breed-qikprop_1-out.731	2023-10-13 17:22:37	2023-10-13 17:22:37			C:\Users\Haider Thaer\OneDrive - Jamia Millia Islamia (A Central University)\Desktop\plm9 project\breed-qikprop_1	breed-qikprop_1-out.maegz	731
	OTAVA-FRAGMENT-LIBRARY-ligprep_1-.sdf:342_+_OTAVA-FRAGMENT-LIBRARY-ligprep_1-.sdf:4008	37312	breed-qikprop_1-out.732	2023-10-13 17:22:37	2023-10-13 17:22:37			C:\Users\Haider Thaer\OneDrive - Jamia Millia Islamia (A Central University)\Desktop\plm9 project\breed-qikprop_1	breed-qikprop_1-out.maegz	732
	OTAVA-FRAGMENT-LIBRARY-ligprep_1-.sdf:342_+_OTAVA-FRAGMENT-LIBRARY-ligprep_1-.sdf:4008	37313	breed-qikprop_1-out.733	2023-10-13 17:22:37	2023-10-13 17:22:37			C:\Users\Haider Thaer\OneDrive - Jamia Millia Islamia (A Central University)\Desktop\plm9 project\breed-qikprop_1	breed-qikprop_1-out.maegz	733
	OTAVA-FRAGMENT-LIBRARY-ligprep_1-.sdf:6204_+_OTAVA-FRAGMENT-LIBRARY-ligprep_1-.sdf:4008	37314	breed-qikprop_1-out.734	2023-10-13 17:22:37	2023-10-13 17:22:37			C:\Users\Haider Thaer\OneDrive - Jamia Millia Islamia (A Central University)\Desktop\plm9 project\breed-qikprop_1	breed-qikprop_1-out.maegz	734
	OTAVA-FRAGMENT-LIBRARY-ligprep_1-.sdf:6204_+_OTAVA-FRAGMENT-LIBRARY-ligprep_1-.sdf:4008	37315	breed-qikprop_1-out.735	2023-10-13 17:22:37	2023-10-13 17:22:37			C:\Users\Haider Thaer\OneDrive - Jamia Millia Islamia (A Central University)\Desktop\plm9 project\breed-qikprop_1	breed-qikprop_1-out.maegz	735
	OTAVA-FRAGMENT-LIBRARY-ligprep_1-.sdf:4008_+_OTAVA-FRAGMENT-LIBRARY-ligprep_1-.sdf:4795	37316	breed-qikprop_1-out.736	2023-10-13 17:22:37	2023-10-13 17:22:37			C:\Users\Haider Thaer\OneDrive - Jamia Millia Islamia (A Central University)\Desktop\plm9 project\breed-qikprop_1	breed-qikprop_1-out.maegz	736
	OTAVA-FRAGMENT-LIBRARY-ligprep_1-.sdf:4795_+_OTAVA-FRAGMENT-LIBRARY-ligprep_1-.sdf:4008	37317	breed-qikprop_1-out.737	2023-10-13 17:22:37	2023-10-13 17:22:37			C:\Users\Haider Thaer\OneDrive - Jamia Millia Islamia (A Central University)\Desktop\plm9 project\breed-qikprop_1	breed-qikprop_1-out.maegz	737
	OTAVA-FRAGMENT-LIBRARY-ligprep_1-.sdf:4795_+_OTAVA-FRAGMENT-LIBRARY-ligprep_1-.sdf:4008	37318	breed-qikprop_1-out.738	2023-10-13 17:22:37	2023-10-13 17:22:37			C:\Users\Haider Thaer\OneDrive - Jamia Millia Islamia (A Central University)\Desktop\plm9 project\breed-qikprop_1	breed-qikprop_1-out.maegz	738
	OTAVA-FRAGMENT-LIBRARY-ligprep_1-.sdf:4008_+_OTAVA-FRAGMENT-LIBRARY-ligprep_1-.sdf:4795	37319	breed-qikprop_1-out.739	2023-10-13 17:22:37	2023-10-13 17:22:37			C:\Users\Haider Thaer\OneDrive - Jamia Millia Islamia (A Central University)\Desktop\plm9 project\breed-qikprop_1	breed-qikprop_1-out.maegz	739
	OTAVA-FRAGMENT-LIBRARY-ligprep_1-.sdf:4008_+_OTAVA-FRAGMENT-LIBRARY-ligprep_1-.sdf:4795	37320	breed-qikprop_1-out.740	2023-10-13 17:22:37	2023-10-13 17:22:37			C:\Users\Haider Thaer\OneDrive - Jamia Millia Islamia (A Central University)\Desktop\plm9 project\breed-qikprop_1	breed-qikprop_1-out.maegz	740
	OTAVA-FRAGMENT-LIBRARY-ligprep_1-.sdf:4795_+_OTAVA-FRAGMENT-LIBRARY-ligprep_1-.sdf:4008	37321	breed-qikprop_1-out.741	2023-10-13 17:22:37	2023-10-13 17:22:37			C:\Users\Haider Thaer\OneDrive - Jamia Millia Islamia (A Central University)\Desktop\plm9 project\breed-qikprop_1	breed-qikprop_1-out.maegz	741
	OTAVA-FRAGMENT-LIBRARY-ligprep_1-.sdf:4795_+_OTAVA-FRAGMENT-LIBRARY-ligprep_1-.sdf:4008	37322	breed-qikprop_1-out.742	2023-10-13 17:22:37	2023-10-13 17:22:37			C:\Users\Haider Thaer\OneDrive - Jamia Millia Islamia (A Central University)\Desktop\plm9 project\breed-qikprop_1	breed-qikprop_1-out.maegz	742
	OTAVA-FRAGMENT-LIBRARY-ligprep_1-.sdf:4008_+_OTAVA-FRAGMENT-LIBRARY-ligprep_1-.sdf:7875	37323	breed-qikprop_1-out.743	2023-10-13 17:22:37	2023-10-13 17:22:37			C:\Users\Haider Thaer\OneDrive - Jamia Millia Islamia (A Central University)\Desktop\plm9 project\breed-qikprop_1	breed-qikprop_1-out.maegz	743
	OTAVA-FRAGMENT-LIBRARY-ligprep_1-.sdf:4008_+_OTAVA-FRAGMENT-LIBRARY-ligprep_1-.sdf:7875	37324	breed-qikprop_1-out.744	2023-10-13 17:22:37	2023-10-13 17:22:37			C:\Users\Haider Thaer\OneDrive - Jamia Millia Islamia (A Central University)\Desktop\plm9 project\breed-qikprop_1	breed-qikprop_1-out.maegz	744
	OTAVA-FRAGMENT-LIBRARY-ligprep_1-.sdf:4008_+_OTAVA-FRAGMENT-LIBRARY-ligprep_1-.sdf:7875	37325	breed-qikprop_1-out.745	2023-10-13 17:22:37	2023-10-13 17:22:37			C:\Users\Haider Thaer\OneDrive - Jamia Millia Islamia (A Central University)\Desktop\plm9 project\breed-qikprop_1	breed-qikprop_1-out.maegz	745
	OTAVA-FRAGMENT-LIBRARY-ligprep_1-.sdf:7875_+_OTAVA-FRAGMENT-LIBRARY-ligprep_1-.sdf:4008	37326	breed-qikprop_1-out.746	2023-10-13 17:22:37	2023-10-13 17:22:37			C:\Users\Haider Thaer\OneDrive - Jamia Millia Islamia (A Central University)\Desktop\plm9 project\breed-qikprop_1	breed-qikprop_1-out.maegz	746
	OTAVA-FRAGMENT-LIBRARY-ligprep_1-.sdf:3836_+_OTAVA-FRAGMENT-LIBRARY-ligprep_1-.sdf:4008	37327	breed-qikprop_1-out.747	2023-10-13 17:22:37	2023-10-13 17:22:37			C:\Users\Haider Thaer\OneDrive - Jamia Millia Islamia (A Central University)\Desktop\plm9 project\breed-qikprop_1	breed-qikprop_1-out.maegz	747
	OTAVA-FRAGMENT-LIBRARY-ligprep_1-.sdf:3836_+_OTAVA-FRAGMENT-LIBRARY-ligprep_1-.sdf:4008	37328	breed-qikprop_1-out.748	2023-10-13 17:22:37	2023-10-13 17:22:37			C:\Users\Haider Thaer\OneDrive - Jamia Millia Islamia (A Central University)\Desktop\plm9 project\breed-qikprop_1	breed-qikprop_1-out.maegz	748
	OTAVA-FRAGMENT-LIBRARY-ligprep_1-.sdf:3836_+_OTAVA-FRAGMENT-LIBRARY-ligprep_1-.sdf:4008	37329	breed-qikprop_1-out.749	2023-10-13 17:22:37	2023-10-13 17:22:37			C:\Users\Haider Thaer\OneDrive - Jamia Millia Islamia (A Central University)\Desktop\plm9 project\breed-qikprop_1	breed-qikprop_1-out.maegz	749
	OTAVA-FRAGMENT-LIBRARY-ligprep_1-.sdf:6967_+_OTAVA-FRAGMENT-LIBRARY-ligprep_1-.sdf:4008	37330	breed-qikprop_1-out.750	2023-10-13 17:22:37	2023-10-13 17:22:37			C:\Users\Haider Thaer\OneDrive - Jamia Millia Islamia (A Central University)\Desktop\plm9 project\breed-qikprop_1	breed-qikprop_1-out.maegz	750
	OTAVA-FRAGMENT-LIBRARY-ligprep_1-.sdf:6967_+_OTAVA-FRAGMENT-LIBRARY-ligprep_1-.sdf:4008	37331	breed-qikprop_1-out.751	2023-10-13 17:22:37	2023-10-13 17:22:37			C:\Users\Haider Thaer\OneDrive - Jamia Millia Islamia (A Central University)\Desktop\plm9 project\breed-qikprop_1	breed-qikprop_1-out.maegz	751
	OTAVA-FRAGMENT-LIBRARY-ligprep_1-.sdf:4183_+_OTAVA-FRAGMENT-LIBRARY-ligprep_1-.sdf:4008	37332	breed-qikprop_1-out.752	2023-10-13 17:22:37	2023-10-13 17:22:37			C:\Users\Haider Thaer\OneDrive - Jamia Millia Islamia (A Central University)\Desktop\plm9 project\breed-qikprop_1	breed-qikprop_1-out.maegz	752
	OTAVA-FRAGMENT-LIBRARY-ligprep_1-.sdf:4183_+_OTAVA-FRAGMENT-LIBRARY-ligprep_1-.sdf:4008	37333	breed-qikprop_1-out.753	2023-10-13 17:22:37	2023-10-13 17:22:37			C:\Users\Haider Thaer\OneDrive - Jamia Millia Islamia (A Central University)\Desktop\plm9 project\breed-qikprop_1	breed-qikprop_1-out.maegz	753
	OTAVA-FRAGMENT-LIBRARY-ligprep_1-.sdf:4008_+_OTAVA-FRAGMENT-LIBRARY-ligprep_1-.sdf:6442	37334	breed-qikprop_1-out.754	2023-10-13 17:22:37	2023-10-13 17:22:37			C:\Users\Haider Thaer\OneDrive - Jamia Millia Islamia (A Central University)\Desktop\plm9 project\breed-qikprop_1	breed-qikprop_1-out.maegz	754
	OTAVA-FRAGMENT-LIBRARY-ligprep_1-.sdf:6442_+_OTAVA-FRAGMENT-LIBRARY-ligprep_1-.sdf:4008	37335	breed-qikprop_1-out.755	2023-10-13 17:22:37	2023-10-13 17:22:37			C:\Users\Haider Thaer\OneDrive - Jamia Millia Islamia (A Central University)\Desktop\plm9 project\breed-qikprop_1	breed-qikprop_1-out.maegz	755
	OTAVA-FRAGMENT-LIBRARY-ligprep_1-.sdf:428_+_OTAVA-FRAGMENT-LIBRARY-ligprep_1-.sdf:4008	37336	breed-qikprop_1-out.756	2023-10-13 17:22:37	2023-10-13 17:22:37			C:\Users\Haider Thaer\OneDrive - Jamia Millia Islamia (A Central University)\Desktop\plm9 project\breed-qikprop_1	breed-qikprop_1-out.maegz	756
	OTAVA-FRAGMENT-LIBRARY-ligprep_1-.sdf:4008_+_OTAVA-FRAGMENT-LIBRARY-ligprep_1-.sdf:4243	37337	breed-qikprop_1-out.757	2023-10-13 17:22:37	2023-10-13 17:22:37			C:\Users\Haider Thaer\OneDrive - Jamia Millia Islamia (A Central University)\Desktop\plm9 project\breed-qikprop_1	breed-qikprop_1-out.maegz	757
	OTAVA-FRAGMENT-LIBRARY-ligprep_1-.sdf:4243_+_OTAVA-FRAGMENT-LIBRARY-ligprep_1-.sdf:4008	37338	breed-qikprop_1-out.758	2023-10-13 17:22:37	2023-10-13 17:22:37			C:\Users\Haider Thaer\OneDrive - Jamia Millia Islamia (A Central University)\Desktop\plm9 project\breed-qikprop_1	breed-qikprop_1-out.maegz	758
	OTAVA-FRAGMENT-LIBRARY-ligprep_1-.sdf:4243_+_OTAVA-FRAGMENT-LIBRARY-ligprep_1-.sdf:4008	37339	breed-qikprop_1-out.759	2023-10-13 17:22:37	2023-10-13 17:22:37			C:\Users\Haider Thaer\OneDrive - Jamia Millia Islamia (A Central University)\Desktop\plm9 project\breed-qikprop_1	breed-qikprop_1-out.maegz	759
	OTAVA-FRAGMENT-LIBRARY-ligprep_1-.sdf:4926_+_OTAVA-FRAGMENT-LIBRARY-ligprep_1-.sdf:4008	37340	breed-qikprop_1-out.760	2023-10-13 17:22:37	2023-10-13 17:22:37			C:\Users\Haider Thaer\OneDrive - Jamia Millia Islamia (A Central University)\Desktop\plm9 project\breed-qikprop_1	breed-qikprop_1-out.maegz	760
	OTAVA-FRAGMENT-LIBRARY-ligprep_1-.sdf:4008_+_OTAVA-FRAGMENT-LIBRARY-ligprep_1-.sdf:4072	37341	breed-qikprop_1-out.761	2023-10-13 17:22:37	2023-10-13 17:22:37			C:\Users\Haider Thaer\OneDrive - Jamia Millia Islamia (A Central University)\Desktop\plm9 project\breed-qikprop_1	breed-qikprop_1-out.maegz	761
	OTAVA-FRAGMENT-LIBRARY-ligprep_1-.sdf:4072_+_OTAVA-FRAGMENT-LIBRARY-ligprep_1-.sdf:4008	37342	breed-qikprop_1-out.762	2023-10-13 17:22:37	2023-10-13 17:22:37			C:\Users\Haider Thaer\OneDrive - Jamia Millia Islamia (A Central University)\Desktop\plm9 project\breed-qikprop_1	breed-qikprop_1-out.maegz	762
	OTAVA-FRAGMENT-LIBRARY-ligprep_1-.sdf:4182_+_OTAVA-FRAGMENT-LIBRARY-ligprep_1-.sdf:4008	37343	breed-qikprop_1-out.763	2023-10-13 17:22:37	2023-10-13 17:22:37			C:\Users\Haider Thaer\OneDrive - Jamia Millia Islamia (A Central University)\Desktop\plm9 project\breed-qikprop_1	breed-qikprop_1-out.maegz	763
	OTAVA-FRAGMENT-LIBRARY-ligprep_1-.sdf:4182_+_OTAVA-FRAGMENT-LIBRARY-ligprep_1-.sdf:4008	37344	breed-qikprop_1-out.764	2023-10-13 17:22:37	2023-10-13 17:22:37			C:\Users\Haider Thaer\OneDrive - Jamia Millia Islamia (A Central University)\Desktop\plm9 project\breed-qikprop_1	breed-qikprop_1-out.maegz	764
	OTAVA-FRAGMENT-LIBRARY-ligprep_1-.sdf:4182_+_OTAVA-FRAGMENT-LIBRARY-ligprep_1-.sdf:4008	37345	breed-qikprop_1-out.765	2023-10-13 17:22:37	2023-10-13 17:22:37			C:\Users\Haider Thaer\OneDrive - Jamia Millia Islamia (A Central University)\Desktop\plm9 project\breed-qikprop_1	breed-qikprop_1-out.maegz	765
	OTAVA-FRAGMENT-LIBRARY-ligprep_1-.sdf:4182_+_OTAVA-FRAGMENT-LIBRARY-ligprep_1-.sdf:4008	37346	breed-qikprop_1-out.766	2023-10-13 17:22:37	2023-10-13 17:22:37			C:\Users\Haider Thaer\OneDrive - Jamia Millia Islamia (A Central University)\Desktop\plm9 project\breed-qikprop_1	breed-qikprop_1-out.maegz	766
	OTAVA-FRAGMENT-LIBRARY-ligprep_1-.sdf:4008_+_OTAVA-FRAGMENT-LIBRARY-ligprep_1-.sdf:310	37347	breed-qikprop_1-out.767	2023-10-13 17:22:37	2023-10-13 17:22:37			C:\Users\Haider Thaer\OneDrive - Jamia Millia Islamia (A Central University)\Desktop\plm9 project\breed-qikprop_1	breed-qikprop_1-out.maegz	767
	OTAVA-FRAGMENT-LIBRARY-ligprep_1-.sdf:310_+_OTAVA-FRAGMENT-LIBRARY-ligprep_1-.sdf:4008	37348	breed-qikprop_1-out.768	2023-10-13 17:22:37	2023-10-13 17:22:37			C:\Users\Haider Thaer\OneDrive - Jamia Millia Islamia (A Central University)\Desktop\plm9 project\breed-qikprop_1	breed-qikprop_1-out.maegz	768
	OTAVA-FRAGMENT-LIBRARY-ligprep_1-.sdf:310_+_OTAVA-FRAGMENT-LIBRARY-ligprep_1-.sdf:4008	37349	breed-qikprop_1-out.769	2023-10-13 17:22:37	2023-10-13 17:22:37			C:\Users\Haider Thaer\OneDrive - Jamia Millia Islamia (A Central University)\Desktop\plm9 project\breed-qikprop_1	breed-qikprop_1-out.maegz	769
	OTAVA-FRAGMENT-LIBRARY-ligprep_1-.sdf:4008_+_OTAVA-FRAGMENT-LIBRARY-ligprep_1-.sdf:4479	37350	breed-qikprop_1-out.770	2023-10-13 17:22:37	2023-10-13 17:22:37			C:\Users\Haider Thaer\OneDrive - Jamia Millia Islamia (A Central University)\Desktop\plm9 project\breed-qikprop_1	breed-qikprop_1-out.maegz	770
	OTAVA-FRAGMENT-LIBRARY-ligprep_1-.sdf:4008_+_OTAVA-FRAGMENT-LIBRARY-ligprep_1-.sdf:4952	37351	breed-qikprop_1-out.771	2023-10-13 17:22:37	2023-10-13 17:22:37			C:\Users\Haider Thaer\OneDrive - Jamia Millia Islamia (A Central University)\Desktop\plm9 project\breed-qikprop_1	breed-qikprop_1-out.maegz	771
	OTAVA-FRAGMENT-LIBRARY-ligprep_1-.sdf:4008_+_OTAVA-FRAGMENT-LIBRARY-ligprep_1-.sdf:6632	37352	breed-qikprop_1-out.772	2023-10-13 17:22:37	2023-10-13 17:22:37			C:\Users\Haider Thaer\OneDrive - Jamia Millia Islamia (A Central University)\Desktop\plm9 project\breed-qikprop_1	breed-qikprop_1-out.maegz	772
	OTAVA-FRAGMENT-LIBRARY-ligprep_1-.sdf:6632_+_OTAVA-FRAGMENT-LIBRARY-ligprep_1-.sdf:4008	37353	breed-qikprop_1-out.773	2023-10-13 17:22:37	2023-10-13 17:22:37			C:\Users\Haider Thaer\OneDrive - Jamia Millia Islamia (A Central University)\Desktop\plm9 project\breed-qikprop_1	breed-qikprop_1-out.maegz	773
	OTAVA-FRAGMENT-LIBRARY-ligprep_1-.sdf:234_+_OTAVA-FRAGMENT-LIBRARY-ligprep_1-.sdf:4008	37354	breed-qikprop_1-out.774	2023-10-13 17:22:37	2023-10-13 17:22:37			C:\Users\Haider Thaer\OneDrive - Jamia Millia Islamia (A Central University)\Desktop\plm9 project\breed-qikprop_1	breed-qikprop_1-out.maegz	774
	OTAVA-FRAGMENT-LIBRARY-ligprep_1-.sdf:234_+_OTAVA-FRAGMENT-LIBRARY-ligprep_1-.sdf:4008	37355	breed-qikprop_1-out.775	2023-10-13 17:22:37	2023-10-13 17:22:37			C:\Users\Haider Thaer\OneDrive - Jamia Millia Islamia (A Central University)\Desktop\plm9 project\breed-qikprop_1	breed-qikprop_1-out.maegz	775
	OTAVA-FRAGMENT-LIBRARY-ligprep_1-.sdf:234_+_OTAVA-FRAGMENT-LIBRARY-ligprep_1-.sdf:4008	37356	breed-qikprop_1-out.776	2023-10-13 17:22:37	2023-10-13 17:22:37			C:\Users\Haider Thaer\OneDrive - Jamia Millia Islamia (A Central University)\Desktop\plm9 project\breed-qikprop_1	breed-qikprop_1-out.maegz	776
	OTAVA-FRAGMENT-LIBRARY-ligprep_1-.sdf:3960_+_OTAVA-FRAGMENT-LIBRARY-ligprep_1-.sdf:4008	37357	breed-qikprop_1-out.777	2023-10-13 17:22:37	2023-10-13 17:22:37			C:\Users\Haider Thaer\OneDrive - Jamia Millia Islamia (A Central University)\Desktop\plm9 project\breed-qikprop_1	breed-qikprop_1-out.maegz	777
	OTAVA-FRAGMENT-LIBRARY-ligprep_1-.sdf:4050_+_OTAVA-FRAGMENT-LIBRARY-ligprep_1-.sdf:4008	37358	breed-qikprop_1-out.778	2023-10-13 17:22:37	2023-10-13 17:22:37			C:\Users\Haider Thaer\OneDrive - Jamia Millia Islamia (A Central University)\Desktop\plm9 project\breed-qikprop_1	breed-qikprop_1-out.maegz	778
	OTAVA-FRAGMENT-LIBRARY-ligprep_1-.sdf:4008_+_OTAVA-FRAGMENT-LIBRARY-ligprep_1-.sdf:4296	37359	breed-qikprop_1-out.779	2023-10-13 17:22:37	2023-10-13 17:22:37			C:\Users\Haider Thaer\OneDrive - Jamia Millia Islamia (A Central University)\Desktop\plm9 project\breed-qikprop_1	breed-qikprop_1-out.maegz	779
	OTAVA-FRAGMENT-LIBRARY-ligprep_1-.sdf:4008_+_OTAVA-FRAGMENT-LIBRARY-ligprep_1-.sdf:4296	37360	breed-qikprop_1-out.780	2023-10-13 17:22:37	2023-10-13 17:22:37			C:\Users\Haider Thaer\OneDrive - Jamia Millia Islamia (A Central University)\Desktop\plm9 project\breed-qikprop_1	breed-qikprop_1-out.maegz	780
	OTAVA-FRAGMENT-LIBRARY-ligprep_1-.sdf:4296_+_OTAVA-FRAGMENT-LIBRARY-ligprep_1-.sdf:4008	37361	breed-qikprop_1-out.781	2023-10-13 17:22:37	2023-10-13 17:22:37			C:\Users\Haider Thaer\OneDrive - Jamia Millia Islamia (A Central University)\Desktop\plm9 project\breed-qikprop_1	breed-qikprop_1-out.maegz	781
	OTAVA-FRAGMENT-LIBRARY-ligprep_1-.sdf:4008_+_OTAVA-FRAGMENT-LIBRARY-ligprep_1-.sdf:7606	37362	breed-qikprop_1-out.782	2023-10-13 17:22:37	2023-10-13 17:22:37			C:\Users\Haider Thaer\OneDrive - Jamia Millia Islamia (A Central University)\Desktop\plm9 project\breed-qikprop_1	breed-qikprop_1-out.maegz	782
	OTAVA-FRAGMENT-LIBRARY-ligprep_1-.sdf:4008_+_OTAVA-FRAGMENT-LIBRARY-ligprep_1-.sdf:7606	37363	breed-qikprop_1-out.783	2023-10-13 17:22:37	2023-10-13 17:22:37			C:\Users\Haider Thaer\OneDrive - Jamia Millia Islamia (A Central University)\Desktop\plm9 project\breed-qikprop_1	breed-qikprop_1-out.maegz	783
	OTAVA-FRAGMENT-LIBRARY-ligprep_1-.sdf:4008_+_OTAVA-FRAGMENT-LIBRARY-ligprep_1-.sdf:7606	37364	breed-qikprop_1-out.784	2023-10-13 17:22:37	2023-10-13 17:22:37			C:\Users\Haider Thaer\OneDrive - Jamia Millia Islamia (A Central University)\Desktop\plm9 project\breed-qikprop_1	breed-qikprop_1-out.maegz	784
	OTAVA-FRAGMENT-LIBRARY-ligprep_1-.sdf:4008_+_OTAVA-FRAGMENT-LIBRARY-ligprep_1-.sdf:7606	37365	breed-qikprop_1-out.785	2023-10-13 17:22:37	2023-10-13 17:22:37			C:\Users\Haider Thaer\OneDrive - Jamia Millia Islamia (A Central University)\Desktop\plm9 project\breed-qikprop_1	breed-qikprop_1-out.maegz	785
	OTAVA-FRAGMENT-LIBRARY-ligprep_1-.sdf:7606_+_OTAVA-FRAGMENT-LIBRARY-ligprep_1-.sdf:4008	37366	breed-qikprop_1-out.786	2023-10-13 17:22:37	2023-10-13 17:22:37			C:\Users\Haider Thaer\OneDrive - Jamia Millia Islamia (A Central University)\Desktop\plm9 project\breed-qikprop_1	breed-qikprop_1-out.maegz	786
	OTAVA-FRAGMENT-LIBRARY-ligprep_1-.sdf:9834_+_OTAVA-FRAGMENT-LIBRARY-ligprep_1-.sdf:4008	37367	breed-qikprop_1-out.787	2023-10-13 17:22:37	2023-10-13 17:22:37			C:\Users\Haider Thaer\OneDrive - Jamia Millia Islamia (A Central University)\Desktop\plm9 project\breed-qikprop_1	breed-qikprop_1-out.maegz	787
	OTAVA-FRAGMENT-LIBRARY-ligprep_1-.sdf:9834_+_OTAVA-FRAGMENT-LIBRARY-ligprep_1-.sdf:4008	37368	breed-qikprop_1-out.788	2023-10-13 17:22:37	2023-10-13 17:22:37			C:\Users\Haider Thaer\OneDrive - Jamia Millia Islamia (A Central University)\Desktop\plm9 project\breed-qikprop_1	breed-qikprop_1-out.maegz	788
	OTAVA-FRAGMENT-LIBRARY-ligprep_1-.sdf:10350_+_OTAVA-FRAGMENT-LIBRARY-ligprep_1-.sdf:11106	37369	breed-qikprop_1-out.789	2023-10-13 17:22:37	2023-10-13 17:22:37			C:\Users\Haider Thaer\OneDrive - Jamia Millia Islamia (A Central University)\Desktop\plm9 project\breed-qikprop_1	breed-qikprop_1-out.maegz	789
	OTAVA-FRAGMENT-LIBRARY-ligprep_1-.sdf:9345_+_OTAVA-FRAGMENT-LIBRARY-ligprep_1-.sdf:11106	37370	breed-qikprop_1-out.790	2023-10-13 17:22:37	2023-10-13 17:22:37			C:\Users\Haider Thaer\OneDrive - Jamia Millia Islamia (A Central University)\Desktop\plm9 project\breed-qikprop_1	breed-qikprop_1-out.maegz	790
	OTAVA-FRAGMENT-LIBRARY-ligprep_1-.sdf:7125_+_OTAVA-FRAGMENT-LIBRARY-ligprep_1-.sdf:11106	37371	breed-qikprop_1-out.791	2023-10-13 17:22:37	2023-10-13 17:22:37			C:\Users\Haider Thaer\OneDrive - Jamia Millia Islamia (A Central University)\Desktop\plm9 project\breed-qikprop_1	breed-qikprop_1-out.maegz	791
	OTAVA-FRAGMENT-LIBRARY-ligprep_1-.sdf:7125_+_OTAVA-FRAGMENT-LIBRARY-ligprep_1-.sdf:11106	37372	breed-qikprop_1-out.792	2023-10-13 17:22:37	2023-10-13 17:22:37			C:\Users\Haider Thaer\OneDrive - Jamia Millia Islamia (A Central University)\Desktop\plm9 project\breed-qikprop_1	breed-qikprop_1-out.maegz	792
	OTAVA-FRAGMENT-LIBRARY-ligprep_1-.sdf:11106_+_OTAVA-FRAGMENT-LIBRARY-ligprep_1-.sdf:4144	37373	breed-qikprop_1-out.793	2023-10-13 17:22:37	2023-10-13 17:22:37			C:\Users\Haider Thaer\OneDrive - Jamia Millia Islamia (A Central University)\Desktop\plm9 project\breed-qikprop_1	breed-qikprop_1-out.maegz	793
	OTAVA-FRAGMENT-LIBRARY-ligprep_1-.sdf:4144_+_OTAVA-FRAGMENT-LIBRARY-ligprep_1-.sdf:11106	37374	breed-qikprop_1-out.794	2023-10-13 17:22:37	2023-10-13 17:22:37			C:\Users\Haider Thaer\OneDrive - Jamia Millia Islamia (A Central University)\Desktop\plm9 project\breed-qikprop_1	breed-qikprop_1-out.maegz	794
	OTAVA-FRAGMENT-LIBRARY-ligprep_1-.sdf:4144_+_OTAVA-FRAGMENT-LIBRARY-ligprep_1-.sdf:11106	37375	breed-qikprop_1-out.795	2023-10-13 17:22:37	2023-10-13 17:22:37			C:\Users\Haider Thaer\OneDrive - Jamia Millia Islamia (A Central University)\Desktop\plm9 project\breed-qikprop_1	breed-qikprop_1-out.maegz	795
	OTAVA-FRAGMENT-LIBRARY-ligprep_1-.sdf:10955_+_OTAVA-FRAGMENT-LIBRARY-ligprep_1-.sdf:11106	37376	breed-qikprop_1-out.796	2023-10-13 17:22:37	2023-10-13 17:22:37			C:\Users\Haider Thaer\OneDrive - Jamia Millia Islamia (A Central University)\Desktop\plm9 project\breed-qikprop_1	breed-qikprop_1-out.maegz	796
	OTAVA-FRAGMENT-LIBRARY-ligprep_1-.sdf:10955_+_OTAVA-FRAGMENT-LIBRARY-ligprep_1-.sdf:11106	37377	breed-qikprop_1-out.797	2023-10-13 17:22:37	2023-10-13 17:22:37			C:\Users\Haider Thaer\OneDrive - Jamia Millia Islamia (A Central University)\Desktop\plm9 project\breed-qikprop_1	breed-qikprop_1-out.maegz	797
	OTAVA-FRAGMENT-LIBRARY-ligprep_1-.sdf:11106_+_OTAVA-FRAGMENT-LIBRARY-ligprep_1-.sdf:8295	37378	breed-qikprop_1-out.798	2023-10-13 17:22:37	2023-10-13 17:22:37			C:\Users\Haider Thaer\OneDrive - Jamia Millia Islamia (A Central University)\Desktop\plm9 project\breed-qikprop_1	breed-qikprop_1-out.maegz	798
	OTAVA-FRAGMENT-LIBRARY-ligprep_1-.sdf:8295_+_OTAVA-FRAGMENT-LIBRARY-ligprep_1-.sdf:11106	37379	breed-qikprop_1-out.799	2023-10-13 17:22:37	2023-10-13 17:22:37			C:\Users\Haider Thaer\OneDrive - Jamia Millia Islamia (A Central University)\Desktop\plm9 project\breed-qikprop_1	breed-qikprop_1-out.maegz	799
	OTAVA-FRAGMENT-LIBRARY-ligprep_1-.sdf:8295_+_OTAVA-FRAGMENT-LIBRARY-ligprep_1-.sdf:11106	37380	breed-qikprop_1-out.800	2023-10-13 17:22:37	2023-10-13 17:22:37			C:\Users\Haider Thaer\OneDrive - Jamia Millia Islamia (A Central University)\Desktop\plm9 project\breed-qikprop_1	breed-qikprop_1-out.maegz	800
	OTAVA-FRAGMENT-LIBRARY-ligprep_1-.sdf:4352_+_OTAVA-FRAGMENT-LIBRARY-ligprep_1-.sdf:11106	37381	breed-qikprop_1-out.801	2023-10-13 17:22:37	2023-10-13 17:22:37			C:\Users\Haider Thaer\OneDrive - Jamia Millia Islamia (A Central University)\Desktop\plm9 project\breed-qikprop_1	breed-qikprop_1-out.maegz	801
	OTAVA-FRAGMENT-LIBRARY-ligprep_1-.sdf:10220_+_OTAVA-FRAGMENT-LIBRARY-ligprep_1-.sdf:11106	37382	breed-qikprop_1-out.802	2023-10-13 17:22:37	2023-10-13 17:22:37			C:\Users\Haider Thaer\OneDrive - Jamia Millia Islamia (A Central University)\Desktop\plm9 project\breed-qikprop_1	breed-qikprop_1-out.maegz	802
	OTAVA-FRAGMENT-LIBRARY-ligprep_1-.sdf:10220_+_OTAVA-FRAGMENT-LIBRARY-ligprep_1-.sdf:11106	37383	breed-qikprop_1-out.803	2023-10-13 17:22:37	2023-10-13 17:22:37			C:\Users\Haider Thaer\OneDrive - Jamia Millia Islamia (A Central University)\Desktop\plm9 project\breed-qikprop_1	breed-qikprop_1-out.maegz	803
	OTAVA-FRAGMENT-LIBRARY-ligprep_1-.sdf:10220_+_OTAVA-FRAGMENT-LIBRARY-ligprep_1-.sdf:11106	37384	breed-qikprop_1-out.804	2023-10-13 17:22:37	2023-10-13 17:22:37			C:\Users\Haider Thaer\OneDrive - Jamia Millia Islamia (A Central University)\Desktop\plm9 project\breed-qikprop_1	breed-qikprop_1-out.maegz	804
	OTAVA-FRAGMENT-LIBRARY-ligprep_1-.sdf:11106_+_OTAVA-FRAGMENT-LIBRARY-ligprep_1-.sdf:2534	37385	breed-qikprop_1-out.805	2023-10-13 17:22:37	2023-10-13 17:22:37			C:\Users\Haider Thaer\OneDrive - Jamia Millia Islamia (A Central University)\Desktop\plm9 project\breed-qikprop_1	breed-qikprop_1-out.maegz	805
	OTAVA-FRAGMENT-LIBRARY-ligprep_1-.sdf:11106_+_OTAVA-FRAGMENT-LIBRARY-ligprep_1-.sdf:2534	37386	breed-qikprop_1-out.806	2023-10-13 17:22:37	2023-10-13 17:22:37			C:\Users\Haider Thaer\OneDrive - Jamia Millia Islamia (A Central University)\Desktop\plm9 project\breed-qikprop_1	breed-qikprop_1-out.maegz	806
	OTAVA-FRAGMENT-LIBRARY-ligprep_1-.sdf:2534_+_OTAVA-FRAGMENT-LIBRARY-ligprep_1-.sdf:11106	37387	breed-qikprop_1-out.807	2023-10-13 17:22:37	2023-10-13 17:22:37			C:\Users\Haider Thaer\OneDrive - Jamia Millia Islamia (A Central University)\Desktop\plm9 project\breed-qikprop_1	breed-qikprop_1-out.maegz	807
	OTAVA-FRAGMENT-LIBRARY-ligprep_1-.sdf:11106_+_OTAVA-FRAGMENT-LIBRARY-ligprep_1-.sdf:577	37388	breed-qikprop_1-out.808	2023-10-13 17:22:37	2023-10-13 17:22:37			C:\Users\Haider Thaer\OneDrive - Jamia Millia Islamia (A Central University)\Desktop\plm9 project\breed-qikprop_1	breed-qikprop_1-out.maegz	808
	OTAVA-FRAGMENT-LIBRARY-ligprep_1-.sdf:577_+_OTAVA-FRAGMENT-LIBRARY-ligprep_1-.sdf:11106	37389	breed-qikprop_1-out.809	2023-10-13 17:22:37	2023-10-13 17:22:37			C:\Users\Haider Thaer\OneDrive - Jamia Millia Islamia (A Central University)\Desktop\plm9 project\breed-qikprop_1	breed-qikprop_1-out.maegz	809
	OTAVA-FRAGMENT-LIBRARY-ligprep_1-.sdf:11106_+_OTAVA-FRAGMENT-LIBRARY-ligprep_1-.sdf:10177	37390	breed-qikprop_1-out.810	2023-10-13 17:22:37	2023-10-13 17:22:37			C:\Users\Haider Thaer\OneDrive - Jamia Millia Islamia (A Central University)\Desktop\plm9 project\breed-qikprop_1	breed-qikprop_1-out.maegz	810
	OTAVA-FRAGMENT-LIBRARY-ligprep_1-.sdf:10457_+_OTAVA-FRAGMENT-LIBRARY-ligprep_1-.sdf:7930	37391	breed-qikprop_1-out.811	2023-10-13 17:22:37	2023-10-13 17:22:37			C:\Users\Haider Thaer\OneDrive - Jamia Millia Islamia (A Central University)\Desktop\plm9 project\breed-qikprop_1	breed-qikprop_1-out.maegz	811
	OTAVA-FRAGMENT-LIBRARY-ligprep_1-.sdf:10457_+_OTAVA-FRAGMENT-LIBRARY-ligprep_1-.sdf:7930	37392	breed-qikprop_1-out.812	2023-10-13 17:22:37	2023-10-13 17:22:37			C:\Users\Haider Thaer\OneDrive - Jamia Millia Islamia (A Central University)\Desktop\plm9 project\breed-qikprop_1	breed-qikprop_1-out.maegz	812
	OTAVA-FRAGMENT-LIBRARY-ligprep_1-.sdf:7930_+_OTAVA-FRAGMENT-LIBRARY-ligprep_1-.sdf:10457	37393	breed-qikprop_1-out.813	2023-10-13 17:22:37	2023-10-13 17:22:37			C:\Users\Haider Thaer\OneDrive - Jamia Millia Islamia (A Central University)\Desktop\plm9 project\breed-qikprop_1	breed-qikprop_1-out.maegz	813
	OTAVA-FRAGMENT-LIBRARY-ligprep_1-.sdf:7930_+_OTAVA-FRAGMENT-LIBRARY-ligprep_1-.sdf:10457	37394	breed-qikprop_1-out.814	2023-10-13 17:22:37	2023-10-13 17:22:37			C:\Users\Haider Thaer\OneDrive - Jamia Millia Islamia (A Central University)\Desktop\plm9 project\breed-qikprop_1	breed-qikprop_1-out.maegz	814
	OTAVA-FRAGMENT-LIBRARY-ligprep_1-.sdf:10457_+_OTAVA-FRAGMENT-LIBRARY-ligprep_1-.sdf:4102	37395	breed-qikprop_1-out.815	2023-10-13 17:22:37	2023-10-13 17:22:37			C:\Users\Haider Thaer\OneDrive - Jamia Millia Islamia (A Central University)\Desktop\plm9 project\breed-qikprop_1	breed-qikprop_1-out.maegz	815
	OTAVA-FRAGMENT-LIBRARY-ligprep_1-.sdf:10457_+_OTAVA-FRAGMENT-LIBRARY-ligprep_1-.sdf:4102	37396	breed-qikprop_1-out.816	2023-10-13 17:22:37	2023-10-13 17:22:37			C:\Users\Haider Thaer\OneDrive - Jamia Millia Islamia (A Central University)\Desktop\plm9 project\breed-qikprop_1	breed-qikprop_1-out.maegz	816
	OTAVA-FRAGMENT-LIBRARY-ligprep_1-.sdf:4102_+_OTAVA-FRAGMENT-LIBRARY-ligprep_1-.sdf:10457	37397	breed-qikprop_1-out.817	2023-10-13 17:22:37	2023-10-13 17:22:37			C:\Users\Haider Thaer\OneDrive - Jamia Millia Islamia (A Central University)\Desktop\plm9 project\breed-qikprop_1	breed-qikprop_1-out.maegz	817
	OTAVA-FRAGMENT-LIBRARY-ligprep_1-.sdf:10457_+_OTAVA-FRAGMENT-LIBRARY-ligprep_1-.sdf:5438	37398	breed-qikprop_1-out.818	2023-10-13 17:22:37	2023-10-13 17:22:37			C:\Users\Haider Thaer\OneDrive - Jamia Millia Islamia (A Central University)\Desktop\plm9 project\breed-qikprop_1	breed-qikprop_1-out.maegz	818
	OTAVA-FRAGMENT-LIBRARY-ligprep_1-.sdf:5438_+_OTAVA-FRAGMENT-LIBRARY-ligprep_1-.sdf:10457	37399	breed-qikprop_1-out.819	2023-10-13 17:22:37	2023-10-13 17:22:37			C:\Users\Haider Thaer\OneDrive - Jamia Millia Islamia (A Central University)\Desktop\plm9 project\breed-qikprop_1	breed-qikprop_1-out.maegz	819
	OTAVA-FRAGMENT-LIBRARY-ligprep_1-.sdf:5438_+_OTAVA-FRAGMENT-LIBRARY-ligprep_1-.sdf:10457	37400	breed-qikprop_1-out.820	2023-10-13 17:22:37	2023-10-13 17:22:37			C:\Users\Haider Thaer\OneDrive - Jamia Millia Islamia (A Central University)\Desktop\plm9 project\breed-qikprop_1	breed-qikprop_1-out.maegz	820
	OTAVA-FRAGMENT-LIBRARY-ligprep_1-.sdf:10457_+_OTAVA-FRAGMENT-LIBRARY-ligprep_1-.sdf:9756	37401	breed-qikprop_1-out.821	2023-10-13 17:22:37	2023-10-13 17:22:37			C:\Users\Haider Thaer\OneDrive - Jamia Millia Islamia (A Central University)\Desktop\plm9 project\breed-qikprop_1	breed-qikprop_1-out.maegz	821
	OTAVA-FRAGMENT-LIBRARY-ligprep_1-.sdf:10457_+_OTAVA-FRAGMENT-LIBRARY-ligprep_1-.sdf:9756	37402	breed-qikprop_1-out.822	2023-10-13 17:22:37	2023-10-13 17:22:37			C:\Users\Haider Thaer\OneDrive - Jamia Millia Islamia (A Central University)\Desktop\plm9 project\breed-qikprop_1	breed-qikprop_1-out.maegz	822
	OTAVA-FRAGMENT-LIBRARY-ligprep_1-.sdf:10457_+_OTAVA-FRAGMENT-LIBRARY-ligprep_1-.sdf:7114	37403	breed-qikprop_1-out.823	2023-10-13 17:22:37	2023-10-13 17:22:37			C:\Users\Haider Thaer\OneDrive - Jamia Millia Islamia (A Central University)\Desktop\plm9 project\breed-qikprop_1	breed-qikprop_1-out.maegz	823
	OTAVA-FRAGMENT-LIBRARY-ligprep_1-.sdf:10457_+_OTAVA-FRAGMENT-LIBRARY-ligprep_1-.sdf:7114	37404	breed-qikprop_1-out.824	2023-10-13 17:22:37	2023-10-13 17:22:37			C:\Users\Haider Thaer\OneDrive - Jamia Millia Islamia (A Central University)\Desktop\plm9 project\breed-qikprop_1	breed-qikprop_1-out.maegz	824
	OTAVA-FRAGMENT-LIBRARY-ligprep_1-.sdf:10457_+_OTAVA-FRAGMENT-LIBRARY-ligprep_1-.sdf:1357	37405	breed-qikprop_1-out.825	2023-10-13 17:22:37	2023-10-13 17:22:37			C:\Users\Haider Thaer\OneDrive - Jamia Millia Islamia (A Central University)\Desktop\plm9 project\breed-qikprop_1	breed-qikprop_1-out.maegz	825
	OTAVA-FRAGMENT-LIBRARY-ligprep_1-.sdf:10457_+_OTAVA-FRAGMENT-LIBRARY-ligprep_1-.sdf:5515	37406	breed-qikprop_1-out.826	2023-10-13 17:22:37	2023-10-13 17:22:37			C:\Users\Haider Thaer\OneDrive - Jamia Millia Islamia (A Central University)\Desktop\plm9 project\breed-qikprop_1	breed-qikprop_1-out.maegz	826
	OTAVA-FRAGMENT-LIBRARY-ligprep_1-.sdf:5515_+_OTAVA-FRAGMENT-LIBRARY-ligprep_1-.sdf:10457	37407	breed-qikprop_1-out.827	2023-10-13 17:22:37	2023-10-13 17:22:37			C:\Users\Haider Thaer\OneDrive - Jamia Millia Islamia (A Central University)\Desktop\plm9 project\breed-qikprop_1	breed-qikprop_1-out.maegz	827
	OTAVA-FRAGMENT-LIBRARY-ligprep_1-.sdf:10457_+_OTAVA-FRAGMENT-LIBRARY-ligprep_1-.sdf:6074	37408	breed-qikprop_1-out.828	2023-10-13 17:22:37	2023-10-13 17:22:37			C:\Users\Haider Thaer\OneDrive - Jamia Millia Islamia (A Central University)\Desktop\plm9 project\breed-qikprop_1	breed-qikprop_1-out.maegz	828
	OTAVA-FRAGMENT-LIBRARY-ligprep_1-.sdf:10457_+_OTAVA-FRAGMENT-LIBRARY-ligprep_1-.sdf:6074	37409	breed-qikprop_1-out.829	2023-10-13 17:22:37	2023-10-13 17:22:37			C:\Users\Haider Thaer\OneDrive - Jamia Millia Islamia (A Central University)\Desktop\plm9 project\breed-qikprop_1	breed-qikprop_1-out.maegz	829
	OTAVA-FRAGMENT-LIBRARY-ligprep_1-.sdf:6074_+_OTAVA-FRAGMENT-LIBRARY-ligprep_1-.sdf:10457	37410	breed-qikprop_1-out.830	2023-10-13 17:22:37	2023-10-13 17:22:37			C:\Users\Haider Thaer\OneDrive - Jamia Millia Islamia (A Central University)\Desktop\plm9 project\breed-qikprop_1	breed-qikprop_1-out.maegz	830
	OTAVA-FRAGMENT-LIBRARY-ligprep_1-.sdf:6074_+_OTAVA-FRAGMENT-LIBRARY-ligprep_1-.sdf:10457	37411	breed-qikprop_1-out.831	2023-10-13 17:22:37	2023-10-13 17:22:37			C:\Users\Haider Thaer\OneDrive - Jamia Millia Islamia (A Central University)\Desktop\plm9 project\breed-qikprop_1	breed-qikprop_1-out.maegz	831
	OTAVA-FRAGMENT-LIBRARY-ligprep_1-.sdf:7539_+_OTAVA-FRAGMENT-LIBRARY-ligprep_1-.sdf:10457	37412	breed-qikprop_1-out.832	2023-10-13 17:22:37	2023-10-13 17:22:37			C:\Users\Haider Thaer\OneDrive - Jamia Millia Islamia (A Central University)\Desktop\plm9 project\breed-qikprop_1	breed-qikprop_1-out.maegz	832
	OTAVA-FRAGMENT-LIBRARY-ligprep_1-.sdf:7539_+_OTAVA-FRAGMENT-LIBRARY-ligprep_1-.sdf:10457	37413	breed-qikprop_1-out.833	2023-10-13 17:22:37	2023-10-13 17:22:37			C:\Users\Haider Thaer\OneDrive - Jamia Millia Islamia (A Central University)\Desktop\plm9 project\breed-qikprop_1	breed-qikprop_1-out.maegz	833
	OTAVA-FRAGMENT-LIBRARY-ligprep_1-.sdf:7539_+_OTAVA-FRAGMENT-LIBRARY-ligprep_1-.sdf:10457	37414	breed-qikprop_1-out.834	2023-10-13 17:22:37	2023-10-13 17:22:37			C:\Users\Haider Thaer\OneDrive - Jamia Millia Islamia (A Central University)\Desktop\plm9 project\breed-qikprop_1	breed-qikprop_1-out.maegz	834
	OTAVA-FRAGMENT-LIBRARY-ligprep_1-.sdf:10457_+_OTAVA-FRAGMENT-LIBRARY-ligprep_1-.sdf:3978	37415	breed-qikprop_1-out.835	2023-10-13 17:22:37	2023-10-13 17:22:37			C:\Users\Haider Thaer\OneDrive - Jamia Millia Islamia (A Central University)\Desktop\plm9 project\breed-qikprop_1	breed-qikprop_1-out.maegz	835
	OTAVA-FRAGMENT-LIBRARY-ligprep_1-.sdf:10457_+_OTAVA-FRAGMENT-LIBRARY-ligprep_1-.sdf:3978	37416	breed-qikprop_1-out.836	2023-10-13 17:22:37	2023-10-13 17:22:37			C:\Users\Haider Thaer\OneDrive - Jamia Millia Islamia (A Central University)\Desktop\plm9 project\breed-qikprop_1	breed-qikprop_1-out.maegz	836
	OTAVA-FRAGMENT-LIBRARY-ligprep_1-.sdf:3978_+_OTAVA-FRAGMENT-LIBRARY-ligprep_1-.sdf:10457	37417	breed-qikprop_1-out.837	2023-10-13 17:22:37	2023-10-13 17:22:37			C:\Users\Haider Thaer\OneDrive - Jamia Millia Islamia (A Central University)\Desktop\plm9 project\breed-qikprop_1	breed-qikprop_1-out.maegz	837
	OTAVA-FRAGMENT-LIBRARY-ligprep_1-.sdf:3978_+_OTAVA-FRAGMENT-LIBRARY-ligprep_1-.sdf:10457	37418	breed-qikprop_1-out.838	2023-10-13 17:22:37	2023-10-13 17:22:37			C:\Users\Haider Thaer\OneDrive - Jamia Millia Islamia (A Central University)\Desktop\plm9 project\breed-qikprop_1	breed-qikprop_1-out.maegz	838
	OTAVA-FRAGMENT-LIBRARY-ligprep_1-.sdf:9972_+_OTAVA-FRAGMENT-LIBRARY-ligprep_1-.sdf:10457	37419	breed-qikprop_1-out.839	2023-10-13 17:22:37	2023-10-13 17:22:37			C:\Users\Haider Thaer\OneDrive - Jamia Millia Islamia (A Central University)\Desktop\plm9 project\breed-qikprop_1	breed-qikprop_1-out.maegz	839
	OTAVA-FRAGMENT-LIBRARY-ligprep_1-.sdf:10457_+_OTAVA-FRAGMENT-LIBRARY-ligprep_1-.sdf:354	37420	breed-qikprop_1-out.840	2023-10-13 17:22:37	2023-10-13 17:22:37			C:\Users\Haider Thaer\OneDrive - Jamia Millia Islamia (A Central University)\Desktop\plm9 project\breed-qikprop_1	breed-qikprop_1-out.maegz	840
	OTAVA-FRAGMENT-LIBRARY-ligprep_1-.sdf:10457_+_OTAVA-FRAGMENT-LIBRARY-ligprep_1-.sdf:354	37421	breed-qikprop_1-out.841	2023-10-13 17:22:37	2023-10-13 17:22:37			C:\Users\Haider Thaer\OneDrive - Jamia Millia Islamia (A Central University)\Desktop\plm9 project\breed-qikprop_1	breed-qikprop_1-out.maegz	841
	OTAVA-FRAGMENT-LIBRARY-ligprep_1-.sdf:354_+_OTAVA-FRAGMENT-LIBRARY-ligprep_1-.sdf:10457	37422	breed-qikprop_1-out.842	2023-10-13 17:22:37	2023-10-13 17:22:37			C:\Users\Haider Thaer\OneDrive - Jamia Millia Islamia (A Central University)\Desktop\plm9 project\breed-qikprop_1	breed-qikprop_1-out.maegz	842
	OTAVA-FRAGMENT-LIBRARY-ligprep_1-.sdf:354_+_OTAVA-FRAGMENT-LIBRARY-ligprep_1-.sdf:10457	37423	breed-qikprop_1-out.843	2023-10-13 17:22:37	2023-10-13 17:22:37			C:\Users\Haider Thaer\OneDrive - Jamia Millia Islamia (A Central University)\Desktop\plm9 project\breed-qikprop_1	breed-qikprop_1-out.maegz	843
	OTAVA-FRAGMENT-LIBRARY-ligprep_1-.sdf:354_+_OTAVA-FRAGMENT-LIBRARY-ligprep_1-.sdf:10457	37424	breed-qikprop_1-out.844	2023-10-13 17:22:37	2023-10-13 17:22:37			C:\Users\Haider Thaer\OneDrive - Jamia Millia Islamia (A Central University)\Desktop\plm9 project\breed-qikprop_1	breed-qikprop_1-out.maegz	844
	OTAVA-FRAGMENT-LIBRARY-ligprep_1-.sdf:354_+_OTAVA-FRAGMENT-LIBRARY-ligprep_1-.sdf:10457	37425	breed-qikprop_1-out.845	2023-10-13 17:22:37	2023-10-13 17:22:37			C:\Users\Haider Thaer\OneDrive - Jamia Millia Islamia (A Central University)\Desktop\plm9 project\breed-qikprop_1	breed-qikprop_1-out.maegz	845
	OTAVA-FRAGMENT-LIBRARY-ligprep_1-.sdf:354_+_OTAVA-FRAGMENT-LIBRARY-ligprep_1-.sdf:10457	37426	breed-qikprop_1-out.846	2023-10-13 17:22:37	2023-10-13 17:22:37			C:\Users\Haider Thaer\OneDrive - Jamia Millia Islamia (A Central University)\Desktop\plm9 project\breed-qikprop_1	breed-qikprop_1-out.maegz	846
	OTAVA-FRAGMENT-LIBRARY-ligprep_1-.sdf:354_+_OTAVA-FRAGMENT-LIBRARY-ligprep_1-.sdf:10457	37427	breed-qikprop_1-out.847	2023-10-13 17:22:37	2023-10-13 17:22:37			C:\Users\Haider Thaer\OneDrive - Jamia Millia Islamia (A Central University)\Desktop\plm9 project\breed-qikprop_1	breed-qikprop_1-out.maegz	847
	OTAVA-FRAGMENT-LIBRARY-ligprep_1-.sdf:354_+_OTAVA-FRAGMENT-LIBRARY-ligprep_1-.sdf:10457	37428	breed-qikprop_1-out.848	2023-10-13 17:22:37	2023-10-13 17:22:37			C:\Users\Haider Thaer\OneDrive - Jamia Millia Islamia (A Central University)\Desktop\plm9 project\breed-qikprop_1	breed-qikprop_1-out.maegz	848
	OTAVA-FRAGMENT-LIBRARY-ligprep_1-.sdf:354_+_OTAVA-FRAGMENT-LIBRARY-ligprep_1-.sdf:10457	37429	breed-qikprop_1-out.849	2023-10-13 17:22:37	2023-10-13 17:22:37			C:\Users\Haider Thaer\OneDrive - Jamia Millia Islamia (A Central University)\Desktop\plm9 project\breed-qikprop_1	breed-qikprop_1-out.maegz	849
	OTAVA-FRAGMENT-LIBRARY-ligprep_1-.sdf:11516_+_OTAVA-FRAGMENT-LIBRARY-ligprep_1-.sdf:10457	37430	breed-qikprop_1-out.850	2023-10-13 17:22:37	2023-10-13 17:22:37			C:\Users\Haider Thaer\OneDrive - Jamia Millia Islamia (A Central University)\Desktop\plm9 project\breed-qikprop_1	breed-qikprop_1-out.maegz	850
	OTAVA-FRAGMENT-LIBRARY-ligprep_1-.sdf:11516_+_OTAVA-FRAGMENT-LIBRARY-ligprep_1-.sdf:10457	37431	breed-qikprop_1-out.851	2023-10-13 17:22:37	2023-10-13 17:22:37			C:\Users\Haider Thaer\OneDrive - Jamia Millia Islamia (A Central University)\Desktop\plm9 project\breed-qikprop_1	breed-qikprop_1-out.maegz	851
	OTAVA-FRAGMENT-LIBRARY-ligprep_1-.sdf:11516_+_OTAVA-FRAGMENT-LIBRARY-ligprep_1-.sdf:10457	37432	breed-qikprop_1-out.852	2023-10-13 17:22:37	2023-10-13 17:22:37			C:\Users\Haider Thaer\OneDrive - Jamia Millia Islamia (A Central University)\Desktop\plm9 project\breed-qikprop_1	breed-qikprop_1-out.maegz	852
	OTAVA-FRAGMENT-LIBRARY-ligprep_1-.sdf:11516_+_OTAVA-FRAGMENT-LIBRARY-ligprep_1-.sdf:10457	37433	breed-qikprop_1-out.853	2023-10-13 17:22:37	2023-10-13 17:22:37			C:\Users\Haider Thaer\OneDrive - Jamia Millia Islamia (A Central University)\Desktop\plm9 project\breed-qikprop_1	breed-qikprop_1-out.maegz	853
	OTAVA-FRAGMENT-LIBRARY-ligprep_1-.sdf:11516_+_OTAVA-FRAGMENT-LIBRARY-ligprep_1-.sdf:10457	37434	breed-qikprop_1-out.854	2023-10-13 17:22:37	2023-10-13 17:22:37			C:\Users\Haider Thaer\OneDrive - Jamia Millia Islamia (A Central University)\Desktop\plm9 project\breed-qikprop_1	breed-qikprop_1-out.maegz	854
	OTAVA-FRAGMENT-LIBRARY-ligprep_1-.sdf:11516_+_OTAVA-FRAGMENT-LIBRARY-ligprep_1-.sdf:10457	37435	breed-qikprop_1-out.855	2023-10-13 17:22:37	2023-10-13 17:22:37			C:\Users\Haider Thaer\OneDrive - Jamia Millia Islamia (A Central University)\Desktop\plm9 project\breed-qikprop_1	breed-qikprop_1-out.maegz	855
	OTAVA-FRAGMENT-LIBRARY-ligprep_1-.sdf:11516_+_OTAVA-FRAGMENT-LIBRARY-ligprep_1-.sdf:10457	37436	breed-qikprop_1-out.856	2023-10-13 17:22:37	2023-10-13 17:22:37			C:\Users\Haider Thaer\OneDrive - Jamia Millia Islamia (A Central University)\Desktop\plm9 project\breed-qikprop_1	breed-qikprop_1-out.maegz	856
	OTAVA-FRAGMENT-LIBRARY-ligprep_1-.sdf:10457_+_OTAVA-FRAGMENT-LIBRARY-ligprep_1-.sdf:8696	37437	breed-qikprop_1-out.857	2023-10-13 17:22:37	2023-10-13 17:22:37			C:\Users\Haider Thaer\OneDrive - Jamia Millia Islamia (A Central University)\Desktop\plm9 project\breed-qikprop_1	breed-qikprop_1-out.maegz	857
	OTAVA-FRAGMENT-LIBRARY-ligprep_1-.sdf:10457_+_OTAVA-FRAGMENT-LIBRARY-ligprep_1-.sdf:8696	37438	breed-qikprop_1-out.858	2023-10-13 17:22:37	2023-10-13 17:22:37			C:\Users\Haider Thaer\OneDrive - Jamia Millia Islamia (A Central University)\Desktop\plm9 project\breed-qikprop_1	breed-qikprop_1-out.maegz	858
	OTAVA-FRAGMENT-LIBRARY-ligprep_1-.sdf:8696_+_OTAVA-FRAGMENT-LIBRARY-ligprep_1-.sdf:10457	37439	breed-qikprop_1-out.859	2023-10-13 17:22:37	2023-10-13 17:22:37			C:\Users\Haider Thaer\OneDrive - Jamia Millia Islamia (A Central University)\Desktop\plm9 project\breed-qikprop_1	breed-qikprop_1-out.maegz	859
	OTAVA-FRAGMENT-LIBRARY-ligprep_1-.sdf:3481_+_OTAVA-FRAGMENT-LIBRARY-ligprep_1-.sdf:10457	37440	breed-qikprop_1-out.860	2023-10-13 17:22:37	2023-10-13 17:22:37			C:\Users\Haider Thaer\OneDrive - Jamia Millia Islamia (A Central University)\Desktop\plm9 project\breed-qikprop_1	breed-qikprop_1-out.maegz	860
	OTAVA-FRAGMENT-LIBRARY-ligprep_1-.sdf:3481_+_OTAVA-FRAGMENT-LIBRARY-ligprep_1-.sdf:10457	37441	breed-qikprop_1-out.861	2023-10-13 17:22:37	2023-10-13 17:22:37			C:\Users\Haider Thaer\OneDrive - Jamia Millia Islamia (A Central University)\Desktop\plm9 project\breed-qikprop_1	breed-qikprop_1-out.maegz	861
	OTAVA-FRAGMENT-LIBRARY-ligprep_1-.sdf:10457_+_OTAVA-FRAGMENT-LIBRARY-ligprep_1-.sdf:9745	37442	breed-qikprop_1-out.862	2023-10-13 17:22:37	2023-10-13 17:22:37			C:\Users\Haider Thaer\OneDrive - Jamia Millia Islamia (A Central University)\Desktop\plm9 project\breed-qikprop_1	breed-qikprop_1-out.maegz	862
	OTAVA-FRAGMENT-LIBRARY-ligprep_1-.sdf:10457_+_OTAVA-FRAGMENT-LIBRARY-ligprep_1-.sdf:9745	37443	breed-qikprop_1-out.863	2023-10-13 17:22:37	2023-10-13 17:22:37			C:\Users\Haider Thaer\OneDrive - Jamia Millia Islamia (A Central University)\Desktop\plm9 project\breed-qikprop_1	breed-qikprop_1-out.maegz	863
	OTAVA-FRAGMENT-LIBRARY-ligprep_1-.sdf:10457_+_OTAVA-FRAGMENT-LIBRARY-ligprep_1-.sdf:5417	37444	breed-qikprop_1-out.864	2023-10-13 17:22:37	2023-10-13 17:22:37			C:\Users\Haider Thaer\OneDrive - Jamia Millia Islamia (A Central University)\Desktop\plm9 project\breed-qikprop_1	breed-qikprop_1-out.maegz	864
	OTAVA-FRAGMENT-LIBRARY-ligprep_1-.sdf:10457_+_OTAVA-FRAGMENT-LIBRARY-ligprep_1-.sdf:5417	37445	breed-qikprop_1-out.865	2023-10-13 17:22:37	2023-10-13 17:22:37			C:\Users\Haider Thaer\OneDrive - Jamia Millia Islamia (A Central University)\Desktop\plm9 project\breed-qikprop_1	breed-qikprop_1-out.maegz	865
	OTAVA-FRAGMENT-LIBRARY-ligprep_1-.sdf:5417_+_OTAVA-FRAGMENT-LIBRARY-ligprep_1-.sdf:10457	37446	breed-qikprop_1-out.866	2023-10-13 17:22:37	2023-10-13 17:22:37			C:\Users\Haider Thaer\OneDrive - Jamia Millia Islamia (A Central University)\Desktop\plm9 project\breed-qikprop_1	breed-qikprop_1-out.maegz	866
	OTAVA-FRAGMENT-LIBRARY-ligprep_1-.sdf:10457_+_OTAVA-FRAGMENT-LIBRARY-ligprep_1-.sdf:3811	37447	breed-qikprop_1-out.867	2023-10-13 17:22:37	2023-10-13 17:22:37			C:\Users\Haider Thaer\OneDrive - Jamia Millia Islamia (A Central University)\Desktop\plm9 project\breed-qikprop_1	breed-qikprop_1-out.maegz	867
	OTAVA-FRAGMENT-LIBRARY-ligprep_1-.sdf:10457_+_OTAVA-FRAGMENT-LIBRARY-ligprep_1-.sdf:3811	37448	breed-qikprop_1-out.868	2023-10-13 17:22:37	2023-10-13 17:22:37			C:\Users\Haider Thaer\OneDrive - Jamia Millia Islamia (A Central University)\Desktop\plm9 project\breed-qikprop_1	breed-qikprop_1-out.maegz	868
	OTAVA-FRAGMENT-LIBRARY-ligprep_1-.sdf:10457_+_OTAVA-FRAGMENT-LIBRARY-ligprep_1-.sdf:3811	37449	breed-qikprop_1-out.869	2023-10-13 17:22:37	2023-10-13 17:22:37			C:\Users\Haider Thaer\OneDrive - Jamia Millia Islamia (A Central University)\Desktop\plm9 project\breed-qikprop_1	breed-qikprop_1-out.maegz	869
	OTAVA-FRAGMENT-LIBRARY-ligprep_1-.sdf:10457_+_OTAVA-FRAGMENT-LIBRARY-ligprep_1-.sdf:3811	37450	breed-qikprop_1-out.870	2023-10-13 17:22:37	2023-10-13 17:22:37			C:\Users\Haider Thaer\OneDrive - Jamia Millia Islamia (A Central University)\Desktop\plm9 project\breed-qikprop_1	breed-qikprop_1-out.maegz	870
	OTAVA-FRAGMENT-LIBRARY-ligprep_1-.sdf:10457_+_OTAVA-FRAGMENT-LIBRARY-ligprep_1-.sdf:5415	37451	breed-qikprop_1-out.871	2023-10-13 17:22:37	2023-10-13 17:22:37			C:\Users\Haider Thaer\OneDrive - Jamia Millia Islamia (A Central University)\Desktop\plm9 project\breed-qikprop_1	breed-qikprop_1-out.maegz	871
	OTAVA-FRAGMENT-LIBRARY-ligprep_1-.sdf:10457_+_OTAVA-FRAGMENT-LIBRARY-ligprep_1-.sdf:5415	37452	breed-qikprop_1-out.872	2023-10-13 17:22:37	2023-10-13 17:22:37			C:\Users\Haider Thaer\OneDrive - Jamia Millia Islamia (A Central University)\Desktop\plm9 project\breed-qikprop_1	breed-qikprop_1-out.maegz	872
	OTAVA-FRAGMENT-LIBRARY-ligprep_1-.sdf:10457_+_OTAVA-FRAGMENT-LIBRARY-ligprep_1-.sdf:5415	37453	breed-qikprop_1-out.873	2023-10-13 17:22:37	2023-10-13 17:22:37			C:\Users\Haider Thaer\OneDrive - Jamia Millia Islamia (A Central University)\Desktop\plm9 project\breed-qikprop_1	breed-qikprop_1-out.maegz	873
	OTAVA-FRAGMENT-LIBRARY-ligprep_1-.sdf:10457_+_OTAVA-FRAGMENT-LIBRARY-ligprep_1-.sdf:11305	37454	breed-qikprop_1-out.874	2023-10-13 17:22:37	2023-10-13 17:22:37			C:\Users\Haider Thaer\OneDrive - Jamia Millia Islamia (A Central University)\Desktop\plm9 project\breed-qikprop_1	breed-qikprop_1-out.maegz	874
	OTAVA-FRAGMENT-LIBRARY-ligprep_1-.sdf:10457_+_OTAVA-FRAGMENT-LIBRARY-ligprep_1-.sdf:4922	37455	breed-qikprop_1-out.875	2023-10-13 17:22:37	2023-10-13 17:22:37			C:\Users\Haider Thaer\OneDrive - Jamia Millia Islamia (A Central University)\Desktop\plm9 project\breed-qikprop_1	breed-qikprop_1-out.maegz	875
	OTAVA-FRAGMENT-LIBRARY-ligprep_1-.sdf:4922_+_OTAVA-FRAGMENT-LIBRARY-ligprep_1-.sdf:10457	37456	breed-qikprop_1-out.876	2023-10-13 17:22:37	2023-10-13 17:22:37			C:\Users\Haider Thaer\OneDrive - Jamia Millia Islamia (A Central University)\Desktop\plm9 project\breed-qikprop_1	breed-qikprop_1-out.maegz	876
	OTAVA-FRAGMENT-LIBRARY-ligprep_1-.sdf:10457_+_OTAVA-FRAGMENT-LIBRARY-ligprep_1-.sdf:9557	37457	breed-qikprop_1-out.877	2023-10-13 17:22:37	2023-10-13 17:22:37			C:\Users\Haider Thaer\OneDrive - Jamia Millia Islamia (A Central University)\Desktop\plm9 project\breed-qikprop_1	breed-qikprop_1-out.maegz	877
	OTAVA-FRAGMENT-LIBRARY-ligprep_1-.sdf:10457_+_OTAVA-FRAGMENT-LIBRARY-ligprep_1-.sdf:9557	37458	breed-qikprop_1-out.878	2023-10-13 17:22:37	2023-10-13 17:22:37			C:\Users\Haider Thaer\OneDrive - Jamia Millia Islamia (A Central University)\Desktop\plm9 project\breed-qikprop_1	breed-qikprop_1-out.maegz	878
	OTAVA-FRAGMENT-LIBRARY-ligprep_1-.sdf:9557_+_OTAVA-FRAGMENT-LIBRARY-ligprep_1-.sdf:10457	37459	breed-qikprop_1-out.879	2023-10-13 17:22:37	2023-10-13 17:22:37			C:\Users\Haider Thaer\OneDrive - Jamia Millia Islamia (A Central University)\Desktop\plm9 project\breed-qikprop_1	breed-qikprop_1-out.maegz	879
	OTAVA-FRAGMENT-LIBRARY-ligprep_1-.sdf:9557_+_OTAVA-FRAGMENT-LIBRARY-ligprep_1-.sdf:10457	37460	breed-qikprop_1-out.880	2023-10-13 17:22:37	2023-10-13 17:22:37			C:\Users\Haider Thaer\OneDrive - Jamia Millia Islamia (A Central University)\Desktop\plm9 project\breed-qikprop_1	breed-qikprop_1-out.maegz	880
	OTAVA-FRAGMENT-LIBRARY-ligprep_1-.sdf:10457_+_OTAVA-FRAGMENT-LIBRARY-ligprep_1-.sdf:2937	37461	breed-qikprop_1-out.881	2023-10-13 17:22:37	2023-10-13 17:22:37			C:\Users\Haider Thaer\OneDrive - Jamia Millia Islamia (A Central University)\Desktop\plm9 project\breed-qikprop_1	breed-qikprop_1-out.maegz	881
	OTAVA-FRAGMENT-LIBRARY-ligprep_1-.sdf:10457_+_OTAVA-FRAGMENT-LIBRARY-ligprep_1-.sdf:2937	37462	breed-qikprop_1-out.882	2023-10-13 17:22:37	2023-10-13 17:22:37			C:\Users\Haider Thaer\OneDrive - Jamia Millia Islamia (A Central University)\Desktop\plm9 project\breed-qikprop_1	breed-qikprop_1-out.maegz	882
	OTAVA-FRAGMENT-LIBRARY-ligprep_1-.sdf:10457_+_OTAVA-FRAGMENT-LIBRARY-ligprep_1-.sdf:2937	37463	breed-qikprop_1-out.883	2023-10-13 17:22:37	2023-10-13 17:22:37			C:\Users\Haider Thaer\OneDrive - Jamia Millia Islamia (A Central University)\Desktop\plm9 project\breed-qikprop_1	breed-qikprop_1-out.maegz	883
	OTAVA-FRAGMENT-LIBRARY-ligprep_1-.sdf:2937_+_OTAVA-FRAGMENT-LIBRARY-ligprep_1-.sdf:10457	37464	breed-qikprop_1-out.884	2023-10-13 17:22:37	2023-10-13 17:22:37			C:\Users\Haider Thaer\OneDrive - Jamia Millia Islamia (A Central University)\Desktop\plm9 project\breed-qikprop_1	breed-qikprop_1-out.maegz	884
	OTAVA-FRAGMENT-LIBRARY-ligprep_1-.sdf:2937_+_OTAVA-FRAGMENT-LIBRARY-ligprep_1-.sdf:10457	37465	breed-qikprop_1-out.885	2023-10-13 17:22:37	2023-10-13 17:22:37			C:\Users\Haider Thaer\OneDrive - Jamia Millia Islamia (A Central University)\Desktop\plm9 project\breed-qikprop_1	breed-qikprop_1-out.maegz	885
	OTAVA-FRAGMENT-LIBRARY-ligprep_1-.sdf:10457_+_OTAVA-FRAGMENT-LIBRARY-ligprep_1-.sdf:9273	37466	breed-qikprop_1-out.886	2023-10-13 17:22:37	2023-10-13 17:22:37			C:\Users\Haider Thaer\OneDrive - Jamia Millia Islamia (A Central University)\Desktop\plm9 project\breed-qikprop_1	breed-qikprop_1-out.maegz	886
	OTAVA-FRAGMENT-LIBRARY-ligprep_1-.sdf:10457_+_OTAVA-FRAGMENT-LIBRARY-ligprep_1-.sdf:9273	37467	breed-qikprop_1-out.887	2023-10-13 17:22:37	2023-10-13 17:22:37			C:\Users\Haider Thaer\OneDrive - Jamia Millia Islamia (A Central University)\Desktop\plm9 project\breed-qikprop_1	breed-qikprop_1-out.maegz	887
	OTAVA-FRAGMENT-LIBRARY-ligprep_1-.sdf:9273_+_OTAVA-FRAGMENT-LIBRARY-ligprep_1-.sdf:10457	37468	breed-qikprop_1-out.888	2023-10-13 17:22:37	2023-10-13 17:22:37			C:\Users\Haider Thaer\OneDrive - Jamia Millia Islamia (A Central University)\Desktop\plm9 project\breed-qikprop_1	breed-qikprop_1-out.maegz	888
	OTAVA-FRAGMENT-LIBRARY-ligprep_1-.sdf:10457_+_OTAVA-FRAGMENT-LIBRARY-ligprep_1-.sdf:4160	37469	breed-qikprop_1-out.889	2023-10-13 17:22:37	2023-10-13 17:22:37			C:\Users\Haider Thaer\OneDrive - Jamia Millia Islamia (A Central University)\Desktop\plm9 project\breed-qikprop_1	breed-qikprop_1-out.maegz	889
	OTAVA-FRAGMENT-LIBRARY-ligprep_1-.sdf:4160_+_OTAVA-FRAGMENT-LIBRARY-ligprep_1-.sdf:10457	37470	breed-qikprop_1-out.890	2023-10-13 17:22:37	2023-10-13 17:22:37			C:\Users\Haider Thaer\OneDrive - Jamia Millia Islamia (A Central University)\Desktop\plm9 project\breed-qikprop_1	breed-qikprop_1-out.maegz	890
	OTAVA-FRAGMENT-LIBRARY-ligprep_1-.sdf:4160_+_OTAVA-FRAGMENT-LIBRARY-ligprep_1-.sdf:10457	37471	breed-qikprop_1-out.891	2023-10-13 17:22:37	2023-10-13 17:22:37			C:\Users\Haider Thaer\OneDrive - Jamia Millia Islamia (A Central University)\Desktop\plm9 project\breed-qikprop_1	breed-qikprop_1-out.maegz	891
	OTAVA-FRAGMENT-LIBRARY-ligprep_1-.sdf:10457_+_OTAVA-FRAGMENT-LIBRARY-ligprep_1-.sdf:9444	37472	breed-qikprop_1-out.892	2023-10-13 17:22:37	2023-10-13 17:22:37			C:\Users\Haider Thaer\OneDrive - Jamia Millia Islamia (A Central University)\Desktop\plm9 project\breed-qikprop_1	breed-qikprop_1-out.maegz	892
	OTAVA-FRAGMENT-LIBRARY-ligprep_1-.sdf:9444_+_OTAVA-FRAGMENT-LIBRARY-ligprep_1-.sdf:10457	37473	breed-qikprop_1-out.893	2023-10-13 17:22:37	2023-10-13 17:22:37			C:\Users\Haider Thaer\OneDrive - Jamia Millia Islamia (A Central University)\Desktop\plm9 project\breed-qikprop_1	breed-qikprop_1-out.maegz	893
	OTAVA-FRAGMENT-LIBRARY-ligprep_1-.sdf:9444_+_OTAVA-FRAGMENT-LIBRARY-ligprep_1-.sdf:10457	37474	breed-qikprop_1-out.894	2023-10-13 17:22:37	2023-10-13 17:22:37			C:\Users\Haider Thaer\OneDrive - Jamia Millia Islamia (A Central University)\Desktop\plm9 project\breed-qikprop_1	breed-qikprop_1-out.maegz	894
	OTAVA-FRAGMENT-LIBRARY-ligprep_1-.sdf:11050_+_OTAVA-FRAGMENT-LIBRARY-ligprep_1-.sdf:10457	37475	breed-qikprop_1-out.895	2023-10-13 17:22:37	2023-10-13 17:22:37			C:\Users\Haider Thaer\OneDrive - Jamia Millia Islamia (A Central University)\Desktop\plm9 project\breed-qikprop_1	breed-qikprop_1-out.maegz	895
	OTAVA-FRAGMENT-LIBRARY-ligprep_1-.sdf:11050_+_OTAVA-FRAGMENT-LIBRARY-ligprep_1-.sdf:10457	37476	breed-qikprop_1-out.896	2023-10-13 17:22:37	2023-10-13 17:22:37			C:\Users\Haider Thaer\OneDrive - Jamia Millia Islamia (A Central University)\Desktop\plm9 project\breed-qikprop_1	breed-qikprop_1-out.maegz	896
	OTAVA-FRAGMENT-LIBRARY-ligprep_1-.sdf:11050_+_OTAVA-FRAGMENT-LIBRARY-ligprep_1-.sdf:10457	37477	breed-qikprop_1-out.897	2023-10-13 17:22:37	2023-10-13 17:22:37			C:\Users\Haider Thaer\OneDrive - Jamia Millia Islamia (A Central University)\Desktop\plm9 project\breed-qikprop_1	breed-qikprop_1-out.maegz	897
	OTAVA-FRAGMENT-LIBRARY-ligprep_1-.sdf:11050_+_OTAVA-FRAGMENT-LIBRARY-ligprep_1-.sdf:10457	37478	breed-qikprop_1-out.898	2023-10-13 17:22:37	2023-10-13 17:22:37			C:\Users\Haider Thaer\OneDrive - Jamia Millia Islamia (A Central University)\Desktop\plm9 project\breed-qikprop_1	breed-qikprop_1-out.maegz	898
	OTAVA-FRAGMENT-LIBRARY-ligprep_1-.sdf:11050_+_OTAVA-FRAGMENT-LIBRARY-ligprep_1-.sdf:10457	37479	breed-qikprop_1-out.899	2023-10-13 17:22:37	2023-10-13 17:22:37			C:\Users\Haider Thaer\OneDrive - Jamia Millia Islamia (A Central University)\Desktop\plm9 project\breed-qikprop_1	breed-qikprop_1-out.maegz	899
	OTAVA-FRAGMENT-LIBRARY-ligprep_1-.sdf:11050_+_OTAVA-FRAGMENT-LIBRARY-ligprep_1-.sdf:10457	37480	breed-qikprop_1-out.900	2023-10-13 17:22:37	2023-10-13 17:22:37			C:\Users\Haider Thaer\OneDrive - Jamia Millia Islamia (A Central University)\Desktop\plm9 project\breed-qikprop_1	breed-qikprop_1-out.maegz	900
	OTAVA-FRAGMENT-LIBRARY-ligprep_1-.sdf:10457_+_OTAVA-FRAGMENT-LIBRARY-ligprep_1-.sdf:1234	37481	breed-qikprop_1-out.901	2023-10-13 17:22:37	2023-10-13 17:22:37			C:\Users\Haider Thaer\OneDrive - Jamia Millia Islamia (A Central University)\Desktop\plm9 project\breed-qikprop_1	breed-qikprop_1-out.maegz	901
	OTAVA-FRAGMENT-LIBRARY-ligprep_1-.sdf:10457_+_OTAVA-FRAGMENT-LIBRARY-ligprep_1-.sdf:1234	37482	breed-qikprop_1-out.902	2023-10-13 17:22:37	2023-10-13 17:22:37			C:\Users\Haider Thaer\OneDrive - Jamia Millia Islamia (A Central University)\Desktop\plm9 project\breed-qikprop_1	breed-qikprop_1-out.maegz	902
	OTAVA-FRAGMENT-LIBRARY-ligprep_1-.sdf:1234_+_OTAVA-FRAGMENT-LIBRARY-ligprep_1-.sdf:10457	37483	breed-qikprop_1-out.903	2023-10-13 17:22:37	2023-10-13 17:22:37			C:\Users\Haider Thaer\OneDrive - Jamia Millia Islamia (A Central University)\Desktop\plm9 project\breed-qikprop_1	breed-qikprop_1-out.maegz	903
	OTAVA-FRAGMENT-LIBRARY-ligprep_1-.sdf:1234_+_OTAVA-FRAGMENT-LIBRARY-ligprep_1-.sdf:10457	37484	breed-qikprop_1-out.904	2023-10-13 17:22:37	2023-10-13 17:22:37			C:\Users\Haider Thaer\OneDrive - Jamia Millia Islamia (A Central University)\Desktop\plm9 project\breed-qikprop_1	breed-qikprop_1-out.maegz	904
	OTAVA-FRAGMENT-LIBRARY-ligprep_1-.sdf:1234_+_OTAVA-FRAGMENT-LIBRARY-ligprep_1-.sdf:10457	37485	breed-qikprop_1-out.905	2023-10-13 17:22:37	2023-10-13 17:22:37			C:\Users\Haider Thaer\OneDrive - Jamia Millia Islamia (A Central University)\Desktop\plm9 project\breed-qikprop_1	breed-qikprop_1-out.maegz	905
	OTAVA-FRAGMENT-LIBRARY-ligprep_1-.sdf:10457_+_OTAVA-FRAGMENT-LIBRARY-ligprep_1-.sdf:1413	37486	breed-qikprop_1-out.906	2023-10-13 17:22:37	2023-10-13 17:22:37			C:\Users\Haider Thaer\OneDrive - Jamia Millia Islamia (A Central University)\Desktop\plm9 project\breed-qikprop_1	breed-qikprop_1-out.maegz	906
	OTAVA-FRAGMENT-LIBRARY-ligprep_1-.sdf:823_+_OTAVA-FRAGMENT-LIBRARY-ligprep_1-.sdf:10457	37487	breed-qikprop_1-out.907	2023-10-13 17:22:37	2023-10-13 17:22:37			C:\Users\Haider Thaer\OneDrive - Jamia Millia Islamia (A Central University)\Desktop\plm9 project\breed-qikprop_1	breed-qikprop_1-out.maegz	907
	OTAVA-FRAGMENT-LIBRARY-ligprep_1-.sdf:823_+_OTAVA-FRAGMENT-LIBRARY-ligprep_1-.sdf:10457	37488	breed-qikprop_1-out.908	2023-10-13 17:22:37	2023-10-13 17:22:37			C:\Users\Haider Thaer\OneDrive - Jamia Millia Islamia (A Central University)\Desktop\plm9 project\breed-qikprop_1	breed-qikprop_1-out.maegz	908
	OTAVA-FRAGMENT-LIBRARY-ligprep_1-.sdf:1235_+_OTAVA-FRAGMENT-LIBRARY-ligprep_1-.sdf:10457	37489	breed-qikprop_1-out.909	2023-10-13 17:22:37	2023-10-13 17:22:37			C:\Users\Haider Thaer\OneDrive - Jamia Millia Islamia (A Central University)\Desktop\plm9 project\breed-qikprop_1	breed-qikprop_1-out.maegz	909
	OTAVA-FRAGMENT-LIBRARY-ligprep_1-.sdf:1235_+_OTAVA-FRAGMENT-LIBRARY-ligprep_1-.sdf:10457	37490	breed-qikprop_1-out.910	2023-10-13 17:22:37	2023-10-13 17:22:37			C:\Users\Haider Thaer\OneDrive - Jamia Millia Islamia (A Central University)\Desktop\plm9 project\breed-qikprop_1	breed-qikprop_1-out.maegz	910
	OTAVA-FRAGMENT-LIBRARY-ligprep_1-.sdf:1235_+_OTAVA-FRAGMENT-LIBRARY-ligprep_1-.sdf:10457	37491	breed-qikprop_1-out.911	2023-10-13 17:22:37	2023-10-13 17:22:37			C:\Users\Haider Thaer\OneDrive - Jamia Millia Islamia (A Central University)\Desktop\plm9 project\breed-qikprop_1	breed-qikprop_1-out.maegz	911
	OTAVA-FRAGMENT-LIBRARY-ligprep_1-.sdf:10457_+_OTAVA-FRAGMENT-LIBRARY-ligprep_1-.sdf:11080	37492	breed-qikprop_1-out.912	2023-10-13 17:22:37	2023-10-13 17:22:37			C:\Users\Haider Thaer\OneDrive - Jamia Millia Islamia (A Central University)\Desktop\plm9 project\breed-qikprop_1	breed-qikprop_1-out.maegz	912
	OTAVA-FRAGMENT-LIBRARY-ligprep_1-.sdf:11080_+_OTAVA-FRAGMENT-LIBRARY-ligprep_1-.sdf:10457	37493	breed-qikprop_1-out.913	2023-10-13 17:22:37	2023-10-13 17:22:37			C:\Users\Haider Thaer\OneDrive - Jamia Millia Islamia (A Central University)\Desktop\plm9 project\breed-qikprop_1	breed-qikprop_1-out.maegz	913
	OTAVA-FRAGMENT-LIBRARY-ligprep_1-.sdf:11080_+_OTAVA-FRAGMENT-LIBRARY-ligprep_1-.sdf:10457	37494	breed-qikprop_1-out.914	2023-10-13 17:22:37	2023-10-13 17:22:37			C:\Users\Haider Thaer\OneDrive - Jamia Millia Islamia (A Central University)\Desktop\plm9 project\breed-qikprop_1	breed-qikprop_1-out.maegz	914
	OTAVA-FRAGMENT-LIBRARY-ligprep_1-.sdf:11080_+_OTAVA-FRAGMENT-LIBRARY-ligprep_1-.sdf:10457	37495	breed-qikprop_1-out.915	2023-10-13 17:22:37	2023-10-13 17:22:37			C:\Users\Haider Thaer\OneDrive - Jamia Millia Islamia (A Central University)\Desktop\plm9 project\breed-qikprop_1	breed-qikprop_1-out.maegz	915
	OTAVA-FRAGMENT-LIBRARY-ligprep_1-.sdf:5848_+_OTAVA-FRAGMENT-LIBRARY-ligprep_1-.sdf:10457	37496	breed-qikprop_1-out.916	2023-10-13 17:22:37	2023-10-13 17:22:37			C:\Users\Haider Thaer\OneDrive - Jamia Millia Islamia (A Central University)\Desktop\plm9 project\breed-qikprop_1	breed-qikprop_1-out.maegz	916
	OTAVA-FRAGMENT-LIBRARY-ligprep_1-.sdf:5848_+_OTAVA-FRAGMENT-LIBRARY-ligprep_1-.sdf:10457	37497	breed-qikprop_1-out.917	2023-10-13 17:22:37	2023-10-13 17:22:37			C:\Users\Haider Thaer\OneDrive - Jamia Millia Islamia (A Central University)\Desktop\plm9 project\breed-qikprop_1	breed-qikprop_1-out.maegz	917
	OTAVA-FRAGMENT-LIBRARY-ligprep_1-.sdf:1259_+_OTAVA-FRAGMENT-LIBRARY-ligprep_1-.sdf:10457	37498	breed-qikprop_1-out.918	2023-10-13 17:22:37	2023-10-13 17:22:37			C:\Users\Haider Thaer\OneDrive - Jamia Millia Islamia (A Central University)\Desktop\plm9 project\breed-qikprop_1	breed-qikprop_1-out.maegz	918
	OTAVA-FRAGMENT-LIBRARY-ligprep_1-.sdf:11203_+_OTAVA-FRAGMENT-LIBRARY-ligprep_1-.sdf:10457	37499	breed-qikprop_1-out.919	2023-10-13 17:22:37	2023-10-13 17:22:37			C:\Users\Haider Thaer\OneDrive - Jamia Millia Islamia (A Central University)\Desktop\plm9 project\breed-qikprop_1	breed-qikprop_1-out.maegz	919
	OTAVA-FRAGMENT-LIBRARY-ligprep_1-.sdf:10457_+_OTAVA-FRAGMENT-LIBRARY-ligprep_1-.sdf:11081	37500	breed-qikprop_1-out.920	2023-10-13 17:22:37	2023-10-13 17:22:37			C:\Users\Haider Thaer\OneDrive - Jamia Millia Islamia (A Central University)\Desktop\plm9 project\breed-qikprop_1	breed-qikprop_1-out.maegz	920
	OTAVA-FRAGMENT-LIBRARY-ligprep_1-.sdf:10457_+_OTAVA-FRAGMENT-LIBRARY-ligprep_1-.sdf:11081	37501	breed-qikprop_1-out.921	2023-10-13 17:22:37	2023-10-13 17:22:37			C:\Users\Haider Thaer\OneDrive - Jamia Millia Islamia (A Central University)\Desktop\plm9 project\breed-qikprop_1	breed-qikprop_1-out.maegz	921
	OTAVA-FRAGMENT-LIBRARY-ligprep_1-.sdf:10457_+_OTAVA-FRAGMENT-LIBRARY-ligprep_1-.sdf:11081	37502	breed-qikprop_1-out.922	2023-10-13 17:22:37	2023-10-13 17:22:37			C:\Users\Haider Thaer\OneDrive - Jamia Millia Islamia (A Central University)\Desktop\plm9 project\breed-qikprop_1	breed-qikprop_1-out.maegz	922
	OTAVA-FRAGMENT-LIBRARY-ligprep_1-.sdf:11081_+_OTAVA-FRAGMENT-LIBRARY-ligprep_1-.sdf:10457	37503	breed-qikprop_1-out.923	2023-10-13 17:22:37	2023-10-13 17:22:37			C:\Users\Haider Thaer\OneDrive - Jamia Millia Islamia (A Central University)\Desktop\plm9 project\breed-qikprop_1	breed-qikprop_1-out.maegz	923
	OTAVA-FRAGMENT-LIBRARY-ligprep_1-.sdf:11081_+_OTAVA-FRAGMENT-LIBRARY-ligprep_1-.sdf:10457	37504	breed-qikprop_1-out.924	2023-10-13 17:22:37	2023-10-13 17:22:37			C:\Users\Haider Thaer\OneDrive - Jamia Millia Islamia (A Central University)\Desktop\plm9 project\breed-qikprop_1	breed-qikprop_1-out.maegz	924
	OTAVA-FRAGMENT-LIBRARY-ligprep_1-.sdf:11081_+_OTAVA-FRAGMENT-LIBRARY-ligprep_1-.sdf:10457	37505	breed-qikprop_1-out.925	2023-10-13 17:22:37	2023-10-13 17:22:37			C:\Users\Haider Thaer\OneDrive - Jamia Millia Islamia (A Central University)\Desktop\plm9 project\breed-qikprop_1	breed-qikprop_1-out.maegz	925
	OTAVA-FRAGMENT-LIBRARY-ligprep_1-.sdf:11081_+_OTAVA-FRAGMENT-LIBRARY-ligprep_1-.sdf:10457	37506	breed-qikprop_1-out.926	2023-10-13 17:22:37	2023-10-13 17:22:37			C:\Users\Haider Thaer\OneDrive - Jamia Millia Islamia (A Central University)\Desktop\plm9 project\breed-qikprop_1	breed-qikprop_1-out.maegz	926
	OTAVA-FRAGMENT-LIBRARY-ligprep_1-.sdf:11081_+_OTAVA-FRAGMENT-LIBRARY-ligprep_1-.sdf:10457	37507	breed-qikprop_1-out.927	2023-10-13 17:22:37	2023-10-13 17:22:37			C:\Users\Haider Thaer\OneDrive - Jamia Millia Islamia (A Central University)\Desktop\plm9 project\breed-qikprop_1	breed-qikprop_1-out.maegz	927
	OTAVA-FRAGMENT-LIBRARY-ligprep_1-.sdf:11081_+_OTAVA-FRAGMENT-LIBRARY-ligprep_1-.sdf:10457	37508	breed-qikprop_1-out.928	2023-10-13 17:22:37	2023-10-13 17:22:37			C:\Users\Haider Thaer\OneDrive - Jamia Millia Islamia (A Central University)\Desktop\plm9 project\breed-qikprop_1	breed-qikprop_1-out.maegz	928
	OTAVA-FRAGMENT-LIBRARY-ligprep_1-.sdf:8718_+_OTAVA-FRAGMENT-LIBRARY-ligprep_1-.sdf:7930	37509	breed-qikprop_1-out.929	2023-10-13 17:22:37	2023-10-13 17:22:37			C:\Users\Haider Thaer\OneDrive - Jamia Millia Islamia (A Central University)\Desktop\plm9 project\breed-qikprop_1	breed-qikprop_1-out.maegz	929
	OTAVA-FRAGMENT-LIBRARY-ligprep_1-.sdf:8718_+_OTAVA-FRAGMENT-LIBRARY-ligprep_1-.sdf:4102	37510	breed-qikprop_1-out.930	2023-10-13 17:22:37	2023-10-13 17:22:37			C:\Users\Haider Thaer\OneDrive - Jamia Millia Islamia (A Central University)\Desktop\plm9 project\breed-qikprop_1	breed-qikprop_1-out.maegz	930
	OTAVA-FRAGMENT-LIBRARY-ligprep_1-.sdf:8718_+_OTAVA-FRAGMENT-LIBRARY-ligprep_1-.sdf:9220	37511	breed-qikprop_1-out.931	2023-10-13 17:22:37	2023-10-13 17:22:37			C:\Users\Haider Thaer\OneDrive - Jamia Millia Islamia (A Central University)\Desktop\plm9 project\breed-qikprop_1	breed-qikprop_1-out.maegz	931
	OTAVA-FRAGMENT-LIBRARY-ligprep_1-.sdf:8718_+_OTAVA-FRAGMENT-LIBRARY-ligprep_1-.sdf:9220	37512	breed-qikprop_1-out.932	2023-10-13 17:22:37	2023-10-13 17:22:37			C:\Users\Haider Thaer\OneDrive - Jamia Millia Islamia (A Central University)\Desktop\plm9 project\breed-qikprop_1	breed-qikprop_1-out.maegz	932
	OTAVA-FRAGMENT-LIBRARY-ligprep_1-.sdf:8718_+_OTAVA-FRAGMENT-LIBRARY-ligprep_1-.sdf:9220	37513	breed-qikprop_1-out.933	2023-10-13 17:22:37	2023-10-13 17:22:37			C:\Users\Haider Thaer\OneDrive - Jamia Millia Islamia (A Central University)\Desktop\plm9 project\breed-qikprop_1	breed-qikprop_1-out.maegz	933
	OTAVA-FRAGMENT-LIBRARY-ligprep_1-.sdf:8718_+_OTAVA-FRAGMENT-LIBRARY-ligprep_1-.sdf:9220	37514	breed-qikprop_1-out.934	2023-10-13 17:22:37	2023-10-13 17:22:37			C:\Users\Haider Thaer\OneDrive - Jamia Millia Islamia (A Central University)\Desktop\plm9 project\breed-qikprop_1	breed-qikprop_1-out.maegz	934
	OTAVA-FRAGMENT-LIBRARY-ligprep_1-.sdf:8718_+_OTAVA-FRAGMENT-LIBRARY-ligprep_1-.sdf:10269	37515	breed-qikprop_1-out.935	2023-10-13 17:22:37	2023-10-13 17:22:37			C:\Users\Haider Thaer\OneDrive - Jamia Millia Islamia (A Central University)\Desktop\plm9 project\breed-qikprop_1	breed-qikprop_1-out.maegz	935
	OTAVA-FRAGMENT-LIBRARY-ligprep_1-.sdf:8718_+_OTAVA-FRAGMENT-LIBRARY-ligprep_1-.sdf:10269	37516	breed-qikprop_1-out.936	2023-10-13 17:22:37	2023-10-13 17:22:37			C:\Users\Haider Thaer\OneDrive - Jamia Millia Islamia (A Central University)\Desktop\plm9 project\breed-qikprop_1	breed-qikprop_1-out.maegz	936
	OTAVA-FRAGMENT-LIBRARY-ligprep_1-.sdf:10269_+_OTAVA-FRAGMENT-LIBRARY-ligprep_1-.sdf:8718	37517	breed-qikprop_1-out.937	2023-10-13 17:22:37	2023-10-13 17:22:37			C:\Users\Haider Thaer\OneDrive - Jamia Millia Islamia (A Central University)\Desktop\plm9 project\breed-qikprop_1	breed-qikprop_1-out.maegz	937
	OTAVA-FRAGMENT-LIBRARY-ligprep_1-.sdf:10269_+_OTAVA-FRAGMENT-LIBRARY-ligprep_1-.sdf:8718	37518	breed-qikprop_1-out.938	2023-10-13 17:22:37	2023-10-13 17:22:37			C:\Users\Haider Thaer\OneDrive - Jamia Millia Islamia (A Central University)\Desktop\plm9 project\breed-qikprop_1	breed-qikprop_1-out.maegz	938
	OTAVA-FRAGMENT-LIBRARY-ligprep_1-.sdf:8718_+_OTAVA-FRAGMENT-LIBRARY-ligprep_1-.sdf:10269	37519	breed-qikprop_1-out.939	2023-10-13 17:22:37	2023-10-13 17:22:37			C:\Users\Haider Thaer\OneDrive - Jamia Millia Islamia (A Central University)\Desktop\plm9 project\breed-qikprop_1	breed-qikprop_1-out.maegz	939
	OTAVA-FRAGMENT-LIBRARY-ligprep_1-.sdf:10269_+_OTAVA-FRAGMENT-LIBRARY-ligprep_1-.sdf:8718	37520	breed-qikprop_1-out.940	2023-10-13 17:22:37	2023-10-13 17:22:37			C:\Users\Haider Thaer\OneDrive - Jamia Millia Islamia (A Central University)\Desktop\plm9 project\breed-qikprop_1	breed-qikprop_1-out.maegz	940
	OTAVA-FRAGMENT-LIBRARY-ligprep_1-.sdf:10269_+_OTAVA-FRAGMENT-LIBRARY-ligprep_1-.sdf:8718	37521	breed-qikprop_1-out.941	2023-10-13 17:22:37	2023-10-13 17:22:37			C:\Users\Haider Thaer\OneDrive - Jamia Millia Islamia (A Central University)\Desktop\plm9 project\breed-qikprop_1	breed-qikprop_1-out.maegz	941
	OTAVA-FRAGMENT-LIBRARY-ligprep_1-.sdf:10269_+_OTAVA-FRAGMENT-LIBRARY-ligprep_1-.sdf:8718	37522	breed-qikprop_1-out.942	2023-10-13 17:22:37	2023-10-13 17:22:37			C:\Users\Haider Thaer\OneDrive - Jamia Millia Islamia (A Central University)\Desktop\plm9 project\breed-qikprop_1	breed-qikprop_1-out.maegz	942
	OTAVA-FRAGMENT-LIBRARY-ligprep_1-.sdf:10269_+_OTAVA-FRAGMENT-LIBRARY-ligprep_1-.sdf:8718	37523	breed-qikprop_1-out.943	2023-10-13 17:22:37	2023-10-13 17:22:37			C:\Users\Haider Thaer\OneDrive - Jamia Millia Islamia (A Central University)\Desktop\plm9 project\breed-qikprop_1	breed-qikprop_1-out.maegz	943
	OTAVA-FRAGMENT-LIBRARY-ligprep_1-.sdf:10269_+_OTAVA-FRAGMENT-LIBRARY-ligprep_1-.sdf:8718	37524	breed-qikprop_1-out.944	2023-10-13 17:22:37	2023-10-13 17:22:37			C:\Users\Haider Thaer\OneDrive - Jamia Millia Islamia (A Central University)\Desktop\plm9 project\breed-qikprop_1	breed-qikprop_1-out.maegz	944
	OTAVA-FRAGMENT-LIBRARY-ligprep_1-.sdf:10269_+_OTAVA-FRAGMENT-LIBRARY-ligprep_1-.sdf:8718	37525	breed-qikprop_1-out.945	2023-10-13 17:22:37	2023-10-13 17:22:37			C:\Users\Haider Thaer\OneDrive - Jamia Millia Islamia (A Central University)\Desktop\plm9 project\breed-qikprop_1	breed-qikprop_1-out.maegz	945
	OTAVA-FRAGMENT-LIBRARY-ligprep_1-.sdf:10269_+_OTAVA-FRAGMENT-LIBRARY-ligprep_1-.sdf:8718	37526	breed-qikprop_1-out.946	2023-10-13 17:22:37	2023-10-13 17:22:37			C:\Users\Haider Thaer\OneDrive - Jamia Millia Islamia (A Central University)\Desktop\plm9 project\breed-qikprop_1	breed-qikprop_1-out.maegz	946
	OTAVA-FRAGMENT-LIBRARY-ligprep_1-.sdf:10269_+_OTAVA-FRAGMENT-LIBRARY-ligprep_1-.sdf:8718	37527	breed-qikprop_1-out.947	2023-10-13 17:22:37	2023-10-13 17:22:37			C:\Users\Haider Thaer\OneDrive - Jamia Millia Islamia (A Central University)\Desktop\plm9 project\breed-qikprop_1	breed-qikprop_1-out.maegz	947
	OTAVA-FRAGMENT-LIBRARY-ligprep_1-.sdf:8718_+_OTAVA-FRAGMENT-LIBRARY-ligprep_1-.sdf:3730	37528	breed-qikprop_1-out.948	2023-10-13 17:22:37	2023-10-13 17:22:37			C:\Users\Haider Thaer\OneDrive - Jamia Millia Islamia (A Central University)\Desktop\plm9 project\breed-qikprop_1	breed-qikprop_1-out.maegz	948
	OTAVA-FRAGMENT-LIBRARY-ligprep_1-.sdf:3730_+_OTAVA-FRAGMENT-LIBRARY-ligprep_1-.sdf:8718	37529	breed-qikprop_1-out.949	2023-10-13 17:22:37	2023-10-13 17:22:37			C:\Users\Haider Thaer\OneDrive - Jamia Millia Islamia (A Central University)\Desktop\plm9 project\breed-qikprop_1	breed-qikprop_1-out.maegz	949
	OTAVA-FRAGMENT-LIBRARY-ligprep_1-.sdf:3730_+_OTAVA-FRAGMENT-LIBRARY-ligprep_1-.sdf:8718	37530	breed-qikprop_1-out.950	2023-10-13 17:22:37	2023-10-13 17:22:37			C:\Users\Haider Thaer\OneDrive - Jamia Millia Islamia (A Central University)\Desktop\plm9 project\breed-qikprop_1	breed-qikprop_1-out.maegz	950
	OTAVA-FRAGMENT-LIBRARY-ligprep_1-.sdf:3730_+_OTAVA-FRAGMENT-LIBRARY-ligprep_1-.sdf:8718	37531	breed-qikprop_1-out.951	2023-10-13 17:22:37	2023-10-13 17:22:37			C:\Users\Haider Thaer\OneDrive - Jamia Millia Islamia (A Central University)\Desktop\plm9 project\breed-qikprop_1	breed-qikprop_1-out.maegz	951
	OTAVA-FRAGMENT-LIBRARY-ligprep_1-.sdf:8718_+_OTAVA-FRAGMENT-LIBRARY-ligprep_1-.sdf:9419	37532	breed-qikprop_1-out.952	2023-10-13 17:22:37	2023-10-13 17:22:37			C:\Users\Haider Thaer\OneDrive - Jamia Millia Islamia (A Central University)\Desktop\plm9 project\breed-qikprop_1	breed-qikprop_1-out.maegz	952
	OTAVA-FRAGMENT-LIBRARY-ligprep_1-.sdf:9419_+_OTAVA-FRAGMENT-LIBRARY-ligprep_1-.sdf:8718	37533	breed-qikprop_1-out.953	2023-10-13 17:22:37	2023-10-13 17:22:37			C:\Users\Haider Thaer\OneDrive - Jamia Millia Islamia (A Central University)\Desktop\plm9 project\breed-qikprop_1	breed-qikprop_1-out.maegz	953
	OTAVA-FRAGMENT-LIBRARY-ligprep_1-.sdf:8718_+_OTAVA-FRAGMENT-LIBRARY-ligprep_1-.sdf:9756	37534	breed-qikprop_1-out.954	2023-10-13 17:22:37	2023-10-13 17:22:37			C:\Users\Haider Thaer\OneDrive - Jamia Millia Islamia (A Central University)\Desktop\plm9 project\breed-qikprop_1	breed-qikprop_1-out.maegz	954
	OTAVA-FRAGMENT-LIBRARY-ligprep_1-.sdf:8718_+_OTAVA-FRAGMENT-LIBRARY-ligprep_1-.sdf:10271	37535	breed-qikprop_1-out.955	2023-10-13 17:22:37	2023-10-13 17:22:37			C:\Users\Haider Thaer\OneDrive - Jamia Millia Islamia (A Central University)\Desktop\plm9 project\breed-qikprop_1	breed-qikprop_1-out.maegz	955
	OTAVA-FRAGMENT-LIBRARY-ligprep_1-.sdf:8718_+_OTAVA-FRAGMENT-LIBRARY-ligprep_1-.sdf:8744	37536	breed-qikprop_1-out.956	2023-10-13 17:22:37	2023-10-13 17:22:37			C:\Users\Haider Thaer\OneDrive - Jamia Millia Islamia (A Central University)\Desktop\plm9 project\breed-qikprop_1	breed-qikprop_1-out.maegz	956
	OTAVA-FRAGMENT-LIBRARY-ligprep_1-.sdf:8744_+_OTAVA-FRAGMENT-LIBRARY-ligprep_1-.sdf:8718	37537	breed-qikprop_1-out.957	2023-10-13 17:22:37	2023-10-13 17:22:37			C:\Users\Haider Thaer\OneDrive - Jamia Millia Islamia (A Central University)\Desktop\plm9 project\breed-qikprop_1	breed-qikprop_1-out.maegz	957
	OTAVA-FRAGMENT-LIBRARY-ligprep_1-.sdf:8718_+_OTAVA-FRAGMENT-LIBRARY-ligprep_1-.sdf:1412	37538	breed-qikprop_1-out.958	2023-10-13 17:22:37	2023-10-13 17:22:37			C:\Users\Haider Thaer\OneDrive - Jamia Millia Islamia (A Central University)\Desktop\plm9 project\breed-qikprop_1	breed-qikprop_1-out.maegz	958
	OTAVA-FRAGMENT-LIBRARY-ligprep_1-.sdf:8718_+_OTAVA-FRAGMENT-LIBRARY-ligprep_1-.sdf:1357	37539	breed-qikprop_1-out.959	2023-10-13 17:22:37	2023-10-13 17:22:37			C:\Users\Haider Thaer\OneDrive - Jamia Millia Islamia (A Central University)\Desktop\plm9 project\breed-qikprop_1	breed-qikprop_1-out.maegz	959
	OTAVA-FRAGMENT-LIBRARY-ligprep_1-.sdf:8718_+_OTAVA-FRAGMENT-LIBRARY-ligprep_1-.sdf:5515	37540	breed-qikprop_1-out.960	2023-10-13 17:22:37	2023-10-13 17:22:37			C:\Users\Haider Thaer\OneDrive - Jamia Millia Islamia (A Central University)\Desktop\plm9 project\breed-qikprop_1	breed-qikprop_1-out.maegz	960
	OTAVA-FRAGMENT-LIBRARY-ligprep_1-.sdf:8718_+_OTAVA-FRAGMENT-LIBRARY-ligprep_1-.sdf:3978	37541	breed-qikprop_1-out.961	2023-10-13 17:22:37	2023-10-13 17:22:37			C:\Users\Haider Thaer\OneDrive - Jamia Millia Islamia (A Central University)\Desktop\plm9 project\breed-qikprop_1	breed-qikprop_1-out.maegz	961
	OTAVA-FRAGMENT-LIBRARY-ligprep_1-.sdf:8718_+_OTAVA-FRAGMENT-LIBRARY-ligprep_1-.sdf:9972	37542	breed-qikprop_1-out.962	2023-10-13 17:22:37	2023-10-13 17:22:37			C:\Users\Haider Thaer\OneDrive - Jamia Millia Islamia (A Central University)\Desktop\plm9 project\breed-qikprop_1	breed-qikprop_1-out.maegz	962
	OTAVA-FRAGMENT-LIBRARY-ligprep_1-.sdf:8718_+_OTAVA-FRAGMENT-LIBRARY-ligprep_1-.sdf:9254	37543	breed-qikprop_1-out.963	2023-10-13 17:22:37	2023-10-13 17:22:37			C:\Users\Haider Thaer\OneDrive - Jamia Millia Islamia (A Central University)\Desktop\plm9 project\breed-qikprop_1	breed-qikprop_1-out.maegz	963
	OTAVA-FRAGMENT-LIBRARY-ligprep_1-.sdf:8718_+_OTAVA-FRAGMENT-LIBRARY-ligprep_1-.sdf:9254	37544	breed-qikprop_1-out.964	2023-10-13 17:22:37	2023-10-13 17:22:37			C:\Users\Haider Thaer\OneDrive - Jamia Millia Islamia (A Central University)\Desktop\plm9 project\breed-qikprop_1	breed-qikprop_1-out.maegz	964
	OTAVA-FRAGMENT-LIBRARY-ligprep_1-.sdf:9254_+_OTAVA-FRAGMENT-LIBRARY-ligprep_1-.sdf:8718	37545	breed-qikprop_1-out.965	2023-10-13 17:22:37	2023-10-13 17:22:37			C:\Users\Haider Thaer\OneDrive - Jamia Millia Islamia (A Central University)\Desktop\plm9 project\breed-qikprop_1	breed-qikprop_1-out.maegz	965
	OTAVA-FRAGMENT-LIBRARY-ligprep_1-.sdf:9254_+_OTAVA-FRAGMENT-LIBRARY-ligprep_1-.sdf:8718	37546	breed-qikprop_1-out.966	2023-10-13 17:22:37	2023-10-13 17:22:37			C:\Users\Haider Thaer\OneDrive - Jamia Millia Islamia (A Central University)\Desktop\plm9 project\breed-qikprop_1	breed-qikprop_1-out.maegz	966
	OTAVA-FRAGMENT-LIBRARY-ligprep_1-.sdf:9254_+_OTAVA-FRAGMENT-LIBRARY-ligprep_1-.sdf:8718	37547	breed-qikprop_1-out.967	2023-10-13 17:22:37	2023-10-13 17:22:37			C:\Users\Haider Thaer\OneDrive - Jamia Millia Islamia (A Central University)\Desktop\plm9 project\breed-qikprop_1	breed-qikprop_1-out.maegz	967
	OTAVA-FRAGMENT-LIBRARY-ligprep_1-.sdf:10548_+_OTAVA-FRAGMENT-LIBRARY-ligprep_1-.sdf:8718	37548	breed-qikprop_1-out.968	2023-10-13 17:22:37	2023-10-13 17:22:37			C:\Users\Haider Thaer\OneDrive - Jamia Millia Islamia (A Central University)\Desktop\plm9 project\breed-qikprop_1	breed-qikprop_1-out.maegz	968
	OTAVA-FRAGMENT-LIBRARY-ligprep_1-.sdf:10548_+_OTAVA-FRAGMENT-LIBRARY-ligprep_1-.sdf:8718	37549	breed-qikprop_1-out.969	2023-10-13 17:22:37	2023-10-13 17:22:37			C:\Users\Haider Thaer\OneDrive - Jamia Millia Islamia (A Central University)\Desktop\plm9 project\breed-qikprop_1	breed-qikprop_1-out.maegz	969
	OTAVA-FRAGMENT-LIBRARY-ligprep_1-.sdf:10548_+_OTAVA-FRAGMENT-LIBRARY-ligprep_1-.sdf:8718	37550	breed-qikprop_1-out.970	2023-10-13 17:22:37	2023-10-13 17:22:37			C:\Users\Haider Thaer\OneDrive - Jamia Millia Islamia (A Central University)\Desktop\plm9 project\breed-qikprop_1	breed-qikprop_1-out.maegz	970
	OTAVA-FRAGMENT-LIBRARY-ligprep_1-.sdf:10548_+_OTAVA-FRAGMENT-LIBRARY-ligprep_1-.sdf:8718	37551	breed-qikprop_1-out.971	2023-10-13 17:22:37	2023-10-13 17:22:37			C:\Users\Haider Thaer\OneDrive - Jamia Millia Islamia (A Central University)\Desktop\plm9 project\breed-qikprop_1	breed-qikprop_1-out.maegz	971
	OTAVA-FRAGMENT-LIBRARY-ligprep_1-.sdf:8718_+_OTAVA-FRAGMENT-LIBRARY-ligprep_1-.sdf:8696	37552	breed-qikprop_1-out.972	2023-10-13 17:22:37	2023-10-13 17:22:37			C:\Users\Haider Thaer\OneDrive - Jamia Millia Islamia (A Central University)\Desktop\plm9 project\breed-qikprop_1	breed-qikprop_1-out.maegz	972
	OTAVA-FRAGMENT-LIBRARY-ligprep_1-.sdf:8718_+_OTAVA-FRAGMENT-LIBRARY-ligprep_1-.sdf:5195	37553	breed-qikprop_1-out.973	2023-10-13 17:22:37	2023-10-13 17:22:37			C:\Users\Haider Thaer\OneDrive - Jamia Millia Islamia (A Central University)\Desktop\plm9 project\breed-qikprop_1	breed-qikprop_1-out.maegz	973
	OTAVA-FRAGMENT-LIBRARY-ligprep_1-.sdf:5195_+_OTAVA-FRAGMENT-LIBRARY-ligprep_1-.sdf:8718	37554	breed-qikprop_1-out.974	2023-10-13 17:22:37	2023-10-13 17:22:37			C:\Users\Haider Thaer\OneDrive - Jamia Millia Islamia (A Central University)\Desktop\plm9 project\breed-qikprop_1	breed-qikprop_1-out.maegz	974
	OTAVA-FRAGMENT-LIBRARY-ligprep_1-.sdf:5195_+_OTAVA-FRAGMENT-LIBRARY-ligprep_1-.sdf:8718	37555	breed-qikprop_1-out.975	2023-10-13 17:22:37	2023-10-13 17:22:37			C:\Users\Haider Thaer\OneDrive - Jamia Millia Islamia (A Central University)\Desktop\plm9 project\breed-qikprop_1	breed-qikprop_1-out.maegz	975
	OTAVA-FRAGMENT-LIBRARY-ligprep_1-.sdf:5195_+_OTAVA-FRAGMENT-LIBRARY-ligprep_1-.sdf:8718	37556	breed-qikprop_1-out.976	2023-10-13 17:22:37	2023-10-13 17:22:37			C:\Users\Haider Thaer\OneDrive - Jamia Millia Islamia (A Central University)\Desktop\plm9 project\breed-qikprop_1	breed-qikprop_1-out.maegz	976
	OTAVA-FRAGMENT-LIBRARY-ligprep_1-.sdf:5195_+_OTAVA-FRAGMENT-LIBRARY-ligprep_1-.sdf:8718	37557	breed-qikprop_1-out.977	2023-10-13 17:22:37	2023-10-13 17:22:37			C:\Users\Haider Thaer\OneDrive - Jamia Millia Islamia (A Central University)\Desktop\plm9 project\breed-qikprop_1	breed-qikprop_1-out.maegz	977
	OTAVA-FRAGMENT-LIBRARY-ligprep_1-.sdf:8718_+_OTAVA-FRAGMENT-LIBRARY-ligprep_1-.sdf:9745	37558	breed-qikprop_1-out.978	2023-10-13 17:22:37	2023-10-13 17:22:37			C:\Users\Haider Thaer\OneDrive - Jamia Millia Islamia (A Central University)\Desktop\plm9 project\breed-qikprop_1	breed-qikprop_1-out.maegz	978
	OTAVA-FRAGMENT-LIBRARY-ligprep_1-.sdf:8718_+_OTAVA-FRAGMENT-LIBRARY-ligprep_1-.sdf:3811	37559	breed-qikprop_1-out.979	2023-10-13 17:22:37	2023-10-13 17:22:37			C:\Users\Haider Thaer\OneDrive - Jamia Millia Islamia (A Central University)\Desktop\plm9 project\breed-qikprop_1	breed-qikprop_1-out.maegz	979
	OTAVA-FRAGMENT-LIBRARY-ligprep_1-.sdf:8718_+_OTAVA-FRAGMENT-LIBRARY-ligprep_1-.sdf:3811	37560	breed-qikprop_1-out.980	2023-10-13 17:22:37	2023-10-13 17:22:37			C:\Users\Haider Thaer\OneDrive - Jamia Millia Islamia (A Central University)\Desktop\plm9 project\breed-qikprop_1	breed-qikprop_1-out.maegz	980
	OTAVA-FRAGMENT-LIBRARY-ligprep_1-.sdf:8718_+_OTAVA-FRAGMENT-LIBRARY-ligprep_1-.sdf:5415	37561	breed-qikprop_1-out.981	2023-10-13 17:22:37	2023-10-13 17:22:37			C:\Users\Haider Thaer\OneDrive - Jamia Millia Islamia (A Central University)\Desktop\plm9 project\breed-qikprop_1	breed-qikprop_1-out.maegz	981
	OTAVA-FRAGMENT-LIBRARY-ligprep_1-.sdf:8718_+_OTAVA-FRAGMENT-LIBRARY-ligprep_1-.sdf:5188	37562	breed-qikprop_1-out.982	2023-10-13 17:22:37	2023-10-13 17:22:37			C:\Users\Haider Thaer\OneDrive - Jamia Millia Islamia (A Central University)\Desktop\plm9 project\breed-qikprop_1	breed-qikprop_1-out.maegz	982
	OTAVA-FRAGMENT-LIBRARY-ligprep_1-.sdf:1258_+_OTAVA-FRAGMENT-LIBRARY-ligprep_1-.sdf:8718	37563	breed-qikprop_1-out.983	2023-10-13 17:22:37	2023-10-13 17:22:37			C:\Users\Haider Thaer\OneDrive - Jamia Millia Islamia (A Central University)\Desktop\plm9 project\breed-qikprop_1	breed-qikprop_1-out.maegz	983
	OTAVA-FRAGMENT-LIBRARY-ligprep_1-.sdf:1258_+_OTAVA-FRAGMENT-LIBRARY-ligprep_1-.sdf:8718	37564	breed-qikprop_1-out.984	2023-10-13 17:22:37	2023-10-13 17:22:37			C:\Users\Haider Thaer\OneDrive - Jamia Millia Islamia (A Central University)\Desktop\plm9 project\breed-qikprop_1	breed-qikprop_1-out.maegz	984
	OTAVA-FRAGMENT-LIBRARY-ligprep_1-.sdf:10269_+_OTAVA-FRAGMENT-LIBRARY-ligprep_1-.sdf:8718	37565	breed-qikprop_1-out.985	2023-10-13 17:22:37	2023-10-13 17:22:37			C:\Users\Haider Thaer\OneDrive - Jamia Millia Islamia (A Central University)\Desktop\plm9 project\breed-qikprop_1	breed-qikprop_1-out.maegz	985
	OTAVA-FRAGMENT-LIBRARY-ligprep_1-.sdf:10269_+_OTAVA-FRAGMENT-LIBRARY-ligprep_1-.sdf:8718	37566	breed-qikprop_1-out.986	2023-10-13 17:22:37	2023-10-13 17:22:37			C:\Users\Haider Thaer\OneDrive - Jamia Millia Islamia (A Central University)\Desktop\plm9 project\breed-qikprop_1	breed-qikprop_1-out.maegz	986
	OTAVA-FRAGMENT-LIBRARY-ligprep_1-.sdf:10269_+_OTAVA-FRAGMENT-LIBRARY-ligprep_1-.sdf:8718	37567	breed-qikprop_1-out.987	2023-10-13 17:22:37	2023-10-13 17:22:37			C:\Users\Haider Thaer\OneDrive - Jamia Millia Islamia (A Central University)\Desktop\plm9 project\breed-qikprop_1	breed-qikprop_1-out.maegz	987
	OTAVA-FRAGMENT-LIBRARY-ligprep_1-.sdf:10269_+_OTAVA-FRAGMENT-LIBRARY-ligprep_1-.sdf:8718	37568	breed-qikprop_1-out.988	2023-10-13 17:22:37	2023-10-13 17:22:37			C:\Users\Haider Thaer\OneDrive - Jamia Millia Islamia (A Central University)\Desktop\plm9 project\breed-qikprop_1	breed-qikprop_1-out.maegz	988
	OTAVA-FRAGMENT-LIBRARY-ligprep_1-.sdf:10269_+_OTAVA-FRAGMENT-LIBRARY-ligprep_1-.sdf:8718	37569	breed-qikprop_1-out.989	2023-10-13 17:22:37	2023-10-13 17:22:37			C:\Users\Haider Thaer\OneDrive - Jamia Millia Islamia (A Central University)\Desktop\plm9 project\breed-qikprop_1	breed-qikprop_1-out.maegz	989
	OTAVA-FRAGMENT-LIBRARY-ligprep_1-.sdf:10269_+_OTAVA-FRAGMENT-LIBRARY-ligprep_1-.sdf:8718	37570	breed-qikprop_1-out.990	2023-10-13 17:22:37	2023-10-13 17:22:37			C:\Users\Haider Thaer\OneDrive - Jamia Millia Islamia (A Central University)\Desktop\plm9 project\breed-qikprop_1	breed-qikprop_1-out.maegz	990
	OTAVA-FRAGMENT-LIBRARY-ligprep_1-.sdf:10269_+_OTAVA-FRAGMENT-LIBRARY-ligprep_1-.sdf:8718	37571	breed-qikprop_1-out.991	2023-10-13 17:22:37	2023-10-13 17:22:37			C:\Users\Haider Thaer\OneDrive - Jamia Millia Islamia (A Central University)\Desktop\plm9 project\breed-qikprop_1	breed-qikprop_1-out.maegz	991
	OTAVA-FRAGMENT-LIBRARY-ligprep_1-.sdf:10269_+_OTAVA-FRAGMENT-LIBRARY-ligprep_1-.sdf:8718	37572	breed-qikprop_1-out.992	2023-10-13 17:22:37	2023-10-13 17:22:37			C:\Users\Haider Thaer\OneDrive - Jamia Millia Islamia (A Central University)\Desktop\plm9 project\breed-qikprop_1	breed-qikprop_1-out.maegz	992
	OTAVA-FRAGMENT-LIBRARY-ligprep_1-.sdf:10269_+_OTAVA-FRAGMENT-LIBRARY-ligprep_1-.sdf:8718	37573	breed-qikprop_1-out.993	2023-10-13 17:22:37	2023-10-13 17:22:37			C:\Users\Haider Thaer\OneDrive - Jamia Millia Islamia (A Central University)\Desktop\plm9 project\breed-qikprop_1	breed-qikprop_1-out.maegz	993
	OTAVA-FRAGMENT-LIBRARY-ligprep_1-.sdf:10269_+_OTAVA-FRAGMENT-LIBRARY-ligprep_1-.sdf:8718	37574	breed-qikprop_1-out.994	2023-10-13 17:22:37	2023-10-13 17:22:37			C:\Users\Haider Thaer\OneDrive - Jamia Millia Islamia (A Central University)\Desktop\plm9 project\breed-qikprop_1	breed-qikprop_1-out.maegz	994
	OTAVA-FRAGMENT-LIBRARY-ligprep_1-.sdf:8718_+_OTAVA-FRAGMENT-LIBRARY-ligprep_1-.sdf:11305	37575	breed-qikprop_1-out.995	2023-10-13 17:22:37	2023-10-13 17:22:37			C:\Users\Haider Thaer\OneDrive - Jamia Millia Islamia (A Central University)\Desktop\plm9 project\breed-qikprop_1	breed-qikprop_1-out.maegz	995
	OTAVA-FRAGMENT-LIBRARY-ligprep_1-.sdf:7825_+_OTAVA-FRAGMENT-LIBRARY-ligprep_1-.sdf:8718	37576	breed-qikprop_1-out.996	2023-10-13 17:22:37	2023-10-13 17:22:37			C:\Users\Haider Thaer\OneDrive - Jamia Millia Islamia (A Central University)\Desktop\plm9 project\breed-qikprop_1	breed-qikprop_1-out.maegz	996
	OTAVA-FRAGMENT-LIBRARY-ligprep_1-.sdf:3480_+_OTAVA-FRAGMENT-LIBRARY-ligprep_1-.sdf:8718	37577	breed-qikprop_1-out.997	2023-10-13 17:22:37	2023-10-13 17:22:37			C:\Users\Haider Thaer\OneDrive - Jamia Millia Islamia (A Central University)\Desktop\plm9 project\breed-qikprop_1	breed-qikprop_1-out.maegz	997
	OTAVA-FRAGMENT-LIBRARY-ligprep_1-.sdf:3480_+_OTAVA-FRAGMENT-LIBRARY-ligprep_1-.sdf:8718	37578	breed-qikprop_1-out.998	2023-10-13 17:22:37	2023-10-13 17:22:37			C:\Users\Haider Thaer\OneDrive - Jamia Millia Islamia (A Central University)\Desktop\plm9 project\breed-qikprop_1	breed-qikprop_1-out.maegz	998
	OTAVA-FRAGMENT-LIBRARY-ligprep_1-.sdf:8718_+_OTAVA-FRAGMENT-LIBRARY-ligprep_1-.sdf:9086	37579	breed-qikprop_1-out.999	2023-10-13 17:22:37	2023-10-13 17:22:37			C:\Users\Haider Thaer\OneDrive - Jamia Millia Islamia (A Central University)\Desktop\plm9 project\breed-qikprop_1	breed-qikprop_1-out.maegz	999
	OTAVA-FRAGMENT-LIBRARY-ligprep_1-.sdf:8718_+_OTAVA-FRAGMENT-LIBRARY-ligprep_1-.sdf:9102	37580	breed-qikprop_1-out.1000	2023-10-13 17:22:37	2023-10-13 17:22:37			C:\Users\Haider Thaer\OneDrive - Jamia Millia Islamia (A Central University)\Desktop\plm9 project\breed-qikprop_1	breed-qikprop_1-out.maegz	1000
	OTAVA-FRAGMENT-LIBRARY-ligprep_1-.sdf:8718_+_OTAVA-FRAGMENT-LIBRARY-ligprep_1-.sdf:1242	37581	breed-qikprop_1-out.1001	2023-10-13 17:22:37	2023-10-13 17:22:37			C:\Users\Haider Thaer\OneDrive - Jamia Millia Islamia (A Central University)\Desktop\plm9 project\breed-qikprop_1	breed-qikprop_1-out.maegz	1001
	OTAVA-FRAGMENT-LIBRARY-ligprep_1-.sdf:1242_+_OTAVA-FRAGMENT-LIBRARY-ligprep_1-.sdf:8718	37582	breed-qikprop_1-out.1002	2023-10-13 17:22:37	2023-10-13 17:22:37			C:\Users\Haider Thaer\OneDrive - Jamia Millia Islamia (A Central University)\Desktop\plm9 project\breed-qikprop_1	breed-qikprop_1-out.maegz	1002
	OTAVA-FRAGMENT-LIBRARY-ligprep_1-.sdf:1242_+_OTAVA-FRAGMENT-LIBRARY-ligprep_1-.sdf:8718	37583	breed-qikprop_1-out.1003	2023-10-13 17:22:37	2023-10-13 17:22:37			C:\Users\Haider Thaer\OneDrive - Jamia Millia Islamia (A Central University)\Desktop\plm9 project\breed-qikprop_1	breed-qikprop_1-out.maegz	1003
	OTAVA-FRAGMENT-LIBRARY-ligprep_1-.sdf:1242_+_OTAVA-FRAGMENT-LIBRARY-ligprep_1-.sdf:8718	37584	breed-qikprop_1-out.1004	2023-10-13 17:22:37	2023-10-13 17:22:37			C:\Users\Haider Thaer\OneDrive - Jamia Millia Islamia (A Central University)\Desktop\plm9 project\breed-qikprop_1	breed-qikprop_1-out.maegz	1004
	OTAVA-FRAGMENT-LIBRARY-ligprep_1-.sdf:1242_+_OTAVA-FRAGMENT-LIBRARY-ligprep_1-.sdf:8718	37585	breed-qikprop_1-out.1005	2023-10-13 17:22:37	2023-10-13 17:22:37			C:\Users\Haider Thaer\OneDrive - Jamia Millia Islamia (A Central University)\Desktop\plm9 project\breed-qikprop_1	breed-qikprop_1-out.maegz	1005
	OTAVA-FRAGMENT-LIBRARY-ligprep_1-.sdf:4105_+_OTAVA-FRAGMENT-LIBRARY-ligprep_1-.sdf:8718	37586	breed-qikprop_1-out.1006	2023-10-13 17:22:37	2023-10-13 17:22:37			C:\Users\Haider Thaer\OneDrive - Jamia Millia Islamia (A Central University)\Desktop\plm9 project\breed-qikprop_1	breed-qikprop_1-out.maegz	1006
	OTAVA-FRAGMENT-LIBRARY-ligprep_1-.sdf:4105_+_OTAVA-FRAGMENT-LIBRARY-ligprep_1-.sdf:8718	37587	breed-qikprop_1-out.1007	2023-10-13 17:22:37	2023-10-13 17:22:37			C:\Users\Haider Thaer\OneDrive - Jamia Millia Islamia (A Central University)\Desktop\plm9 project\breed-qikprop_1	breed-qikprop_1-out.maegz	1007
	OTAVA-FRAGMENT-LIBRARY-ligprep_1-.sdf:4105_+_OTAVA-FRAGMENT-LIBRARY-ligprep_1-.sdf:8718	37588	breed-qikprop_1-out.1008	2023-10-13 17:22:37	2023-10-13 17:22:37			C:\Users\Haider Thaer\OneDrive - Jamia Millia Islamia (A Central University)\Desktop\plm9 project\breed-qikprop_1	breed-qikprop_1-out.maegz	1008
	OTAVA-FRAGMENT-LIBRARY-ligprep_1-.sdf:8323_+_OTAVA-FRAGMENT-LIBRARY-ligprep_1-.sdf:8718	37589	breed-qikprop_1-out.1009	2023-10-13 17:22:37	2023-10-13 17:22:37			C:\Users\Haider Thaer\OneDrive - Jamia Millia Islamia (A Central University)\Desktop\plm9 project\breed-qikprop_1	breed-qikprop_1-out.maegz	1009
	OTAVA-FRAGMENT-LIBRARY-ligprep_1-.sdf:8323_+_OTAVA-FRAGMENT-LIBRARY-ligprep_1-.sdf:8718	37590	breed-qikprop_1-out.1010	2023-10-13 17:22:37	2023-10-13 17:22:37			C:\Users\Haider Thaer\OneDrive - Jamia Millia Islamia (A Central University)\Desktop\plm9 project\breed-qikprop_1	breed-qikprop_1-out.maegz	1010
	OTAVA-FRAGMENT-LIBRARY-ligprep_1-.sdf:8323_+_OTAVA-FRAGMENT-LIBRARY-ligprep_1-.sdf:8718	37591	breed-qikprop_1-out.1011	2023-10-13 17:22:37	2023-10-13 17:22:37			C:\Users\Haider Thaer\OneDrive - Jamia Millia Islamia (A Central University)\Desktop\plm9 project\breed-qikprop_1	breed-qikprop_1-out.maegz	1011
	OTAVA-FRAGMENT-LIBRARY-ligprep_1-.sdf:8323_+_OTAVA-FRAGMENT-LIBRARY-ligprep_1-.sdf:8718	37592	breed-qikprop_1-out.1012	2023-10-13 17:22:37	2023-10-13 17:22:37			C:\Users\Haider Thaer\OneDrive - Jamia Millia Islamia (A Central University)\Desktop\plm9 project\breed-qikprop_1	breed-qikprop_1-out.maegz	1012
	OTAVA-FRAGMENT-LIBRARY-ligprep_1-.sdf:8323_+_OTAVA-FRAGMENT-LIBRARY-ligprep_1-.sdf:8718	37593	breed-qikprop_1-out.1013	2023-10-13 17:22:37	2023-10-13 17:22:37			C:\Users\Haider Thaer\OneDrive - Jamia Millia Islamia (A Central University)\Desktop\plm9 project\breed-qikprop_1	breed-qikprop_1-out.maegz	1013
	OTAVA-FRAGMENT-LIBRARY-ligprep_1-.sdf:8323_+_OTAVA-FRAGMENT-LIBRARY-ligprep_1-.sdf:8718	37594	breed-qikprop_1-out.1014	2023-10-13 17:22:37	2023-10-13 17:22:37			C:\Users\Haider Thaer\OneDrive - Jamia Millia Islamia (A Central University)\Desktop\plm9 project\breed-qikprop_1	breed-qikprop_1-out.maegz	1014
	OTAVA-FRAGMENT-LIBRARY-ligprep_1-.sdf:8323_+_OTAVA-FRAGMENT-LIBRARY-ligprep_1-.sdf:8718	37595	breed-qikprop_1-out.1015	2023-10-13 17:22:37	2023-10-13 17:22:37			C:\Users\Haider Thaer\OneDrive - Jamia Millia Islamia (A Central University)\Desktop\plm9 project\breed-qikprop_1	breed-qikprop_1-out.maegz	1015
	OTAVA-FRAGMENT-LIBRARY-ligprep_1-.sdf:8323_+_OTAVA-FRAGMENT-LIBRARY-ligprep_1-.sdf:8718	37596	breed-qikprop_1-out.1016	2023-10-13 17:22:37	2023-10-13 17:22:37			C:\Users\Haider Thaer\OneDrive - Jamia Millia Islamia (A Central University)\Desktop\plm9 project\breed-qikprop_1	breed-qikprop_1-out.maegz	1016
	OTAVA-FRAGMENT-LIBRARY-ligprep_1-.sdf:8323_+_OTAVA-FRAGMENT-LIBRARY-ligprep_1-.sdf:8718	37597	breed-qikprop_1-out.1017	2023-10-13 17:22:37	2023-10-13 17:22:37			C:\Users\Haider Thaer\OneDrive - Jamia Millia Islamia (A Central University)\Desktop\plm9 project\breed-qikprop_1	breed-qikprop_1-out.maegz	1017
	OTAVA-FRAGMENT-LIBRARY-ligprep_1-.sdf:8323_+_OTAVA-FRAGMENT-LIBRARY-ligprep_1-.sdf:8718	37598	breed-qikprop_1-out.1018	2023-10-13 17:22:37	2023-10-13 17:22:37			C:\Users\Haider Thaer\OneDrive - Jamia Millia Islamia (A Central University)\Desktop\plm9 project\breed-qikprop_1	breed-qikprop_1-out.maegz	1018
	OTAVA-FRAGMENT-LIBRARY-ligprep_1-.sdf:8323_+_OTAVA-FRAGMENT-LIBRARY-ligprep_1-.sdf:8718	37599	breed-qikprop_1-out.1019	2023-10-13 17:22:37	2023-10-13 17:22:37			C:\Users\Haider Thaer\OneDrive - Jamia Millia Islamia (A Central University)\Desktop\plm9 project\breed-qikprop_1	breed-qikprop_1-out.maegz	1019
	OTAVA-FRAGMENT-LIBRARY-ligprep_1-.sdf:4295_+_OTAVA-FRAGMENT-LIBRARY-ligprep_1-.sdf:8718	37600	breed-qikprop_1-out.1020	2023-10-13 17:22:37	2023-10-13 17:22:37			C:\Users\Haider Thaer\OneDrive - Jamia Millia Islamia (A Central University)\Desktop\plm9 project\breed-qikprop_1	breed-qikprop_1-out.maegz	1020
	OTAVA-FRAGMENT-LIBRARY-ligprep_1-.sdf:8718_+_OTAVA-FRAGMENT-LIBRARY-ligprep_1-.sdf:9273	37601	breed-qikprop_1-out.1021	2023-10-13 17:22:37	2023-10-13 17:22:37			C:\Users\Haider Thaer\OneDrive - Jamia Millia Islamia (A Central University)\Desktop\plm9 project\breed-qikprop_1	breed-qikprop_1-out.maegz	1021
	OTAVA-FRAGMENT-LIBRARY-ligprep_1-.sdf:8718_+_OTAVA-FRAGMENT-LIBRARY-ligprep_1-.sdf:4160	37602	breed-qikprop_1-out.1022	2023-10-13 17:22:37	2023-10-13 17:22:37			C:\Users\Haider Thaer\OneDrive - Jamia Millia Islamia (A Central University)\Desktop\plm9 project\breed-qikprop_1	breed-qikprop_1-out.maegz	1022
	OTAVA-FRAGMENT-LIBRARY-ligprep_1-.sdf:8718_+_OTAVA-FRAGMENT-LIBRARY-ligprep_1-.sdf:9444	37603	breed-qikprop_1-out.1023	2023-10-13 17:22:37	2023-10-13 17:22:37			C:\Users\Haider Thaer\OneDrive - Jamia Millia Islamia (A Central University)\Desktop\plm9 project\breed-qikprop_1	breed-qikprop_1-out.maegz	1023
	OTAVA-FRAGMENT-LIBRARY-ligprep_1-.sdf:8718_+_OTAVA-FRAGMENT-LIBRARY-ligprep_1-.sdf:1048	37604	breed-qikprop_1-out.1024	2023-10-13 17:22:37	2023-10-13 17:22:37			C:\Users\Haider Thaer\OneDrive - Jamia Millia Islamia (A Central University)\Desktop\plm9 project\breed-qikprop_1	breed-qikprop_1-out.maegz	1024
	OTAVA-FRAGMENT-LIBRARY-ligprep_1-.sdf:1048_+_OTAVA-FRAGMENT-LIBRARY-ligprep_1-.sdf:8718	37605	breed-qikprop_1-out.1025	2023-10-13 17:22:37	2023-10-13 17:22:37			C:\Users\Haider Thaer\OneDrive - Jamia Millia Islamia (A Central University)\Desktop\plm9 project\breed-qikprop_1	breed-qikprop_1-out.maegz	1025
	OTAVA-FRAGMENT-LIBRARY-ligprep_1-.sdf:1048_+_OTAVA-FRAGMENT-LIBRARY-ligprep_1-.sdf:8718	37606	breed-qikprop_1-out.1026	2023-10-13 17:22:37	2023-10-13 17:22:37			C:\Users\Haider Thaer\OneDrive - Jamia Millia Islamia (A Central University)\Desktop\plm9 project\breed-qikprop_1	breed-qikprop_1-out.maegz	1026
	OTAVA-FRAGMENT-LIBRARY-ligprep_1-.sdf:1048_+_OTAVA-FRAGMENT-LIBRARY-ligprep_1-.sdf:8718	37607	breed-qikprop_1-out.1027	2023-10-13 17:22:37	2023-10-13 17:22:37			C:\Users\Haider Thaer\OneDrive - Jamia Millia Islamia (A Central University)\Desktop\plm9 project\breed-qikprop_1	breed-qikprop_1-out.maegz	1027
	OTAVA-FRAGMENT-LIBRARY-ligprep_1-.sdf:8718_+_OTAVA-FRAGMENT-LIBRARY-ligprep_1-.sdf:1413	37608	breed-qikprop_1-out.1028	2023-10-13 17:22:37	2023-10-13 17:22:37			C:\Users\Haider Thaer\OneDrive - Jamia Millia Islamia (A Central University)\Desktop\plm9 project\breed-qikprop_1	breed-qikprop_1-out.maegz	1028
	OTAVA-FRAGMENT-LIBRARY-ligprep_1-.sdf:8718_+_OTAVA-FRAGMENT-LIBRARY-ligprep_1-.sdf:5690	37609	breed-qikprop_1-out.1029	2023-10-13 17:22:37	2023-10-13 17:22:37			C:\Users\Haider Thaer\OneDrive - Jamia Millia Islamia (A Central University)\Desktop\plm9 project\breed-qikprop_1	breed-qikprop_1-out.maegz	1029
	OTAVA-FRAGMENT-LIBRARY-ligprep_1-.sdf:8718_+_OTAVA-FRAGMENT-LIBRARY-ligprep_1-.sdf:5690	37610	breed-qikprop_1-out.1030	2023-10-13 17:22:37	2023-10-13 17:22:37			C:\Users\Haider Thaer\OneDrive - Jamia Millia Islamia (A Central University)\Desktop\plm9 project\breed-qikprop_1	breed-qikprop_1-out.maegz	1030
	OTAVA-FRAGMENT-LIBRARY-ligprep_1-.sdf:5690_+_OTAVA-FRAGMENT-LIBRARY-ligprep_1-.sdf:8718	37611	breed-qikprop_1-out.1031	2023-10-13 17:22:37	2023-10-13 17:22:37			C:\Users\Haider Thaer\OneDrive - Jamia Millia Islamia (A Central University)\Desktop\plm9 project\breed-qikprop_1	breed-qikprop_1-out.maegz	1031
	OTAVA-FRAGMENT-LIBRARY-ligprep_1-.sdf:9930_+_OTAVA-FRAGMENT-LIBRARY-ligprep_1-.sdf:8718	37612	breed-qikprop_1-out.1032	2023-10-13 17:22:37	2023-10-13 17:22:37			C:\Users\Haider Thaer\OneDrive - Jamia Millia Islamia (A Central University)\Desktop\plm9 project\breed-qikprop_1	breed-qikprop_1-out.maegz	1032
	OTAVA-FRAGMENT-LIBRARY-ligprep_1-.sdf:9930_+_OTAVA-FRAGMENT-LIBRARY-ligprep_1-.sdf:8718	37613	breed-qikprop_1-out.1033	2023-10-13 17:22:37	2023-10-13 17:22:37			C:\Users\Haider Thaer\OneDrive - Jamia Millia Islamia (A Central University)\Desktop\plm9 project\breed-qikprop_1	breed-qikprop_1-out.maegz	1033
	OTAVA-FRAGMENT-LIBRARY-ligprep_1-.sdf:9930_+_OTAVA-FRAGMENT-LIBRARY-ligprep_1-.sdf:8718	37614	breed-qikprop_1-out.1034	2023-10-13 17:22:37	2023-10-13 17:22:37			C:\Users\Haider Thaer\OneDrive - Jamia Millia Islamia (A Central University)\Desktop\plm9 project\breed-qikprop_1	breed-qikprop_1-out.maegz	1034
	OTAVA-FRAGMENT-LIBRARY-ligprep_1-.sdf:9930_+_OTAVA-FRAGMENT-LIBRARY-ligprep_1-.sdf:8718	37615	breed-qikprop_1-out.1035	2023-10-13 17:22:37	2023-10-13 17:22:37			C:\Users\Haider Thaer\OneDrive - Jamia Millia Islamia (A Central University)\Desktop\plm9 project\breed-qikprop_1	breed-qikprop_1-out.maegz	1035
	OTAVA-FRAGMENT-LIBRARY-ligprep_1-.sdf:5435_+_OTAVA-FRAGMENT-LIBRARY-ligprep_1-.sdf:8718	37616	breed-qikprop_1-out.1036	2023-10-13 17:22:37	2023-10-13 17:22:37			C:\Users\Haider Thaer\OneDrive - Jamia Millia Islamia (A Central University)\Desktop\plm9 project\breed-qikprop_1	breed-qikprop_1-out.maegz	1036
	OTAVA-FRAGMENT-LIBRARY-ligprep_1-.sdf:5435_+_OTAVA-FRAGMENT-LIBRARY-ligprep_1-.sdf:8718	37617	breed-qikprop_1-out.1037	2023-10-13 17:22:37	2023-10-13 17:22:37			C:\Users\Haider Thaer\OneDrive - Jamia Millia Islamia (A Central University)\Desktop\plm9 project\breed-qikprop_1	breed-qikprop_1-out.maegz	1037
	OTAVA-FRAGMENT-LIBRARY-ligprep_1-.sdf:5435_+_OTAVA-FRAGMENT-LIBRARY-ligprep_1-.sdf:8718	37618	breed-qikprop_1-out.1038	2023-10-13 17:22:37	2023-10-13 17:22:37			C:\Users\Haider Thaer\OneDrive - Jamia Millia Islamia (A Central University)\Desktop\plm9 project\breed-qikprop_1	breed-qikprop_1-out.maegz	1038
	OTAVA-FRAGMENT-LIBRARY-ligprep_1-.sdf:5435_+_OTAVA-FRAGMENT-LIBRARY-ligprep_1-.sdf:8718	37619	breed-qikprop_1-out.1039	2023-10-13 17:22:37	2023-10-13 17:22:37			C:\Users\Haider Thaer\OneDrive - Jamia Millia Islamia (A Central University)\Desktop\plm9 project\breed-qikprop_1	breed-qikprop_1-out.maegz	1039
	OTAVA-FRAGMENT-LIBRARY-ligprep_1-.sdf:5435_+_OTAVA-FRAGMENT-LIBRARY-ligprep_1-.sdf:8718	37620	breed-qikprop_1-out.1040	2023-10-13 17:22:37	2023-10-13 17:22:37			C:\Users\Haider Thaer\OneDrive - Jamia Millia Islamia (A Central University)\Desktop\plm9 project\breed-qikprop_1	breed-qikprop_1-out.maegz	1040
	OTAVA-FRAGMENT-LIBRARY-ligprep_1-.sdf:5435_+_OTAVA-FRAGMENT-LIBRARY-ligprep_1-.sdf:8718	37621	breed-qikprop_1-out.1041	2023-10-13 17:22:37	2023-10-13 17:22:37			C:\Users\Haider Thaer\OneDrive - Jamia Millia Islamia (A Central University)\Desktop\plm9 project\breed-qikprop_1	breed-qikprop_1-out.maegz	1041
	OTAVA-FRAGMENT-LIBRARY-ligprep_1-.sdf:5435_+_OTAVA-FRAGMENT-LIBRARY-ligprep_1-.sdf:8718	37622	breed-qikprop_1-out.1042	2023-10-13 17:22:37	2023-10-13 17:22:37			C:\Users\Haider Thaer\OneDrive - Jamia Millia Islamia (A Central University)\Desktop\plm9 project\breed-qikprop_1	breed-qikprop_1-out.maegz	1042
	OTAVA-FRAGMENT-LIBRARY-ligprep_1-.sdf:5435_+_OTAVA-FRAGMENT-LIBRARY-ligprep_1-.sdf:8718	37623	breed-qikprop_1-out.1043	2023-10-13 17:22:37	2023-10-13 17:22:37			C:\Users\Haider Thaer\OneDrive - Jamia Millia Islamia (A Central University)\Desktop\plm9 project\breed-qikprop_1	breed-qikprop_1-out.maegz	1043
	OTAVA-FRAGMENT-LIBRARY-ligprep_1-.sdf:4926_+_OTAVA-FRAGMENT-LIBRARY-ligprep_1-.sdf:8718	37624	breed-qikprop_1-out.1044	2023-10-13 17:22:37	2023-10-13 17:22:37			C:\Users\Haider Thaer\OneDrive - Jamia Millia Islamia (A Central University)\Desktop\plm9 project\breed-qikprop_1	breed-qikprop_1-out.maegz	1044
	OTAVA-FRAGMENT-LIBRARY-ligprep_1-.sdf:4926_+_OTAVA-FRAGMENT-LIBRARY-ligprep_1-.sdf:8718	37625	breed-qikprop_1-out.1045	2023-10-13 17:22:37	2023-10-13 17:22:37			C:\Users\Haider Thaer\OneDrive - Jamia Millia Islamia (A Central University)\Desktop\plm9 project\breed-qikprop_1	breed-qikprop_1-out.maegz	1045
	OTAVA-FRAGMENT-LIBRARY-ligprep_1-.sdf:8718_+_OTAVA-FRAGMENT-LIBRARY-ligprep_1-.sdf:11080	37626	breed-qikprop_1-out.1046	2023-10-13 17:22:37	2023-10-13 17:22:37			C:\Users\Haider Thaer\OneDrive - Jamia Millia Islamia (A Central University)\Desktop\plm9 project\breed-qikprop_1	breed-qikprop_1-out.maegz	1046
	OTAVA-FRAGMENT-LIBRARY-ligprep_1-.sdf:8718_+_OTAVA-FRAGMENT-LIBRARY-ligprep_1-.sdf:671	37627	breed-qikprop_1-out.1047	2023-10-13 17:22:37	2023-10-13 17:22:37			C:\Users\Haider Thaer\OneDrive - Jamia Millia Islamia (A Central University)\Desktop\plm9 project\breed-qikprop_1	breed-qikprop_1-out.maegz	1047
	OTAVA-FRAGMENT-LIBRARY-ligprep_1-.sdf:671_+_OTAVA-FRAGMENT-LIBRARY-ligprep_1-.sdf:8718	37628	breed-qikprop_1-out.1048	2023-10-13 17:22:37	2023-10-13 17:22:37			C:\Users\Haider Thaer\OneDrive - Jamia Millia Islamia (A Central University)\Desktop\plm9 project\breed-qikprop_1	breed-qikprop_1-out.maegz	1048
	OTAVA-FRAGMENT-LIBRARY-ligprep_1-.sdf:671_+_OTAVA-FRAGMENT-LIBRARY-ligprep_1-.sdf:8718	37629	breed-qikprop_1-out.1049	2023-10-13 17:22:37	2023-10-13 17:22:37			C:\Users\Haider Thaer\OneDrive - Jamia Millia Islamia (A Central University)\Desktop\plm9 project\breed-qikprop_1	breed-qikprop_1-out.maegz	1049
	OTAVA-FRAGMENT-LIBRARY-ligprep_1-.sdf:4962_+_OTAVA-FRAGMENT-LIBRARY-ligprep_1-.sdf:8718	37630	breed-qikprop_1-out.1050	2023-10-13 17:22:37	2023-10-13 17:22:37			C:\Users\Haider Thaer\OneDrive - Jamia Millia Islamia (A Central University)\Desktop\plm9 project\breed-qikprop_1	breed-qikprop_1-out.maegz	1050
	OTAVA-FRAGMENT-LIBRARY-ligprep_1-.sdf:4962_+_OTAVA-FRAGMENT-LIBRARY-ligprep_1-.sdf:8718	37631	breed-qikprop_1-out.1051	2023-10-13 17:22:37	2023-10-13 17:22:37			C:\Users\Haider Thaer\OneDrive - Jamia Millia Islamia (A Central University)\Desktop\plm9 project\breed-qikprop_1	breed-qikprop_1-out.maegz	1051
	OTAVA-FRAGMENT-LIBRARY-ligprep_1-.sdf:2472_+_OTAVA-FRAGMENT-LIBRARY-ligprep_1-.sdf:11333	37632	breed-qikprop_1-out.1052	2023-10-13 17:22:37	2023-10-13 17:22:37			C:\Users\Haider Thaer\OneDrive - Jamia Millia Islamia (A Central University)\Desktop\plm9 project\breed-qikprop_1	breed-qikprop_1-out.maegz	1052
	OTAVA-FRAGMENT-LIBRARY-ligprep_1-.sdf:2472_+_OTAVA-FRAGMENT-LIBRARY-ligprep_1-.sdf:11333	37633	breed-qikprop_1-out.1053	2023-10-13 17:22:37	2023-10-13 17:22:37			C:\Users\Haider Thaer\OneDrive - Jamia Millia Islamia (A Central University)\Desktop\plm9 project\breed-qikprop_1	breed-qikprop_1-out.maegz	1053
	OTAVA-FRAGMENT-LIBRARY-ligprep_1-.sdf:2472_+_OTAVA-FRAGMENT-LIBRARY-ligprep_1-.sdf:11333	37634	breed-qikprop_1-out.1054	2023-10-13 17:22:37	2023-10-13 17:22:37			C:\Users\Haider Thaer\OneDrive - Jamia Millia Islamia (A Central University)\Desktop\plm9 project\breed-qikprop_1	breed-qikprop_1-out.maegz	1054
	OTAVA-FRAGMENT-LIBRARY-ligprep_1-.sdf:3383_+_OTAVA-FRAGMENT-LIBRARY-ligprep_1-.sdf:11333	37635	breed-qikprop_1-out.1055	2023-10-13 17:22:37	2023-10-13 17:22:37			C:\Users\Haider Thaer\OneDrive - Jamia Millia Islamia (A Central University)\Desktop\plm9 project\breed-qikprop_1	breed-qikprop_1-out.maegz	1055
	OTAVA-FRAGMENT-LIBRARY-ligprep_1-.sdf:2472_+_OTAVA-FRAGMENT-LIBRARY-ligprep_1-.sdf:11333	37636	breed-qikprop_1-out.1056	2023-10-13 17:22:37	2023-10-13 17:22:37			C:\Users\Haider Thaer\OneDrive - Jamia Millia Islamia (A Central University)\Desktop\plm9 project\breed-qikprop_1	breed-qikprop_1-out.maegz	1056
	OTAVA-FRAGMENT-LIBRARY-ligprep_1-.sdf:2472_+_OTAVA-FRAGMENT-LIBRARY-ligprep_1-.sdf:11333	37637	breed-qikprop_1-out.1057	2023-10-13 17:22:37	2023-10-13 17:22:37			C:\Users\Haider Thaer\OneDrive - Jamia Millia Islamia (A Central University)\Desktop\plm9 project\breed-qikprop_1	breed-qikprop_1-out.maegz	1057
	OTAVA-FRAGMENT-LIBRARY-ligprep_1-.sdf:2472_+_OTAVA-FRAGMENT-LIBRARY-ligprep_1-.sdf:11333	37638	breed-qikprop_1-out.1058	2023-10-13 17:22:37	2023-10-13 17:22:37			C:\Users\Haider Thaer\OneDrive - Jamia Millia Islamia (A Central University)\Desktop\plm9 project\breed-qikprop_1	breed-qikprop_1-out.maegz	1058
	OTAVA-FRAGMENT-LIBRARY-ligprep_1-.sdf:11333_+_OTAVA-FRAGMENT-LIBRARY-ligprep_1-.sdf:9481	37639	breed-qikprop_1-out.1059	2023-10-13 17:22:37	2023-10-13 17:22:37			C:\Users\Haider Thaer\OneDrive - Jamia Millia Islamia (A Central University)\Desktop\plm9 project\breed-qikprop_1	breed-qikprop_1-out.maegz	1059
	OTAVA-FRAGMENT-LIBRARY-ligprep_1-.sdf:11333_+_OTAVA-FRAGMENT-LIBRARY-ligprep_1-.sdf:9481	37640	breed-qikprop_1-out.1060	2023-10-13 17:22:37	2023-10-13 17:22:37			C:\Users\Haider Thaer\OneDrive - Jamia Millia Islamia (A Central University)\Desktop\plm9 project\breed-qikprop_1	breed-qikprop_1-out.maegz	1060
	OTAVA-FRAGMENT-LIBRARY-ligprep_1-.sdf:9481_+_OTAVA-FRAGMENT-LIBRARY-ligprep_1-.sdf:11333	37641	breed-qikprop_1-out.1061	2023-10-13 17:22:37	2023-10-13 17:22:37			C:\Users\Haider Thaer\OneDrive - Jamia Millia Islamia (A Central University)\Desktop\plm9 project\breed-qikprop_1	breed-qikprop_1-out.maegz	1061
	OTAVA-FRAGMENT-LIBRARY-ligprep_1-.sdf:2863_+_OTAVA-FRAGMENT-LIBRARY-ligprep_1-.sdf:11333	37642	breed-qikprop_1-out.1062	2023-10-13 17:22:37	2023-10-13 17:22:37			C:\Users\Haider Thaer\OneDrive - Jamia Millia Islamia (A Central University)\Desktop\plm9 project\breed-qikprop_1	breed-qikprop_1-out.maegz	1062
	OTAVA-FRAGMENT-LIBRARY-ligprep_1-.sdf:2863_+_OTAVA-FRAGMENT-LIBRARY-ligprep_1-.sdf:11333	37643	breed-qikprop_1-out.1063	2023-10-13 17:22:37	2023-10-13 17:22:37			C:\Users\Haider Thaer\OneDrive - Jamia Millia Islamia (A Central University)\Desktop\plm9 project\breed-qikprop_1	breed-qikprop_1-out.maegz	1063
	OTAVA-FRAGMENT-LIBRARY-ligprep_1-.sdf:3843_+_OTAVA-FRAGMENT-LIBRARY-ligprep_1-.sdf:11333	37644	breed-qikprop_1-out.1064	2023-10-13 17:22:37	2023-10-13 17:22:37			C:\Users\Haider Thaer\OneDrive - Jamia Millia Islamia (A Central University)\Desktop\plm9 project\breed-qikprop_1	breed-qikprop_1-out.maegz	1064
	OTAVA-FRAGMENT-LIBRARY-ligprep_1-.sdf:11333_+_OTAVA-FRAGMENT-LIBRARY-ligprep_1-.sdf:623	37645	breed-qikprop_1-out.1065	2023-10-13 17:22:37	2023-10-13 17:22:37			C:\Users\Haider Thaer\OneDrive - Jamia Millia Islamia (A Central University)\Desktop\plm9 project\breed-qikprop_1	breed-qikprop_1-out.maegz	1065
	OTAVA-FRAGMENT-LIBRARY-ligprep_1-.sdf:11333_+_OTAVA-FRAGMENT-LIBRARY-ligprep_1-.sdf:623	37646	breed-qikprop_1-out.1066	2023-10-13 17:22:37	2023-10-13 17:22:37			C:\Users\Haider Thaer\OneDrive - Jamia Millia Islamia (A Central University)\Desktop\plm9 project\breed-qikprop_1	breed-qikprop_1-out.maegz	1066
	OTAVA-FRAGMENT-LIBRARY-ligprep_1-.sdf:11333_+_OTAVA-FRAGMENT-LIBRARY-ligprep_1-.sdf:623	37647	breed-qikprop_1-out.1067	2023-10-13 17:22:37	2023-10-13 17:22:37			C:\Users\Haider Thaer\OneDrive - Jamia Millia Islamia (A Central University)\Desktop\plm9 project\breed-qikprop_1	breed-qikprop_1-out.maegz	1067
	OTAVA-FRAGMENT-LIBRARY-ligprep_1-.sdf:11333_+_OTAVA-FRAGMENT-LIBRARY-ligprep_1-.sdf:4901	37648	breed-qikprop_1-out.1068	2023-10-13 17:22:37	2023-10-13 17:22:37			C:\Users\Haider Thaer\OneDrive - Jamia Millia Islamia (A Central University)\Desktop\plm9 project\breed-qikprop_1	breed-qikprop_1-out.maegz	1068
	OTAVA-FRAGMENT-LIBRARY-ligprep_1-.sdf:11333_+_OTAVA-FRAGMENT-LIBRARY-ligprep_1-.sdf:4901	37649	breed-qikprop_1-out.1069	2023-10-13 17:22:37	2023-10-13 17:22:37			C:\Users\Haider Thaer\OneDrive - Jamia Millia Islamia (A Central University)\Desktop\plm9 project\breed-qikprop_1	breed-qikprop_1-out.maegz	1069
	OTAVA-FRAGMENT-LIBRARY-ligprep_1-.sdf:4901_+_OTAVA-FRAGMENT-LIBRARY-ligprep_1-.sdf:11333	37650	breed-qikprop_1-out.1070	2023-10-13 17:22:37	2023-10-13 17:22:37			C:\Users\Haider Thaer\OneDrive - Jamia Millia Islamia (A Central University)\Desktop\plm9 project\breed-qikprop_1	breed-qikprop_1-out.maegz	1070
	OTAVA-FRAGMENT-LIBRARY-ligprep_1-.sdf:11333_+_OTAVA-FRAGMENT-LIBRARY-ligprep_1-.sdf:8289	37651	breed-qikprop_1-out.1071	2023-10-13 17:22:37	2023-10-13 17:22:37			C:\Users\Haider Thaer\OneDrive - Jamia Millia Islamia (A Central University)\Desktop\plm9 project\breed-qikprop_1	breed-qikprop_1-out.maegz	1071
	OTAVA-FRAGMENT-LIBRARY-ligprep_1-.sdf:11333_+_OTAVA-FRAGMENT-LIBRARY-ligprep_1-.sdf:8289	37652	breed-qikprop_1-out.1072	2023-10-13 17:22:37	2023-10-13 17:22:37			C:\Users\Haider Thaer\OneDrive - Jamia Millia Islamia (A Central University)\Desktop\plm9 project\breed-qikprop_1	breed-qikprop_1-out.maegz	1072
	OTAVA-FRAGMENT-LIBRARY-ligprep_1-.sdf:7125_+_OTAVA-FRAGMENT-LIBRARY-ligprep_1-.sdf:11333	37653	breed-qikprop_1-out.1073	2023-10-13 17:22:37	2023-10-13 17:22:37			C:\Users\Haider Thaer\OneDrive - Jamia Millia Islamia (A Central University)\Desktop\plm9 project\breed-qikprop_1	breed-qikprop_1-out.maegz	1073
	OTAVA-FRAGMENT-LIBRARY-ligprep_1-.sdf:7125_+_OTAVA-FRAGMENT-LIBRARY-ligprep_1-.sdf:11333	37654	breed-qikprop_1-out.1074	2023-10-13 17:22:37	2023-10-13 17:22:37			C:\Users\Haider Thaer\OneDrive - Jamia Millia Islamia (A Central University)\Desktop\plm9 project\breed-qikprop_1	breed-qikprop_1-out.maegz	1074
	OTAVA-FRAGMENT-LIBRARY-ligprep_1-.sdf:11333_+_OTAVA-FRAGMENT-LIBRARY-ligprep_1-.sdf:2860	37655	breed-qikprop_1-out.1075	2023-10-13 17:22:37	2023-10-13 17:22:37			C:\Users\Haider Thaer\OneDrive - Jamia Millia Islamia (A Central University)\Desktop\plm9 project\breed-qikprop_1	breed-qikprop_1-out.maegz	1075
	OTAVA-FRAGMENT-LIBRARY-ligprep_1-.sdf:11333_+_OTAVA-FRAGMENT-LIBRARY-ligprep_1-.sdf:2860	37656	breed-qikprop_1-out.1076	2023-10-13 17:22:37	2023-10-13 17:22:37			C:\Users\Haider Thaer\OneDrive - Jamia Millia Islamia (A Central University)\Desktop\plm9 project\breed-qikprop_1	breed-qikprop_1-out.maegz	1076
	OTAVA-FRAGMENT-LIBRARY-ligprep_1-.sdf:2860_+_OTAVA-FRAGMENT-LIBRARY-ligprep_1-.sdf:11333	37657	breed-qikprop_1-out.1077	2023-10-13 17:22:37	2023-10-13 17:22:37			C:\Users\Haider Thaer\OneDrive - Jamia Millia Islamia (A Central University)\Desktop\plm9 project\breed-qikprop_1	breed-qikprop_1-out.maegz	1077
	OTAVA-FRAGMENT-LIBRARY-ligprep_1-.sdf:10271_+_OTAVA-FRAGMENT-LIBRARY-ligprep_1-.sdf:11333	37658	breed-qikprop_1-out.1078	2023-10-13 17:22:37	2023-10-13 17:22:37			C:\Users\Haider Thaer\OneDrive - Jamia Millia Islamia (A Central University)\Desktop\plm9 project\breed-qikprop_1	breed-qikprop_1-out.maegz	1078
	OTAVA-FRAGMENT-LIBRARY-ligprep_1-.sdf:10271_+_OTAVA-FRAGMENT-LIBRARY-ligprep_1-.sdf:11333	37659	breed-qikprop_1-out.1079	2023-10-13 17:22:37	2023-10-13 17:22:37			C:\Users\Haider Thaer\OneDrive - Jamia Millia Islamia (A Central University)\Desktop\plm9 project\breed-qikprop_1	breed-qikprop_1-out.maegz	1079
	OTAVA-FRAGMENT-LIBRARY-ligprep_1-.sdf:10271_+_OTAVA-FRAGMENT-LIBRARY-ligprep_1-.sdf:11333	37660	breed-qikprop_1-out.1080	2023-10-13 17:22:37	2023-10-13 17:22:37			C:\Users\Haider Thaer\OneDrive - Jamia Millia Islamia (A Central University)\Desktop\plm9 project\breed-qikprop_1	breed-qikprop_1-out.maegz	1080
	OTAVA-FRAGMENT-LIBRARY-ligprep_1-.sdf:11333_+_OTAVA-FRAGMENT-LIBRARY-ligprep_1-.sdf:8287	37661	breed-qikprop_1-out.1081	2023-10-13 17:22:37	2023-10-13 17:22:37			C:\Users\Haider Thaer\OneDrive - Jamia Millia Islamia (A Central University)\Desktop\plm9 project\breed-qikprop_1	breed-qikprop_1-out.maegz	1081
	OTAVA-FRAGMENT-LIBRARY-ligprep_1-.sdf:11333_+_OTAVA-FRAGMENT-LIBRARY-ligprep_1-.sdf:8287	37662	breed-qikprop_1-out.1082	2023-10-13 17:22:37	2023-10-13 17:22:37			C:\Users\Haider Thaer\OneDrive - Jamia Millia Islamia (A Central University)\Desktop\plm9 project\breed-qikprop_1	breed-qikprop_1-out.maegz	1082
	OTAVA-FRAGMENT-LIBRARY-ligprep_1-.sdf:11333_+_OTAVA-FRAGMENT-LIBRARY-ligprep_1-.sdf:8287	37663	breed-qikprop_1-out.1083	2023-10-13 17:22:37	2023-10-13 17:22:37			C:\Users\Haider Thaer\OneDrive - Jamia Millia Islamia (A Central University)\Desktop\plm9 project\breed-qikprop_1	breed-qikprop_1-out.maegz	1083
	OTAVA-FRAGMENT-LIBRARY-ligprep_1-.sdf:11333_+_OTAVA-FRAGMENT-LIBRARY-ligprep_1-.sdf:8287	37664	breed-qikprop_1-out.1084	2023-10-13 17:22:37	2023-10-13 17:22:37			C:\Users\Haider Thaer\OneDrive - Jamia Millia Islamia (A Central University)\Desktop\plm9 project\breed-qikprop_1	breed-qikprop_1-out.maegz	1084
	OTAVA-FRAGMENT-LIBRARY-ligprep_1-.sdf:11333_+_OTAVA-FRAGMENT-LIBRARY-ligprep_1-.sdf:8287	37665	breed-qikprop_1-out.1085	2023-10-13 17:22:37	2023-10-13 17:22:37			C:\Users\Haider Thaer\OneDrive - Jamia Millia Islamia (A Central University)\Desktop\plm9 project\breed-qikprop_1	breed-qikprop_1-out.maegz	1085
	OTAVA-FRAGMENT-LIBRARY-ligprep_1-.sdf:11333_+_OTAVA-FRAGMENT-LIBRARY-ligprep_1-.sdf:8287	37666	breed-qikprop_1-out.1086	2023-10-13 17:22:37	2023-10-13 17:22:37			C:\Users\Haider Thaer\OneDrive - Jamia Millia Islamia (A Central University)\Desktop\plm9 project\breed-qikprop_1	breed-qikprop_1-out.maegz	1086
	OTAVA-FRAGMENT-LIBRARY-ligprep_1-.sdf:8287_+_OTAVA-FRAGMENT-LIBRARY-ligprep_1-.sdf:11333	37667	breed-qikprop_1-out.1087	2023-10-13 17:22:37	2023-10-13 17:22:37			C:\Users\Haider Thaer\OneDrive - Jamia Millia Islamia (A Central University)\Desktop\plm9 project\breed-qikprop_1	breed-qikprop_1-out.maegz	1087
	OTAVA-FRAGMENT-LIBRARY-ligprep_1-.sdf:8287_+_OTAVA-FRAGMENT-LIBRARY-ligprep_1-.sdf:11333	37668	breed-qikprop_1-out.1088	2023-10-13 17:22:37	2023-10-13 17:22:37			C:\Users\Haider Thaer\OneDrive - Jamia Millia Islamia (A Central University)\Desktop\plm9 project\breed-qikprop_1	breed-qikprop_1-out.maegz	1088
	OTAVA-FRAGMENT-LIBRARY-ligprep_1-.sdf:11333_+_OTAVA-FRAGMENT-LIBRARY-ligprep_1-.sdf:4417	37669	breed-qikprop_1-out.1089	2023-10-13 17:22:37	2023-10-13 17:22:37			C:\Users\Haider Thaer\OneDrive - Jamia Millia Islamia (A Central University)\Desktop\plm9 project\breed-qikprop_1	breed-qikprop_1-out.maegz	1089
	OTAVA-FRAGMENT-LIBRARY-ligprep_1-.sdf:11333_+_OTAVA-FRAGMENT-LIBRARY-ligprep_1-.sdf:4417	37670	breed-qikprop_1-out.1090	2023-10-13 17:22:37	2023-10-13 17:22:37			C:\Users\Haider Thaer\OneDrive - Jamia Millia Islamia (A Central University)\Desktop\plm9 project\breed-qikprop_1	breed-qikprop_1-out.maegz	1090
	OTAVA-FRAGMENT-LIBRARY-ligprep_1-.sdf:11333_+_OTAVA-FRAGMENT-LIBRARY-ligprep_1-.sdf:2296	37671	breed-qikprop_1-out.1091	2023-10-13 17:22:37	2023-10-13 17:22:37			C:\Users\Haider Thaer\OneDrive - Jamia Millia Islamia (A Central University)\Desktop\plm9 project\breed-qikprop_1	breed-qikprop_1-out.maegz	1091
	OTAVA-FRAGMENT-LIBRARY-ligprep_1-.sdf:11333_+_OTAVA-FRAGMENT-LIBRARY-ligprep_1-.sdf:2296	37672	breed-qikprop_1-out.1092	2023-10-13 17:22:37	2023-10-13 17:22:37			C:\Users\Haider Thaer\OneDrive - Jamia Millia Islamia (A Central University)\Desktop\plm9 project\breed-qikprop_1	breed-qikprop_1-out.maegz	1092
	OTAVA-FRAGMENT-LIBRARY-ligprep_1-.sdf:2296_+_OTAVA-FRAGMENT-LIBRARY-ligprep_1-.sdf:11333	37673	breed-qikprop_1-out.1093	2023-10-13 17:22:37	2023-10-13 17:22:37			C:\Users\Haider Thaer\OneDrive - Jamia Millia Islamia (A Central University)\Desktop\plm9 project\breed-qikprop_1	breed-qikprop_1-out.maegz	1093
	OTAVA-FRAGMENT-LIBRARY-ligprep_1-.sdf:11333_+_OTAVA-FRAGMENT-LIBRARY-ligprep_1-.sdf:10262	37674	breed-qikprop_1-out.1094	2023-10-13 17:22:37	2023-10-13 17:22:37			C:\Users\Haider Thaer\OneDrive - Jamia Millia Islamia (A Central University)\Desktop\plm9 project\breed-qikprop_1	breed-qikprop_1-out.maegz	1094
	OTAVA-FRAGMENT-LIBRARY-ligprep_1-.sdf:11333_+_OTAVA-FRAGMENT-LIBRARY-ligprep_1-.sdf:10262	37675	breed-qikprop_1-out.1095	2023-10-13 17:22:37	2023-10-13 17:22:37			C:\Users\Haider Thaer\OneDrive - Jamia Millia Islamia (A Central University)\Desktop\plm9 project\breed-qikprop_1	breed-qikprop_1-out.maegz	1095
	OTAVA-FRAGMENT-LIBRARY-ligprep_1-.sdf:10262_+_OTAVA-FRAGMENT-LIBRARY-ligprep_1-.sdf:11333	37676	breed-qikprop_1-out.1096	2023-10-13 17:22:37	2023-10-13 17:22:37			C:\Users\Haider Thaer\OneDrive - Jamia Millia Islamia (A Central University)\Desktop\plm9 project\breed-qikprop_1	breed-qikprop_1-out.maegz	1096
	OTAVA-FRAGMENT-LIBRARY-ligprep_1-.sdf:10262_+_OTAVA-FRAGMENT-LIBRARY-ligprep_1-.sdf:11333	37677	breed-qikprop_1-out.1097	2023-10-13 17:22:37	2023-10-13 17:22:37			C:\Users\Haider Thaer\OneDrive - Jamia Millia Islamia (A Central University)\Desktop\plm9 project\breed-qikprop_1	breed-qikprop_1-out.maegz	1097
	OTAVA-FRAGMENT-LIBRARY-ligprep_1-.sdf:11333_+_OTAVA-FRAGMENT-LIBRARY-ligprep_1-.sdf:10261	37678	breed-qikprop_1-out.1098	2023-10-13 17:22:37	2023-10-13 17:22:37			C:\Users\Haider Thaer\OneDrive - Jamia Millia Islamia (A Central University)\Desktop\plm9 project\breed-qikprop_1	breed-qikprop_1-out.maegz	1098
	OTAVA-FRAGMENT-LIBRARY-ligprep_1-.sdf:11333_+_OTAVA-FRAGMENT-LIBRARY-ligprep_1-.sdf:10261	37679	breed-qikprop_1-out.1099	2023-10-13 17:22:37	2023-10-13 17:22:37			C:\Users\Haider Thaer\OneDrive - Jamia Millia Islamia (A Central University)\Desktop\plm9 project\breed-qikprop_1	breed-qikprop_1-out.maegz	1099
	OTAVA-FRAGMENT-LIBRARY-ligprep_1-.sdf:11333_+_OTAVA-FRAGMENT-LIBRARY-ligprep_1-.sdf:10261	37680	breed-qikprop_1-out.1100	2023-10-13 17:22:37	2023-10-13 17:22:37			C:\Users\Haider Thaer\OneDrive - Jamia Millia Islamia (A Central University)\Desktop\plm9 project\breed-qikprop_1	breed-qikprop_1-out.maegz	1100
	OTAVA-FRAGMENT-LIBRARY-ligprep_1-.sdf:11333_+_OTAVA-FRAGMENT-LIBRARY-ligprep_1-.sdf:10261	37681	breed-qikprop_1-out.1101	2023-10-13 17:22:37	2023-10-13 17:22:37			C:\Users\Haider Thaer\OneDrive - Jamia Millia Islamia (A Central University)\Desktop\plm9 project\breed-qikprop_1	breed-qikprop_1-out.maegz	1101
	OTAVA-FRAGMENT-LIBRARY-ligprep_1-.sdf:10261_+_OTAVA-FRAGMENT-LIBRARY-ligprep_1-.sdf:11333	37682	breed-qikprop_1-out.1102	2023-10-13 17:22:37	2023-10-13 17:22:37			C:\Users\Haider Thaer\OneDrive - Jamia Millia Islamia (A Central University)\Desktop\plm9 project\breed-qikprop_1	breed-qikprop_1-out.maegz	1102
	OTAVA-FRAGMENT-LIBRARY-ligprep_1-.sdf:10261_+_OTAVA-FRAGMENT-LIBRARY-ligprep_1-.sdf:11333	37683	breed-qikprop_1-out.1103	2023-10-13 17:22:37	2023-10-13 17:22:37			C:\Users\Haider Thaer\OneDrive - Jamia Millia Islamia (A Central University)\Desktop\plm9 project\breed-qikprop_1	breed-qikprop_1-out.maegz	1103
	OTAVA-FRAGMENT-LIBRARY-ligprep_1-.sdf:10261_+_OTAVA-FRAGMENT-LIBRARY-ligprep_1-.sdf:11333	37684	breed-qikprop_1-out.1104	2023-10-13 17:22:37	2023-10-13 17:22:37			C:\Users\Haider Thaer\OneDrive - Jamia Millia Islamia (A Central University)\Desktop\plm9 project\breed-qikprop_1	breed-qikprop_1-out.maegz	1104
	OTAVA-FRAGMENT-LIBRARY-ligprep_1-.sdf:10261_+_OTAVA-FRAGMENT-LIBRARY-ligprep_1-.sdf:11333	37685	breed-qikprop_1-out.1105	2023-10-13 17:22:37	2023-10-13 17:22:37			C:\Users\Haider Thaer\OneDrive - Jamia Millia Islamia (A Central University)\Desktop\plm9 project\breed-qikprop_1	breed-qikprop_1-out.maegz	1105
	OTAVA-FRAGMENT-LIBRARY-ligprep_1-.sdf:11333_+_OTAVA-FRAGMENT-LIBRARY-ligprep_1-.sdf:3902	37686	breed-qikprop_1-out.1106	2023-10-13 17:22:37	2023-10-13 17:22:37			C:\Users\Haider Thaer\OneDrive - Jamia Millia Islamia (A Central University)\Desktop\plm9 project\breed-qikprop_1	breed-qikprop_1-out.maegz	1106
	OTAVA-FRAGMENT-LIBRARY-ligprep_1-.sdf:9566_+_OTAVA-FRAGMENT-LIBRARY-ligprep_1-.sdf:11333	37687	breed-qikprop_1-out.1107	2023-10-13 17:22:37	2023-10-13 17:22:37			C:\Users\Haider Thaer\OneDrive - Jamia Millia Islamia (A Central University)\Desktop\plm9 project\breed-qikprop_1	breed-qikprop_1-out.maegz	1107
	OTAVA-FRAGMENT-LIBRARY-ligprep_1-.sdf:11333_+_OTAVA-FRAGMENT-LIBRARY-ligprep_1-.sdf:10969	37688	breed-qikprop_1-out.1108	2023-10-13 17:22:37	2023-10-13 17:22:37			C:\Users\Haider Thaer\OneDrive - Jamia Millia Islamia (A Central University)\Desktop\plm9 project\breed-qikprop_1	breed-qikprop_1-out.maegz	1108
	OTAVA-FRAGMENT-LIBRARY-ligprep_1-.sdf:10969_+_OTAVA-FRAGMENT-LIBRARY-ligprep_1-.sdf:11333	37689	breed-qikprop_1-out.1109	2023-10-13 17:22:37	2023-10-13 17:22:37			C:\Users\Haider Thaer\OneDrive - Jamia Millia Islamia (A Central University)\Desktop\plm9 project\breed-qikprop_1	breed-qikprop_1-out.maegz	1109
	OTAVA-FRAGMENT-LIBRARY-ligprep_1-.sdf:10969_+_OTAVA-FRAGMENT-LIBRARY-ligprep_1-.sdf:11333	37690	breed-qikprop_1-out.1110	2023-10-13 17:22:37	2023-10-13 17:22:37			C:\Users\Haider Thaer\OneDrive - Jamia Millia Islamia (A Central University)\Desktop\plm9 project\breed-qikprop_1	breed-qikprop_1-out.maegz	1110
	OTAVA-FRAGMENT-LIBRARY-ligprep_1-.sdf:11333_+_OTAVA-FRAGMENT-LIBRARY-ligprep_1-.sdf:9254	37691	breed-qikprop_1-out.1111	2023-10-13 17:22:37	2023-10-13 17:22:37			C:\Users\Haider Thaer\OneDrive - Jamia Millia Islamia (A Central University)\Desktop\plm9 project\breed-qikprop_1	breed-qikprop_1-out.maegz	1111
	OTAVA-FRAGMENT-LIBRARY-ligprep_1-.sdf:11333_+_OTAVA-FRAGMENT-LIBRARY-ligprep_1-.sdf:9254	37692	breed-qikprop_1-out.1112	2023-10-13 17:22:37	2023-10-13 17:22:37			C:\Users\Haider Thaer\OneDrive - Jamia Millia Islamia (A Central University)\Desktop\plm9 project\breed-qikprop_1	breed-qikprop_1-out.maegz	1112
	OTAVA-FRAGMENT-LIBRARY-ligprep_1-.sdf:11333_+_OTAVA-FRAGMENT-LIBRARY-ligprep_1-.sdf:9254	37693	breed-qikprop_1-out.1113	2023-10-13 17:22:37	2023-10-13 17:22:37			C:\Users\Haider Thaer\OneDrive - Jamia Millia Islamia (A Central University)\Desktop\plm9 project\breed-qikprop_1	breed-qikprop_1-out.maegz	1113
	OTAVA-FRAGMENT-LIBRARY-ligprep_1-.sdf:11333_+_OTAVA-FRAGMENT-LIBRARY-ligprep_1-.sdf:9254	37694	breed-qikprop_1-out.1114	2023-10-13 17:22:37	2023-10-13 17:22:37			C:\Users\Haider Thaer\OneDrive - Jamia Millia Islamia (A Central University)\Desktop\plm9 project\breed-qikprop_1	breed-qikprop_1-out.maegz	1114
	OTAVA-FRAGMENT-LIBRARY-ligprep_1-.sdf:9254_+_OTAVA-FRAGMENT-LIBRARY-ligprep_1-.sdf:11333	37695	breed-qikprop_1-out.1115	2023-10-13 17:22:37	2023-10-13 17:22:37			C:\Users\Haider Thaer\OneDrive - Jamia Millia Islamia (A Central University)\Desktop\plm9 project\breed-qikprop_1	breed-qikprop_1-out.maegz	1115
	OTAVA-FRAGMENT-LIBRARY-ligprep_1-.sdf:9254_+_OTAVA-FRAGMENT-LIBRARY-ligprep_1-.sdf:11333	37696	breed-qikprop_1-out.1116	2023-10-13 17:22:37	2023-10-13 17:22:37			C:\Users\Haider Thaer\OneDrive - Jamia Millia Islamia (A Central University)\Desktop\plm9 project\breed-qikprop_1	breed-qikprop_1-out.maegz	1116
	OTAVA-FRAGMENT-LIBRARY-ligprep_1-.sdf:9254_+_OTAVA-FRAGMENT-LIBRARY-ligprep_1-.sdf:11333	37697	breed-qikprop_1-out.1117	2023-10-13 17:22:37	2023-10-13 17:22:37			C:\Users\Haider Thaer\OneDrive - Jamia Millia Islamia (A Central University)\Desktop\plm9 project\breed-qikprop_1	breed-qikprop_1-out.maegz	1117
	OTAVA-FRAGMENT-LIBRARY-ligprep_1-.sdf:11333_+_OTAVA-FRAGMENT-LIBRARY-ligprep_1-.sdf:10976	37698	breed-qikprop_1-out.1118	2023-10-13 17:22:37	2023-10-13 17:22:37			C:\Users\Haider Thaer\OneDrive - Jamia Millia Islamia (A Central University)\Desktop\plm9 project\breed-qikprop_1	breed-qikprop_1-out.maegz	1118
	OTAVA-FRAGMENT-LIBRARY-ligprep_1-.sdf:11333_+_OTAVA-FRAGMENT-LIBRARY-ligprep_1-.sdf:10976	37699	breed-qikprop_1-out.1119	2023-10-13 17:22:37	2023-10-13 17:22:37			C:\Users\Haider Thaer\OneDrive - Jamia Millia Islamia (A Central University)\Desktop\plm9 project\breed-qikprop_1	breed-qikprop_1-out.maegz	1119
	OTAVA-FRAGMENT-LIBRARY-ligprep_1-.sdf:10976_+_OTAVA-FRAGMENT-LIBRARY-ligprep_1-.sdf:11333	37700	breed-qikprop_1-out.1120	2023-10-13 17:22:37	2023-10-13 17:22:37			C:\Users\Haider Thaer\OneDrive - Jamia Millia Islamia (A Central University)\Desktop\plm9 project\breed-qikprop_1	breed-qikprop_1-out.maegz	1120
	OTAVA-FRAGMENT-LIBRARY-ligprep_1-.sdf:10976_+_OTAVA-FRAGMENT-LIBRARY-ligprep_1-.sdf:11333	37701	breed-qikprop_1-out.1121	2023-10-13 17:22:37	2023-10-13 17:22:37			C:\Users\Haider Thaer\OneDrive - Jamia Millia Islamia (A Central University)\Desktop\plm9 project\breed-qikprop_1	breed-qikprop_1-out.maegz	1121
	OTAVA-FRAGMENT-LIBRARY-ligprep_1-.sdf:11333_+_OTAVA-FRAGMENT-LIBRARY-ligprep_1-.sdf:9430	37702	breed-qikprop_1-out.1122	2023-10-13 17:22:37	2023-10-13 17:22:37			C:\Users\Haider Thaer\OneDrive - Jamia Millia Islamia (A Central University)\Desktop\plm9 project\breed-qikprop_1	breed-qikprop_1-out.maegz	1122
	OTAVA-FRAGMENT-LIBRARY-ligprep_1-.sdf:11333_+_OTAVA-FRAGMENT-LIBRARY-ligprep_1-.sdf:9430	37703	breed-qikprop_1-out.1123	2023-10-13 17:22:37	2023-10-13 17:22:37			C:\Users\Haider Thaer\OneDrive - Jamia Millia Islamia (A Central University)\Desktop\plm9 project\breed-qikprop_1	breed-qikprop_1-out.maegz	1123
	OTAVA-FRAGMENT-LIBRARY-ligprep_1-.sdf:11333_+_OTAVA-FRAGMENT-LIBRARY-ligprep_1-.sdf:9430	37704	breed-qikprop_1-out.1124	2023-10-13 17:22:37	2023-10-13 17:22:37			C:\Users\Haider Thaer\OneDrive - Jamia Millia Islamia (A Central University)\Desktop\plm9 project\breed-qikprop_1	breed-qikprop_1-out.maegz	1124
	OTAVA-FRAGMENT-LIBRARY-ligprep_1-.sdf:11333_+_OTAVA-FRAGMENT-LIBRARY-ligprep_1-.sdf:9430	37705	breed-qikprop_1-out.1125	2023-10-13 17:22:37	2023-10-13 17:22:37			C:\Users\Haider Thaer\OneDrive - Jamia Millia Islamia (A Central University)\Desktop\plm9 project\breed-qikprop_1	breed-qikprop_1-out.maegz	1125
	OTAVA-FRAGMENT-LIBRARY-ligprep_1-.sdf:9430_+_OTAVA-FRAGMENT-LIBRARY-ligprep_1-.sdf:11333	37706	breed-qikprop_1-out.1126	2023-10-13 17:22:37	2023-10-13 17:22:37			C:\Users\Haider Thaer\OneDrive - Jamia Millia Islamia (A Central University)\Desktop\plm9 project\breed-qikprop_1	breed-qikprop_1-out.maegz	1126
	OTAVA-FRAGMENT-LIBRARY-ligprep_1-.sdf:9430_+_OTAVA-FRAGMENT-LIBRARY-ligprep_1-.sdf:11333	37707	breed-qikprop_1-out.1127	2023-10-13 17:22:37	2023-10-13 17:22:37			C:\Users\Haider Thaer\OneDrive - Jamia Millia Islamia (A Central University)\Desktop\plm9 project\breed-qikprop_1	breed-qikprop_1-out.maegz	1127
	OTAVA-FRAGMENT-LIBRARY-ligprep_1-.sdf:11333_+_OTAVA-FRAGMENT-LIBRARY-ligprep_1-.sdf:9111	37708	breed-qikprop_1-out.1128	2023-10-13 17:22:37	2023-10-13 17:22:37			C:\Users\Haider Thaer\OneDrive - Jamia Millia Islamia (A Central University)\Desktop\plm9 project\breed-qikprop_1	breed-qikprop_1-out.maegz	1128
	OTAVA-FRAGMENT-LIBRARY-ligprep_1-.sdf:11333_+_OTAVA-FRAGMENT-LIBRARY-ligprep_1-.sdf:9111	37709	breed-qikprop_1-out.1129	2023-10-13 17:22:37	2023-10-13 17:22:37			C:\Users\Haider Thaer\OneDrive - Jamia Millia Islamia (A Central University)\Desktop\plm9 project\breed-qikprop_1	breed-qikprop_1-out.maegz	1129
	OTAVA-FRAGMENT-LIBRARY-ligprep_1-.sdf:11333_+_OTAVA-FRAGMENT-LIBRARY-ligprep_1-.sdf:9111	37710	breed-qikprop_1-out.1130	2023-10-13 17:22:37	2023-10-13 17:22:37			C:\Users\Haider Thaer\OneDrive - Jamia Millia Islamia (A Central University)\Desktop\plm9 project\breed-qikprop_1	breed-qikprop_1-out.maegz	1130
	OTAVA-FRAGMENT-LIBRARY-ligprep_1-.sdf:11333_+_OTAVA-FRAGMENT-LIBRARY-ligprep_1-.sdf:4693	37711	breed-qikprop_1-out.1131	2023-10-13 17:22:37	2023-10-13 17:22:37			C:\Users\Haider Thaer\OneDrive - Jamia Millia Islamia (A Central University)\Desktop\plm9 project\breed-qikprop_1	breed-qikprop_1-out.maegz	1131
	OTAVA-FRAGMENT-LIBRARY-ligprep_1-.sdf:11333_+_OTAVA-FRAGMENT-LIBRARY-ligprep_1-.sdf:4693	37712	breed-qikprop_1-out.1132	2023-10-13 17:22:37	2023-10-13 17:22:37			C:\Users\Haider Thaer\OneDrive - Jamia Millia Islamia (A Central University)\Desktop\plm9 project\breed-qikprop_1	breed-qikprop_1-out.maegz	1132
	OTAVA-FRAGMENT-LIBRARY-ligprep_1-.sdf:11333_+_OTAVA-FRAGMENT-LIBRARY-ligprep_1-.sdf:4693	37713	breed-qikprop_1-out.1133	2023-10-13 17:22:37	2023-10-13 17:22:37			C:\Users\Haider Thaer\OneDrive - Jamia Millia Islamia (A Central University)\Desktop\plm9 project\breed-qikprop_1	breed-qikprop_1-out.maegz	1133
	OTAVA-FRAGMENT-LIBRARY-ligprep_1-.sdf:11333_+_OTAVA-FRAGMENT-LIBRARY-ligprep_1-.sdf:4693	37714	breed-qikprop_1-out.1134	2023-10-13 17:22:37	2023-10-13 17:22:37			C:\Users\Haider Thaer\OneDrive - Jamia Millia Islamia (A Central University)\Desktop\plm9 project\breed-qikprop_1	breed-qikprop_1-out.maegz	1134
	OTAVA-FRAGMENT-LIBRARY-ligprep_1-.sdf:4693_+_OTAVA-FRAGMENT-LIBRARY-ligprep_1-.sdf:11333	37715	breed-qikprop_1-out.1135	2023-10-13 17:22:37	2023-10-13 17:22:37			C:\Users\Haider Thaer\OneDrive - Jamia Millia Islamia (A Central University)\Desktop\plm9 project\breed-qikprop_1	breed-qikprop_1-out.maegz	1135
	OTAVA-FRAGMENT-LIBRARY-ligprep_1-.sdf:11333_+_OTAVA-FRAGMENT-LIBRARY-ligprep_1-.sdf:10971	37716	breed-qikprop_1-out.1136	2023-10-13 17:22:37	2023-10-13 17:22:37			C:\Users\Haider Thaer\OneDrive - Jamia Millia Islamia (A Central University)\Desktop\plm9 project\breed-qikprop_1	breed-qikprop_1-out.maegz	1136
	OTAVA-FRAGMENT-LIBRARY-ligprep_1-.sdf:11333_+_OTAVA-FRAGMENT-LIBRARY-ligprep_1-.sdf:10971	37717	breed-qikprop_1-out.1137	2023-10-13 17:22:37	2023-10-13 17:22:37			C:\Users\Haider Thaer\OneDrive - Jamia Millia Islamia (A Central University)\Desktop\plm9 project\breed-qikprop_1	breed-qikprop_1-out.maegz	1137
	OTAVA-FRAGMENT-LIBRARY-ligprep_1-.sdf:11333_+_OTAVA-FRAGMENT-LIBRARY-ligprep_1-.sdf:3367	37718	breed-qikprop_1-out.1138	2023-10-13 17:22:37	2023-10-13 17:22:37			C:\Users\Haider Thaer\OneDrive - Jamia Millia Islamia (A Central University)\Desktop\plm9 project\breed-qikprop_1	breed-qikprop_1-out.maegz	1138
	OTAVA-FRAGMENT-LIBRARY-ligprep_1-.sdf:11333_+_OTAVA-FRAGMENT-LIBRARY-ligprep_1-.sdf:3367	37719	breed-qikprop_1-out.1139	2023-10-13 17:22:37	2023-10-13 17:22:37			C:\Users\Haider Thaer\OneDrive - Jamia Millia Islamia (A Central University)\Desktop\plm9 project\breed-qikprop_1	breed-qikprop_1-out.maegz	1139
	OTAVA-FRAGMENT-LIBRARY-ligprep_1-.sdf:11333_+_OTAVA-FRAGMENT-LIBRARY-ligprep_1-.sdf:3367	37720	breed-qikprop_1-out.1140	2023-10-13 17:22:37	2023-10-13 17:22:37			C:\Users\Haider Thaer\OneDrive - Jamia Millia Islamia (A Central University)\Desktop\plm9 project\breed-qikprop_1	breed-qikprop_1-out.maegz	1140
	OTAVA-FRAGMENT-LIBRARY-ligprep_1-.sdf:11333_+_OTAVA-FRAGMENT-LIBRARY-ligprep_1-.sdf:5417	37721	breed-qikprop_1-out.1141	2023-10-13 17:22:37	2023-10-13 17:22:37			C:\Users\Haider Thaer\OneDrive - Jamia Millia Islamia (A Central University)\Desktop\plm9 project\breed-qikprop_1	breed-qikprop_1-out.maegz	1141
	OTAVA-FRAGMENT-LIBRARY-ligprep_1-.sdf:11333_+_OTAVA-FRAGMENT-LIBRARY-ligprep_1-.sdf:5417	37722	breed-qikprop_1-out.1142	2023-10-13 17:22:37	2023-10-13 17:22:37			C:\Users\Haider Thaer\OneDrive - Jamia Millia Islamia (A Central University)\Desktop\plm9 project\breed-qikprop_1	breed-qikprop_1-out.maegz	1142
	OTAVA-FRAGMENT-LIBRARY-ligprep_1-.sdf:11333_+_OTAVA-FRAGMENT-LIBRARY-ligprep_1-.sdf:7857	37723	breed-qikprop_1-out.1143	2023-10-13 17:22:37	2023-10-13 17:22:37			C:\Users\Haider Thaer\OneDrive - Jamia Millia Islamia (A Central University)\Desktop\plm9 project\breed-qikprop_1	breed-qikprop_1-out.maegz	1143
	OTAVA-FRAGMENT-LIBRARY-ligprep_1-.sdf:11333_+_OTAVA-FRAGMENT-LIBRARY-ligprep_1-.sdf:7857	37724	breed-qikprop_1-out.1144	2023-10-13 17:22:37	2023-10-13 17:22:37			C:\Users\Haider Thaer\OneDrive - Jamia Millia Islamia (A Central University)\Desktop\plm9 project\breed-qikprop_1	breed-qikprop_1-out.maegz	1144
	OTAVA-FRAGMENT-LIBRARY-ligprep_1-.sdf:7857_+_OTAVA-FRAGMENT-LIBRARY-ligprep_1-.sdf:11333	37725	breed-qikprop_1-out.1145	2023-10-13 17:22:37	2023-10-13 17:22:37			C:\Users\Haider Thaer\OneDrive - Jamia Millia Islamia (A Central University)\Desktop\plm9 project\breed-qikprop_1	breed-qikprop_1-out.maegz	1145
	OTAVA-FRAGMENT-LIBRARY-ligprep_1-.sdf:11333_+_OTAVA-FRAGMENT-LIBRARY-ligprep_1-.sdf:8338	37726	breed-qikprop_1-out.1146	2023-10-13 17:22:37	2023-10-13 17:22:37			C:\Users\Haider Thaer\OneDrive - Jamia Millia Islamia (A Central University)\Desktop\plm9 project\breed-qikprop_1	breed-qikprop_1-out.maegz	1146
	OTAVA-FRAGMENT-LIBRARY-ligprep_1-.sdf:11333_+_OTAVA-FRAGMENT-LIBRARY-ligprep_1-.sdf:8338	37727	breed-qikprop_1-out.1147	2023-10-13 17:22:37	2023-10-13 17:22:37			C:\Users\Haider Thaer\OneDrive - Jamia Millia Islamia (A Central University)\Desktop\plm9 project\breed-qikprop_1	breed-qikprop_1-out.maegz	1147
	OTAVA-FRAGMENT-LIBRARY-ligprep_1-.sdf:8338_+_OTAVA-FRAGMENT-LIBRARY-ligprep_1-.sdf:11333	37728	breed-qikprop_1-out.1148	2023-10-13 17:22:37	2023-10-13 17:22:37			C:\Users\Haider Thaer\OneDrive - Jamia Millia Islamia (A Central University)\Desktop\plm9 project\breed-qikprop_1	breed-qikprop_1-out.maegz	1148
	OTAVA-FRAGMENT-LIBRARY-ligprep_1-.sdf:11333_+_OTAVA-FRAGMENT-LIBRARY-ligprep_1-.sdf:4654	37729	breed-qikprop_1-out.1149	2023-10-13 17:22:37	2023-10-13 17:22:37			C:\Users\Haider Thaer\OneDrive - Jamia Millia Islamia (A Central University)\Desktop\plm9 project\breed-qikprop_1	breed-qikprop_1-out.maegz	1149
	OTAVA-FRAGMENT-LIBRARY-ligprep_1-.sdf:11333_+_OTAVA-FRAGMENT-LIBRARY-ligprep_1-.sdf:4654	37730	breed-qikprop_1-out.1150	2023-10-13 17:22:37	2023-10-13 17:22:37			C:\Users\Haider Thaer\OneDrive - Jamia Millia Islamia (A Central University)\Desktop\plm9 project\breed-qikprop_1	breed-qikprop_1-out.maegz	1150
	OTAVA-FRAGMENT-LIBRARY-ligprep_1-.sdf:4654_+_OTAVA-FRAGMENT-LIBRARY-ligprep_1-.sdf:11333	37731	breed-qikprop_1-out.1151	2023-10-13 17:22:37	2023-10-13 17:22:37			C:\Users\Haider Thaer\OneDrive - Jamia Millia Islamia (A Central University)\Desktop\plm9 project\breed-qikprop_1	breed-qikprop_1-out.maegz	1151
	OTAVA-FRAGMENT-LIBRARY-ligprep_1-.sdf:8973_+_OTAVA-FRAGMENT-LIBRARY-ligprep_1-.sdf:11333	37732	breed-qikprop_1-out.1152	2023-10-13 17:22:37	2023-10-13 17:22:37			C:\Users\Haider Thaer\OneDrive - Jamia Millia Islamia (A Central University)\Desktop\plm9 project\breed-qikprop_1	breed-qikprop_1-out.maegz	1152
	OTAVA-FRAGMENT-LIBRARY-ligprep_1-.sdf:8973_+_OTAVA-FRAGMENT-LIBRARY-ligprep_1-.sdf:11333	37733	breed-qikprop_1-out.1153	2023-10-13 17:22:37	2023-10-13 17:22:37			C:\Users\Haider Thaer\OneDrive - Jamia Millia Islamia (A Central University)\Desktop\plm9 project\breed-qikprop_1	breed-qikprop_1-out.maegz	1153
	OTAVA-FRAGMENT-LIBRARY-ligprep_1-.sdf:11333_+_OTAVA-FRAGMENT-LIBRARY-ligprep_1-.sdf:9991	37734	breed-qikprop_1-out.1154	2023-10-13 17:22:37	2023-10-13 17:22:37			C:\Users\Haider Thaer\OneDrive - Jamia Millia Islamia (A Central University)\Desktop\plm9 project\breed-qikprop_1	breed-qikprop_1-out.maegz	1154
	OTAVA-FRAGMENT-LIBRARY-ligprep_1-.sdf:11333_+_OTAVA-FRAGMENT-LIBRARY-ligprep_1-.sdf:9991	37735	breed-qikprop_1-out.1155	2023-10-13 17:22:37	2023-10-13 17:22:37			C:\Users\Haider Thaer\OneDrive - Jamia Millia Islamia (A Central University)\Desktop\plm9 project\breed-qikprop_1	breed-qikprop_1-out.maegz	1155
	OTAVA-FRAGMENT-LIBRARY-ligprep_1-.sdf:9991_+_OTAVA-FRAGMENT-LIBRARY-ligprep_1-.sdf:11333	37736	breed-qikprop_1-out.1156	2023-10-13 17:22:37	2023-10-13 17:22:37			C:\Users\Haider Thaer\OneDrive - Jamia Millia Islamia (A Central University)\Desktop\plm9 project\breed-qikprop_1	breed-qikprop_1-out.maegz	1156
	OTAVA-FRAGMENT-LIBRARY-ligprep_1-.sdf:4879_+_OTAVA-FRAGMENT-LIBRARY-ligprep_1-.sdf:11333	37737	breed-qikprop_1-out.1157	2023-10-13 17:22:37	2023-10-13 17:22:37			C:\Users\Haider Thaer\OneDrive - Jamia Millia Islamia (A Central University)\Desktop\plm9 project\breed-qikprop_1	breed-qikprop_1-out.maegz	1157
	OTAVA-FRAGMENT-LIBRARY-ligprep_1-.sdf:4879_+_OTAVA-FRAGMENT-LIBRARY-ligprep_1-.sdf:11333	37738	breed-qikprop_1-out.1158	2023-10-13 17:22:37	2023-10-13 17:22:37			C:\Users\Haider Thaer\OneDrive - Jamia Millia Islamia (A Central University)\Desktop\plm9 project\breed-qikprop_1	breed-qikprop_1-out.maegz	1158
	OTAVA-FRAGMENT-LIBRARY-ligprep_1-.sdf:4105_+_OTAVA-FRAGMENT-LIBRARY-ligprep_1-.sdf:11333	37739	breed-qikprop_1-out.1159	2023-10-13 17:22:37	2023-10-13 17:22:37			C:\Users\Haider Thaer\OneDrive - Jamia Millia Islamia (A Central University)\Desktop\plm9 project\breed-qikprop_1	breed-qikprop_1-out.maegz	1159
	OTAVA-FRAGMENT-LIBRARY-ligprep_1-.sdf:4105_+_OTAVA-FRAGMENT-LIBRARY-ligprep_1-.sdf:11333	37740	breed-qikprop_1-out.1160	2023-10-13 17:22:37	2023-10-13 17:22:37			C:\Users\Haider Thaer\OneDrive - Jamia Millia Islamia (A Central University)\Desktop\plm9 project\breed-qikprop_1	breed-qikprop_1-out.maegz	1160
	OTAVA-FRAGMENT-LIBRARY-ligprep_1-.sdf:11333_+_OTAVA-FRAGMENT-LIBRARY-ligprep_1-.sdf:1924	37741	breed-qikprop_1-out.1161	2023-10-13 17:22:37	2023-10-13 17:22:37			C:\Users\Haider Thaer\OneDrive - Jamia Millia Islamia (A Central University)\Desktop\plm9 project\breed-qikprop_1	breed-qikprop_1-out.maegz	1161
	OTAVA-FRAGMENT-LIBRARY-ligprep_1-.sdf:11333_+_OTAVA-FRAGMENT-LIBRARY-ligprep_1-.sdf:1924	37742	breed-qikprop_1-out.1162	2023-10-13 17:22:37	2023-10-13 17:22:37			C:\Users\Haider Thaer\OneDrive - Jamia Millia Islamia (A Central University)\Desktop\plm9 project\breed-qikprop_1	breed-qikprop_1-out.maegz	1162
	OTAVA-FRAGMENT-LIBRARY-ligprep_1-.sdf:11333_+_OTAVA-FRAGMENT-LIBRARY-ligprep_1-.sdf:1011	37743	breed-qikprop_1-out.1163	2023-10-13 17:22:37	2023-10-13 17:22:37			C:\Users\Haider Thaer\OneDrive - Jamia Millia Islamia (A Central University)\Desktop\plm9 project\breed-qikprop_1	breed-qikprop_1-out.maegz	1163
	OTAVA-FRAGMENT-LIBRARY-ligprep_1-.sdf:11333_+_OTAVA-FRAGMENT-LIBRARY-ligprep_1-.sdf:1011	37744	breed-qikprop_1-out.1164	2023-10-13 17:22:37	2023-10-13 17:22:37			C:\Users\Haider Thaer\OneDrive - Jamia Millia Islamia (A Central University)\Desktop\plm9 project\breed-qikprop_1	breed-qikprop_1-out.maegz	1164
	OTAVA-FRAGMENT-LIBRARY-ligprep_1-.sdf:11333_+_OTAVA-FRAGMENT-LIBRARY-ligprep_1-.sdf:3068	37745	breed-qikprop_1-out.1165	2023-10-13 17:22:37	2023-10-13 17:22:37			C:\Users\Haider Thaer\OneDrive - Jamia Millia Islamia (A Central University)\Desktop\plm9 project\breed-qikprop_1	breed-qikprop_1-out.maegz	1165
	OTAVA-FRAGMENT-LIBRARY-ligprep_1-.sdf:11333_+_OTAVA-FRAGMENT-LIBRARY-ligprep_1-.sdf:3068	37746	breed-qikprop_1-out.1166	2023-10-13 17:22:37	2023-10-13 17:22:37			C:\Users\Haider Thaer\OneDrive - Jamia Millia Islamia (A Central University)\Desktop\plm9 project\breed-qikprop_1	breed-qikprop_1-out.maegz	1166
	OTAVA-FRAGMENT-LIBRARY-ligprep_1-.sdf:3068_+_OTAVA-FRAGMENT-LIBRARY-ligprep_1-.sdf:11333	37747	breed-qikprop_1-out.1167	2023-10-13 17:22:37	2023-10-13 17:22:37			C:\Users\Haider Thaer\OneDrive - Jamia Millia Islamia (A Central University)\Desktop\plm9 project\breed-qikprop_1	breed-qikprop_1-out.maegz	1167
	OTAVA-FRAGMENT-LIBRARY-ligprep_1-.sdf:11333_+_OTAVA-FRAGMENT-LIBRARY-ligprep_1-.sdf:9259	37748	breed-qikprop_1-out.1168	2023-10-13 17:22:37	2023-10-13 17:22:37			C:\Users\Haider Thaer\OneDrive - Jamia Millia Islamia (A Central University)\Desktop\plm9 project\breed-qikprop_1	breed-qikprop_1-out.maegz	1168
	OTAVA-FRAGMENT-LIBRARY-ligprep_1-.sdf:11333_+_OTAVA-FRAGMENT-LIBRARY-ligprep_1-.sdf:9259	37749	breed-qikprop_1-out.1169	2023-10-13 17:22:37	2023-10-13 17:22:37			C:\Users\Haider Thaer\OneDrive - Jamia Millia Islamia (A Central University)\Desktop\plm9 project\breed-qikprop_1	breed-qikprop_1-out.maegz	1169
	OTAVA-FRAGMENT-LIBRARY-ligprep_1-.sdf:11333_+_OTAVA-FRAGMENT-LIBRARY-ligprep_1-.sdf:9259	37750	breed-qikprop_1-out.1170	2023-10-13 17:22:37	2023-10-13 17:22:37			C:\Users\Haider Thaer\OneDrive - Jamia Millia Islamia (A Central University)\Desktop\plm9 project\breed-qikprop_1	breed-qikprop_1-out.maegz	1170
	OTAVA-FRAGMENT-LIBRARY-ligprep_1-.sdf:11333_+_OTAVA-FRAGMENT-LIBRARY-ligprep_1-.sdf:9259	37751	breed-qikprop_1-out.1171	2023-10-13 17:22:37	2023-10-13 17:22:37			C:\Users\Haider Thaer\OneDrive - Jamia Millia Islamia (A Central University)\Desktop\plm9 project\breed-qikprop_1	breed-qikprop_1-out.maegz	1171
	OTAVA-FRAGMENT-LIBRARY-ligprep_1-.sdf:11333_+_OTAVA-FRAGMENT-LIBRARY-ligprep_1-.sdf:9259	37752	breed-qikprop_1-out.1172	2023-10-13 17:22:37	2023-10-13 17:22:37			C:\Users\Haider Thaer\OneDrive - Jamia Millia Islamia (A Central University)\Desktop\plm9 project\breed-qikprop_1	breed-qikprop_1-out.maegz	1172
	OTAVA-FRAGMENT-LIBRARY-ligprep_1-.sdf:9259_+_OTAVA-FRAGMENT-LIBRARY-ligprep_1-.sdf:11333	37753	breed-qikprop_1-out.1173	2023-10-13 17:22:37	2023-10-13 17:22:37			C:\Users\Haider Thaer\OneDrive - Jamia Millia Islamia (A Central University)\Desktop\plm9 project\breed-qikprop_1	breed-qikprop_1-out.maegz	1173
	OTAVA-FRAGMENT-LIBRARY-ligprep_1-.sdf:2470_+_OTAVA-FRAGMENT-LIBRARY-ligprep_1-.sdf:11333	37754	breed-qikprop_1-out.1174	2023-10-13 17:22:37	2023-10-13 17:22:37			C:\Users\Haider Thaer\OneDrive - Jamia Millia Islamia (A Central University)\Desktop\plm9 project\breed-qikprop_1	breed-qikprop_1-out.maegz	1174
	OTAVA-FRAGMENT-LIBRARY-ligprep_1-.sdf:1712_+_OTAVA-FRAGMENT-LIBRARY-ligprep_1-.sdf:11333	37755	breed-qikprop_1-out.1175	2023-10-13 17:22:37	2023-10-13 17:22:37			C:\Users\Haider Thaer\OneDrive - Jamia Millia Islamia (A Central University)\Desktop\plm9 project\breed-qikprop_1	breed-qikprop_1-out.maegz	1175
	OTAVA-FRAGMENT-LIBRARY-ligprep_1-.sdf:1712_+_OTAVA-FRAGMENT-LIBRARY-ligprep_1-.sdf:11333	37756	breed-qikprop_1-out.1176	2023-10-13 17:22:37	2023-10-13 17:22:37			C:\Users\Haider Thaer\OneDrive - Jamia Millia Islamia (A Central University)\Desktop\plm9 project\breed-qikprop_1	breed-qikprop_1-out.maegz	1176
	OTAVA-FRAGMENT-LIBRARY-ligprep_1-.sdf:11333_+_OTAVA-FRAGMENT-LIBRARY-ligprep_1-.sdf:11602	37757	breed-qikprop_1-out.1177	2023-10-13 17:22:37	2023-10-13 17:22:37			C:\Users\Haider Thaer\OneDrive - Jamia Millia Islamia (A Central University)\Desktop\plm9 project\breed-qikprop_1	breed-qikprop_1-out.maegz	1177
	OTAVA-FRAGMENT-LIBRARY-ligprep_1-.sdf:11602_+_OTAVA-FRAGMENT-LIBRARY-ligprep_1-.sdf:11333	37758	breed-qikprop_1-out.1178	2023-10-13 17:22:37	2023-10-13 17:22:37			C:\Users\Haider Thaer\OneDrive - Jamia Millia Islamia (A Central University)\Desktop\plm9 project\breed-qikprop_1	breed-qikprop_1-out.maegz	1178
	OTAVA-FRAGMENT-LIBRARY-ligprep_1-.sdf:4609_+_OTAVA-FRAGMENT-LIBRARY-ligprep_1-.sdf:11333	37759	breed-qikprop_1-out.1179	2023-10-13 17:22:37	2023-10-13 17:22:37			C:\Users\Haider Thaer\OneDrive - Jamia Millia Islamia (A Central University)\Desktop\plm9 project\breed-qikprop_1	breed-qikprop_1-out.maegz	1179
	OTAVA-FRAGMENT-LIBRARY-ligprep_1-.sdf:4609_+_OTAVA-FRAGMENT-LIBRARY-ligprep_1-.sdf:11333	37760	breed-qikprop_1-out.1180	2023-10-13 17:22:37	2023-10-13 17:22:37			C:\Users\Haider Thaer\OneDrive - Jamia Millia Islamia (A Central University)\Desktop\plm9 project\breed-qikprop_1	breed-qikprop_1-out.maegz	1180
	OTAVA-FRAGMENT-LIBRARY-ligprep_1-.sdf:4609_+_OTAVA-FRAGMENT-LIBRARY-ligprep_1-.sdf:11333	37761	breed-qikprop_1-out.1181	2023-10-13 17:22:37	2023-10-13 17:22:37			C:\Users\Haider Thaer\OneDrive - Jamia Millia Islamia (A Central University)\Desktop\plm9 project\breed-qikprop_1	breed-qikprop_1-out.maegz	1181
	OTAVA-FRAGMENT-LIBRARY-ligprep_1-.sdf:4609_+_OTAVA-FRAGMENT-LIBRARY-ligprep_1-.sdf:11333	37762	breed-qikprop_1-out.1182	2023-10-13 17:22:37	2023-10-13 17:22:37			C:\Users\Haider Thaer\OneDrive - Jamia Millia Islamia (A Central University)\Desktop\plm9 project\breed-qikprop_1	breed-qikprop_1-out.maegz	1182
	OTAVA-FRAGMENT-LIBRARY-ligprep_1-.sdf:11333_+_OTAVA-FRAGMENT-LIBRARY-ligprep_1-.sdf:10177	37763	breed-qikprop_1-out.1183	2023-10-13 17:22:37	2023-10-13 17:22:37			C:\Users\Haider Thaer\OneDrive - Jamia Millia Islamia (A Central University)\Desktop\plm9 project\breed-qikprop_1	breed-qikprop_1-out.maegz	1183
	OTAVA-FRAGMENT-LIBRARY-ligprep_1-.sdf:11333_+_OTAVA-FRAGMENT-LIBRARY-ligprep_1-.sdf:10177	37764	breed-qikprop_1-out.1184	2023-10-13 17:22:37	2023-10-13 17:22:37			C:\Users\Haider Thaer\OneDrive - Jamia Millia Islamia (A Central University)\Desktop\plm9 project\breed-qikprop_1	breed-qikprop_1-out.maegz	1184
	OTAVA-FRAGMENT-LIBRARY-ligprep_1-.sdf:10177_+_OTAVA-FRAGMENT-LIBRARY-ligprep_1-.sdf:11333	37765	breed-qikprop_1-out.1185	2023-10-13 17:22:37	2023-10-13 17:22:37			C:\Users\Haider Thaer\OneDrive - Jamia Millia Islamia (A Central University)\Desktop\plm9 project\breed-qikprop_1	breed-qikprop_1-out.maegz	1185
	OTAVA-FRAGMENT-LIBRARY-ligprep_1-.sdf:8934_+_OTAVA-FRAGMENT-LIBRARY-ligprep_1-.sdf:11333	37766	breed-qikprop_1-out.1186	2023-10-13 17:22:37	2023-10-13 17:22:37			C:\Users\Haider Thaer\OneDrive - Jamia Millia Islamia (A Central University)\Desktop\plm9 project\breed-qikprop_1	breed-qikprop_1-out.maegz	1186
	OTAVA-FRAGMENT-LIBRARY-ligprep_1-.sdf:8934_+_OTAVA-FRAGMENT-LIBRARY-ligprep_1-.sdf:11333	37767	breed-qikprop_1-out.1187	2023-10-13 17:22:37	2023-10-13 17:22:37			C:\Users\Haider Thaer\OneDrive - Jamia Millia Islamia (A Central University)\Desktop\plm9 project\breed-qikprop_1	breed-qikprop_1-out.maegz	1187
	OTAVA-FRAGMENT-LIBRARY-ligprep_1-.sdf:8934_+_OTAVA-FRAGMENT-LIBRARY-ligprep_1-.sdf:11333	37768	breed-qikprop_1-out.1188	2023-10-13 17:22:37	2023-10-13 17:22:37			C:\Users\Haider Thaer\OneDrive - Jamia Millia Islamia (A Central University)\Desktop\plm9 project\breed-qikprop_1	breed-qikprop_1-out.maegz	1188
	OTAVA-FRAGMENT-LIBRARY-ligprep_1-.sdf:9481_+_OTAVA-FRAGMENT-LIBRARY-ligprep_1-.sdf:9229	37769	breed-qikprop_1-out.1189	2023-10-13 17:22:37	2023-10-13 17:22:37			C:\Users\Haider Thaer\OneDrive - Jamia Millia Islamia (A Central University)\Desktop\plm9 project\breed-qikprop_1	breed-qikprop_1-out.maegz	1189
	OTAVA-FRAGMENT-LIBRARY-ligprep_1-.sdf:3843_+_OTAVA-FRAGMENT-LIBRARY-ligprep_1-.sdf:9229	37770	breed-qikprop_1-out.1190	2023-10-13 17:22:37	2023-10-13 17:22:37			C:\Users\Haider Thaer\OneDrive - Jamia Millia Islamia (A Central University)\Desktop\plm9 project\breed-qikprop_1	breed-qikprop_1-out.maegz	1190
	OTAVA-FRAGMENT-LIBRARY-ligprep_1-.sdf:9229_+_OTAVA-FRAGMENT-LIBRARY-ligprep_1-.sdf:1328	37771	breed-qikprop_1-out.1191	2023-10-13 17:22:37	2023-10-13 17:22:37			C:\Users\Haider Thaer\OneDrive - Jamia Millia Islamia (A Central University)\Desktop\plm9 project\breed-qikprop_1	breed-qikprop_1-out.maegz	1191
	OTAVA-FRAGMENT-LIBRARY-ligprep_1-.sdf:9229_+_OTAVA-FRAGMENT-LIBRARY-ligprep_1-.sdf:1328	37772	breed-qikprop_1-out.1192	2023-10-13 17:22:37	2023-10-13 17:22:37			C:\Users\Haider Thaer\OneDrive - Jamia Millia Islamia (A Central University)\Desktop\plm9 project\breed-qikprop_1	breed-qikprop_1-out.maegz	1192
	OTAVA-FRAGMENT-LIBRARY-ligprep_1-.sdf:9229_+_OTAVA-FRAGMENT-LIBRARY-ligprep_1-.sdf:1328	37773	breed-qikprop_1-out.1193	2023-10-13 17:22:37	2023-10-13 17:22:37			C:\Users\Haider Thaer\OneDrive - Jamia Millia Islamia (A Central University)\Desktop\plm9 project\breed-qikprop_1	breed-qikprop_1-out.maegz	1193
	OTAVA-FRAGMENT-LIBRARY-ligprep_1-.sdf:9229_+_OTAVA-FRAGMENT-LIBRARY-ligprep_1-.sdf:1328	37774	breed-qikprop_1-out.1194	2023-10-13 17:22:37	2023-10-13 17:22:37			C:\Users\Haider Thaer\OneDrive - Jamia Millia Islamia (A Central University)\Desktop\plm9 project\breed-qikprop_1	breed-qikprop_1-out.maegz	1194
	OTAVA-FRAGMENT-LIBRARY-ligprep_1-.sdf:1328_+_OTAVA-FRAGMENT-LIBRARY-ligprep_1-.sdf:9229	37775	breed-qikprop_1-out.1195	2023-10-13 17:22:37	2023-10-13 17:22:37			C:\Users\Haider Thaer\OneDrive - Jamia Millia Islamia (A Central University)\Desktop\plm9 project\breed-qikprop_1	breed-qikprop_1-out.maegz	1195
	OTAVA-FRAGMENT-LIBRARY-ligprep_1-.sdf:9229_+_OTAVA-FRAGMENT-LIBRARY-ligprep_1-.sdf:9992	37776	breed-qikprop_1-out.1196	2023-10-13 17:22:37	2023-10-13 17:22:37			C:\Users\Haider Thaer\OneDrive - Jamia Millia Islamia (A Central University)\Desktop\plm9 project\breed-qikprop_1	breed-qikprop_1-out.maegz	1196
	OTAVA-FRAGMENT-LIBRARY-ligprep_1-.sdf:9229_+_OTAVA-FRAGMENT-LIBRARY-ligprep_1-.sdf:9992	37777	breed-qikprop_1-out.1197	2023-10-13 17:22:37	2023-10-13 17:22:37			C:\Users\Haider Thaer\OneDrive - Jamia Millia Islamia (A Central University)\Desktop\plm9 project\breed-qikprop_1	breed-qikprop_1-out.maegz	1197
	OTAVA-FRAGMENT-LIBRARY-ligprep_1-.sdf:9229_+_OTAVA-FRAGMENT-LIBRARY-ligprep_1-.sdf:9992	37778	breed-qikprop_1-out.1198	2023-10-13 17:22:37	2023-10-13 17:22:37			C:\Users\Haider Thaer\OneDrive - Jamia Millia Islamia (A Central University)\Desktop\plm9 project\breed-qikprop_1	breed-qikprop_1-out.maegz	1198
	OTAVA-FRAGMENT-LIBRARY-ligprep_1-.sdf:9229_+_OTAVA-FRAGMENT-LIBRARY-ligprep_1-.sdf:11330	37779	breed-qikprop_1-out.1199	2023-10-13 17:22:37	2023-10-13 17:22:37			C:\Users\Haider Thaer\OneDrive - Jamia Millia Islamia (A Central University)\Desktop\plm9 project\breed-qikprop_1	breed-qikprop_1-out.maegz	1199
	OTAVA-FRAGMENT-LIBRARY-ligprep_1-.sdf:9229_+_OTAVA-FRAGMENT-LIBRARY-ligprep_1-.sdf:11330	37780	breed-qikprop_1-out.1200	2023-10-13 17:22:37	2023-10-13 17:22:37			C:\Users\Haider Thaer\OneDrive - Jamia Millia Islamia (A Central University)\Desktop\plm9 project\breed-qikprop_1	breed-qikprop_1-out.maegz	1200
	OTAVA-FRAGMENT-LIBRARY-ligprep_1-.sdf:2296_+_OTAVA-FRAGMENT-LIBRARY-ligprep_1-.sdf:9229	37781	breed-qikprop_1-out.1201	2023-10-13 17:22:37	2023-10-13 17:22:37			C:\Users\Haider Thaer\OneDrive - Jamia Millia Islamia (A Central University)\Desktop\plm9 project\breed-qikprop_1	breed-qikprop_1-out.maegz	1201
	OTAVA-FRAGMENT-LIBRARY-ligprep_1-.sdf:2296_+_OTAVA-FRAGMENT-LIBRARY-ligprep_1-.sdf:9229	37782	breed-qikprop_1-out.1202	2023-10-13 17:22:37	2023-10-13 17:22:37			C:\Users\Haider Thaer\OneDrive - Jamia Millia Islamia (A Central University)\Desktop\plm9 project\breed-qikprop_1	breed-qikprop_1-out.maegz	1202
	OTAVA-FRAGMENT-LIBRARY-ligprep_1-.sdf:9229_+_OTAVA-FRAGMENT-LIBRARY-ligprep_1-.sdf:11121	37783	breed-qikprop_1-out.1203	2023-10-13 17:22:37	2023-10-13 17:22:37			C:\Users\Haider Thaer\OneDrive - Jamia Millia Islamia (A Central University)\Desktop\plm9 project\breed-qikprop_1	breed-qikprop_1-out.maegz	1203
	OTAVA-FRAGMENT-LIBRARY-ligprep_1-.sdf:9229_+_OTAVA-FRAGMENT-LIBRARY-ligprep_1-.sdf:11121	37784	breed-qikprop_1-out.1204	2023-10-13 17:22:37	2023-10-13 17:22:37			C:\Users\Haider Thaer\OneDrive - Jamia Millia Islamia (A Central University)\Desktop\plm9 project\breed-qikprop_1	breed-qikprop_1-out.maegz	1204
	OTAVA-FRAGMENT-LIBRARY-ligprep_1-.sdf:10261_+_OTAVA-FRAGMENT-LIBRARY-ligprep_1-.sdf:9229	37785	breed-qikprop_1-out.1205	2023-10-13 17:22:37	2023-10-13 17:22:37			C:\Users\Haider Thaer\OneDrive - Jamia Millia Islamia (A Central University)\Desktop\plm9 project\breed-qikprop_1	breed-qikprop_1-out.maegz	1205
	OTAVA-FRAGMENT-LIBRARY-ligprep_1-.sdf:10261_+_OTAVA-FRAGMENT-LIBRARY-ligprep_1-.sdf:9229	37786	breed-qikprop_1-out.1206	2023-10-13 17:22:37	2023-10-13 17:22:37			C:\Users\Haider Thaer\OneDrive - Jamia Millia Islamia (A Central University)\Desktop\plm9 project\breed-qikprop_1	breed-qikprop_1-out.maegz	1206
	OTAVA-FRAGMENT-LIBRARY-ligprep_1-.sdf:10261_+_OTAVA-FRAGMENT-LIBRARY-ligprep_1-.sdf:9229	37787	breed-qikprop_1-out.1207	2023-10-13 17:22:37	2023-10-13 17:22:37			C:\Users\Haider Thaer\OneDrive - Jamia Millia Islamia (A Central University)\Desktop\plm9 project\breed-qikprop_1	breed-qikprop_1-out.maegz	1207
	OTAVA-FRAGMENT-LIBRARY-ligprep_1-.sdf:10261_+_OTAVA-FRAGMENT-LIBRARY-ligprep_1-.sdf:9229	37788	breed-qikprop_1-out.1208	2023-10-13 17:22:37	2023-10-13 17:22:37			C:\Users\Haider Thaer\OneDrive - Jamia Millia Islamia (A Central University)\Desktop\plm9 project\breed-qikprop_1	breed-qikprop_1-out.maegz	1208
	OTAVA-FRAGMENT-LIBRARY-ligprep_1-.sdf:10261_+_OTAVA-FRAGMENT-LIBRARY-ligprep_1-.sdf:9229	37789	breed-qikprop_1-out.1209	2023-10-13 17:22:37	2023-10-13 17:22:37			C:\Users\Haider Thaer\OneDrive - Jamia Millia Islamia (A Central University)\Desktop\plm9 project\breed-qikprop_1	breed-qikprop_1-out.maegz	1209
	OTAVA-FRAGMENT-LIBRARY-ligprep_1-.sdf:10261_+_OTAVA-FRAGMENT-LIBRARY-ligprep_1-.sdf:9229	37790	breed-qikprop_1-out.1210	2023-10-13 17:22:37	2023-10-13 17:22:37			C:\Users\Haider Thaer\OneDrive - Jamia Millia Islamia (A Central University)\Desktop\plm9 project\breed-qikprop_1	breed-qikprop_1-out.maegz	1210
	OTAVA-FRAGMENT-LIBRARY-ligprep_1-.sdf:2456_+_OTAVA-FRAGMENT-LIBRARY-ligprep_1-.sdf:9229	37791	breed-qikprop_1-out.1211	2023-10-13 17:22:37	2023-10-13 17:22:37			C:\Users\Haider Thaer\OneDrive - Jamia Millia Islamia (A Central University)\Desktop\plm9 project\breed-qikprop_1	breed-qikprop_1-out.maegz	1211
	OTAVA-FRAGMENT-LIBRARY-ligprep_1-.sdf:9229_+_OTAVA-FRAGMENT-LIBRARY-ligprep_1-.sdf:139	37792	breed-qikprop_1-out.1212	2023-10-13 17:22:37	2023-10-13 17:22:37			C:\Users\Haider Thaer\OneDrive - Jamia Millia Islamia (A Central University)\Desktop\plm9 project\breed-qikprop_1	breed-qikprop_1-out.maegz	1212
	OTAVA-FRAGMENT-LIBRARY-ligprep_1-.sdf:9229_+_OTAVA-FRAGMENT-LIBRARY-ligprep_1-.sdf:139	37793	breed-qikprop_1-out.1213	2023-10-13 17:22:37	2023-10-13 17:22:37			C:\Users\Haider Thaer\OneDrive - Jamia Millia Islamia (A Central University)\Desktop\plm9 project\breed-qikprop_1	breed-qikprop_1-out.maegz	1213
	OTAVA-FRAGMENT-LIBRARY-ligprep_1-.sdf:9229_+_OTAVA-FRAGMENT-LIBRARY-ligprep_1-.sdf:139	37794	breed-qikprop_1-out.1214	2023-10-13 17:22:37	2023-10-13 17:22:37			C:\Users\Haider Thaer\OneDrive - Jamia Millia Islamia (A Central University)\Desktop\plm9 project\breed-qikprop_1	breed-qikprop_1-out.maegz	1214
	OTAVA-FRAGMENT-LIBRARY-ligprep_1-.sdf:9229_+_OTAVA-FRAGMENT-LIBRARY-ligprep_1-.sdf:139	37795	breed-qikprop_1-out.1215	2023-10-13 17:22:37	2023-10-13 17:22:37			C:\Users\Haider Thaer\OneDrive - Jamia Millia Islamia (A Central University)\Desktop\plm9 project\breed-qikprop_1	breed-qikprop_1-out.maegz	1215
	OTAVA-FRAGMENT-LIBRARY-ligprep_1-.sdf:139_+_OTAVA-FRAGMENT-LIBRARY-ligprep_1-.sdf:9229	37796	breed-qikprop_1-out.1216	2023-10-13 17:22:37	2023-10-13 17:22:37			C:\Users\Haider Thaer\OneDrive - Jamia Millia Islamia (A Central University)\Desktop\plm9 project\breed-qikprop_1	breed-qikprop_1-out.maegz	1216
	OTAVA-FRAGMENT-LIBRARY-ligprep_1-.sdf:139_+_OTAVA-FRAGMENT-LIBRARY-ligprep_1-.sdf:9229	37797	breed-qikprop_1-out.1217	2023-10-13 17:22:37	2023-10-13 17:22:37			C:\Users\Haider Thaer\OneDrive - Jamia Millia Islamia (A Central University)\Desktop\plm9 project\breed-qikprop_1	breed-qikprop_1-out.maegz	1217
	OTAVA-FRAGMENT-LIBRARY-ligprep_1-.sdf:9229_+_OTAVA-FRAGMENT-LIBRARY-ligprep_1-.sdf:4440	37798	breed-qikprop_1-out.1218	2023-10-13 17:22:37	2023-10-13 17:22:37			C:\Users\Haider Thaer\OneDrive - Jamia Millia Islamia (A Central University)\Desktop\plm9 project\breed-qikprop_1	breed-qikprop_1-out.maegz	1218
	OTAVA-FRAGMENT-LIBRARY-ligprep_1-.sdf:9229_+_OTAVA-FRAGMENT-LIBRARY-ligprep_1-.sdf:4440	37799	breed-qikprop_1-out.1219	2023-10-13 17:22:37	2023-10-13 17:22:37			C:\Users\Haider Thaer\OneDrive - Jamia Millia Islamia (A Central University)\Desktop\plm9 project\breed-qikprop_1	breed-qikprop_1-out.maegz	1219
	OTAVA-FRAGMENT-LIBRARY-ligprep_1-.sdf:9229_+_OTAVA-FRAGMENT-LIBRARY-ligprep_1-.sdf:4440	37800	breed-qikprop_1-out.1220	2023-10-13 17:22:37	2023-10-13 17:22:37			C:\Users\Haider Thaer\OneDrive - Jamia Millia Islamia (A Central University)\Desktop\plm9 project\breed-qikprop_1	breed-qikprop_1-out.maegz	1220
	OTAVA-FRAGMENT-LIBRARY-ligprep_1-.sdf:9229_+_OTAVA-FRAGMENT-LIBRARY-ligprep_1-.sdf:4440	37801	breed-qikprop_1-out.1221	2023-10-13 17:22:37	2023-10-13 17:22:37			C:\Users\Haider Thaer\OneDrive - Jamia Millia Islamia (A Central University)\Desktop\plm9 project\breed-qikprop_1	breed-qikprop_1-out.maegz	1221
	OTAVA-FRAGMENT-LIBRARY-ligprep_1-.sdf:4440_+_OTAVA-FRAGMENT-LIBRARY-ligprep_1-.sdf:9229	37802	breed-qikprop_1-out.1222	2023-10-13 17:22:37	2023-10-13 17:22:37			C:\Users\Haider Thaer\OneDrive - Jamia Millia Islamia (A Central University)\Desktop\plm9 project\breed-qikprop_1	breed-qikprop_1-out.maegz	1222
	OTAVA-FRAGMENT-LIBRARY-ligprep_1-.sdf:4440_+_OTAVA-FRAGMENT-LIBRARY-ligprep_1-.sdf:9229	37803	breed-qikprop_1-out.1223	2023-10-13 17:22:37	2023-10-13 17:22:37			C:\Users\Haider Thaer\OneDrive - Jamia Millia Islamia (A Central University)\Desktop\plm9 project\breed-qikprop_1	breed-qikprop_1-out.maegz	1223
	OTAVA-FRAGMENT-LIBRARY-ligprep_1-.sdf:9229_+_OTAVA-FRAGMENT-LIBRARY-ligprep_1-.sdf:11269	37804	breed-qikprop_1-out.1224	2023-10-13 17:22:37	2023-10-13 17:22:37			C:\Users\Haider Thaer\OneDrive - Jamia Millia Islamia (A Central University)\Desktop\plm9 project\breed-qikprop_1	breed-qikprop_1-out.maegz	1224
	OTAVA-FRAGMENT-LIBRARY-ligprep_1-.sdf:9229_+_OTAVA-FRAGMENT-LIBRARY-ligprep_1-.sdf:11269	37805	breed-qikprop_1-out.1225	2023-10-13 17:22:37	2023-10-13 17:22:37			C:\Users\Haider Thaer\OneDrive - Jamia Millia Islamia (A Central University)\Desktop\plm9 project\breed-qikprop_1	breed-qikprop_1-out.maegz	1225
	OTAVA-FRAGMENT-LIBRARY-ligprep_1-.sdf:9566_+_OTAVA-FRAGMENT-LIBRARY-ligprep_1-.sdf:9229	37806	breed-qikprop_1-out.1226	2023-10-13 17:22:37	2023-10-13 17:22:37			C:\Users\Haider Thaer\OneDrive - Jamia Millia Islamia (A Central University)\Desktop\plm9 project\breed-qikprop_1	breed-qikprop_1-out.maegz	1226
	OTAVA-FRAGMENT-LIBRARY-ligprep_1-.sdf:9566_+_OTAVA-FRAGMENT-LIBRARY-ligprep_1-.sdf:9229	37807	breed-qikprop_1-out.1227	2023-10-13 17:22:37	2023-10-13 17:22:37			C:\Users\Haider Thaer\OneDrive - Jamia Millia Islamia (A Central University)\Desktop\plm9 project\breed-qikprop_1	breed-qikprop_1-out.maegz	1227
	OTAVA-FRAGMENT-LIBRARY-ligprep_1-.sdf:9566_+_OTAVA-FRAGMENT-LIBRARY-ligprep_1-.sdf:9229	37808	breed-qikprop_1-out.1228	2023-10-13 17:22:37	2023-10-13 17:22:37			C:\Users\Haider Thaer\OneDrive - Jamia Millia Islamia (A Central University)\Desktop\plm9 project\breed-qikprop_1	breed-qikprop_1-out.maegz	1228
	OTAVA-FRAGMENT-LIBRARY-ligprep_1-.sdf:10976_+_OTAVA-FRAGMENT-LIBRARY-ligprep_1-.sdf:9229	37809	breed-qikprop_1-out.1229	2023-10-13 17:22:37	2023-10-13 17:22:37			C:\Users\Haider Thaer\OneDrive - Jamia Millia Islamia (A Central University)\Desktop\plm9 project\breed-qikprop_1	breed-qikprop_1-out.maegz	1229
	OTAVA-FRAGMENT-LIBRARY-ligprep_1-.sdf:10976_+_OTAVA-FRAGMENT-LIBRARY-ligprep_1-.sdf:9229	37810	breed-qikprop_1-out.1230	2023-10-13 17:22:37	2023-10-13 17:22:37			C:\Users\Haider Thaer\OneDrive - Jamia Millia Islamia (A Central University)\Desktop\plm9 project\breed-qikprop_1	breed-qikprop_1-out.maegz	1230
	OTAVA-FRAGMENT-LIBRARY-ligprep_1-.sdf:10976_+_OTAVA-FRAGMENT-LIBRARY-ligprep_1-.sdf:9229	37811	breed-qikprop_1-out.1231	2023-10-13 17:22:37	2023-10-13 17:22:37			C:\Users\Haider Thaer\OneDrive - Jamia Millia Islamia (A Central University)\Desktop\plm9 project\breed-qikprop_1	breed-qikprop_1-out.maegz	1231
	OTAVA-FRAGMENT-LIBRARY-ligprep_1-.sdf:9229_+_OTAVA-FRAGMENT-LIBRARY-ligprep_1-.sdf:9563	37812	breed-qikprop_1-out.1232	2023-10-13 17:22:37	2023-10-13 17:22:37			C:\Users\Haider Thaer\OneDrive - Jamia Millia Islamia (A Central University)\Desktop\plm9 project\breed-qikprop_1	breed-qikprop_1-out.maegz	1232
	OTAVA-FRAGMENT-LIBRARY-ligprep_1-.sdf:9229_+_OTAVA-FRAGMENT-LIBRARY-ligprep_1-.sdf:9563	37813	breed-qikprop_1-out.1233	2023-10-13 17:22:37	2023-10-13 17:22:37			C:\Users\Haider Thaer\OneDrive - Jamia Millia Islamia (A Central University)\Desktop\plm9 project\breed-qikprop_1	breed-qikprop_1-out.maegz	1233
	OTAVA-FRAGMENT-LIBRARY-ligprep_1-.sdf:9229_+_OTAVA-FRAGMENT-LIBRARY-ligprep_1-.sdf:9563	37814	breed-qikprop_1-out.1234	2023-10-13 17:22:37	2023-10-13 17:22:37			C:\Users\Haider Thaer\OneDrive - Jamia Millia Islamia (A Central University)\Desktop\plm9 project\breed-qikprop_1	breed-qikprop_1-out.maegz	1234
	OTAVA-FRAGMENT-LIBRARY-ligprep_1-.sdf:9229_+_OTAVA-FRAGMENT-LIBRARY-ligprep_1-.sdf:9563	37815	breed-qikprop_1-out.1235	2023-10-13 17:22:37	2023-10-13 17:22:37			C:\Users\Haider Thaer\OneDrive - Jamia Millia Islamia (A Central University)\Desktop\plm9 project\breed-qikprop_1	breed-qikprop_1-out.maegz	1235
	OTAVA-FRAGMENT-LIBRARY-ligprep_1-.sdf:4693_+_OTAVA-FRAGMENT-LIBRARY-ligprep_1-.sdf:9229	37816	breed-qikprop_1-out.1236	2023-10-13 17:22:37	2023-10-13 17:22:37			C:\Users\Haider Thaer\OneDrive - Jamia Millia Islamia (A Central University)\Desktop\plm9 project\breed-qikprop_1	breed-qikprop_1-out.maegz	1236
	OTAVA-FRAGMENT-LIBRARY-ligprep_1-.sdf:9229_+_OTAVA-FRAGMENT-LIBRARY-ligprep_1-.sdf:8993	37817	breed-qikprop_1-out.1237	2023-10-13 17:22:37	2023-10-13 17:22:37			C:\Users\Haider Thaer\OneDrive - Jamia Millia Islamia (A Central University)\Desktop\plm9 project\breed-qikprop_1	breed-qikprop_1-out.maegz	1237
	OTAVA-FRAGMENT-LIBRARY-ligprep_1-.sdf:9229_+_OTAVA-FRAGMENT-LIBRARY-ligprep_1-.sdf:8993	37818	breed-qikprop_1-out.1238	2023-10-13 17:22:37	2023-10-13 17:22:37			C:\Users\Haider Thaer\OneDrive - Jamia Millia Islamia (A Central University)\Desktop\plm9 project\breed-qikprop_1	breed-qikprop_1-out.maegz	1238
	OTAVA-FRAGMENT-LIBRARY-ligprep_1-.sdf:7857_+_OTAVA-FRAGMENT-LIBRARY-ligprep_1-.sdf:9229	37819	breed-qikprop_1-out.1239	2023-10-13 17:22:37	2023-10-13 17:22:37			C:\Users\Haider Thaer\OneDrive - Jamia Millia Islamia (A Central University)\Desktop\plm9 project\breed-qikprop_1	breed-qikprop_1-out.maegz	1239
	OTAVA-FRAGMENT-LIBRARY-ligprep_1-.sdf:7857_+_OTAVA-FRAGMENT-LIBRARY-ligprep_1-.sdf:9229	37820	breed-qikprop_1-out.1240	2023-10-13 17:22:37	2023-10-13 17:22:37			C:\Users\Haider Thaer\OneDrive - Jamia Millia Islamia (A Central University)\Desktop\plm9 project\breed-qikprop_1	breed-qikprop_1-out.maegz	1240
	OTAVA-FRAGMENT-LIBRARY-ligprep_1-.sdf:8338_+_OTAVA-FRAGMENT-LIBRARY-ligprep_1-.sdf:9229	37821	breed-qikprop_1-out.1241	2023-10-13 17:22:37	2023-10-13 17:22:37			C:\Users\Haider Thaer\OneDrive - Jamia Millia Islamia (A Central University)\Desktop\plm9 project\breed-qikprop_1	breed-qikprop_1-out.maegz	1241
	OTAVA-FRAGMENT-LIBRARY-ligprep_1-.sdf:4654_+_OTAVA-FRAGMENT-LIBRARY-ligprep_1-.sdf:9229	37822	breed-qikprop_1-out.1242	2023-10-13 17:22:37	2023-10-13 17:22:37			C:\Users\Haider Thaer\OneDrive - Jamia Millia Islamia (A Central University)\Desktop\plm9 project\breed-qikprop_1	breed-qikprop_1-out.maegz	1242
	OTAVA-FRAGMENT-LIBRARY-ligprep_1-.sdf:9991_+_OTAVA-FRAGMENT-LIBRARY-ligprep_1-.sdf:9229	37823	breed-qikprop_1-out.1243	2023-10-13 17:22:37	2023-10-13 17:22:37			C:\Users\Haider Thaer\OneDrive - Jamia Millia Islamia (A Central University)\Desktop\plm9 project\breed-qikprop_1	breed-qikprop_1-out.maegz	1243
	OTAVA-FRAGMENT-LIBRARY-ligprep_1-.sdf:9991_+_OTAVA-FRAGMENT-LIBRARY-ligprep_1-.sdf:9229	37824	breed-qikprop_1-out.1244	2023-10-13 17:22:37	2023-10-13 17:22:37			C:\Users\Haider Thaer\OneDrive - Jamia Millia Islamia (A Central University)\Desktop\plm9 project\breed-qikprop_1	breed-qikprop_1-out.maegz	1244
	OTAVA-FRAGMENT-LIBRARY-ligprep_1-.sdf:9229_+_OTAVA-FRAGMENT-LIBRARY-ligprep_1-.sdf:103	37825	breed-qikprop_1-out.1245	2023-10-13 17:22:37	2023-10-13 17:22:37			C:\Users\Haider Thaer\OneDrive - Jamia Millia Islamia (A Central University)\Desktop\plm9 project\breed-qikprop_1	breed-qikprop_1-out.maegz	1245
	OTAVA-FRAGMENT-LIBRARY-ligprep_1-.sdf:9229_+_OTAVA-FRAGMENT-LIBRARY-ligprep_1-.sdf:103	37826	breed-qikprop_1-out.1246	2023-10-13 17:22:37	2023-10-13 17:22:37			C:\Users\Haider Thaer\OneDrive - Jamia Millia Islamia (A Central University)\Desktop\plm9 project\breed-qikprop_1	breed-qikprop_1-out.maegz	1246
	OTAVA-FRAGMENT-LIBRARY-ligprep_1-.sdf:103_+_OTAVA-FRAGMENT-LIBRARY-ligprep_1-.sdf:9229	37827	breed-qikprop_1-out.1247	2023-10-13 17:22:37	2023-10-13 17:22:37			C:\Users\Haider Thaer\OneDrive - Jamia Millia Islamia (A Central University)\Desktop\plm9 project\breed-qikprop_1	breed-qikprop_1-out.maegz	1247
	OTAVA-FRAGMENT-LIBRARY-ligprep_1-.sdf:103_+_OTAVA-FRAGMENT-LIBRARY-ligprep_1-.sdf:9229	37828	breed-qikprop_1-out.1248	2023-10-13 17:22:37	2023-10-13 17:22:37			C:\Users\Haider Thaer\OneDrive - Jamia Millia Islamia (A Central University)\Desktop\plm9 project\breed-qikprop_1	breed-qikprop_1-out.maegz	1248
	OTAVA-FRAGMENT-LIBRARY-ligprep_1-.sdf:9259_+_OTAVA-FRAGMENT-LIBRARY-ligprep_1-.sdf:9229	37829	breed-qikprop_1-out.1249	2023-10-13 17:22:37	2023-10-13 17:22:37			C:\Users\Haider Thaer\OneDrive - Jamia Millia Islamia (A Central University)\Desktop\plm9 project\breed-qikprop_1	breed-qikprop_1-out.maegz	1249
	OTAVA-FRAGMENT-LIBRARY-ligprep_1-.sdf:9229_+_OTAVA-FRAGMENT-LIBRARY-ligprep_1-.sdf:477	37830	breed-qikprop_1-out.1250	2023-10-13 17:22:37	2023-10-13 17:22:37			C:\Users\Haider Thaer\OneDrive - Jamia Millia Islamia (A Central University)\Desktop\plm9 project\breed-qikprop_1	breed-qikprop_1-out.maegz	1250
	OTAVA-FRAGMENT-LIBRARY-ligprep_1-.sdf:9229_+_OTAVA-FRAGMENT-LIBRARY-ligprep_1-.sdf:477	37831	breed-qikprop_1-out.1251	2023-10-13 17:22:37	2023-10-13 17:22:37			C:\Users\Haider Thaer\OneDrive - Jamia Millia Islamia (A Central University)\Desktop\plm9 project\breed-qikprop_1	breed-qikprop_1-out.maegz	1251
	OTAVA-FRAGMENT-LIBRARY-ligprep_1-.sdf:8934_+_OTAVA-FRAGMENT-LIBRARY-ligprep_1-.sdf:9229	37832	breed-qikprop_1-out.1252	2023-10-13 17:22:37	2023-10-13 17:22:37			C:\Users\Haider Thaer\OneDrive - Jamia Millia Islamia (A Central University)\Desktop\plm9 project\breed-qikprop_1	breed-qikprop_1-out.maegz	1252
	OTAVA-FRAGMENT-LIBRARY-ligprep_1-.sdf:8934_+_OTAVA-FRAGMENT-LIBRARY-ligprep_1-.sdf:9229	37833	breed-qikprop_1-out.1253	2023-10-13 17:22:37	2023-10-13 17:22:37			C:\Users\Haider Thaer\OneDrive - Jamia Millia Islamia (A Central University)\Desktop\plm9 project\breed-qikprop_1	breed-qikprop_1-out.maegz	1253
	OTAVA-FRAGMENT-LIBRARY-ligprep_1-.sdf:8934_+_OTAVA-FRAGMENT-LIBRARY-ligprep_1-.sdf:9229	37834	breed-qikprop_1-out.1254	2023-10-13 17:22:37	2023-10-13 17:22:37			C:\Users\Haider Thaer\OneDrive - Jamia Millia Islamia (A Central University)\Desktop\plm9 project\breed-qikprop_1	breed-qikprop_1-out.maegz	1254
	OTAVA-FRAGMENT-LIBRARY-ligprep_1-.sdf:8934_+_OTAVA-FRAGMENT-LIBRARY-ligprep_1-.sdf:9229	37835	breed-qikprop_1-out.1255	2023-10-13 17:22:37	2023-10-13 17:22:37			C:\Users\Haider Thaer\OneDrive - Jamia Millia Islamia (A Central University)\Desktop\plm9 project\breed-qikprop_1	breed-qikprop_1-out.maegz	1255
	OTAVA-FRAGMENT-LIBRARY-ligprep_1-.sdf:5237_+_OTAVA-FRAGMENT-LIBRARY-ligprep_1-.sdf:7930	37836	breed-qikprop_1-out.1256	2023-10-13 17:22:37	2023-10-13 17:22:37			C:\Users\Haider Thaer\OneDrive - Jamia Millia Islamia (A Central University)\Desktop\plm9 project\breed-qikprop_1	breed-qikprop_1-out.maegz	1256
	OTAVA-FRAGMENT-LIBRARY-ligprep_1-.sdf:5237_+_OTAVA-FRAGMENT-LIBRARY-ligprep_1-.sdf:4102	37837	breed-qikprop_1-out.1257	2023-10-13 17:22:37	2023-10-13 17:22:37			C:\Users\Haider Thaer\OneDrive - Jamia Millia Islamia (A Central University)\Desktop\plm9 project\breed-qikprop_1	breed-qikprop_1-out.maegz	1257
	OTAVA-FRAGMENT-LIBRARY-ligprep_1-.sdf:5237_+_OTAVA-FRAGMENT-LIBRARY-ligprep_1-.sdf:10269	37838	breed-qikprop_1-out.1258	2023-10-13 17:22:37	2023-10-13 17:22:37			C:\Users\Haider Thaer\OneDrive - Jamia Millia Islamia (A Central University)\Desktop\plm9 project\breed-qikprop_1	breed-qikprop_1-out.maegz	1258
	OTAVA-FRAGMENT-LIBRARY-ligprep_1-.sdf:5237_+_OTAVA-FRAGMENT-LIBRARY-ligprep_1-.sdf:10269	37839	breed-qikprop_1-out.1259	2023-10-13 17:22:37	2023-10-13 17:22:37			C:\Users\Haider Thaer\OneDrive - Jamia Millia Islamia (A Central University)\Desktop\plm9 project\breed-qikprop_1	breed-qikprop_1-out.maegz	1259
	OTAVA-FRAGMENT-LIBRARY-ligprep_1-.sdf:5237_+_OTAVA-FRAGMENT-LIBRARY-ligprep_1-.sdf:10269	37840	breed-qikprop_1-out.1260	2023-10-13 17:22:37	2023-10-13 17:22:37			C:\Users\Haider Thaer\OneDrive - Jamia Millia Islamia (A Central University)\Desktop\plm9 project\breed-qikprop_1	breed-qikprop_1-out.maegz	1260
	OTAVA-FRAGMENT-LIBRARY-ligprep_1-.sdf:5237_+_OTAVA-FRAGMENT-LIBRARY-ligprep_1-.sdf:11335	37841	breed-qikprop_1-out.1261	2023-10-13 17:22:37	2023-10-13 17:22:37			C:\Users\Haider Thaer\OneDrive - Jamia Millia Islamia (A Central University)\Desktop\plm9 project\breed-qikprop_1	breed-qikprop_1-out.maegz	1261
	OTAVA-FRAGMENT-LIBRARY-ligprep_1-.sdf:5237_+_OTAVA-FRAGMENT-LIBRARY-ligprep_1-.sdf:8337	37842	breed-qikprop_1-out.1262	2023-10-13 17:22:37	2023-10-13 17:22:37			C:\Users\Haider Thaer\OneDrive - Jamia Millia Islamia (A Central University)\Desktop\plm9 project\breed-qikprop_1	breed-qikprop_1-out.maegz	1262
	OTAVA-FRAGMENT-LIBRARY-ligprep_1-.sdf:5237_+_OTAVA-FRAGMENT-LIBRARY-ligprep_1-.sdf:6110	37843	breed-qikprop_1-out.1263	2023-10-13 17:22:37	2023-10-13 17:22:37			C:\Users\Haider Thaer\OneDrive - Jamia Millia Islamia (A Central University)\Desktop\plm9 project\breed-qikprop_1	breed-qikprop_1-out.maegz	1263
	OTAVA-FRAGMENT-LIBRARY-ligprep_1-.sdf:9366_+_OTAVA-FRAGMENT-LIBRARY-ligprep_1-.sdf:5237	37844	breed-qikprop_1-out.1264	2023-10-13 17:22:37	2023-10-13 17:22:37			C:\Users\Haider Thaer\OneDrive - Jamia Millia Islamia (A Central University)\Desktop\plm9 project\breed-qikprop_1	breed-qikprop_1-out.maegz	1264
	OTAVA-FRAGMENT-LIBRARY-ligprep_1-.sdf:9366_+_OTAVA-FRAGMENT-LIBRARY-ligprep_1-.sdf:5237	37845	breed-qikprop_1-out.1265	2023-10-13 17:22:37	2023-10-13 17:22:37			C:\Users\Haider Thaer\OneDrive - Jamia Millia Islamia (A Central University)\Desktop\plm9 project\breed-qikprop_1	breed-qikprop_1-out.maegz	1265
	OTAVA-FRAGMENT-LIBRARY-ligprep_1-.sdf:9366_+_OTAVA-FRAGMENT-LIBRARY-ligprep_1-.sdf:5237	37846	breed-qikprop_1-out.1266	2023-10-13 17:22:37	2023-10-13 17:22:37			C:\Users\Haider Thaer\OneDrive - Jamia Millia Islamia (A Central University)\Desktop\plm9 project\breed-qikprop_1	breed-qikprop_1-out.maegz	1266
	OTAVA-FRAGMENT-LIBRARY-ligprep_1-.sdf:9366_+_OTAVA-FRAGMENT-LIBRARY-ligprep_1-.sdf:5237	37847	breed-qikprop_1-out.1267	2023-10-13 17:22:37	2023-10-13 17:22:37			C:\Users\Haider Thaer\OneDrive - Jamia Millia Islamia (A Central University)\Desktop\plm9 project\breed-qikprop_1	breed-qikprop_1-out.maegz	1267
	OTAVA-FRAGMENT-LIBRARY-ligprep_1-.sdf:5237_+_OTAVA-FRAGMENT-LIBRARY-ligprep_1-.sdf:4170	37848	breed-qikprop_1-out.1268	2023-10-13 17:22:37	2023-10-13 17:22:37			C:\Users\Haider Thaer\OneDrive - Jamia Millia Islamia (A Central University)\Desktop\plm9 project\breed-qikprop_1	breed-qikprop_1-out.maegz	1268
	OTAVA-FRAGMENT-LIBRARY-ligprep_1-.sdf:4170_+_OTAVA-FRAGMENT-LIBRARY-ligprep_1-.sdf:5237	37849	breed-qikprop_1-out.1269	2023-10-13 17:22:37	2023-10-13 17:22:37			C:\Users\Haider Thaer\OneDrive - Jamia Millia Islamia (A Central University)\Desktop\plm9 project\breed-qikprop_1	breed-qikprop_1-out.maegz	1269
	OTAVA-FRAGMENT-LIBRARY-ligprep_1-.sdf:4170_+_OTAVA-FRAGMENT-LIBRARY-ligprep_1-.sdf:5237	37850	breed-qikprop_1-out.1270	2023-10-13 17:22:37	2023-10-13 17:22:37			C:\Users\Haider Thaer\OneDrive - Jamia Millia Islamia (A Central University)\Desktop\plm9 project\breed-qikprop_1	breed-qikprop_1-out.maegz	1270
	OTAVA-FRAGMENT-LIBRARY-ligprep_1-.sdf:5237_+_OTAVA-FRAGMENT-LIBRARY-ligprep_1-.sdf:5438	37851	breed-qikprop_1-out.1271	2023-10-13 17:22:37	2023-10-13 17:22:37			C:\Users\Haider Thaer\OneDrive - Jamia Millia Islamia (A Central University)\Desktop\plm9 project\breed-qikprop_1	breed-qikprop_1-out.maegz	1271
	OTAVA-FRAGMENT-LIBRARY-ligprep_1-.sdf:5237_+_OTAVA-FRAGMENT-LIBRARY-ligprep_1-.sdf:9756	37852	breed-qikprop_1-out.1272	2023-10-13 17:22:37	2023-10-13 17:22:37			C:\Users\Haider Thaer\OneDrive - Jamia Millia Islamia (A Central University)\Desktop\plm9 project\breed-qikprop_1	breed-qikprop_1-out.maegz	1272
	OTAVA-FRAGMENT-LIBRARY-ligprep_1-.sdf:5237_+_OTAVA-FRAGMENT-LIBRARY-ligprep_1-.sdf:10174	37853	breed-qikprop_1-out.1273	2023-10-13 17:22:37	2023-10-13 17:22:37			C:\Users\Haider Thaer\OneDrive - Jamia Millia Islamia (A Central University)\Desktop\plm9 project\breed-qikprop_1	breed-qikprop_1-out.maegz	1273
	OTAVA-FRAGMENT-LIBRARY-ligprep_1-.sdf:5237_+_OTAVA-FRAGMENT-LIBRARY-ligprep_1-.sdf:7199	37854	breed-qikprop_1-out.1274	2023-10-13 17:22:37	2023-10-13 17:22:37			C:\Users\Haider Thaer\OneDrive - Jamia Millia Islamia (A Central University)\Desktop\plm9 project\breed-qikprop_1	breed-qikprop_1-out.maegz	1274
	OTAVA-FRAGMENT-LIBRARY-ligprep_1-.sdf:5237_+_OTAVA-FRAGMENT-LIBRARY-ligprep_1-.sdf:7199	37855	breed-qikprop_1-out.1275	2023-10-13 17:22:37	2023-10-13 17:22:37			C:\Users\Haider Thaer\OneDrive - Jamia Millia Islamia (A Central University)\Desktop\plm9 project\breed-qikprop_1	breed-qikprop_1-out.maegz	1275
	OTAVA-FRAGMENT-LIBRARY-ligprep_1-.sdf:5237_+_OTAVA-FRAGMENT-LIBRARY-ligprep_1-.sdf:4168	37856	breed-qikprop_1-out.1276	2023-10-13 17:22:37	2023-10-13 17:22:37			C:\Users\Haider Thaer\OneDrive - Jamia Millia Islamia (A Central University)\Desktop\plm9 project\breed-qikprop_1	breed-qikprop_1-out.maegz	1276
	OTAVA-FRAGMENT-LIBRARY-ligprep_1-.sdf:5237_+_OTAVA-FRAGMENT-LIBRARY-ligprep_1-.sdf:5519	37857	breed-qikprop_1-out.1277	2023-10-13 17:22:37	2023-10-13 17:22:37			C:\Users\Haider Thaer\OneDrive - Jamia Millia Islamia (A Central University)\Desktop\plm9 project\breed-qikprop_1	breed-qikprop_1-out.maegz	1277
	OTAVA-FRAGMENT-LIBRARY-ligprep_1-.sdf:5519_+_OTAVA-FRAGMENT-LIBRARY-ligprep_1-.sdf:5237	37858	breed-qikprop_1-out.1278	2023-10-13 17:22:37	2023-10-13 17:22:37			C:\Users\Haider Thaer\OneDrive - Jamia Millia Islamia (A Central University)\Desktop\plm9 project\breed-qikprop_1	breed-qikprop_1-out.maegz	1278
	OTAVA-FRAGMENT-LIBRARY-ligprep_1-.sdf:5237_+_OTAVA-FRAGMENT-LIBRARY-ligprep_1-.sdf:1412	37859	breed-qikprop_1-out.1279	2023-10-13 17:22:37	2023-10-13 17:22:37			C:\Users\Haider Thaer\OneDrive - Jamia Millia Islamia (A Central University)\Desktop\plm9 project\breed-qikprop_1	breed-qikprop_1-out.maegz	1279
	OTAVA-FRAGMENT-LIBRARY-ligprep_1-.sdf:5237_+_OTAVA-FRAGMENT-LIBRARY-ligprep_1-.sdf:4172	37860	breed-qikprop_1-out.1280	2023-10-13 17:22:37	2023-10-13 17:22:37			C:\Users\Haider Thaer\OneDrive - Jamia Millia Islamia (A Central University)\Desktop\plm9 project\breed-qikprop_1	breed-qikprop_1-out.maegz	1280
	OTAVA-FRAGMENT-LIBRARY-ligprep_1-.sdf:5237_+_OTAVA-FRAGMENT-LIBRARY-ligprep_1-.sdf:1357	37861	breed-qikprop_1-out.1281	2023-10-13 17:22:37	2023-10-13 17:22:37			C:\Users\Haider Thaer\OneDrive - Jamia Millia Islamia (A Central University)\Desktop\plm9 project\breed-qikprop_1	breed-qikprop_1-out.maegz	1281
	OTAVA-FRAGMENT-LIBRARY-ligprep_1-.sdf:5237_+_OTAVA-FRAGMENT-LIBRARY-ligprep_1-.sdf:10955	37862	breed-qikprop_1-out.1282	2023-10-13 17:22:37	2023-10-13 17:22:37			C:\Users\Haider Thaer\OneDrive - Jamia Millia Islamia (A Central University)\Desktop\plm9 project\breed-qikprop_1	breed-qikprop_1-out.maegz	1282
	OTAVA-FRAGMENT-LIBRARY-ligprep_1-.sdf:10955_+_OTAVA-FRAGMENT-LIBRARY-ligprep_1-.sdf:5237	37863	breed-qikprop_1-out.1283	2023-10-13 17:22:37	2023-10-13 17:22:37			C:\Users\Haider Thaer\OneDrive - Jamia Millia Islamia (A Central University)\Desktop\plm9 project\breed-qikprop_1	breed-qikprop_1-out.maegz	1283
	OTAVA-FRAGMENT-LIBRARY-ligprep_1-.sdf:10955_+_OTAVA-FRAGMENT-LIBRARY-ligprep_1-.sdf:5237	37864	breed-qikprop_1-out.1284	2023-10-13 17:22:37	2023-10-13 17:22:37			C:\Users\Haider Thaer\OneDrive - Jamia Millia Islamia (A Central University)\Desktop\plm9 project\breed-qikprop_1	breed-qikprop_1-out.maegz	1284
	OTAVA-FRAGMENT-LIBRARY-ligprep_1-.sdf:9213_+_OTAVA-FRAGMENT-LIBRARY-ligprep_1-.sdf:5237	37865	breed-qikprop_1-out.1285	2023-10-13 17:22:37	2023-10-13 17:22:37			C:\Users\Haider Thaer\OneDrive - Jamia Millia Islamia (A Central University)\Desktop\plm9 project\breed-qikprop_1	breed-qikprop_1-out.maegz	1285
	OTAVA-FRAGMENT-LIBRARY-ligprep_1-.sdf:9213_+_OTAVA-FRAGMENT-LIBRARY-ligprep_1-.sdf:5237	37866	breed-qikprop_1-out.1286	2023-10-13 17:22:37	2023-10-13 17:22:37			C:\Users\Haider Thaer\OneDrive - Jamia Millia Islamia (A Central University)\Desktop\plm9 project\breed-qikprop_1	breed-qikprop_1-out.maegz	1286
	OTAVA-FRAGMENT-LIBRARY-ligprep_1-.sdf:5237_+_OTAVA-FRAGMENT-LIBRARY-ligprep_1-.sdf:2692	37867	breed-qikprop_1-out.1287	2023-10-13 17:22:37	2023-10-13 17:22:37			C:\Users\Haider Thaer\OneDrive - Jamia Millia Islamia (A Central University)\Desktop\plm9 project\breed-qikprop_1	breed-qikprop_1-out.maegz	1287
	OTAVA-FRAGMENT-LIBRARY-ligprep_1-.sdf:5237_+_OTAVA-FRAGMENT-LIBRARY-ligprep_1-.sdf:2692	37868	breed-qikprop_1-out.1288	2023-10-13 17:22:37	2023-10-13 17:22:37			C:\Users\Haider Thaer\OneDrive - Jamia Millia Islamia (A Central University)\Desktop\plm9 project\breed-qikprop_1	breed-qikprop_1-out.maegz	1288
	OTAVA-FRAGMENT-LIBRARY-ligprep_1-.sdf:5237_+_OTAVA-FRAGMENT-LIBRARY-ligprep_1-.sdf:3978	37869	breed-qikprop_1-out.1289	2023-10-13 17:22:37	2023-10-13 17:22:37			C:\Users\Haider Thaer\OneDrive - Jamia Millia Islamia (A Central University)\Desktop\plm9 project\breed-qikprop_1	breed-qikprop_1-out.maegz	1289
	OTAVA-FRAGMENT-LIBRARY-ligprep_1-.sdf:5237_+_OTAVA-FRAGMENT-LIBRARY-ligprep_1-.sdf:3221	37870	breed-qikprop_1-out.1290	2023-10-13 17:22:37	2023-10-13 17:22:37			C:\Users\Haider Thaer\OneDrive - Jamia Millia Islamia (A Central University)\Desktop\plm9 project\breed-qikprop_1	breed-qikprop_1-out.maegz	1290
	OTAVA-FRAGMENT-LIBRARY-ligprep_1-.sdf:5237_+_OTAVA-FRAGMENT-LIBRARY-ligprep_1-.sdf:3221	37871	breed-qikprop_1-out.1291	2023-10-13 17:22:37	2023-10-13 17:22:37			C:\Users\Haider Thaer\OneDrive - Jamia Millia Islamia (A Central University)\Desktop\plm9 project\breed-qikprop_1	breed-qikprop_1-out.maegz	1291
	OTAVA-FRAGMENT-LIBRARY-ligprep_1-.sdf:3090_+_OTAVA-FRAGMENT-LIBRARY-ligprep_1-.sdf:5237	37872	breed-qikprop_1-out.1292	2023-10-13 17:22:37	2023-10-13 17:22:37			C:\Users\Haider Thaer\OneDrive - Jamia Millia Islamia (A Central University)\Desktop\plm9 project\breed-qikprop_1	breed-qikprop_1-out.maegz	1292
[truncated: 68,565 more rows]
[truncated: 116 more columns]
