# Supplementary material for: Fragment-based virtual screening identifies novel leads against Plasmepsin IX (PlmIX) of Plasmodium falciparum: Homology modeling, molecular docking, and simulation approaches
Source: Front Pharmacol. 2024 May 23;15:1387629. doi: 10.3389/fphar.2024.1387629 (PMC11153788; doi:10.3389/fphar.2024.1387629)
Supplement: Supplementary file 1 [file DataSheet1.ZIP › plm9 suplementery files/MM-GBSA calculations .csv]

Stars	Title	Entry ID	Entry Name	Date Added	Date Modified	PDB TITLE	PDB format version	Source Path	Source File	Source File Index	prepared	prepared with version	created disulfur	AMP Numbering Scheme	converted selenomethionines	added terminal oxygens	preprocess pH	het states	Potential Energy-OPLS 2005	RMS Derivative-OPLS 2005	Max Derivative-OPLS 2005	Stretch Energy-OPLS 2005	Bend Energy-OPLS 2005	LJ-14 Energy-OPLS 2005	El-14 Energy-OPLS 2005	Van der Waals Energy-OPLS 2005	Electrostatic Energy-OPLS 2005	Dihedral Energy-OPLS 2005	target temperature	job name	grid version	gridbox xcent	gridbox ycent	gridbox zcent	gridbox xrange	gridbox yrange	gridbox zrange	gridbox ligxrange	gridbox ligyrange	gridbox ligzrange	grid type	receptor	Code	Saltdata	Number of H-Donors	Number of H-Acceptors	Number of Rotatable bonds	CLogP	PSA
	OTAVA-FRAGMENT-LIBRARY-ligprep_1-.sdf:2143_+_OTAVA-FRAGMENT-LIBRARY-ligprep_1-.sdf:3877	106456	breed-glide-dock_SP.2050	2023-10-13 17:33:04	2023-10-13 17:33:04			C:\Users\Haider Thaer\OneDrive - Jamia Millia Islamia (A Central University)\Desktop\plm9 project\prime_mmgbsa_new2	prime_mmgbsa_new2-out.maegz	8																				breed-glide-dock_SP
	OTAVA-FRAGMENT-LIBRARY-ligprep_1-.sdf:3270_+_OTAVA-FRAGMENT-LIBRARY-ligprep_1-.sdf:1779	106885	breed-glide-dock_SP.1443	2023-10-13 17:34:30	2023-10-13 17:34:30			C:\Users\Haider Thaer\OneDrive - Jamia Millia Islamia (A Central University)\Desktop\plm9 project\prime_mmgbsa_new2	prime_mmgbsa_new2-out.maegz	437																				breed-glide-dock_SP
	OTAVA-FRAGMENT-LIBRARY-ligprep_1-.sdf:11330_+_OTAVA-FRAGMENT-LIBRARY-ligprep_1-.sdf:1522	106554	breed-glide-dock_SP.244	2023-10-13 17:33:24	2023-10-13 17:33:24			C:\Users\Haider Thaer\OneDrive - Jamia Millia Islamia (A Central University)\Desktop\plm9 project\prime_mmgbsa_new2	prime_mmgbsa_new2-out.maegz	106																				breed-glide-dock_SP
	OTAVA-FRAGMENT-LIBRARY-ligprep_1-.sdf:4184_+_OTAVA-FRAGMENT-LIBRARY-ligprep_1-.sdf:1306	106617	breed-glide-dock_SP.297	2023-10-13 17:33:36	2023-10-13 17:33:36			C:\Users\Haider Thaer\OneDrive - Jamia Millia Islamia (A Central University)\Desktop\plm9 project\prime_mmgbsa_new2	prime_mmgbsa_new2-out.maegz	169																				breed-glide-dock_SP
	OTAVA-FRAGMENT-LIBRARY-ligprep_1-.sdf:774_+_OTAVA-FRAGMENT-LIBRARY-ligprep_1-.sdf:4578	106599	breed-glide-dock_SP.387	2023-10-13 17:33:33	2023-10-13 17:33:33			C:\Users\Haider Thaer\OneDrive - Jamia Millia Islamia (A Central University)\Desktop\plm9 project\prime_mmgbsa_new2	prime_mmgbsa_new2-out.maegz	151																				breed-glide-dock_SP
	OTAVA-FRAGMENT-LIBRARY-ligprep_1-.sdf:11167_+_OTAVA-FRAGMENT-LIBRARY-ligprep_1-.sdf:3571	106653	breed-glide-dock_SP.490	2023-10-13 17:33:44	2023-10-13 17:33:44			C:\Users\Haider Thaer\OneDrive - Jamia Millia Islamia (A Central University)\Desktop\plm9 project\prime_mmgbsa_new2	prime_mmgbsa_new2-out.maegz	205																				breed-glide-dock_SP
	OTAVA-FRAGMENT-LIBRARY-ligprep_1-.sdf:3379_+_OTAVA-FRAGMENT-LIBRARY-ligprep_1-.sdf:9400	106468	breed-glide-dock_SP.451	2023-10-13 17:33:07	2023-10-13 17:33:07			C:\Users\Haider Thaer\OneDrive - Jamia Millia Islamia (A Central University)\Desktop\plm9 project\prime_mmgbsa_new2	prime_mmgbsa_new2-out.maegz	20																				breed-glide-dock_SP
	OTAVA-FRAGMENT-LIBRARY-ligprep_1-.sdf:3477_+_OTAVA-FRAGMENT-LIBRARY-ligprep_1-.sdf:9696	106737	breed-glide-dock_SP.2369	2023-10-13 17:34:00	2023-10-13 17:34:00			C:\Users\Haider Thaer\OneDrive - Jamia Millia Islamia (A Central University)\Desktop\plm9 project\prime_mmgbsa_new2	prime_mmgbsa_new2-out.maegz	289																				breed-glide-dock_SP
	OTAVA-FRAGMENT-LIBRARY-ligprep_1-.sdf:2761_+_OTAVA-FRAGMENT-LIBRARY-ligprep_1-.sdf:9455	106795	breed-glide-dock_SP.1147	2023-10-13 17:34:12	2023-10-13 17:34:12			C:\Users\Haider Thaer\OneDrive - Jamia Millia Islamia (A Central University)\Desktop\plm9 project\prime_mmgbsa_new2	prime_mmgbsa_new2-out.maegz	347																				breed-glide-dock_SP
	OTAVA-FRAGMENT-LIBRARY-ligprep_1-.sdf:990_+_OTAVA-FRAGMENT-LIBRARY-ligprep_1-.sdf:5878	106449	breed-glide-dock_SP.5	2023-10-13 17:33:03	2023-10-13 17:33:03			C:\Users\Haider Thaer\OneDrive - Jamia Millia Islamia (A Central University)\Desktop\plm9 project\prime_mmgbsa_new2	prime_mmgbsa_new2-out.maegz	1																				breed-glide-dock_SP
	OTAVA-FRAGMENT-LIBRARY-ligprep_1-.sdf:5898_+_OTAVA-FRAGMENT-LIBRARY-ligprep_1-.sdf:10934	106854	breed-glide-dock_SP.1417	2023-10-13 17:34:24	2023-10-13 17:34:24			C:\Users\Haider Thaer\OneDrive - Jamia Millia Islamia (A Central University)\Desktop\plm9 project\prime_mmgbsa_new2	prime_mmgbsa_new2-out.maegz	406																				breed-glide-dock_SP
	OTAVA-FRAGMENT-LIBRARY-ligprep_1-.sdf:774_+_OTAVA-FRAGMENT-LIBRARY-ligprep_1-.sdf:7124	106623	breed-glide-dock_SP.771	2023-10-13 17:33:38	2023-10-13 17:33:38			C:\Users\Haider Thaer\OneDrive - Jamia Millia Islamia (A Central University)\Desktop\plm9 project\prime_mmgbsa_new2	prime_mmgbsa_new2-out.maegz	175																				breed-glide-dock_SP
	OTAVA-FRAGMENT-LIBRARY-ligprep_1-.sdf:2456_+_OTAVA-FRAGMENT-LIBRARY-ligprep_1-.sdf:8338	106469	breed-glide-dock_SP.531	2023-10-13 17:33:07	2023-10-13 17:33:07			C:\Users\Haider Thaer\OneDrive - Jamia Millia Islamia (A Central University)\Desktop\plm9 project\prime_mmgbsa_new2	prime_mmgbsa_new2-out.maegz	21																				breed-glide-dock_SP
	OTAVA-FRAGMENT-LIBRARY-ligprep_1-.sdf:7941_+_OTAVA-FRAGMENT-LIBRARY-ligprep_1-.sdf:4008	106834	breed-glide-dock_SP.265	2023-10-13 17:34:20	2023-10-13 17:34:20			C:\Users\Haider Thaer\OneDrive - Jamia Millia Islamia (A Central University)\Desktop\plm9 project\prime_mmgbsa_new2	prime_mmgbsa_new2-out.maegz	386																				breed-glide-dock_SP
	OTAVA-FRAGMENT-LIBRARY-ligprep_1-.sdf:2038_+_OTAVA-FRAGMENT-LIBRARY-ligprep_1-.sdf:5878	106592	breed-glide-dock_SP.940	2023-10-13 17:33:31	2023-10-13 17:33:31			C:\Users\Haider Thaer\OneDrive - Jamia Millia Islamia (A Central University)\Desktop\plm9 project\prime_mmgbsa_new2	prime_mmgbsa_new2-out.maegz	144																				breed-glide-dock_SP
	OTAVA-FRAGMENT-LIBRARY-ligprep_1-.sdf:7816_+_OTAVA-FRAGMENT-LIBRARY-ligprep_1-.sdf:10934	106812	breed-glide-dock_SP.1889	2023-10-13 17:34:15	2023-10-13 17:34:15			C:\Users\Haider Thaer\OneDrive - Jamia Millia Islamia (A Central University)\Desktop\plm9 project\prime_mmgbsa_new2	prime_mmgbsa_new2-out.maegz	364																				breed-glide-dock_SP
	OTAVA-FRAGMENT-LIBRARY-ligprep_1-.sdf:774_+_OTAVA-FRAGMENT-LIBRARY-ligprep_1-.sdf:1064	106643	breed-glide-dock_SP.515	2023-10-13 17:33:42	2023-10-13 17:33:42			C:\Users\Haider Thaer\OneDrive - Jamia Millia Islamia (A Central University)\Desktop\plm9 project\prime_mmgbsa_new2	prime_mmgbsa_new2-out.maegz	195																				breed-glide-dock_SP
	OTAVA-FRAGMENT-LIBRARY-ligprep_1-.sdf:4693_+_OTAVA-FRAGMENT-LIBRARY-ligprep_1-.sdf:3246	106815	breed-glide-dock_SP.2719	2023-10-13 17:34:16	2023-10-13 17:34:16			C:\Users\Haider Thaer\OneDrive - Jamia Millia Islamia (A Central University)\Desktop\plm9 project\prime_mmgbsa_new2	prime_mmgbsa_new2-out.maegz	367																				breed-glide-dock_SP
	OTAVA-FRAGMENT-LIBRARY-ligprep_1-.sdf:5438_+_OTAVA-FRAGMENT-LIBRARY-ligprep_1-.sdf:5415	106785	breed-glide-dock_SP.566	2023-10-13 17:34:10	2023-10-13 17:34:10			C:\Users\Haider Thaer\OneDrive - Jamia Millia Islamia (A Central University)\Desktop\plm9 project\prime_mmgbsa_new2	prime_mmgbsa_new2-out.maegz	337																				breed-glide-dock_SP
	OTAVA-FRAGMENT-LIBRARY-ligprep_1-.sdf:3571_+_OTAVA-FRAGMENT-LIBRARY-ligprep_1-.sdf:426	106871	breed-glide-dock_SP.1349	2023-10-13 17:34:27	2023-10-13 17:34:27			C:\Users\Haider Thaer\OneDrive - Jamia Millia Islamia (A Central University)\Desktop\plm9 project\prime_mmgbsa_new2	prime_mmgbsa_new2-out.maegz	423																				breed-glide-dock_SP
	OTAVA-FRAGMENT-LIBRARY-ligprep_1-.sdf:1632_+_OTAVA-FRAGMENT-LIBRARY-ligprep_1-.sdf:1518	106521	breed-glide-dock_SP.196	2023-10-13 17:33:17	2023-10-13 17:33:17			C:\Users\Haider Thaer\OneDrive - Jamia Millia Islamia (A Central University)\Desktop\plm9 project\prime_mmgbsa_new2	prime_mmgbsa_new2-out.maegz	73																				breed-glide-dock_SP
	OTAVA-FRAGMENT-LIBRARY-ligprep_1-.sdf:7816_+_OTAVA-FRAGMENT-LIBRARY-ligprep_1-.sdf:1004	106487	breed-glide-dock_SP.1556	2023-10-13 17:33:10	2023-10-13 17:33:10			C:\Users\Haider Thaer\OneDrive - Jamia Millia Islamia (A Central University)\Desktop\plm9 project\prime_mmgbsa_new2	prime_mmgbsa_new2-out.maegz	39																				breed-glide-dock_SP
	OTAVA-FRAGMENT-LIBRARY-ligprep_1-.sdf:10174_+_OTAVA-FRAGMENT-LIBRARY-ligprep_1-.sdf:1522	106681	breed-glide-dock_SP.823	2023-10-13 17:33:49	2023-10-13 17:33:49			C:\Users\Haider Thaer\OneDrive - Jamia Millia Islamia (A Central University)\Desktop\plm9 project\prime_mmgbsa_new2	prime_mmgbsa_new2-out.maegz	233																				breed-glide-dock_SP
	OTAVA-FRAGMENT-LIBRARY-ligprep_1-.sdf:3338_+_OTAVA-FRAGMENT-LIBRARY-ligprep_1-.sdf:8699	106739	breed-glide-dock_SP.2860	2023-10-13 17:34:01	2023-10-13 17:34:01			C:\Users\Haider Thaer\OneDrive - Jamia Millia Islamia (A Central University)\Desktop\plm9 project\prime_mmgbsa_new2	prime_mmgbsa_new2-out.maegz	291																				breed-glide-dock_SP
	OTAVA-FRAGMENT-LIBRARY-ligprep_1-.sdf:2062_+_OTAVA-FRAGMENT-LIBRARY-ligprep_1-.sdf:3828	106783	breed-glide-dock_SP.430	2023-10-13 17:34:10	2023-10-13 17:34:10			C:\Users\Haider Thaer\OneDrive - Jamia Millia Islamia (A Central University)\Desktop\plm9 project\prime_mmgbsa_new2	prime_mmgbsa_new2-out.maegz	335																				breed-glide-dock_SP
	OTAVA-FRAGMENT-LIBRARY-ligprep_1-.sdf:856_+_OTAVA-FRAGMENT-LIBRARY-ligprep_1-.sdf:3763	106560	breed-glide-dock_SP.352	2023-10-13 17:33:25	2023-10-13 17:33:25			C:\Users\Haider Thaer\OneDrive - Jamia Millia Islamia (A Central University)\Desktop\plm9 project\prime_mmgbsa_new2	prime_mmgbsa_new2-out.maegz	112																				breed-glide-dock_SP
	OTAVA-FRAGMENT-LIBRARY-ligprep_1-.sdf:3911_+_OTAVA-FRAGMENT-LIBRARY-ligprep_1-.sdf:1521	106833	breed-glide-dock_SP.1035	2023-10-13 17:34:19	2023-10-13 17:34:19			C:\Users\Haider Thaer\OneDrive - Jamia Millia Islamia (A Central University)\Desktop\plm9 project\prime_mmgbsa_new2	prime_mmgbsa_new2-out.maegz	385																				breed-glide-dock_SP
	OTAVA-FRAGMENT-LIBRARY-ligprep_1-.sdf:1863_+_OTAVA-FRAGMENT-LIBRARY-ligprep_1-.sdf:11580	106459	breed-glide-dock_SP.1522	2023-10-13 17:33:05	2023-10-13 17:33:05			C:\Users\Haider Thaer\OneDrive - Jamia Millia Islamia (A Central University)\Desktop\plm9 project\prime_mmgbsa_new2	prime_mmgbsa_new2-out.maegz	11																				breed-glide-dock_SP
	OTAVA-FRAGMENT-LIBRARY-ligprep_1-.sdf:10632_+_OTAVA-FRAGMENT-LIBRARY-ligprep_1-.sdf:4392	106715	breed-glide-dock_SP.1433	2023-10-13 17:33:56	2023-10-13 17:33:56			C:\Users\Haider Thaer\OneDrive - Jamia Millia Islamia (A Central University)\Desktop\plm9 project\prime_mmgbsa_new2	prime_mmgbsa_new2-out.maegz	267																				breed-glide-dock_SP
	OTAVA-FRAGMENT-LIBRARY-ligprep_1-.sdf:1412_+_OTAVA-FRAGMENT-LIBRARY-ligprep_1-.sdf:8818	106745	breed-glide-dock_SP.1303	2023-10-13 17:34:02	2023-10-13 17:34:02			C:\Users\Haider Thaer\OneDrive - Jamia Millia Islamia (A Central University)\Desktop\plm9 project\prime_mmgbsa_new2	prime_mmgbsa_new2-out.maegz	297																				breed-glide-dock_SP
	OTAVA-FRAGMENT-LIBRARY-ligprep_1-.sdf:5515_+_OTAVA-FRAGMENT-LIBRARY-ligprep_1-.sdf:2753	106802	breed-glide-dock_SP.8	2023-10-13 17:34:13	2023-10-13 17:34:13			C:\Users\Haider Thaer\OneDrive - Jamia Millia Islamia (A Central University)\Desktop\plm9 project\prime_mmgbsa_new2	prime_mmgbsa_new2-out.maegz	354																				breed-glide-dock_SP
	OTAVA-FRAGMENT-LIBRARY-ligprep_1-.sdf:4441_+_OTAVA-FRAGMENT-LIBRARY-ligprep_1-.sdf:572	106496	breed-glide-dock_SP.698	2023-10-13 17:33:12	2023-10-13 17:33:12			C:\Users\Haider Thaer\OneDrive - Jamia Millia Islamia (A Central University)\Desktop\plm9 project\prime_mmgbsa_new2	prime_mmgbsa_new2-out.maegz	48																				breed-glide-dock_SP
	OTAVA-FRAGMENT-LIBRARY-ligprep_1-.sdf:940_+_OTAVA-FRAGMENT-LIBRARY-ligprep_1-.sdf:7555	106740	breed-glide-dock_SP.1716	2023-10-13 17:34:01	2023-10-13 17:34:01			C:\Users\Haider Thaer\OneDrive - Jamia Millia Islamia (A Central University)\Desktop\plm9 project\prime_mmgbsa_new2	prime_mmgbsa_new2-out.maegz	292																				breed-glide-dock_SP
	OTAVA-FRAGMENT-LIBRARY-ligprep_1-.sdf:574_+_OTAVA-FRAGMENT-LIBRARY-ligprep_1-.sdf:4829	106519	breed-glide-dock_SP.1229	2023-10-13 17:33:17	2023-10-13 17:33:17			C:\Users\Haider Thaer\OneDrive - Jamia Millia Islamia (A Central University)\Desktop\plm9 project\prime_mmgbsa_new2	prime_mmgbsa_new2-out.maegz	71																				breed-glide-dock_SP
	OTAVA-FRAGMENT-LIBRARY-ligprep_1-.sdf:7917_+_OTAVA-FRAGMENT-LIBRARY-ligprep_1-.sdf:1522	106716	breed-glide-dock_SP.174	2023-10-13 17:33:56	2023-10-13 17:33:56			C:\Users\Haider Thaer\OneDrive - Jamia Millia Islamia (A Central University)\Desktop\plm9 project\prime_mmgbsa_new2	prime_mmgbsa_new2-out.maegz	268																				breed-glide-dock_SP
	OTAVA-FRAGMENT-LIBRARY-ligprep_1-.sdf:6197_+_OTAVA-FRAGMENT-LIBRARY-ligprep_1-.sdf:1521	106658	breed-glide-dock_SP.979	2023-10-13 17:33:45	2023-10-13 17:33:45			C:\Users\Haider Thaer\OneDrive - Jamia Millia Islamia (A Central University)\Desktop\plm9 project\prime_mmgbsa_new2	prime_mmgbsa_new2-out.maegz	210																				breed-glide-dock_SP
	OTAVA-FRAGMENT-LIBRARY-ligprep_1-.sdf:10985_+_OTAVA-FRAGMENT-LIBRARY-ligprep_1-.sdf:139	106670	breed-glide-dock_SP.436	2023-10-13 17:33:47	2023-10-13 17:33:47			C:\Users\Haider Thaer\OneDrive - Jamia Millia Islamia (A Central University)\Desktop\plm9 project\prime_mmgbsa_new2	prime_mmgbsa_new2-out.maegz	222																				breed-glide-dock_SP
	OTAVA-FRAGMENT-LIBRARY-ligprep_1-.sdf:1747_+_OTAVA-FRAGMENT-LIBRARY-ligprep_1-.sdf:994	106748	breed-glide-dock_SP.62	2023-10-13 17:34:03	2023-10-13 17:34:03			C:\Users\Haider Thaer\OneDrive - Jamia Millia Islamia (A Central University)\Desktop\plm9 project\prime_mmgbsa_new2	prime_mmgbsa_new2-out.maegz	300																				breed-glide-dock_SP
	OTAVA-FRAGMENT-LIBRARY-ligprep_1-.sdf:7941_+_OTAVA-FRAGMENT-LIBRARY-ligprep_1-.sdf:5926	106572	breed-glide-dock_SP.264	2023-10-13 17:33:27	2023-10-13 17:33:27			C:\Users\Haider Thaer\OneDrive - Jamia Millia Islamia (A Central University)\Desktop\plm9 project\prime_mmgbsa_new2	prime_mmgbsa_new2-out.maegz	124																				breed-glide-dock_SP
	OTAVA-FRAGMENT-LIBRARY-ligprep_1-.sdf:3833_+_OTAVA-FRAGMENT-LIBRARY-ligprep_1-.sdf:1779	106626	breed-glide-dock_SP.3078	2023-10-13 17:33:38	2023-10-13 17:33:38			C:\Users\Haider Thaer\OneDrive - Jamia Millia Islamia (A Central University)\Desktop\plm9 project\prime_mmgbsa_new2	prime_mmgbsa_new2-out.maegz	178																				breed-glide-dock_SP
	OTAVA-FRAGMENT-LIBRARY-ligprep_1-.sdf:5999_+_OTAVA-FRAGMENT-LIBRARY-ligprep_1-.sdf:3474	106571	breed-glide-dock_SP.71	2023-10-13 17:33:27	2023-10-13 17:33:27			C:\Users\Haider Thaer\OneDrive - Jamia Millia Islamia (A Central University)\Desktop\plm9 project\prime_mmgbsa_new2	prime_mmgbsa_new2-out.maegz	123																				breed-glide-dock_SP
	OTAVA-FRAGMENT-LIBRARY-ligprep_1-.sdf:8725_+_OTAVA-FRAGMENT-LIBRARY-ligprep_1-.sdf:5359	106524	breed-glide-dock_SP.313	2023-10-13 17:33:18	2023-10-13 17:33:18			C:\Users\Haider Thaer\OneDrive - Jamia Millia Islamia (A Central University)\Desktop\plm9 project\prime_mmgbsa_new2	prime_mmgbsa_new2-out.maegz	76																				breed-glide-dock_SP
	OTAVA-FRAGMENT-LIBRARY-ligprep_1-.sdf:26_+_OTAVA-FRAGMENT-LIBRARY-ligprep_1-.sdf:9111	106850	breed-glide-dock_SP.932	2023-10-13 17:34:23	2023-10-13 17:34:23			C:\Users\Haider Thaer\OneDrive - Jamia Millia Islamia (A Central University)\Desktop\plm9 project\prime_mmgbsa_new2	prime_mmgbsa_new2-out.maegz	402																				breed-glide-dock_SP
	OTAVA-FRAGMENT-LIBRARY-ligprep_1-.sdf:1941_+_OTAVA-FRAGMENT-LIBRARY-ligprep_1-.sdf:6110	106895	breed-glide-dock_SP.478	2023-10-13 17:34:32	2023-10-13 17:34:32			C:\Users\Haider Thaer\OneDrive - Jamia Millia Islamia (A Central University)\Desktop\plm9 project\prime_mmgbsa_new2	prime_mmgbsa_new2-out.maegz	447																				breed-glide-dock_SP
	OTAVA-FRAGMENT-LIBRARY-ligprep_1-.sdf:5878_+_OTAVA-FRAGMENT-LIBRARY-ligprep_1-.sdf:1518	106593	breed-glide-dock_SP.217	2023-10-13 17:33:32	2023-10-13 17:33:32			C:\Users\Haider Thaer\OneDrive - Jamia Millia Islamia (A Central University)\Desktop\plm9 project\prime_mmgbsa_new2	prime_mmgbsa_new2-out.maegz	145																				breed-glide-dock_SP
	OTAVA-FRAGMENT-LIBRARY-ligprep_1-.sdf:1929_+_OTAVA-FRAGMENT-LIBRARY-ligprep_1-.sdf:5878	106695	breed-glide-dock_SP.163	2023-10-13 17:33:52	2023-10-13 17:33:52			C:\Users\Haider Thaer\OneDrive - Jamia Millia Islamia (A Central University)\Desktop\plm9 project\prime_mmgbsa_new2	prime_mmgbsa_new2-out.maegz	247																				breed-glide-dock_SP
	OTAVA-FRAGMENT-LIBRARY-ligprep_1-.sdf:3911_+_OTAVA-FRAGMENT-LIBRARY-ligprep_1-.sdf:1522	106662	breed-glide-dock_SP.204	2023-10-13 17:33:45	2023-10-13 17:33:45			C:\Users\Haider Thaer\OneDrive - Jamia Millia Islamia (A Central University)\Desktop\plm9 project\prime_mmgbsa_new2	prime_mmgbsa_new2-out.maegz	214																				breed-glide-dock_SP
	OTAVA-FRAGMENT-LIBRARY-ligprep_1-.sdf:2456_+_OTAVA-FRAGMENT-LIBRARY-ligprep_1-.sdf:3011	106651	breed-glide-dock_SP.963	2023-10-13 17:33:43	2023-10-13 17:33:43			C:\Users\Haider Thaer\OneDrive - Jamia Millia Islamia (A Central University)\Desktop\plm9 project\prime_mmgbsa_new2	prime_mmgbsa_new2-out.maegz	203																				breed-glide-dock_SP
	OTAVA-FRAGMENT-LIBRARY-ligprep_1-.sdf:774_+_OTAVA-FRAGMENT-LIBRARY-ligprep_1-.sdf:4578	106622	breed-glide-dock_SP.398	2023-10-13 17:33:37	2023-10-13 17:33:37			C:\Users\Haider Thaer\OneDrive - Jamia Millia Islamia (A Central University)\Desktop\plm9 project\prime_mmgbsa_new2	prime_mmgbsa_new2-out.maegz	174																				breed-glide-dock_SP
	OTAVA-FRAGMENT-LIBRARY-ligprep_1-.sdf:1924_+_OTAVA-FRAGMENT-LIBRARY-ligprep_1-.sdf:3246	106714	breed-glide-dock_SP.537	2023-10-13 17:33:56	2023-10-13 17:33:56			C:\Users\Haider Thaer\OneDrive - Jamia Millia Islamia (A Central University)\Desktop\plm9 project\prime_mmgbsa_new2	prime_mmgbsa_new2-out.maegz	266																				breed-glide-dock_SP
	OTAVA-FRAGMENT-LIBRARY-ligprep_1-.sdf:4829_+_OTAVA-FRAGMENT-LIBRARY-ligprep_1-.sdf:574	106808	breed-glide-dock_SP.296	2023-10-13 17:34:14	2023-10-13 17:34:14			C:\Users\Haider Thaer\OneDrive - Jamia Millia Islamia (A Central University)\Desktop\plm9 project\prime_mmgbsa_new2	prime_mmgbsa_new2-out.maegz	360																				breed-glide-dock_SP
	OTAVA-FRAGMENT-LIBRARY-ligprep_1-.sdf:3383_+_OTAVA-FRAGMENT-LIBRARY-ligprep_1-.sdf:3571	106771	breed-glide-dock_SP.429	2023-10-13 17:34:07	2023-10-13 17:34:07			C:\Users\Haider Thaer\OneDrive - Jamia Millia Islamia (A Central University)\Desktop\plm9 project\prime_mmgbsa_new2	prime_mmgbsa_new2-out.maegz	323																				breed-glide-dock_SP
	OTAVA-FRAGMENT-LIBRARY-ligprep_1-.sdf:10548_+_OTAVA-FRAGMENT-LIBRARY-ligprep_1-.sdf:11330	106851	breed-glide-dock_SP.238	2023-10-13 17:34:23	2023-10-13 17:34:23			C:\Users\Haider Thaer\OneDrive - Jamia Millia Islamia (A Central University)\Desktop\plm9 project\prime_mmgbsa_new2	prime_mmgbsa_new2-out.maegz	403																				breed-glide-dock_SP
	OTAVA-FRAGMENT-LIBRARY-ligprep_1-.sdf:10995_+_OTAVA-FRAGMENT-LIBRARY-ligprep_1-.sdf:1357	106773	breed-glide-dock_SP.2314	2023-10-13 17:34:08	2023-10-13 17:34:08			C:\Users\Haider Thaer\OneDrive - Jamia Millia Islamia (A Central University)\Desktop\plm9 project\prime_mmgbsa_new2	prime_mmgbsa_new2-out.maegz	325																				breed-glide-dock_SP
	OTAVA-FRAGMENT-LIBRARY-ligprep_1-.sdf:5898_+_OTAVA-FRAGMENT-LIBRARY-ligprep_1-.sdf:1418	106657	breed-glide-dock_SP.788	2023-10-13 17:33:44	2023-10-13 17:33:44			C:\Users\Haider Thaer\OneDrive - Jamia Millia Islamia (A Central University)\Desktop\plm9 project\prime_mmgbsa_new2	prime_mmgbsa_new2-out.maegz	209																				breed-glide-dock_SP
	OTAVA-FRAGMENT-LIBRARY-ligprep_1-.sdf:3833_+_OTAVA-FRAGMENT-LIBRARY-ligprep_1-.sdf:10746	106513	breed-glide-dock_SP.746	2023-10-13 17:33:16	2023-10-13 17:33:16			C:\Users\Haider Thaer\OneDrive - Jamia Millia Islamia (A Central University)\Desktop\plm9 project\prime_mmgbsa_new2	prime_mmgbsa_new2-out.maegz	65																				breed-glide-dock_SP
	OTAVA-FRAGMENT-LIBRARY-ligprep_1-.sdf:5617_+_OTAVA-FRAGMENT-LIBRARY-ligprep_1-.sdf:9290	106692	breed-glide-dock_SP.1091	2023-10-13 17:33:51	2023-10-13 17:33:51			C:\Users\Haider Thaer\OneDrive - Jamia Millia Islamia (A Central University)\Desktop\plm9 project\prime_mmgbsa_new2	prime_mmgbsa_new2-out.maegz	244																				breed-glide-dock_SP
	OTAVA-FRAGMENT-LIBRARY-ligprep_1-.sdf:1779_+_OTAVA-FRAGMENT-LIBRARY-ligprep_1-.sdf:3247	106870	breed-glide-dock_SP.1559	2023-10-13 17:34:27	2023-10-13 17:34:27			C:\Users\Haider Thaer\OneDrive - Jamia Millia Islamia (A Central University)\Desktop\plm9 project\prime_mmgbsa_new2	prime_mmgbsa_new2-out.maegz	422																				breed-glide-dock_SP
	OTAVA-FRAGMENT-LIBRARY-ligprep_1-.sdf:26_+_OTAVA-FRAGMENT-LIBRARY-ligprep_1-.sdf:1521	106867	breed-glide-dock_SP.2384	2023-10-13 17:34:26	2023-10-13 17:34:26			C:\Users\Haider Thaer\OneDrive - Jamia Millia Islamia (A Central University)\Desktop\plm9 project\prime_mmgbsa_new2	prime_mmgbsa_new2-out.maegz	419																				breed-glide-dock_SP
	OTAVA-FRAGMENT-LIBRARY-ligprep_1-.sdf:5323_+_OTAVA-FRAGMENT-LIBRARY-ligprep_1-.sdf:2488	106813	breed-glide-dock_SP.460	2023-10-13 17:34:15	2023-10-13 17:34:15			C:\Users\Haider Thaer\OneDrive - Jamia Millia Islamia (A Central University)\Desktop\plm9 project\prime_mmgbsa_new2	prime_mmgbsa_new2-out.maegz	365																				breed-glide-dock_SP
	OTAVA-FRAGMENT-LIBRARY-ligprep_1-.sdf:694_+_OTAVA-FRAGMENT-LIBRARY-ligprep_1-.sdf:1521	106869	breed-glide-dock_SP.1078	2023-10-13 17:34:27	2023-10-13 17:34:27			C:\Users\Haider Thaer\OneDrive - Jamia Millia Islamia (A Central University)\Desktop\plm9 project\prime_mmgbsa_new2	prime_mmgbsa_new2-out.maegz	421																				breed-glide-dock_SP
	OTAVA-FRAGMENT-LIBRARY-ligprep_1-.sdf:3632_+_OTAVA-FRAGMENT-LIBRARY-ligprep_1-.sdf:2037	106838	breed-glide-dock_SP.1158	2023-10-13 17:34:20	2023-10-13 17:34:20			C:\Users\Haider Thaer\OneDrive - Jamia Millia Islamia (A Central University)\Desktop\plm9 project\prime_mmgbsa_new2	prime_mmgbsa_new2-out.maegz	390																				breed-glide-dock_SP
	OTAVA-FRAGMENT-LIBRARY-ligprep_1-.sdf:3974_+_OTAVA-FRAGMENT-LIBRARY-ligprep_1-.sdf:4829	106863	breed-glide-dock_SP.1781	2023-10-13 17:34:25	2023-10-13 17:34:25			C:\Users\Haider Thaer\OneDrive - Jamia Millia Islamia (A Central University)\Desktop\plm9 project\prime_mmgbsa_new2	prime_mmgbsa_new2-out.maegz	415																				breed-glide-dock_SP
	OTAVA-FRAGMENT-LIBRARY-ligprep_1-.sdf:2360_+_OTAVA-FRAGMENT-LIBRARY-ligprep_1-.sdf:139	106696	breed-glide-dock_SP.1787	2023-10-13 17:33:52	2023-10-13 17:33:52			C:\Users\Haider Thaer\OneDrive - Jamia Millia Islamia (A Central University)\Desktop\plm9 project\prime_mmgbsa_new2	prime_mmgbsa_new2-out.maegz	248																				breed-glide-dock_SP
	OTAVA-FRAGMENT-LIBRARY-ligprep_1-.sdf:2456_+_OTAVA-FRAGMENT-LIBRARY-ligprep_1-.sdf:2860	106455	breed-glide-dock_SP.25	2023-10-13 17:33:04	2023-10-13 17:33:04			C:\Users\Haider Thaer\OneDrive - Jamia Millia Islamia (A Central University)\Desktop\plm9 project\prime_mmgbsa_new2	prime_mmgbsa_new2-out.maegz	7																				breed-glide-dock_SP
	OTAVA-FRAGMENT-LIBRARY-ligprep_1-.sdf:3833_+_OTAVA-FRAGMENT-LIBRARY-ligprep_1-.sdf:8993	106855	breed-glide-dock_SP.1165	2023-10-13 17:34:24	2023-10-13 17:34:24			C:\Users\Haider Thaer\OneDrive - Jamia Millia Islamia (A Central University)\Desktop\plm9 project\prime_mmgbsa_new2	prime_mmgbsa_new2-out.maegz	407																				breed-glide-dock_SP
	OTAVA-FRAGMENT-LIBRARY-ligprep_1-.sdf:26_+_OTAVA-FRAGMENT-LIBRARY-ligprep_1-.sdf:5371	106742	breed-glide-dock_SP.488	2023-10-13 17:34:01	2023-10-13 17:34:01			C:\Users\Haider Thaer\OneDrive - Jamia Millia Islamia (A Central University)\Desktop\plm9 project\prime_mmgbsa_new2	prime_mmgbsa_new2-out.maegz	294																				breed-glide-dock_SP
	OTAVA-FRAGMENT-LIBRARY-ligprep_1-.sdf:6950_+_OTAVA-FRAGMENT-LIBRARY-ligprep_1-.sdf:4138	106841	breed-glide-dock_SP.111	2023-10-13 17:34:21	2023-10-13 17:34:21			C:\Users\Haider Thaer\OneDrive - Jamia Millia Islamia (A Central University)\Desktop\plm9 project\prime_mmgbsa_new2	prime_mmgbsa_new2-out.maegz	393																				breed-glide-dock_SP
	OTAVA-FRAGMENT-LIBRARY-ligprep_1-.sdf:1663_+_OTAVA-FRAGMENT-LIBRARY-ligprep_1-.sdf:7649	106613	breed-glide-dock_SP.12	2023-10-13 17:33:36	2023-10-13 17:33:36			C:\Users\Haider Thaer\OneDrive - Jamia Millia Islamia (A Central University)\Desktop\plm9 project\prime_mmgbsa_new2	prime_mmgbsa_new2-out.maegz	165																				breed-glide-dock_SP
	OTAVA-FRAGMENT-LIBRARY-ligprep_1-.sdf:8818_+_OTAVA-FRAGMENT-LIBRARY-ligprep_1-.sdf:2912	106898	breed-glide-dock_SP.712	2023-10-13 17:34:32	2023-10-13 17:34:32			C:\Users\Haider Thaer\OneDrive - Jamia Millia Islamia (A Central University)\Desktop\plm9 project\prime_mmgbsa_new2	prime_mmgbsa_new2-out.maegz	450																				breed-glide-dock_SP
	OTAVA-FRAGMENT-LIBRARY-ligprep_1-.sdf:130_+_OTAVA-FRAGMENT-LIBRARY-ligprep_1-.sdf:694	106786	breed-glide-dock_SP.545	2023-10-13 17:34:10	2023-10-13 17:34:10			C:\Users\Haider Thaer\OneDrive - Jamia Millia Islamia (A Central University)\Desktop\plm9 project\prime_mmgbsa_new2	prime_mmgbsa_new2-out.maegz	338																				breed-glide-dock_SP
	OTAVA-FRAGMENT-LIBRARY-ligprep_1-.sdf:7555_+_OTAVA-FRAGMENT-LIBRARY-ligprep_1-.sdf:3252	106816	breed-glide-dock_SP.2881	2023-10-13 17:34:16	2023-10-13 17:34:16			C:\Users\Haider Thaer\OneDrive - Jamia Millia Islamia (A Central University)\Desktop\plm9 project\prime_mmgbsa_new2	prime_mmgbsa_new2-out.maegz	368																				breed-glide-dock_SP
	OTAVA-FRAGMENT-LIBRARY-ligprep_1-.sdf:7680_+_OTAVA-FRAGMENT-LIBRARY-ligprep_1-.sdf:5435	106881	breed-glide-dock_SP.193	2023-10-13 17:34:29	2023-10-13 17:34:29			C:\Users\Haider Thaer\OneDrive - Jamia Millia Islamia (A Central University)\Desktop\plm9 project\prime_mmgbsa_new2	prime_mmgbsa_new2-out.maegz	433																				breed-glide-dock_SP
	OTAVA-FRAGMENT-LIBRARY-ligprep_1-.sdf:5237_+_OTAVA-FRAGMENT-LIBRARY-ligprep_1-.sdf:2753	106678	breed-glide-dock_SP.15	2023-10-13 17:33:49	2023-10-13 17:33:49			C:\Users\Haider Thaer\OneDrive - Jamia Millia Islamia (A Central University)\Desktop\plm9 project\prime_mmgbsa_new2	prime_mmgbsa_new2-out.maegz	230																				breed-glide-dock_SP
	OTAVA-FRAGMENT-LIBRARY-ligprep_1-.sdf:2296_+_OTAVA-FRAGMENT-LIBRARY-ligprep_1-.sdf:10746	106735	breed-glide-dock_SP.226	2023-10-13 17:34:00	2023-10-13 17:34:00			C:\Users\Haider Thaer\OneDrive - Jamia Millia Islamia (A Central University)\Desktop\plm9 project\prime_mmgbsa_new2	prime_mmgbsa_new2-out.maegz	287																				breed-glide-dock_SP
	OTAVA-FRAGMENT-LIBRARY-ligprep_1-.sdf:632_+_OTAVA-FRAGMENT-LIBRARY-ligprep_1-.sdf:8880	106725	breed-glide-dock_SP.661	2023-10-13 17:33:58	2023-10-13 17:33:58			C:\Users\Haider Thaer\OneDrive - Jamia Millia Islamia (A Central University)\Desktop\plm9 project\prime_mmgbsa_new2	prime_mmgbsa_new2-out.maegz	277																				breed-glide-dock_SP
	OTAVA-FRAGMENT-LIBRARY-ligprep_1-.sdf:9972_+_OTAVA-FRAGMENT-LIBRARY-ligprep_1-.sdf:9052	106610	breed-glide-dock_SP.783	2023-10-13 17:33:35	2023-10-13 17:33:35			C:\Users\Haider Thaer\OneDrive - Jamia Millia Islamia (A Central University)\Desktop\plm9 project\prime_mmgbsa_new2	prime_mmgbsa_new2-out.maegz	162																				breed-glide-dock_SP
	OTAVA-FRAGMENT-LIBRARY-ligprep_1-.sdf:3631_+_OTAVA-FRAGMENT-LIBRARY-ligprep_1-.sdf:3969	106528	breed-glide-dock_SP.950	2023-10-13 17:33:19	2023-10-13 17:33:19			C:\Users\Haider Thaer\OneDrive - Jamia Millia Islamia (A Central University)\Desktop\plm9 project\prime_mmgbsa_new2	prime_mmgbsa_new2-out.maegz	80																				breed-glide-dock_SP
	OTAVA-FRAGMENT-LIBRARY-ligprep_1-.sdf:1748_+_OTAVA-FRAGMENT-LIBRARY-ligprep_1-.sdf:994	106713	breed-glide-dock_SP.19	2023-10-13 17:33:56	2023-10-13 17:33:56			C:\Users\Haider Thaer\OneDrive - Jamia Millia Islamia (A Central University)\Desktop\plm9 project\prime_mmgbsa_new2	prime_mmgbsa_new2-out.maegz	265																				breed-glide-dock_SP
	OTAVA-FRAGMENT-LIBRARY-ligprep_1-.sdf:1438_+_OTAVA-FRAGMENT-LIBRARY-ligprep_1-.sdf:3762	106562	breed-glide-dock_SP.2837	2023-10-13 17:33:25	2023-10-13 17:33:25			C:\Users\Haider Thaer\OneDrive - Jamia Millia Islamia (A Central University)\Desktop\plm9 project\prime_mmgbsa_new2	prime_mmgbsa_new2-out.maegz	114																				breed-glide-dock_SP
	OTAVA-FRAGMENT-LIBRARY-ligprep_1-.sdf:5898_+_OTAVA-FRAGMENT-LIBRARY-ligprep_1-.sdf:572	106509	breed-glide-dock_SP.1622	2023-10-13 17:33:15	2023-10-13 17:33:15			C:\Users\Haider Thaer\OneDrive - Jamia Millia Islamia (A Central University)\Desktop\plm9 project\prime_mmgbsa_new2	prime_mmgbsa_new2-out.maegz	61																				breed-glide-dock_SP
	OTAVA-FRAGMENT-LIBRARY-ligprep_1-.sdf:1745_+_OTAVA-FRAGMENT-LIBRARY-ligprep_1-.sdf:10142	106875	breed-glide-dock_SP.2891	2023-10-13 17:34:28	2023-10-13 17:34:28			C:\Users\Haider Thaer\OneDrive - Jamia Millia Islamia (A Central University)\Desktop\plm9 project\prime_mmgbsa_new2	prime_mmgbsa_new2-out.maegz	427																				breed-glide-dock_SP
	OTAVA-FRAGMENT-LIBRARY-ligprep_1-.sdf:3843_+_OTAVA-FRAGMENT-LIBRARY-ligprep_1-.sdf:2753	106650	breed-glide-dock_SP.35	2023-10-13 17:33:43	2023-10-13 17:33:43			C:\Users\Haider Thaer\OneDrive - Jamia Millia Islamia (A Central University)\Desktop\plm9 project\prime_mmgbsa_new2	prime_mmgbsa_new2-out.maegz	202																				breed-glide-dock_SP
	OTAVA-FRAGMENT-LIBRARY-ligprep_1-.sdf:11167_+_OTAVA-FRAGMENT-LIBRARY-ligprep_1-.sdf:2143	106601	breed-glide-dock_SP.564	2023-10-13 17:33:33	2023-10-13 17:33:33			C:\Users\Haider Thaer\OneDrive - Jamia Millia Islamia (A Central University)\Desktop\plm9 project\prime_mmgbsa_new2	prime_mmgbsa_new2-out.maegz	153																				breed-glide-dock_SP
	OTAVA-FRAGMENT-LIBRARY-ligprep_1-.sdf:9563_+_OTAVA-FRAGMENT-LIBRARY-ligprep_1-.sdf:4095	106483	breed-glide-dock_SP.102	2023-10-13 17:33:10	2023-10-13 17:33:10			C:\Users\Haider Thaer\OneDrive - Jamia Millia Islamia (A Central University)\Desktop\plm9 project\prime_mmgbsa_new2	prime_mmgbsa_new2-out.maegz	35																				breed-glide-dock_SP
	OTAVA-FRAGMENT-LIBRARY-ligprep_1-.sdf:898_+_OTAVA-FRAGMENT-LIBRARY-ligprep_1-.sdf:4417	106741	breed-glide-dock_SP.1153	2023-10-13 17:34:01	2023-10-13 17:34:01			C:\Users\Haider Thaer\OneDrive - Jamia Millia Islamia (A Central University)\Desktop\plm9 project\prime_mmgbsa_new2	prime_mmgbsa_new2-out.maegz	293																				breed-glide-dock_SP
	OTAVA-FRAGMENT-LIBRARY-ligprep_1-.sdf:3911_+_OTAVA-FRAGMENT-LIBRARY-ligprep_1-.sdf:10746	106611	breed-glide-dock_SP.414	2023-10-13 17:33:35	2023-10-13 17:33:35			C:\Users\Haider Thaer\OneDrive - Jamia Millia Islamia (A Central University)\Desktop\plm9 project\prime_mmgbsa_new2	prime_mmgbsa_new2-out.maegz	163																				breed-glide-dock_SP
	OTAVA-FRAGMENT-LIBRARY-ligprep_1-.sdf:2360_+_OTAVA-FRAGMENT-LIBRARY-ligprep_1-.sdf:5043	106545	breed-glide-dock_SP.354	2023-10-13 17:33:22	2023-10-13 17:33:22			C:\Users\Haider Thaer\OneDrive - Jamia Millia Islamia (A Central University)\Desktop\plm9 project\prime_mmgbsa_new2	prime_mmgbsa_new2-out.maegz	97																				breed-glide-dock_SP
	OTAVA-FRAGMENT-LIBRARY-ligprep_1-.sdf:3758_+_OTAVA-FRAGMENT-LIBRARY-ligprep_1-.sdf:3477	106732	breed-glide-dock_SP.997	2023-10-13 17:33:59	2023-10-13 17:33:59			C:\Users\Haider Thaer\OneDrive - Jamia Millia Islamia (A Central University)\Desktop\plm9 project\prime_mmgbsa_new2	prime_mmgbsa_new2-out.maegz	284																				breed-glide-dock_SP
	OTAVA-FRAGMENT-LIBRARY-ligprep_1-.sdf:3379_+_OTAVA-FRAGMENT-LIBRARY-ligprep_1-.sdf:9400	106891	breed-glide-dock_SP.602	2023-10-13 17:34:31	2023-10-13 17:34:31			C:\Users\Haider Thaer\OneDrive - Jamia Millia Islamia (A Central University)\Desktop\plm9 project\prime_mmgbsa_new2	prime_mmgbsa_new2-out.maegz	443																				breed-glide-dock_SP
	OTAVA-FRAGMENT-LIBRARY-ligprep_1-.sdf:2143_+_OTAVA-FRAGMENT-LIBRARY-ligprep_1-.sdf:4651	106466	breed-glide-dock_SP.271	2023-10-13 17:33:06	2023-10-13 17:33:06			C:\Users\Haider Thaer\OneDrive - Jamia Millia Islamia (A Central University)\Desktop\plm9 project\prime_mmgbsa_new2	prime_mmgbsa_new2-out.maegz	18																				breed-glide-dock_SP
	OTAVA-FRAGMENT-LIBRARY-ligprep_1-.sdf:4517_+_OTAVA-FRAGMENT-LIBRARY-ligprep_1-.sdf:8699	106751	breed-glide-dock_SP.842	2023-10-13 17:34:03	2023-10-13 17:34:03			C:\Users\Haider Thaer\OneDrive - Jamia Millia Islamia (A Central University)\Desktop\plm9 project\prime_mmgbsa_new2	prime_mmgbsa_new2-out.maegz	303																				breed-glide-dock_SP
	OTAVA-FRAGMENT-LIBRARY-ligprep_1-.sdf:130_+_OTAVA-FRAGMENT-LIBRARY-ligprep_1-.sdf:1260	106663	breed-glide-dock_SP.2382	2023-10-13 17:33:46	2023-10-13 17:33:46			C:\Users\Haider Thaer\OneDrive - Jamia Millia Islamia (A Central University)\Desktop\plm9 project\prime_mmgbsa_new2	prime_mmgbsa_new2-out.maegz	215																				breed-glide-dock_SP
	OTAVA-FRAGMENT-LIBRARY-ligprep_1-.sdf:2143_+_OTAVA-FRAGMENT-LIBRARY-ligprep_1-.sdf:8818	106759	breed-glide-dock_SP.1174	2023-10-13 17:34:05	2023-10-13 17:34:05			C:\Users\Haider Thaer\OneDrive - Jamia Millia Islamia (A Central University)\Desktop\plm9 project\prime_mmgbsa_new2	prime_mmgbsa_new2-out.maegz	311																				breed-glide-dock_SP
	OTAVA-FRAGMENT-LIBRARY-ligprep_1-.sdf:10971_+_OTAVA-FRAGMENT-LIBRARY-ligprep_1-.sdf:10877	106460	breed-glide-dock_SP.702	2023-10-13 17:33:05	2023-10-13 17:33:05			C:\Users\Haider Thaer\OneDrive - Jamia Millia Islamia (A Central University)\Desktop\plm9 project\prime_mmgbsa_new2	prime_mmgbsa_new2-out.maegz	12																				breed-glide-dock_SP
	OTAVA-FRAGMENT-LIBRARY-ligprep_1-.sdf:11516_+_OTAVA-FRAGMENT-LIBRARY-ligprep_1-.sdf:9111	106837	breed-glide-dock_SP.375	2023-10-13 17:34:20	2023-10-13 17:34:20			C:\Users\Haider Thaer\OneDrive - Jamia Millia Islamia (A Central University)\Desktop\plm9 project\prime_mmgbsa_new2	prime_mmgbsa_new2-out.maegz	389																				breed-glide-dock_SP
	OTAVA-FRAGMENT-LIBRARY-ligprep_1-.sdf:4441_+_OTAVA-FRAGMENT-LIBRARY-ligprep_1-.sdf:1418	106664	breed-glide-dock_SP.843	2023-10-13 17:33:46	2023-10-13 17:33:46			C:\Users\Haider Thaer\OneDrive - Jamia Millia Islamia (A Central University)\Desktop\plm9 project\prime_mmgbsa_new2	prime_mmgbsa_new2-out.maegz	216																				breed-glide-dock_SP
	OTAVA-FRAGMENT-LIBRARY-ligprep_1-.sdf:774_+_OTAVA-FRAGMENT-LIBRARY-ligprep_1-.sdf:8461	106512	breed-glide-dock_SP.421	2023-10-13 17:33:15	2023-10-13 17:33:15			C:\Users\Haider Thaer\OneDrive - Jamia Millia Islamia (A Central University)\Desktop\plm9 project\prime_mmgbsa_new2	prime_mmgbsa_new2-out.maegz	64																				breed-glide-dock_SP
	OTAVA-FRAGMENT-LIBRARY-ligprep_1-.sdf:4102_+_OTAVA-FRAGMENT-LIBRARY-ligprep_1-.sdf:5415	106462	breed-glide-dock_SP.362	2023-10-13 17:33:06	2023-10-13 17:33:06			C:\Users\Haider Thaer\OneDrive - Jamia Millia Islamia (A Central University)\Desktop\plm9 project\prime_mmgbsa_new2	prime_mmgbsa_new2-out.maegz	14																				breed-glide-dock_SP
	OTAVA-FRAGMENT-LIBRARY-ligprep_1-.sdf:856_+_OTAVA-FRAGMENT-LIBRARY-ligprep_1-.sdf:3760	106799	breed-glide-dock_SP.300	2023-10-13 17:34:13	2023-10-13 17:34:13			C:\Users\Haider Thaer\OneDrive - Jamia Millia Islamia (A Central University)\Desktop\plm9 project\prime_mmgbsa_new2	prime_mmgbsa_new2-out.maegz	351																				breed-glide-dock_SP
	OTAVA-FRAGMENT-LIBRARY-ligprep_1-.sdf:9566_+_OTAVA-FRAGMENT-LIBRARY-ligprep_1-.sdf:619	106625	breed-glide-dock_SP.3087	2023-10-13 17:33:38	2023-10-13 17:33:38			C:\Users\Haider Thaer\OneDrive - Jamia Millia Islamia (A Central University)\Desktop\plm9 project\prime_mmgbsa_new2	prime_mmgbsa_new2-out.maegz	177																				breed-glide-dock_SP
	OTAVA-FRAGMENT-LIBRARY-ligprep_1-.sdf:625_+_OTAVA-FRAGMENT-LIBRARY-ligprep_1-.sdf:8818	106768	breed-glide-dock_SP.660	2023-10-13 17:34:07	2023-10-13 17:34:07			C:\Users\Haider Thaer\OneDrive - Jamia Millia Islamia (A Central University)\Desktop\plm9 project\prime_mmgbsa_new2	prime_mmgbsa_new2-out.maegz	320																				breed-glide-dock_SP
	OTAVA-FRAGMENT-LIBRARY-ligprep_1-.sdf:1247_+_OTAVA-FRAGMENT-LIBRARY-ligprep_1-.sdf:5690	106778	breed-glide-dock_SP.107	2023-10-13 17:34:09	2023-10-13 17:34:09			C:\Users\Haider Thaer\OneDrive - Jamia Millia Islamia (A Central University)\Desktop\plm9 project\prime_mmgbsa_new2	prime_mmgbsa_new2-out.maegz	330																				breed-glide-dock_SP
	OTAVA-FRAGMENT-LIBRARY-ligprep_1-.sdf:9613_+_OTAVA-FRAGMENT-LIBRARY-ligprep_1-.sdf:4302	106803	breed-glide-dock_SP.221	2023-10-13 17:34:13	2023-10-13 17:34:13			C:\Users\Haider Thaer\OneDrive - Jamia Millia Islamia (A Central University)\Desktop\plm9 project\prime_mmgbsa_new2	prime_mmgbsa_new2-out.maegz	355																				breed-glide-dock_SP
	OTAVA-FRAGMENT-LIBRARY-ligprep_1-.sdf:3481_+_OTAVA-FRAGMENT-LIBRARY-ligprep_1-.sdf:1521	106494	breed-glide-dock_SP.172	2023-10-13 17:33:12	2023-10-13 17:33:12			C:\Users\Haider Thaer\OneDrive - Jamia Millia Islamia (A Central University)\Desktop\plm9 project\prime_mmgbsa_new2	prime_mmgbsa_new2-out.maegz	46																				breed-glide-dock_SP
	OTAVA-FRAGMENT-LIBRARY-ligprep_1-.sdf:5999_+_OTAVA-FRAGMENT-LIBRARY-ligprep_1-.sdf:1522	106539	breed-glide-dock_SP.109	2023-10-13 17:33:21	2023-10-13 17:33:21			C:\Users\Haider Thaer\OneDrive - Jamia Millia Islamia (A Central University)\Desktop\plm9 project\prime_mmgbsa_new2	prime_mmgbsa_new2-out.maegz	91																				breed-glide-dock_SP
	OTAVA-FRAGMENT-LIBRARY-ligprep_1-.sdf:3962_+_OTAVA-FRAGMENT-LIBRARY-ligprep_1-.sdf:6031	106774	breed-glide-dock_SP.1146	2023-10-13 17:34:08	2023-10-13 17:34:08			C:\Users\Haider Thaer\OneDrive - Jamia Millia Islamia (A Central University)\Desktop\plm9 project\prime_mmgbsa_new2	prime_mmgbsa_new2-out.maegz	326																				breed-glide-dock_SP
	OTAVA-FRAGMENT-LIBRARY-ligprep_1-.sdf:9086_+_OTAVA-FRAGMENT-LIBRARY-ligprep_1-.sdf:11081	106762	breed-glide-dock_SP.1163	2023-10-13 17:34:05	2023-10-13 17:34:05			C:\Users\Haider Thaer\OneDrive - Jamia Millia Islamia (A Central University)\Desktop\plm9 project\prime_mmgbsa_new2	prime_mmgbsa_new2-out.maegz	314																				breed-glide-dock_SP
	OTAVA-FRAGMENT-LIBRARY-ligprep_1-.sdf:5999_+_OTAVA-FRAGMENT-LIBRARY-ligprep_1-.sdf:4417	106621	breed-glide-dock_SP.206	2023-10-13 17:33:37	2023-10-13 17:33:37			C:\Users\Haider Thaer\OneDrive - Jamia Millia Islamia (A Central University)\Desktop\plm9 project\prime_mmgbsa_new2	prime_mmgbsa_new2-out.maegz	173																				breed-glide-dock_SP
	OTAVA-FRAGMENT-LIBRARY-ligprep_1-.sdf:572_+_OTAVA-FRAGMENT-LIBRARY-ligprep_1-.sdf:2964	106450	breed-glide-dock_SP.524	2023-10-13 17:33:03	2023-10-13 17:33:03			C:\Users\Haider Thaer\OneDrive - Jamia Millia Islamia (A Central University)\Desktop\plm9 project\prime_mmgbsa_new2	prime_mmgbsa_new2-out.maegz	2																				breed-glide-dock_SP
	OTAVA-FRAGMENT-LIBRARY-ligprep_1-.sdf:7941_+_OTAVA-FRAGMENT-LIBRARY-ligprep_1-.sdf:8716	106674	breed-glide-dock_SP.85	2023-10-13 17:33:48	2023-10-13 17:33:48			C:\Users\Haider Thaer\OneDrive - Jamia Millia Islamia (A Central University)\Desktop\plm9 project\prime_mmgbsa_new2	prime_mmgbsa_new2-out.maegz	226																				breed-glide-dock_SP
	OTAVA-FRAGMENT-LIBRARY-ligprep_1-.sdf:6138_+_OTAVA-FRAGMENT-LIBRARY-ligprep_1-.sdf:3252	106595	breed-glide-dock_SP.179	2023-10-13 17:33:32	2023-10-13 17:33:32			C:\Users\Haider Thaer\OneDrive - Jamia Millia Islamia (A Central University)\Desktop\plm9 project\prime_mmgbsa_new2	prime_mmgbsa_new2-out.maegz	147																				breed-glide-dock_SP
	OTAVA-FRAGMENT-LIBRARY-ligprep_1-.sdf:5855_+_OTAVA-FRAGMENT-LIBRARY-ligprep_1-.sdf:3278	106537	breed-glide-dock_SP.666	2023-10-13 17:33:20	2023-10-13 17:33:20			C:\Users\Haider Thaer\OneDrive - Jamia Millia Islamia (A Central University)\Desktop\plm9 project\prime_mmgbsa_new2	prime_mmgbsa_new2-out.maegz	89																				breed-glide-dock_SP
	OTAVA-FRAGMENT-LIBRARY-ligprep_1-.sdf:2761_+_OTAVA-FRAGMENT-LIBRARY-ligprep_1-.sdf:3833	106586	breed-glide-dock_SP.75	2023-10-13 17:33:30	2023-10-13 17:33:30			C:\Users\Haider Thaer\OneDrive - Jamia Millia Islamia (A Central University)\Desktop\plm9 project\prime_mmgbsa_new2	prime_mmgbsa_new2-out.maegz	138																				breed-glide-dock_SP
	OTAVA-FRAGMENT-LIBRARY-ligprep_1-.sdf:3252_+_OTAVA-FRAGMENT-LIBRARY-ligprep_1-.sdf:9696	106852	breed-glide-dock_SP.1106	2023-10-13 17:34:23	2023-10-13 17:34:23			C:\Users\Haider Thaer\OneDrive - Jamia Millia Islamia (A Central University)\Desktop\plm9 project\prime_mmgbsa_new2	prime_mmgbsa_new2-out.maegz	404																				breed-glide-dock_SP
	OTAVA-FRAGMENT-LIBRARY-ligprep_1-.sdf:10174_+_OTAVA-FRAGMENT-LIBRARY-ligprep_1-.sdf:4417	106661	breed-glide-dock_SP.309	2023-10-13 17:33:45	2023-10-13 17:33:45			C:\Users\Haider Thaer\OneDrive - Jamia Millia Islamia (A Central University)\Desktop\plm9 project\prime_mmgbsa_new2	prime_mmgbsa_new2-out.maegz	213																				breed-glide-dock_SP
	OTAVA-FRAGMENT-LIBRARY-ligprep_1-.sdf:3755_+_OTAVA-FRAGMENT-LIBRARY-ligprep_1-.sdf:4172	106479	breed-glide-dock_SP.1973	2023-10-13 17:33:09	2023-10-13 17:33:09			C:\Users\Haider Thaer\OneDrive - Jamia Millia Islamia (A Central University)\Desktop\plm9 project\prime_mmgbsa_new2	prime_mmgbsa_new2-out.maegz	31																				breed-glide-dock_SP
	OTAVA-FRAGMENT-LIBRARY-ligprep_1-.sdf:774_+_OTAVA-FRAGMENT-LIBRARY-ligprep_1-.sdf:8639	106530	breed-glide-dock_SP.137	2023-10-13 17:33:19	2023-10-13 17:33:19			C:\Users\Haider Thaer\OneDrive - Jamia Millia Islamia (A Central University)\Desktop\plm9 project\prime_mmgbsa_new2	prime_mmgbsa_new2-out.maegz	82																				breed-glide-dock_SP
	OTAVA-FRAGMENT-LIBRARY-ligprep_1-.sdf:3482_+_OTAVA-FRAGMENT-LIBRARY-ligprep_1-.sdf:10746	106457	breed-glide-dock_SP.32	2023-10-13 17:33:05	2023-10-13 17:33:05			C:\Users\Haider Thaer\OneDrive - Jamia Millia Islamia (A Central University)\Desktop\plm9 project\prime_mmgbsa_new2	prime_mmgbsa_new2-out.maegz	9																				breed-glide-dock_SP
	OTAVA-FRAGMENT-LIBRARY-ligprep_1-.sdf:572_+_OTAVA-FRAGMENT-LIBRARY-ligprep_1-.sdf:2488	106522	breed-glide-dock_SP.491	2023-10-13 17:33:17	2023-10-13 17:33:17			C:\Users\Haider Thaer\OneDrive - Jamia Millia Islamia (A Central University)\Desktop\plm9 project\prime_mmgbsa_new2	prime_mmgbsa_new2-out.maegz	74																				breed-glide-dock_SP
	OTAVA-FRAGMENT-LIBRARY-ligprep_1-.sdf:577_+_OTAVA-FRAGMENT-LIBRARY-ligprep_1-.sdf:2488	106523	breed-glide-dock_SP.492	2023-10-13 17:33:18	2023-10-13 17:33:18			C:\Users\Haider Thaer\OneDrive - Jamia Millia Islamia (A Central University)\Desktop\plm9 project\prime_mmgbsa_new2	prime_mmgbsa_new2-out.maegz	75																				breed-glide-dock_SP
	OTAVA-FRAGMENT-LIBRARY-ligprep_1-.sdf:986_+_OTAVA-FRAGMENT-LIBRARY-ligprep_1-.sdf:2912	106892	breed-glide-dock_SP.440	2023-10-13 17:34:31	2023-10-13 17:34:31			C:\Users\Haider Thaer\OneDrive - Jamia Millia Islamia (A Central University)\Desktop\plm9 project\prime_mmgbsa_new2	prime_mmgbsa_new2-out.maegz	444																				breed-glide-dock_SP
	OTAVA-FRAGMENT-LIBRARY-ligprep_1-.sdf:2380_+_OTAVA-FRAGMENT-LIBRARY-ligprep_1-.sdf:2760	106551	breed-glide-dock_SP.3071	2023-10-13 17:33:23	2023-10-13 17:33:23			C:\Users\Haider Thaer\OneDrive - Jamia Millia Islamia (A Central University)\Desktop\plm9 project\prime_mmgbsa_new2	prime_mmgbsa_new2-out.maegz	103																				breed-glide-dock_SP
	OTAVA-FRAGMENT-LIBRARY-ligprep_1-.sdf:10174_+_OTAVA-FRAGMENT-LIBRARY-ligprep_1-.sdf:3902	106548	breed-glide-dock_SP.1171	2023-10-13 17:33:23	2023-10-13 17:33:23			C:\Users\Haider Thaer\OneDrive - Jamia Millia Islamia (A Central University)\Desktop\plm9 project\prime_mmgbsa_new2	prime_mmgbsa_new2-out.maegz	100																				breed-glide-dock_SP
	OTAVA-FRAGMENT-LIBRARY-ligprep_1-.sdf:2488_+_OTAVA-FRAGMENT-LIBRARY-ligprep_1-.sdf:6516	106584	breed-glide-dock_SP.80	2023-10-13 17:33:30	2023-10-13 17:33:30			C:\Users\Haider Thaer\OneDrive - Jamia Millia Islamia (A Central University)\Desktop\plm9 project\prime_mmgbsa_new2	prime_mmgbsa_new2-out.maegz	136																				breed-glide-dock_SP
	OTAVA-FRAGMENT-LIBRARY-ligprep_1-.sdf:11167_+_OTAVA-FRAGMENT-LIBRARY-ligprep_1-.sdf:3571	106582	breed-glide-dock_SP.395	2023-10-13 17:33:29	2023-10-13 17:33:29			C:\Users\Haider Thaer\OneDrive - Jamia Millia Islamia (A Central University)\Desktop\plm9 project\prime_mmgbsa_new2	prime_mmgbsa_new2-out.maegz	134																				breed-glide-dock_SP
	OTAVA-FRAGMENT-LIBRARY-ligprep_1-.sdf:5878_+_OTAVA-FRAGMENT-LIBRARY-ligprep_1-.sdf:994	106464	breed-glide-dock_SP.4	2023-10-13 17:33:06	2023-10-13 17:33:06			C:\Users\Haider Thaer\OneDrive - Jamia Millia Islamia (A Central University)\Desktop\plm9 project\prime_mmgbsa_new2	prime_mmgbsa_new2-out.maegz	16																				breed-glide-dock_SP
	OTAVA-FRAGMENT-LIBRARY-ligprep_1-.sdf:5855_+_OTAVA-FRAGMENT-LIBRARY-ligprep_1-.sdf:3280	106511	breed-glide-dock_SP.319	2023-10-13 17:33:15	2023-10-13 17:33:15			C:\Users\Haider Thaer\OneDrive - Jamia Millia Islamia (A Central University)\Desktop\plm9 project\prime_mmgbsa_new2	prime_mmgbsa_new2-out.maegz	63																				breed-glide-dock_SP
	OTAVA-FRAGMENT-LIBRARY-ligprep_1-.sdf:3632_+_OTAVA-FRAGMENT-LIBRARY-ligprep_1-.sdf:8461	106776	breed-glide-dock_SP.1508	2023-10-13 17:34:08	2023-10-13 17:34:08			C:\Users\Haider Thaer\OneDrive - Jamia Millia Islamia (A Central University)\Desktop\plm9 project\prime_mmgbsa_new2	prime_mmgbsa_new2-out.maegz	328																				breed-glide-dock_SP
	OTAVA-FRAGMENT-LIBRARY-ligprep_1-.sdf:8705_+_OTAVA-FRAGMENT-LIBRARY-ligprep_1-.sdf:10954	106848	breed-glide-dock_SP.2217	2023-10-13 17:34:22	2023-10-13 17:34:22			C:\Users\Haider Thaer\OneDrive - Jamia Millia Islamia (A Central University)\Desktop\plm9 project\prime_mmgbsa_new2	prime_mmgbsa_new2-out.maegz	400																				breed-glide-dock_SP
	OTAVA-FRAGMENT-LIBRARY-ligprep_1-.sdf:2761_+_OTAVA-FRAGMENT-LIBRARY-ligprep_1-.sdf:3010	106499	breed-glide-dock_SP.781	2023-10-13 17:33:13	2023-10-13 17:33:13			C:\Users\Haider Thaer\OneDrive - Jamia Millia Islamia (A Central University)\Desktop\plm9 project\prime_mmgbsa_new2	prime_mmgbsa_new2-out.maegz	51																				breed-glide-dock_SP
	OTAVA-FRAGMENT-LIBRARY-ligprep_1-.sdf:5519_+_OTAVA-FRAGMENT-LIBRARY-ligprep_1-.sdf:3287	106687	breed-glide-dock_SP.2895	2023-10-13 17:33:50	2023-10-13 17:33:50			C:\Users\Haider Thaer\OneDrive - Jamia Millia Islamia (A Central University)\Desktop\plm9 project\prime_mmgbsa_new2	prime_mmgbsa_new2-out.maegz	239																				breed-glide-dock_SP
	OTAVA-FRAGMENT-LIBRARY-ligprep_1-.sdf:2488_+_OTAVA-FRAGMENT-LIBRARY-ligprep_1-.sdf:3974	106488	breed-glide-dock_SP.273	2023-10-13 17:33:11	2023-10-13 17:33:11			C:\Users\Haider Thaer\OneDrive - Jamia Millia Islamia (A Central University)\Desktop\plm9 project\prime_mmgbsa_new2	prime_mmgbsa_new2-out.maegz	40																				breed-glide-dock_SP
	OTAVA-FRAGMENT-LIBRARY-ligprep_1-.sdf:3367_+_OTAVA-FRAGMENT-LIBRARY-ligprep_1-.sdf:619	106839	breed-glide-dock_SP.774	2023-10-13 17:34:21	2023-10-13 17:34:21			C:\Users\Haider Thaer\OneDrive - Jamia Millia Islamia (A Central University)\Desktop\plm9 project\prime_mmgbsa_new2	prime_mmgbsa_new2-out.maegz	391																				breed-glide-dock_SP
	OTAVA-FRAGMENT-LIBRARY-ligprep_1-.sdf:5661_+_OTAVA-FRAGMENT-LIBRARY-ligprep_1-.sdf:6406	106605	breed-glide-dock_SP.2591	2023-10-13 17:33:34	2023-10-13 17:33:34			C:\Users\Haider Thaer\OneDrive - Jamia Millia Islamia (A Central University)\Desktop\plm9 project\prime_mmgbsa_new2	prime_mmgbsa_new2-out.maegz	157																				breed-glide-dock_SP
	OTAVA-FRAGMENT-LIBRARY-ligprep_1-.sdf:8705_+_OTAVA-FRAGMENT-LIBRARY-ligprep_1-.sdf:856	106856	breed-glide-dock_SP.1676	2023-10-13 17:34:24	2023-10-13 17:34:24			C:\Users\Haider Thaer\OneDrive - Jamia Millia Islamia (A Central University)\Desktop\plm9 project\prime_mmgbsa_new2	prime_mmgbsa_new2-out.maegz	408																				breed-glide-dock_SP
	OTAVA-FRAGMENT-LIBRARY-ligprep_1-.sdf:3631_+_OTAVA-FRAGMENT-LIBRARY-ligprep_1-.sdf:1523	106853	breed-glide-dock_SP.156	2023-10-13 17:34:23	2023-10-13 17:34:23			C:\Users\Haider Thaer\OneDrive - Jamia Millia Islamia (A Central University)\Desktop\plm9 project\prime_mmgbsa_new2	prime_mmgbsa_new2-out.maegz	405																				breed-glide-dock_SP
	OTAVA-FRAGMENT-LIBRARY-ligprep_1-.sdf:2456_+_OTAVA-FRAGMENT-LIBRARY-ligprep_1-.sdf:2753	106470	breed-glide-dock_SP.2	2023-10-13 17:33:07	2023-10-13 17:33:07			C:\Users\Haider Thaer\OneDrive - Jamia Millia Islamia (A Central University)\Desktop\plm9 project\prime_mmgbsa_new2	prime_mmgbsa_new2-out.maegz	22																				breed-glide-dock_SP
	OTAVA-FRAGMENT-LIBRARY-ligprep_1-.sdf:3253_+_OTAVA-FRAGMENT-LIBRARY-ligprep_1-.sdf:3477	106536	breed-glide-dock_SP.1793	2023-10-13 17:33:20	2023-10-13 17:33:20			C:\Users\Haider Thaer\OneDrive - Jamia Millia Islamia (A Central University)\Desktop\plm9 project\prime_mmgbsa_new2	prime_mmgbsa_new2-out.maegz	88																				breed-glide-dock_SP
	OTAVA-FRAGMENT-LIBRARY-ligprep_1-.sdf:1245_+_OTAVA-FRAGMENT-LIBRARY-ligprep_1-.sdf:4385	106832	breed-glide-dock_SP.329	2023-10-13 17:34:19	2023-10-13 17:34:19			C:\Users\Haider Thaer\OneDrive - Jamia Millia Islamia (A Central University)\Desktop\plm9 project\prime_mmgbsa_new2	prime_mmgbsa_new2-out.maegz	384																				breed-glide-dock_SP
	OTAVA-FRAGMENT-LIBRARY-ligprep_1-.sdf:10257_+_OTAVA-FRAGMENT-LIBRARY-ligprep_1-.sdf:1972	106729	breed-glide-dock_SP.676	2023-10-13 17:33:59	2023-10-13 17:33:59			C:\Users\Haider Thaer\OneDrive - Jamia Millia Islamia (A Central University)\Desktop\plm9 project\prime_mmgbsa_new2	prime_mmgbsa_new2-out.maegz	281																				breed-glide-dock_SP
	OTAVA-FRAGMENT-LIBRARY-ligprep_1-.sdf:3632_+_OTAVA-FRAGMENT-LIBRARY-ligprep_1-.sdf:8468	106596	breed-glide-dock_SP.1251	2023-10-13 17:33:32	2023-10-13 17:33:32			C:\Users\Haider Thaer\OneDrive - Jamia Millia Islamia (A Central University)\Desktop\plm9 project\prime_mmgbsa_new2	prime_mmgbsa_new2-out.maegz	148																				breed-glide-dock_SP
	OTAVA-FRAGMENT-LIBRARY-ligprep_1-.sdf:10976_+_OTAVA-FRAGMENT-LIBRARY-ligprep_1-.sdf:4417	106612	breed-glide-dock_SP.647	2023-10-13 17:33:35	2023-10-13 17:33:35			C:\Users\Haider Thaer\OneDrive - Jamia Millia Islamia (A Central University)\Desktop\plm9 project\prime_mmgbsa_new2	prime_mmgbsa_new2-out.maegz	164																				breed-glide-dock_SP
	OTAVA-FRAGMENT-LIBRARY-ligprep_1-.sdf:898_+_OTAVA-FRAGMENT-LIBRARY-ligprep_1-.sdf:10746	106686	breed-glide-dock_SP.1428	2023-10-13 17:33:50	2023-10-13 17:33:50			C:\Users\Haider Thaer\OneDrive - Jamia Millia Islamia (A Central University)\Desktop\plm9 project\prime_mmgbsa_new2	prime_mmgbsa_new2-out.maegz	238																				breed-glide-dock_SP
	OTAVA-FRAGMENT-LIBRARY-ligprep_1-.sdf:103_+_OTAVA-FRAGMENT-LIBRARY-ligprep_1-.sdf:5108	106798	breed-glide-dock_SP.67	2023-10-13 17:34:12	2023-10-13 17:34:12			C:\Users\Haider Thaer\OneDrive - Jamia Millia Islamia (A Central University)\Desktop\plm9 project\prime_mmgbsa_new2	prime_mmgbsa_new2-out.maegz	350																				breed-glide-dock_SP
	OTAVA-FRAGMENT-LIBRARY-ligprep_1-.sdf:10548_+_OTAVA-FRAGMENT-LIBRARY-ligprep_1-.sdf:3828	106809	breed-glide-dock_SP.611	2023-10-13 17:34:15	2023-10-13 17:34:15			C:\Users\Haider Thaer\OneDrive - Jamia Millia Islamia (A Central University)\Desktop\plm9 project\prime_mmgbsa_new2	prime_mmgbsa_new2-out.maegz	361																				breed-glide-dock_SP
	OTAVA-FRAGMENT-LIBRARY-ligprep_1-.sdf:1748_+_OTAVA-FRAGMENT-LIBRARY-ligprep_1-.sdf:1959	106618	breed-glide-dock_SP.184	2023-10-13 17:33:37	2023-10-13 17:33:37			C:\Users\Haider Thaer\OneDrive - Jamia Millia Islamia (A Central University)\Desktop\plm9 project\prime_mmgbsa_new2	prime_mmgbsa_new2-out.maegz	170																				breed-glide-dock_SP
	OTAVA-FRAGMENT-LIBRARY-ligprep_1-.sdf:6823_+_OTAVA-FRAGMENT-LIBRARY-ligprep_1-.sdf:4183	106615	breed-glide-dock_SP.472	2023-10-13 17:33:36	2023-10-13 17:33:36			C:\Users\Haider Thaer\OneDrive - Jamia Millia Islamia (A Central University)\Desktop\plm9 project\prime_mmgbsa_new2	prime_mmgbsa_new2-out.maegz	167																				breed-glide-dock_SP
	OTAVA-FRAGMENT-LIBRARY-ligprep_1-.sdf:7539_+_OTAVA-FRAGMENT-LIBRARY-ligprep_1-.sdf:9419	106639	breed-glide-dock_SP.1597	2023-10-13 17:33:41	2023-10-13 17:33:41			C:\Users\Haider Thaer\OneDrive - Jamia Millia Islamia (A Central University)\Desktop\plm9 project\prime_mmgbsa_new2	prime_mmgbsa_new2-out.maegz	191																				breed-glide-dock_SP
	OTAVA-FRAGMENT-LIBRARY-ligprep_1-.sdf:1892_+_OTAVA-FRAGMENT-LIBRARY-ligprep_1-.sdf:2753	106723	breed-glide-dock_SP.525	2023-10-13 17:33:58	2023-10-13 17:33:58			C:\Users\Haider Thaer\OneDrive - Jamia Millia Islamia (A Central University)\Desktop\plm9 project\prime_mmgbsa_new2	prime_mmgbsa_new2-out.maegz	275																				breed-glide-dock_SP
	OTAVA-FRAGMENT-LIBRARY-ligprep_1-.sdf:7539_+_OTAVA-FRAGMENT-LIBRARY-ligprep_1-.sdf:1521	106576	breed-glide-dock_SP.2568	2023-10-13 17:33:28	2023-10-13 17:33:28			C:\Users\Haider Thaer\OneDrive - Jamia Millia Islamia (A Central University)\Desktop\plm9 project\prime_mmgbsa_new2	prime_mmgbsa_new2-out.maegz	128																				breed-glide-dock_SP
	OTAVA-FRAGMENT-LIBRARY-ligprep_1-.sdf:1259_+_OTAVA-FRAGMENT-LIBRARY-ligprep_1-.sdf:10595	106718	breed-glide-dock_SP.42	2023-10-13 17:33:57	2023-10-13 17:33:57			C:\Users\Haider Thaer\OneDrive - Jamia Millia Islamia (A Central University)\Desktop\plm9 project\prime_mmgbsa_new2	prime_mmgbsa_new2-out.maegz	270																				breed-glide-dock_SP
	OTAVA-FRAGMENT-LIBRARY-ligprep_1-.sdf:7125_+_OTAVA-FRAGMENT-LIBRARY-ligprep_1-.sdf:8289	106677	breed-glide-dock_SP.2117	2023-10-13 17:33:48	2023-10-13 17:33:48			C:\Users\Haider Thaer\OneDrive - Jamia Millia Islamia (A Central University)\Desktop\plm9 project\prime_mmgbsa_new2	prime_mmgbsa_new2-out.maegz	229																				breed-glide-dock_SP
	OTAVA-FRAGMENT-LIBRARY-ligprep_1-.sdf:10548_+_OTAVA-FRAGMENT-LIBRARY-ligprep_1-.sdf:3760	106780	breed-glide-dock_SP.496	2023-10-13 17:34:09	2023-10-13 17:34:09			C:\Users\Haider Thaer\OneDrive - Jamia Millia Islamia (A Central University)\Desktop\plm9 project\prime_mmgbsa_new2	prime_mmgbsa_new2-out.maegz	332																				breed-glide-dock_SP
	OTAVA-FRAGMENT-LIBRARY-ligprep_1-.sdf:11168_+_OTAVA-FRAGMENT-LIBRARY-ligprep_1-.sdf:2034	106772	breed-glide-dock_SP.2331	2023-10-13 17:34:07	2023-10-13 17:34:07			C:\Users\Haider Thaer\OneDrive - Jamia Millia Islamia (A Central University)\Desktop\plm9 project\prime_mmgbsa_new2	prime_mmgbsa_new2-out.maegz	324																				breed-glide-dock_SP
	OTAVA-FRAGMENT-LIBRARY-ligprep_1-.sdf:9756_+_OTAVA-FRAGMENT-LIBRARY-ligprep_1-.sdf:10595	106669	breed-glide-dock_SP.454	2023-10-13 17:33:47	2023-10-13 17:33:47			C:\Users\Haider Thaer\OneDrive - Jamia Millia Islamia (A Central University)\Desktop\plm9 project\prime_mmgbsa_new2	prime_mmgbsa_new2-out.maegz	221																				breed-glide-dock_SP
	OTAVA-FRAGMENT-LIBRARY-ligprep_1-.sdf:7555_+_OTAVA-FRAGMENT-LIBRARY-ligprep_1-.sdf:3252	106738	breed-glide-dock_SP.881	2023-10-13 17:34:01	2023-10-13 17:34:01			C:\Users\Haider Thaer\OneDrive - Jamia Millia Islamia (A Central University)\Desktop\plm9 project\prime_mmgbsa_new2	prime_mmgbsa_new2-out.maegz	290																				breed-glide-dock_SP
	OTAVA-FRAGMENT-LIBRARY-ligprep_1-.sdf:5855_+_OTAVA-FRAGMENT-LIBRARY-ligprep_1-.sdf:3259	106497	breed-glide-dock_SP.142	2023-10-13 17:33:12	2023-10-13 17:33:12			C:\Users\Haider Thaer\OneDrive - Jamia Millia Islamia (A Central University)\Desktop\plm9 project\prime_mmgbsa_new2	prime_mmgbsa_new2-out.maegz	49																				breed-glide-dock_SP
	OTAVA-FRAGMENT-LIBRARY-ligprep_1-.sdf:11380_+_OTAVA-FRAGMENT-LIBRARY-ligprep_1-.sdf:2760	106589	breed-glide-dock_SP.233	2023-10-13 17:33:31	2023-10-13 17:33:31			C:\Users\Haider Thaer\OneDrive - Jamia Millia Islamia (A Central University)\Desktop\plm9 project\prime_mmgbsa_new2	prime_mmgbsa_new2-out.maegz	141																				breed-glide-dock_SP
	OTAVA-FRAGMENT-LIBRARY-ligprep_1-.sdf:7539_+_OTAVA-FRAGMENT-LIBRARY-ligprep_1-.sdf:10595	106849	breed-glide-dock_SP.633	2023-10-13 17:34:23	2023-10-13 17:34:23			C:\Users\Haider Thaer\OneDrive - Jamia Millia Islamia (A Central University)\Desktop\plm9 project\prime_mmgbsa_new2	prime_mmgbsa_new2-out.maegz	401																				breed-glide-dock_SP
	OTAVA-FRAGMENT-LIBRARY-ligprep_1-.sdf:3338_+_OTAVA-FRAGMENT-LIBRARY-ligprep_1-.sdf:2964	106746	breed-glide-dock_SP.294	2023-10-13 17:34:02	2023-10-13 17:34:02			C:\Users\Haider Thaer\OneDrive - Jamia Millia Islamia (A Central University)\Desktop\plm9 project\prime_mmgbsa_new2	prime_mmgbsa_new2-out.maegz	298																				breed-glide-dock_SP
	OTAVA-FRAGMENT-LIBRARY-ligprep_1-.sdf:10995_+_OTAVA-FRAGMENT-LIBRARY-ligprep_1-.sdf:5415	106820	breed-glide-dock_SP.757	2023-10-13 17:34:17	2023-10-13 17:34:17			C:\Users\Haider Thaer\OneDrive - Jamia Millia Islamia (A Central University)\Desktop\plm9 project\prime_mmgbsa_new2	prime_mmgbsa_new2-out.maegz	372																				breed-glide-dock_SP
	OTAVA-FRAGMENT-LIBRARY-ligprep_1-.sdf:3974_+_OTAVA-FRAGMENT-LIBRARY-ligprep_1-.sdf:4693	106777	breed-glide-dock_SP.461	2023-10-13 17:34:08	2023-10-13 17:34:08			C:\Users\Haider Thaer\OneDrive - Jamia Millia Islamia (A Central University)\Desktop\plm9 project\prime_mmgbsa_new2	prime_mmgbsa_new2-out.maegz	329																				breed-glide-dock_SP
	OTAVA-FRAGMENT-LIBRARY-ligprep_1-.sdf:3379_+_OTAVA-FRAGMENT-LIBRARY-ligprep_1-.sdf:5926	106842	breed-glide-dock_SP.1647	2023-10-13 17:34:21	2023-10-13 17:34:21			C:\Users\Haider Thaer\OneDrive - Jamia Millia Islamia (A Central University)\Desktop\plm9 project\prime_mmgbsa_new2	prime_mmgbsa_new2-out.maegz	394																				breed-glide-dock_SP
	OTAVA-FRAGMENT-LIBRARY-ligprep_1-.sdf:9563_+_OTAVA-FRAGMENT-LIBRARY-ligprep_1-.sdf:139	106719	breed-glide-dock_SP.1363	2023-10-13 17:33:57	2023-10-13 17:33:57			C:\Users\Haider Thaer\OneDrive - Jamia Millia Islamia (A Central University)\Desktop\plm9 project\prime_mmgbsa_new2	prime_mmgbsa_new2-out.maegz	271																				breed-glide-dock_SP
	OTAVA-FRAGMENT-LIBRARY-ligprep_1-.sdf:8115_+_OTAVA-FRAGMENT-LIBRARY-ligprep_1-.sdf:10618	106787	breed-glide-dock_SP.847	2023-10-13 17:34:10	2023-10-13 17:34:10			C:\Users\Haider Thaer\OneDrive - Jamia Millia Islamia (A Central University)\Desktop\plm9 project\prime_mmgbsa_new2	prime_mmgbsa_new2-out.maegz	339																				breed-glide-dock_SP
	OTAVA-FRAGMENT-LIBRARY-ligprep_1-.sdf:856_+_OTAVA-FRAGMENT-LIBRARY-ligprep_1-.sdf:3252	106702	breed-glide-dock_SP.641	2023-10-13 17:33:53	2023-10-13 17:33:53			C:\Users\Haider Thaer\OneDrive - Jamia Millia Islamia (A Central University)\Desktop\plm9 project\prime_mmgbsa_new2	prime_mmgbsa_new2-out.maegz	254																				breed-glide-dock_SP
	OTAVA-FRAGMENT-LIBRARY-ligprep_1-.sdf:9213_+_OTAVA-FRAGMENT-LIBRARY-ligprep_1-.sdf:10746	106727	breed-glide-dock_SP.499	2023-10-13 17:33:58	2023-10-13 17:33:58			C:\Users\Haider Thaer\OneDrive - Jamia Millia Islamia (A Central University)\Desktop\plm9 project\prime_mmgbsa_new2	prime_mmgbsa_new2-out.maegz	279																				breed-glide-dock_SP
	OTAVA-FRAGMENT-LIBRARY-ligprep_1-.sdf:3632_+_OTAVA-FRAGMENT-LIBRARY-ligprep_1-.sdf:9779	106549	breed-glide-dock_SP.215	2023-10-13 17:33:23	2023-10-13 17:33:23			C:\Users\Haider Thaer\OneDrive - Jamia Millia Islamia (A Central University)\Desktop\plm9 project\prime_mmgbsa_new2	prime_mmgbsa_new2-out.maegz	101																				breed-glide-dock_SP
	OTAVA-FRAGMENT-LIBRARY-ligprep_1-.sdf:3632_+_OTAVA-FRAGMENT-LIBRARY-ligprep_1-.sdf:6004	106629	breed-glide-dock_SP.1833	2023-10-13 17:33:39	2023-10-13 17:33:39			C:\Users\Haider Thaer\OneDrive - Jamia Millia Islamia (A Central University)\Desktop\plm9 project\prime_mmgbsa_new2	prime_mmgbsa_new2-out.maegz	181																				breed-glide-dock_SP
	OTAVA-FRAGMENT-LIBRARY-ligprep_1-.sdf:3383_+_OTAVA-FRAGMENT-LIBRARY-ligprep_1-.sdf:11426	106843	breed-glide-dock_SP.456	2023-10-13 17:34:21	2023-10-13 17:34:21			C:\Users\Haider Thaer\OneDrive - Jamia Millia Islamia (A Central University)\Desktop\plm9 project\prime_mmgbsa_new2	prime_mmgbsa_new2-out.maegz	395																				breed-glide-dock_SP
	OTAVA-FRAGMENT-LIBRARY-ligprep_1-.sdf:11330_+_OTAVA-FRAGMENT-LIBRARY-ligprep_1-.sdf:3760	106604	breed-glide-dock_SP.246	2023-10-13 17:33:34	2023-10-13 17:33:34			C:\Users\Haider Thaer\OneDrive - Jamia Millia Islamia (A Central University)\Desktop\plm9 project\prime_mmgbsa_new2	prime_mmgbsa_new2-out.maegz	156																				breed-glide-dock_SP
	OTAVA-FRAGMENT-LIBRARY-ligprep_1-.sdf:2360_+_OTAVA-FRAGMENT-LIBRARY-ligprep_1-.sdf:393	106646	breed-glide-dock_SP.1664	2023-10-13 17:33:42	2023-10-13 17:33:42			C:\Users\Haider Thaer\OneDrive - Jamia Millia Islamia (A Central University)\Desktop\plm9 project\prime_mmgbsa_new2	prime_mmgbsa_new2-out.maegz	198																				breed-glide-dock_SP
	OTAVA-FRAGMENT-LIBRARY-ligprep_1-.sdf:8287_+_OTAVA-FRAGMENT-LIBRARY-ligprep_1-.sdf:7817	106763	breed-glide-dock_SP.1466	2023-10-13 17:34:06	2023-10-13 17:34:06			C:\Users\Haider Thaer\OneDrive - Jamia Millia Islamia (A Central University)\Desktop\plm9 project\prime_mmgbsa_new2	prime_mmgbsa_new2-out.maegz	315																				breed-glide-dock_SP
	OTAVA-FRAGMENT-LIBRARY-ligprep_1-.sdf:9563_+_OTAVA-FRAGMENT-LIBRARY-ligprep_1-.sdf:10746	106614	breed-glide-dock_SP.399	2023-10-13 17:33:36	2023-10-13 17:33:36			C:\Users\Haider Thaer\OneDrive - Jamia Millia Islamia (A Central University)\Desktop\plm9 project\prime_mmgbsa_new2	prime_mmgbsa_new2-out.maegz	166																				breed-glide-dock_SP
	OTAVA-FRAGMENT-LIBRARY-ligprep_1-.sdf:10595_+_OTAVA-FRAGMENT-LIBRARY-ligprep_1-.sdf:1521	106888	breed-glide-dock_SP.689	2023-10-13 17:34:30	2023-10-13 17:34:30			C:\Users\Haider Thaer\OneDrive - Jamia Millia Islamia (A Central University)\Desktop\plm9 project\prime_mmgbsa_new2	prime_mmgbsa_new2-out.maegz	440																				breed-glide-dock_SP
	OTAVA-FRAGMENT-LIBRARY-ligprep_1-.sdf:7941_+_OTAVA-FRAGMENT-LIBRARY-ligprep_1-.sdf:10999	106577	breed-glide-dock_SP.473	2023-10-13 17:33:28	2023-10-13 17:33:28			C:\Users\Haider Thaer\OneDrive - Jamia Millia Islamia (A Central University)\Desktop\plm9 project\prime_mmgbsa_new2	prime_mmgbsa_new2-out.maegz	129																				breed-glide-dock_SP
	OTAVA-FRAGMENT-LIBRARY-ligprep_1-.sdf:5617_+_OTAVA-FRAGMENT-LIBRARY-ligprep_1-.sdf:7875	106579	breed-glide-dock_SP.989	2023-10-13 17:33:29	2023-10-13 17:33:29			C:\Users\Haider Thaer\OneDrive - Jamia Millia Islamia (A Central University)\Desktop\plm9 project\prime_mmgbsa_new2	prime_mmgbsa_new2-out.maegz	131																				breed-glide-dock_SP
	OTAVA-FRAGMENT-LIBRARY-ligprep_1-.sdf:7941_+_OTAVA-FRAGMENT-LIBRARY-ligprep_1-.sdf:9455	106758	breed-glide-dock_SP.323	2023-10-13 17:34:05	2023-10-13 17:34:05			C:\Users\Haider Thaer\OneDrive - Jamia Millia Islamia (A Central University)\Desktop\plm9 project\prime_mmgbsa_new2	prime_mmgbsa_new2-out.maegz	310																				breed-glide-dock_SP
	OTAVA-FRAGMENT-LIBRARY-ligprep_1-.sdf:774_+_OTAVA-FRAGMENT-LIBRARY-ligprep_1-.sdf:10555	106619	breed-glide-dock_SP.232	2023-10-13 17:33:37	2023-10-13 17:33:37			C:\Users\Haider Thaer\OneDrive - Jamia Millia Islamia (A Central University)\Desktop\plm9 project\prime_mmgbsa_new2	prime_mmgbsa_new2-out.maegz	171																				breed-glide-dock_SP
	OTAVA-FRAGMENT-LIBRARY-ligprep_1-.sdf:7816_+_OTAVA-FRAGMENT-LIBRARY-ligprep_1-.sdf:572	106807	breed-glide-dock_SP.766	2023-10-13 17:34:14	2023-10-13 17:34:14			C:\Users\Haider Thaer\OneDrive - Jamia Millia Islamia (A Central University)\Desktop\plm9 project\prime_mmgbsa_new2	prime_mmgbsa_new2-out.maegz	359																				breed-glide-dock_SP
	OTAVA-FRAGMENT-LIBRARY-ligprep_1-.sdf:3973_+_OTAVA-FRAGMENT-LIBRARY-ligprep_1-.sdf:2862	106480	breed-glide-dock_SP.2762	2023-10-13 17:33:09	2023-10-13 17:33:09			C:\Users\Haider Thaer\OneDrive - Jamia Millia Islamia (A Central University)\Desktop\plm9 project\prime_mmgbsa_new2	prime_mmgbsa_new2-out.maegz	32																				breed-glide-dock_SP
	OTAVA-FRAGMENT-LIBRARY-ligprep_1-.sdf:5108_+_OTAVA-FRAGMENT-LIBRARY-ligprep_1-.sdf:6110	106476	breed-glide-dock_SP.21	2023-10-13 17:33:08	2023-10-13 17:33:08			C:\Users\Haider Thaer\OneDrive - Jamia Millia Islamia (A Central University)\Desktop\plm9 project\prime_mmgbsa_new2	prime_mmgbsa_new2-out.maegz	28																				breed-glide-dock_SP
	OTAVA-FRAGMENT-LIBRARY-ligprep_1-.sdf:5617_+_OTAVA-FRAGMENT-LIBRARY-ligprep_1-.sdf:9209	106810	breed-glide-dock_SP.926	2023-10-13 17:34:15	2023-10-13 17:34:15			C:\Users\Haider Thaer\OneDrive - Jamia Millia Islamia (A Central University)\Desktop\plm9 project\prime_mmgbsa_new2	prime_mmgbsa_new2-out.maegz	362																				breed-glide-dock_SP
	OTAVA-FRAGMENT-LIBRARY-ligprep_1-.sdf:4417_+_OTAVA-FRAGMENT-LIBRARY-ligprep_1-.sdf:3281	106743	breed-glide-dock_SP.348	2023-10-13 17:34:02	2023-10-13 17:34:02			C:\Users\Haider Thaer\OneDrive - Jamia Millia Islamia (A Central University)\Desktop\plm9 project\prime_mmgbsa_new2	prime_mmgbsa_new2-out.maegz	295																				breed-glide-dock_SP
	OTAVA-FRAGMENT-LIBRARY-ligprep_1-.sdf:11167_+_OTAVA-FRAGMENT-LIBRARY-ligprep_1-.sdf:11426	106736	breed-glide-dock_SP.497	2023-10-13 17:34:00	2023-10-13 17:34:00			C:\Users\Haider Thaer\OneDrive - Jamia Millia Islamia (A Central University)\Desktop\plm9 project\prime_mmgbsa_new2	prime_mmgbsa_new2-out.maegz	288																				breed-glide-dock_SP
	OTAVA-FRAGMENT-LIBRARY-ligprep_1-.sdf:9103_+_OTAVA-FRAGMENT-LIBRARY-ligprep_1-.sdf:1260	106679	breed-glide-dock_SP.453	2023-10-13 17:33:49	2023-10-13 17:33:49			C:\Users\Haider Thaer\OneDrive - Jamia Millia Islamia (A Central University)\Desktop\plm9 project\prime_mmgbsa_new2	prime_mmgbsa_new2-out.maegz	231																				breed-glide-dock_SP
	OTAVA-FRAGMENT-LIBRARY-ligprep_1-.sdf:5519_+_OTAVA-FRAGMENT-LIBRARY-ligprep_1-.sdf:3228	106682	breed-glide-dock_SP.100	2023-10-13 17:33:49	2023-10-13 17:33:49			C:\Users\Haider Thaer\OneDrive - Jamia Millia Islamia (A Central University)\Desktop\plm9 project\prime_mmgbsa_new2	prime_mmgbsa_new2-out.maegz	234																				breed-glide-dock_SP
	OTAVA-FRAGMENT-LIBRARY-ligprep_1-.sdf:3252_+_OTAVA-FRAGMENT-LIBRARY-ligprep_1-.sdf:10880	106532	breed-glide-dock_SP.65	2023-10-13 17:33:19	2023-10-13 17:33:19			C:\Users\Haider Thaer\OneDrive - Jamia Millia Islamia (A Central University)\Desktop\plm9 project\prime_mmgbsa_new2	prime_mmgbsa_new2-out.maegz	84																				breed-glide-dock_SP
	OTAVA-FRAGMENT-LIBRARY-ligprep_1-.sdf:9563_+_OTAVA-FRAGMENT-LIBRARY-ligprep_1-.sdf:1521	106734	breed-glide-dock_SP.983	2023-10-13 17:34:00	2023-10-13 17:34:00			C:\Users\Haider Thaer\OneDrive - Jamia Millia Islamia (A Central University)\Desktop\plm9 project\prime_mmgbsa_new2	prime_mmgbsa_new2-out.maegz	286																				breed-glide-dock_SP
	OTAVA-FRAGMENT-LIBRARY-ligprep_1-.sdf:2761_+_OTAVA-FRAGMENT-LIBRARY-ligprep_1-.sdf:3010	106500	breed-glide-dock_SP.780	2023-10-13 17:33:13	2023-10-13 17:33:13			C:\Users\Haider Thaer\OneDrive - Jamia Millia Islamia (A Central University)\Desktop\plm9 project\prime_mmgbsa_new2	prime_mmgbsa_new2-out.maegz	52																				breed-glide-dock_SP
	OTAVA-FRAGMENT-LIBRARY-ligprep_1-.sdf:10976_+_OTAVA-FRAGMENT-LIBRARY-ligprep_1-.sdf:8289	106694	breed-glide-dock_SP.2344	2023-10-13 17:33:52	2023-10-13 17:33:52			C:\Users\Haider Thaer\OneDrive - Jamia Millia Islamia (A Central University)\Desktop\plm9 project\prime_mmgbsa_new2	prime_mmgbsa_new2-out.maegz	246																				breed-glide-dock_SP
	OTAVA-FRAGMENT-LIBRARY-ligprep_1-.sdf:5855_+_OTAVA-FRAGMENT-LIBRARY-ligprep_1-.sdf:3258	106704	breed-glide-dock_SP.259	2023-10-13 17:33:54	2023-10-13 17:33:54			C:\Users\Haider Thaer\OneDrive - Jamia Millia Islamia (A Central University)\Desktop\plm9 project\prime_mmgbsa_new2	prime_mmgbsa_new2-out.maegz	256																				breed-glide-dock_SP
	OTAVA-FRAGMENT-LIBRARY-ligprep_1-.sdf:6197_+_OTAVA-FRAGMENT-LIBRARY-ligprep_1-.sdf:10967	106721	breed-glide-dock_SP.639	2023-10-13 17:33:57	2023-10-13 17:33:57			C:\Users\Haider Thaer\OneDrive - Jamia Millia Islamia (A Central University)\Desktop\plm9 project\prime_mmgbsa_new2	prime_mmgbsa_new2-out.maegz	273																				breed-glide-dock_SP
	OTAVA-FRAGMENT-LIBRARY-ligprep_1-.sdf:3338_+_OTAVA-FRAGMENT-LIBRARY-ligprep_1-.sdf:5542	106703	breed-glide-dock_SP.2288	2023-10-13 17:33:54	2023-10-13 17:33:54			C:\Users\Haider Thaer\OneDrive - Jamia Millia Islamia (A Central University)\Desktop\plm9 project\prime_mmgbsa_new2	prime_mmgbsa_new2-out.maegz	255																				breed-glide-dock_SP
	OTAVA-FRAGMENT-LIBRARY-ligprep_1-.sdf:1328_+_OTAVA-FRAGMENT-LIBRARY-ligprep_1-.sdf:11330	106767	breed-glide-dock_SP.383	2023-10-13 17:34:06	2023-10-13 17:34:06			C:\Users\Haider Thaer\OneDrive - Jamia Millia Islamia (A Central University)\Desktop\plm9 project\prime_mmgbsa_new2	prime_mmgbsa_new2-out.maegz	319																				breed-glide-dock_SP
	OTAVA-FRAGMENT-LIBRARY-ligprep_1-.sdf:3758_+_OTAVA-FRAGMENT-LIBRARY-ligprep_1-.sdf:3469	106495	breed-glide-dock_SP.947	2023-10-13 17:33:12	2023-10-13 17:33:12			C:\Users\Haider Thaer\OneDrive - Jamia Millia Islamia (A Central University)\Desktop\plm9 project\prime_mmgbsa_new2	prime_mmgbsa_new2-out.maegz	47																				breed-glide-dock_SP
	OTAVA-FRAGMENT-LIBRARY-ligprep_1-.sdf:1522_+_OTAVA-FRAGMENT-LIBRARY-ligprep_1-.sdf:10174	106680	breed-glide-dock_SP.822	2023-10-13 17:33:49	2023-10-13 17:33:49			C:\Users\Haider Thaer\OneDrive - Jamia Millia Islamia (A Central University)\Desktop\plm9 project\prime_mmgbsa_new2	prime_mmgbsa_new2-out.maegz	232																				breed-glide-dock_SP
	OTAVA-FRAGMENT-LIBRARY-ligprep_1-.sdf:6270_+_OTAVA-FRAGMENT-LIBRARY-ligprep_1-.sdf:10746	106606	breed-glide-dock_SP.1015	2023-10-13 17:33:34	2023-10-13 17:33:34			C:\Users\Haider Thaer\OneDrive - Jamia Millia Islamia (A Central University)\Desktop\plm9 project\prime_mmgbsa_new2	prime_mmgbsa_new2-out.maegz	158																				breed-glide-dock_SP
	OTAVA-FRAGMENT-LIBRARY-ligprep_1-.sdf:11121_+_OTAVA-FRAGMENT-LIBRARY-ligprep_1-.sdf:3260	106628	breed-glide-dock_SP.542	2023-10-13 17:33:39	2023-10-13 17:33:39			C:\Users\Haider Thaer\OneDrive - Jamia Millia Islamia (A Central University)\Desktop\plm9 project\prime_mmgbsa_new2	prime_mmgbsa_new2-out.maegz	180																				breed-glide-dock_SP
	OTAVA-FRAGMENT-LIBRARY-ligprep_1-.sdf:572_+_OTAVA-FRAGMENT-LIBRARY-ligprep_1-.sdf:8716	106654	breed-glide-dock_SP.2419	2023-10-13 17:33:44	2023-10-13 17:33:44			C:\Users\Haider Thaer\OneDrive - Jamia Millia Islamia (A Central University)\Desktop\plm9 project\prime_mmgbsa_new2	prime_mmgbsa_new2-out.maegz	206																				breed-glide-dock_SP
	OTAVA-FRAGMENT-LIBRARY-ligprep_1-.sdf:577_+_OTAVA-FRAGMENT-LIBRARY-ligprep_1-.sdf:8716	106655	breed-glide-dock_SP.2420	2023-10-13 17:33:44	2023-10-13 17:33:44			C:\Users\Haider Thaer\OneDrive - Jamia Millia Islamia (A Central University)\Desktop\plm9 project\prime_mmgbsa_new2	prime_mmgbsa_new2-out.maegz	207																				breed-glide-dock_SP
	OTAVA-FRAGMENT-LIBRARY-ligprep_1-.sdf:10174_+_OTAVA-FRAGMENT-LIBRARY-ligprep_1-.sdf:4417	106559	breed-glide-dock_SP.510	2023-10-13 17:33:25	2023-10-13 17:33:25			C:\Users\Haider Thaer\OneDrive - Jamia Millia Islamia (A Central University)\Desktop\plm9 project\prime_mmgbsa_new2	prime_mmgbsa_new2-out.maegz	111																				breed-glide-dock_SP
	OTAVA-FRAGMENT-LIBRARY-ligprep_1-.sdf:10174_+_OTAVA-FRAGMENT-LIBRARY-ligprep_1-.sdf:8993	106830	breed-glide-dock_SP.1196	2023-10-13 17:34:19	2023-10-13 17:34:19			C:\Users\Haider Thaer\OneDrive - Jamia Millia Islamia (A Central University)\Desktop\plm9 project\prime_mmgbsa_new2	prime_mmgbsa_new2-out.maegz	382																				breed-glide-dock_SP
	OTAVA-FRAGMENT-LIBRARY-ligprep_1-.sdf:10174_+_OTAVA-FRAGMENT-LIBRARY-ligprep_1-.sdf:1523	106575	breed-glide-dock_SP.642	2023-10-13 17:33:28	2023-10-13 17:33:28			C:\Users\Haider Thaer\OneDrive - Jamia Millia Islamia (A Central University)\Desktop\plm9 project\prime_mmgbsa_new2	prime_mmgbsa_new2-out.maegz	127																				breed-glide-dock_SP
	OTAVA-FRAGMENT-LIBRARY-ligprep_1-.sdf:10548_+_OTAVA-FRAGMENT-LIBRARY-ligprep_1-.sdf:2761	106502	breed-glide-dock_SP.78	2023-10-13 17:33:13	2023-10-13 17:33:13			C:\Users\Haider Thaer\OneDrive - Jamia Millia Islamia (A Central University)\Desktop\plm9 project\prime_mmgbsa_new2	prime_mmgbsa_new2-out.maegz	54																				breed-glide-dock_SP
	OTAVA-FRAGMENT-LIBRARY-ligprep_1-.sdf:3338_+_OTAVA-FRAGMENT-LIBRARY-ligprep_1-.sdf:2488	106897	breed-glide-dock_SP.872	2023-10-13 17:34:32	2023-10-13 17:34:32			C:\Users\Haider Thaer\OneDrive - Jamia Millia Islamia (A Central University)\Desktop\plm9 project\prime_mmgbsa_new2	prime_mmgbsa_new2-out.maegz	449																				breed-glide-dock_SP
	OTAVA-FRAGMENT-LIBRARY-ligprep_1-.sdf:11168_+_OTAVA-FRAGMENT-LIBRARY-ligprep_1-.sdf:1568	106552	breed-glide-dock_SP.798	2023-10-13 17:33:23	2023-10-13 17:33:23			C:\Users\Haider Thaer\OneDrive - Jamia Millia Islamia (A Central University)\Desktop\plm9 project\prime_mmgbsa_new2	prime_mmgbsa_new2-out.maegz	104																				breed-glide-dock_SP
	OTAVA-FRAGMENT-LIBRARY-ligprep_1-.sdf:694_+_OTAVA-FRAGMENT-LIBRARY-ligprep_1-.sdf:11121	106752	breed-glide-dock_SP.813	2023-10-13 17:34:03	2023-10-13 17:34:03			C:\Users\Haider Thaer\OneDrive - Jamia Millia Islamia (A Central University)\Desktop\plm9 project\prime_mmgbsa_new2	prime_mmgbsa_new2-out.maegz	304																				breed-glide-dock_SP
	OTAVA-FRAGMENT-LIBRARY-ligprep_1-.sdf:11206_+_OTAVA-FRAGMENT-LIBRARY-ligprep_1-.sdf:11168	106770	breed-glide-dock_SP.1365	2023-10-13 17:34:07	2023-10-13 17:34:07			C:\Users\Haider Thaer\OneDrive - Jamia Millia Islamia (A Central University)\Desktop\plm9 project\prime_mmgbsa_new2	prime_mmgbsa_new2-out.maegz	322																				breed-glide-dock_SP
	OTAVA-FRAGMENT-LIBRARY-ligprep_1-.sdf:3724_+_OTAVA-FRAGMENT-LIBRARY-ligprep_1-.sdf:6950	106826	breed-glide-dock_SP.1300	2023-10-13 17:34:18	2023-10-13 17:34:18			C:\Users\Haider Thaer\OneDrive - Jamia Millia Islamia (A Central University)\Desktop\plm9 project\prime_mmgbsa_new2	prime_mmgbsa_new2-out.maegz	378																				breed-glide-dock_SP
	OTAVA-FRAGMENT-LIBRARY-ligprep_1-.sdf:6138_+_OTAVA-FRAGMENT-LIBRARY-ligprep_1-.sdf:10882	106887	breed-glide-dock_SP.504	2023-10-13 17:34:30	2023-10-13 17:34:30			C:\Users\Haider Thaer\OneDrive - Jamia Millia Islamia (A Central University)\Desktop\plm9 project\prime_mmgbsa_new2	prime_mmgbsa_new2-out.maegz	439																				breed-glide-dock_SP
	OTAVA-FRAGMENT-LIBRARY-ligprep_1-.sdf:9563_+_OTAVA-FRAGMENT-LIBRARY-ligprep_1-.sdf:11330	106819	breed-glide-dock_SP.222	2023-10-13 17:34:17	2023-10-13 17:34:17			C:\Users\Haider Thaer\OneDrive - Jamia Millia Islamia (A Central University)\Desktop\plm9 project\prime_mmgbsa_new2	prime_mmgbsa_new2-out.maegz	371																				breed-glide-dock_SP
	OTAVA-FRAGMENT-LIBRARY-ligprep_1-.sdf:574_+_OTAVA-FRAGMENT-LIBRARY-ligprep_1-.sdf:4442	106484	breed-glide-dock_SP.2390	2023-10-13 17:33:10	2023-10-13 17:33:10			C:\Users\Haider Thaer\OneDrive - Jamia Millia Islamia (A Central University)\Desktop\plm9 project\prime_mmgbsa_new2	prime_mmgbsa_new2-out.maegz	36																				breed-glide-dock_SP
	OTAVA-FRAGMENT-LIBRARY-ligprep_1-.sdf:9761_+_OTAVA-FRAGMENT-LIBRARY-ligprep_1-.sdf:1240	106864	breed-glide-dock_SP.2329	2023-10-13 17:34:26	2023-10-13 17:34:26			C:\Users\Haider Thaer\OneDrive - Jamia Millia Islamia (A Central University)\Desktop\plm9 project\prime_mmgbsa_new2	prime_mmgbsa_new2-out.maegz	416																				breed-glide-dock_SP
	OTAVA-FRAGMENT-LIBRARY-ligprep_1-.sdf:1747_+_OTAVA-FRAGMENT-LIBRARY-ligprep_1-.sdf:1959	106749	breed-glide-dock_SP.24	2023-10-13 17:34:03	2023-10-13 17:34:03			C:\Users\Haider Thaer\OneDrive - Jamia Millia Islamia (A Central University)\Desktop\plm9 project\prime_mmgbsa_new2	prime_mmgbsa_new2-out.maegz	301																				breed-glide-dock_SP
	OTAVA-FRAGMENT-LIBRARY-ligprep_1-.sdf:774_+_OTAVA-FRAGMENT-LIBRARY-ligprep_1-.sdf:5555	106498	breed-glide-dock_SP.1088	2023-10-13 17:33:13	2023-10-13 17:33:13			C:\Users\Haider Thaer\OneDrive - Jamia Millia Islamia (A Central University)\Desktop\plm9 project\prime_mmgbsa_new2	prime_mmgbsa_new2-out.maegz	50																				breed-glide-dock_SP
	OTAVA-FRAGMENT-LIBRARY-ligprep_1-.sdf:694_+_OTAVA-FRAGMENT-LIBRARY-ligprep_1-.sdf:4417	106675	breed-glide-dock_SP.280	2023-10-13 17:33:48	2023-10-13 17:33:48			C:\Users\Haider Thaer\OneDrive - Jamia Millia Islamia (A Central University)\Desktop\plm9 project\prime_mmgbsa_new2	prime_mmgbsa_new2-out.maegz	227																				breed-glide-dock_SP
	OTAVA-FRAGMENT-LIBRARY-ligprep_1-.sdf:10548_+_OTAVA-FRAGMENT-LIBRARY-ligprep_1-.sdf:11426	106779	breed-glide-dock_SP.356	2023-10-13 17:34:09	2023-10-13 17:34:09			C:\Users\Haider Thaer\OneDrive - Jamia Millia Islamia (A Central University)\Desktop\plm9 project\prime_mmgbsa_new2	prime_mmgbsa_new2-out.maegz	331																				breed-glide-dock_SP
	OTAVA-FRAGMENT-LIBRARY-ligprep_1-.sdf:9563_+_OTAVA-FRAGMENT-LIBRARY-ligprep_1-.sdf:3811	106754	breed-glide-dock_SP.888	2023-10-13 17:34:04	2023-10-13 17:34:04			C:\Users\Haider Thaer\OneDrive - Jamia Millia Islamia (A Central University)\Desktop\plm9 project\prime_mmgbsa_new2	prime_mmgbsa_new2-out.maegz	306																				breed-glide-dock_SP
	OTAVA-FRAGMENT-LIBRARY-ligprep_1-.sdf:8461_+_OTAVA-FRAGMENT-LIBRARY-ligprep_1-.sdf:1676	106587	breed-glide-dock_SP.314	2023-10-13 17:33:30	2023-10-13 17:33:30			C:\Users\Haider Thaer\OneDrive - Jamia Millia Islamia (A Central University)\Desktop\plm9 project\prime_mmgbsa_new2	prime_mmgbsa_new2-out.maegz	139																				breed-glide-dock_SP
	OTAVA-FRAGMENT-LIBRARY-ligprep_1-.sdf:3763_+_OTAVA-FRAGMENT-LIBRARY-ligprep_1-.sdf:10880	106598	breed-glide-dock_SP.18	2023-10-13 17:33:33	2023-10-13 17:33:33			C:\Users\Haider Thaer\OneDrive - Jamia Millia Islamia (A Central University)\Desktop\plm9 project\prime_mmgbsa_new2	prime_mmgbsa_new2-out.maegz	150																				breed-glide-dock_SP
	OTAVA-FRAGMENT-LIBRARY-ligprep_1-.sdf:4302_+_OTAVA-FRAGMENT-LIBRARY-ligprep_1-.sdf:8373	106789	breed-glide-dock_SP.529	2023-10-13 17:34:11	2023-10-13 17:34:11			C:\Users\Haider Thaer\OneDrive - Jamia Millia Islamia (A Central University)\Desktop\plm9 project\prime_mmgbsa_new2	prime_mmgbsa_new2-out.maegz	341																				breed-glide-dock_SP
	OTAVA-FRAGMENT-LIBRARY-ligprep_1-.sdf:1064_+_OTAVA-FRAGMENT-LIBRARY-ligprep_1-.sdf:3472	106797	breed-glide-dock_SP.764	2023-10-13 17:34:12	2023-10-13 17:34:12			C:\Users\Haider Thaer\OneDrive - Jamia Millia Islamia (A Central University)\Desktop\plm9 project\prime_mmgbsa_new2	prime_mmgbsa_new2-out.maegz	349																				breed-glide-dock_SP
	OTAVA-FRAGMENT-LIBRARY-ligprep_1-.sdf:6138_+_OTAVA-FRAGMENT-LIBRARY-ligprep_1-.sdf:3252	106817	breed-glide-dock_SP.1734	2023-10-13 17:34:16	2023-10-13 17:34:16			C:\Users\Haider Thaer\OneDrive - Jamia Millia Islamia (A Central University)\Desktop\plm9 project\prime_mmgbsa_new2	prime_mmgbsa_new2-out.maegz	369																				breed-glide-dock_SP
	OTAVA-FRAGMENT-LIBRARY-ligprep_1-.sdf:11206_+_OTAVA-FRAGMENT-LIBRARY-ligprep_1-.sdf:4302	106857	breed-glide-dock_SP.812	2023-10-13 17:34:24	2023-10-13 17:34:24			C:\Users\Haider Thaer\OneDrive - Jamia Millia Islamia (A Central University)\Desktop\plm9 project\prime_mmgbsa_new2	prime_mmgbsa_new2-out.maegz	409																				breed-glide-dock_SP
	OTAVA-FRAGMENT-LIBRARY-ligprep_1-.sdf:10969_+_OTAVA-FRAGMENT-LIBRARY-ligprep_1-.sdf:6110	106761	breed-glide-dock_SP.197	2023-10-13 17:34:05	2023-10-13 17:34:05			C:\Users\Haider Thaer\OneDrive - Jamia Millia Islamia (A Central University)\Desktop\plm9 project\prime_mmgbsa_new2	prime_mmgbsa_new2-out.maegz	313																				breed-glide-dock_SP
	OTAVA-FRAGMENT-LIBRARY-ligprep_1-.sdf:26_+_OTAVA-FRAGMENT-LIBRARY-ligprep_1-.sdf:10746	106573	breed-glide-dock_SP.1919	2023-10-13 17:33:28	2023-10-13 17:33:28			C:\Users\Haider Thaer\OneDrive - Jamia Millia Islamia (A Central University)\Desktop\plm9 project\prime_mmgbsa_new2	prime_mmgbsa_new2-out.maegz	125																				breed-glide-dock_SP
	OTAVA-FRAGMENT-LIBRARY-ligprep_1-.sdf:2753_+_OTAVA-FRAGMENT-LIBRARY-ligprep_1-.sdf:10969	106794	breed-glide-dock_SP.30	2023-10-13 17:34:12	2023-10-13 17:34:12			C:\Users\Haider Thaer\OneDrive - Jamia Millia Islamia (A Central University)\Desktop\plm9 project\prime_mmgbsa_new2	prime_mmgbsa_new2-out.maegz	346																				breed-glide-dock_SP
	OTAVA-FRAGMENT-LIBRARY-ligprep_1-.sdf:2338_+_OTAVA-FRAGMENT-LIBRARY-ligprep_1-.sdf:1357	106632	breed-glide-dock_SP.903	2023-10-13 17:33:39	2023-10-13 17:33:39			C:\Users\Haider Thaer\OneDrive - Jamia Millia Islamia (A Central University)\Desktop\plm9 project\prime_mmgbsa_new2	prime_mmgbsa_new2-out.maegz	184																				breed-glide-dock_SP
	OTAVA-FRAGMENT-LIBRARY-ligprep_1-.sdf:9481_+_OTAVA-FRAGMENT-LIBRARY-ligprep_1-.sdf:8052	106533	breed-glide-dock_SP.149	2023-10-13 17:33:20	2023-10-13 17:33:20			C:\Users\Haider Thaer\OneDrive - Jamia Millia Islamia (A Central University)\Desktop\plm9 project\prime_mmgbsa_new2	prime_mmgbsa_new2-out.maegz	85																				breed-glide-dock_SP
	OTAVA-FRAGMENT-LIBRARY-ligprep_1-.sdf:3833_+_OTAVA-FRAGMENT-LIBRARY-ligprep_1-.sdf:11330	106811	breed-glide-dock_SP.77	2023-10-13 17:34:15	2023-10-13 17:34:15			C:\Users\Haider Thaer\OneDrive - Jamia Millia Islamia (A Central University)\Desktop\plm9 project\prime_mmgbsa_new2	prime_mmgbsa_new2-out.maegz	363																				breed-glide-dock_SP
	OTAVA-FRAGMENT-LIBRARY-ligprep_1-.sdf:8993_+_OTAVA-FRAGMENT-LIBRARY-ligprep_1-.sdf:10174	106728	breed-glide-dock_SP.1195	2023-10-13 17:33:59	2023-10-13 17:33:59			C:\Users\Haider Thaer\OneDrive - Jamia Millia Islamia (A Central University)\Desktop\plm9 project\prime_mmgbsa_new2	prime_mmgbsa_new2-out.maegz	280																				breed-glide-dock_SP
	OTAVA-FRAGMENT-LIBRARY-ligprep_1-.sdf:3833_+_OTAVA-FRAGMENT-LIBRARY-ligprep_1-.sdf:11269	106846	breed-glide-dock_SP.303	2023-10-13 17:34:22	2023-10-13 17:34:22			C:\Users\Haider Thaer\OneDrive - Jamia Millia Islamia (A Central University)\Desktop\plm9 project\prime_mmgbsa_new2	prime_mmgbsa_new2-out.maegz	398																				breed-glide-dock_SP
	OTAVA-FRAGMENT-LIBRARY-ligprep_1-.sdf:7355_+_OTAVA-FRAGMENT-LIBRARY-ligprep_1-.sdf:3811	106821	breed-glide-dock_SP.1012	2023-10-13 17:34:17	2023-10-13 17:34:17			C:\Users\Haider Thaer\OneDrive - Jamia Millia Islamia (A Central University)\Desktop\plm9 project\prime_mmgbsa_new2	prime_mmgbsa_new2-out.maegz	373																				breed-glide-dock_SP
	OTAVA-FRAGMENT-LIBRARY-ligprep_1-.sdf:1328_+_OTAVA-FRAGMENT-LIBRARY-ligprep_1-.sdf:4417	106665	breed-glide-dock_SP.175	2023-10-13 17:33:46	2023-10-13 17:33:46			C:\Users\Haider Thaer\OneDrive - Jamia Millia Islamia (A Central University)\Desktop\plm9 project\prime_mmgbsa_new2	prime_mmgbsa_new2-out.maegz	217																				breed-glide-dock_SP
	OTAVA-FRAGMENT-LIBRARY-ligprep_1-.sdf:6620_+_OTAVA-FRAGMENT-LIBRARY-ligprep_1-.sdf:11168	106824	breed-glide-dock_SP.2137	2023-10-13 17:34:18	2023-10-13 17:34:18			C:\Users\Haider Thaer\OneDrive - Jamia Millia Islamia (A Central University)\Desktop\plm9 project\prime_mmgbsa_new2	prime_mmgbsa_new2-out.maegz	376																				breed-glide-dock_SP
	OTAVA-FRAGMENT-LIBRARY-ligprep_1-.sdf:3281_+_OTAVA-FRAGMENT-LIBRARY-ligprep_1-.sdf:8993	106801	breed-glide-dock_SP.765	2023-10-13 17:34:13	2023-10-13 17:34:13			C:\Users\Haider Thaer\OneDrive - Jamia Millia Islamia (A Central University)\Desktop\plm9 project\prime_mmgbsa_new2	prime_mmgbsa_new2-out.maegz	353																				breed-glide-dock_SP
	OTAVA-FRAGMENT-LIBRARY-ligprep_1-.sdf:4470_+_OTAVA-FRAGMENT-LIBRARY-ligprep_1-.sdf:4705	106564	breed-glide-dock_SP.2768	2023-10-13 17:33:26	2023-10-13 17:33:26			C:\Users\Haider Thaer\OneDrive - Jamia Millia Islamia (A Central University)\Desktop\plm9 project\prime_mmgbsa_new2	prime_mmgbsa_new2-out.maegz	116																				breed-glide-dock_SP
	OTAVA-FRAGMENT-LIBRARY-ligprep_1-.sdf:5878_+_OTAVA-FRAGMENT-LIBRARY-ligprep_1-.sdf:994	106458	breed-glide-dock_SP.3	2023-10-13 17:33:05	2023-10-13 17:33:05			C:\Users\Haider Thaer\OneDrive - Jamia Millia Islamia (A Central University)\Desktop\plm9 project\prime_mmgbsa_new2	prime_mmgbsa_new2-out.maegz	10																				breed-glide-dock_SP
	OTAVA-FRAGMENT-LIBRARY-ligprep_1-.sdf:694_+_OTAVA-FRAGMENT-LIBRARY-ligprep_1-.sdf:10746	106516	breed-glide-dock_SP.514	2023-10-13 17:33:16	2023-10-13 17:33:16			C:\Users\Haider Thaer\OneDrive - Jamia Millia Islamia (A Central University)\Desktop\plm9 project\prime_mmgbsa_new2	prime_mmgbsa_new2-out.maegz	68																				breed-glide-dock_SP
	OTAVA-FRAGMENT-LIBRARY-ligprep_1-.sdf:7114_+_OTAVA-FRAGMENT-LIBRARY-ligprep_1-.sdf:4417	106624	breed-glide-dock_SP.225	2023-10-13 17:33:38	2023-10-13 17:33:38			C:\Users\Haider Thaer\OneDrive - Jamia Millia Islamia (A Central University)\Desktop\plm9 project\prime_mmgbsa_new2	prime_mmgbsa_new2-out.maegz	176																				breed-glide-dock_SP
	OTAVA-FRAGMENT-LIBRARY-ligprep_1-.sdf:8294_+_OTAVA-FRAGMENT-LIBRARY-ligprep_1-.sdf:4296	106844	breed-glide-dock_SP.731	2023-10-13 17:34:22	2023-10-13 17:34:22			C:\Users\Haider Thaer\OneDrive - Jamia Millia Islamia (A Central University)\Desktop\plm9 project\prime_mmgbsa_new2	prime_mmgbsa_new2-out.maegz	396																				breed-glide-dock_SP
	OTAVA-FRAGMENT-LIBRARY-ligprep_1-.sdf:1756_+_OTAVA-FRAGMENT-LIBRARY-ligprep_1-.sdf:1959	106731	breed-glide-dock_SP.315	2023-10-13 17:33:59	2023-10-13 17:33:59			C:\Users\Haider Thaer\OneDrive - Jamia Millia Islamia (A Central University)\Desktop\plm9 project\prime_mmgbsa_new2	prime_mmgbsa_new2-out.maegz	283																				breed-glide-dock_SP
	OTAVA-FRAGMENT-LIBRARY-ligprep_1-.sdf:7356_+_OTAVA-FRAGMENT-LIBRARY-ligprep_1-.sdf:139	106691	breed-glide-dock_SP.2244	2023-10-13 17:33:51	2023-10-13 17:33:51			C:\Users\Haider Thaer\OneDrive - Jamia Millia Islamia (A Central University)\Desktop\plm9 project\prime_mmgbsa_new2	prime_mmgbsa_new2-out.maegz	243																				breed-glide-dock_SP
	OTAVA-FRAGMENT-LIBRARY-ligprep_1-.sdf:9563_+_OTAVA-FRAGMENT-LIBRARY-ligprep_1-.sdf:11426	106879	breed-glide-dock_SP.423	2023-10-13 17:34:29	2023-10-13 17:34:29			C:\Users\Haider Thaer\OneDrive - Jamia Millia Islamia (A Central University)\Desktop\plm9 project\prime_mmgbsa_new2	prime_mmgbsa_new2-out.maegz	431																				breed-glide-dock_SP
	OTAVA-FRAGMENT-LIBRARY-ligprep_1-.sdf:3482_+_OTAVA-FRAGMENT-LIBRARY-ligprep_1-.sdf:1522	106453	breed-glide-dock_SP.9	2023-10-13 17:33:04	2023-10-13 17:33:04			C:\Users\Haider Thaer\OneDrive - Jamia Millia Islamia (A Central University)\Desktop\plm9 project\prime_mmgbsa_new2	prime_mmgbsa_new2-out.maegz	5																				breed-glide-dock_SP
	OTAVA-FRAGMENT-LIBRARY-ligprep_1-.sdf:774_+_OTAVA-FRAGMENT-LIBRARY-ligprep_1-.sdf:11149	106609	breed-glide-dock_SP.1905	2023-10-13 17:33:35	2023-10-13 17:33:35			C:\Users\Haider Thaer\OneDrive - Jamia Millia Islamia (A Central University)\Desktop\plm9 project\prime_mmgbsa_new2	prime_mmgbsa_new2-out.maegz	161																				breed-glide-dock_SP
	OTAVA-FRAGMENT-LIBRARY-ligprep_1-.sdf:6197_+_OTAVA-FRAGMENT-LIBRARY-ligprep_1-.sdf:1779	106877	breed-glide-dock_SP.3063	2023-10-13 17:34:28	2023-10-13 17:34:28			C:\Users\Haider Thaer\OneDrive - Jamia Millia Islamia (A Central University)\Desktop\plm9 project\prime_mmgbsa_new2	prime_mmgbsa_new2-out.maegz	429																				breed-glide-dock_SP
	OTAVA-FRAGMENT-LIBRARY-ligprep_1-.sdf:3338_+_OTAVA-FRAGMENT-LIBRARY-ligprep_1-.sdf:5435	106788	breed-glide-dock_SP.554	2023-10-13 17:34:10	2023-10-13 17:34:10			C:\Users\Haider Thaer\OneDrive - Jamia Millia Islamia (A Central University)\Desktop\plm9 project\prime_mmgbsa_new2	prime_mmgbsa_new2-out.maegz	340																				breed-glide-dock_SP
	OTAVA-FRAGMENT-LIBRARY-ligprep_1-.sdf:10215_+_OTAVA-FRAGMENT-LIBRARY-ligprep_1-.sdf:3477	106540	breed-glide-dock_SP.623	2023-10-13 17:33:21	2023-10-13 17:33:21			C:\Users\Haider Thaer\OneDrive - Jamia Millia Islamia (A Central University)\Desktop\plm9 project\prime_mmgbsa_new2	prime_mmgbsa_new2-out.maegz	92																				breed-glide-dock_SP
	OTAVA-FRAGMENT-LIBRARY-ligprep_1-.sdf:2062_+_OTAVA-FRAGMENT-LIBRARY-ligprep_1-.sdf:1522	106667	breed-glide-dock_SP.2236	2023-10-13 17:33:46	2023-10-13 17:33:46			C:\Users\Haider Thaer\OneDrive - Jamia Millia Islamia (A Central University)\Desktop\plm9 project\prime_mmgbsa_new2	prime_mmgbsa_new2-out.maegz	219																				breed-glide-dock_SP
	OTAVA-FRAGMENT-LIBRARY-ligprep_1-.sdf:11167_+_OTAVA-FRAGMENT-LIBRARY-ligprep_1-.sdf:856	106538	breed-glide-dock_SP.1204	2023-10-13 17:33:21	2023-10-13 17:33:21			C:\Users\Haider Thaer\OneDrive - Jamia Millia Islamia (A Central University)\Desktop\plm9 project\prime_mmgbsa_new2	prime_mmgbsa_new2-out.maegz	90																				breed-glide-dock_SP
	OTAVA-FRAGMENT-LIBRARY-ligprep_1-.sdf:9213_+_OTAVA-FRAGMENT-LIBRARY-ligprep_1-.sdf:1521	106666	breed-glide-dock_SP.747	2023-10-13 17:33:46	2023-10-13 17:33:46			C:\Users\Haider Thaer\OneDrive - Jamia Millia Islamia (A Central University)\Desktop\plm9 project\prime_mmgbsa_new2	prime_mmgbsa_new2-out.maegz	218																				breed-glide-dock_SP
	OTAVA-FRAGMENT-LIBRARY-ligprep_1-.sdf:4417_+_OTAVA-FRAGMENT-LIBRARY-ligprep_1-.sdf:3279	106804	breed-glide-dock_SP.441	2023-10-13 17:34:14	2023-10-13 17:34:14			C:\Users\Haider Thaer\OneDrive - Jamia Millia Islamia (A Central University)\Desktop\plm9 project\prime_mmgbsa_new2	prime_mmgbsa_new2-out.maegz	356																				breed-glide-dock_SP
	OTAVA-FRAGMENT-LIBRARY-ligprep_1-.sdf:1247_+_OTAVA-FRAGMENT-LIBRARY-ligprep_1-.sdf:7875	106685	breed-glide-dock_SP.925	2023-10-13 17:33:50	2023-10-13 17:33:50			C:\Users\Haider Thaer\OneDrive - Jamia Millia Islamia (A Central University)\Desktop\plm9 project\prime_mmgbsa_new2	prime_mmgbsa_new2-out.maegz	237																				breed-glide-dock_SP
	OTAVA-FRAGMENT-LIBRARY-ligprep_1-.sdf:7816_+_OTAVA-FRAGMENT-LIBRARY-ligprep_1-.sdf:1418	106556	breed-glide-dock_SP.1169	2023-10-13 17:33:24	2023-10-13 17:33:24			C:\Users\Haider Thaer\OneDrive - Jamia Millia Islamia (A Central University)\Desktop\plm9 project\prime_mmgbsa_new2	prime_mmgbsa_new2-out.maegz	108																				breed-glide-dock_SP
	OTAVA-FRAGMENT-LIBRARY-ligprep_1-.sdf:4102_+_OTAVA-FRAGMENT-LIBRARY-ligprep_1-.sdf:9444	106474	breed-glide-dock_SP.892	2023-10-13 17:33:08	2023-10-13 17:33:08			C:\Users\Haider Thaer\OneDrive - Jamia Millia Islamia (A Central University)\Desktop\plm9 project\prime_mmgbsa_new2	prime_mmgbsa_new2-out.maegz	26																				breed-glide-dock_SP
	OTAVA-FRAGMENT-LIBRARY-ligprep_1-.sdf:10548_+_OTAVA-FRAGMENT-LIBRARY-ligprep_1-.sdf:3571	106506	breed-glide-dock_SP.90	2023-10-13 17:33:14	2023-10-13 17:33:14			C:\Users\Haider Thaer\OneDrive - Jamia Millia Islamia (A Central University)\Desktop\plm9 project\prime_mmgbsa_new2	prime_mmgbsa_new2-out.maegz	58																				breed-glide-dock_SP
	OTAVA-FRAGMENT-LIBRARY-ligprep_1-.sdf:2143_+_OTAVA-FRAGMENT-LIBRARY-ligprep_1-.sdf:8052	106472	breed-glide-dock_SP.73	2023-10-13 17:33:08	2023-10-13 17:33:08			C:\Users\Haider Thaer\OneDrive - Jamia Millia Islamia (A Central University)\Desktop\plm9 project\prime_mmgbsa_new2	prime_mmgbsa_new2-out.maegz	24																				breed-glide-dock_SP
	OTAVA-FRAGMENT-LIBRARY-ligprep_1-.sdf:3758_+_OTAVA-FRAGMENT-LIBRARY-ligprep_1-.sdf:3244	106876	breed-glide-dock_SP.2966	2023-10-13 17:34:28	2023-10-13 17:34:28			C:\Users\Haider Thaer\OneDrive - Jamia Millia Islamia (A Central University)\Desktop\plm9 project\prime_mmgbsa_new2	prime_mmgbsa_new2-out.maegz	428																				breed-glide-dock_SP
	OTAVA-FRAGMENT-LIBRARY-ligprep_1-.sdf:9229_+_OTAVA-FRAGMENT-LIBRARY-ligprep_1-.sdf:1328	106836	breed-glide-dock_SP.148	2023-10-13 17:34:20	2023-10-13 17:34:20			C:\Users\Haider Thaer\OneDrive - Jamia Millia Islamia (A Central University)\Desktop\plm9 project\prime_mmgbsa_new2	prime_mmgbsa_new2-out.maegz	388																				breed-glide-dock_SP
	OTAVA-FRAGMENT-LIBRARY-ligprep_1-.sdf:4181_+_OTAVA-FRAGMENT-LIBRARY-ligprep_1-.sdf:10174	106707	breed-glide-dock_SP.1194	2023-10-13 17:33:54	2023-10-13 17:33:54			C:\Users\Haider Thaer\OneDrive - Jamia Millia Islamia (A Central University)\Desktop\plm9 project\prime_mmgbsa_new2	prime_mmgbsa_new2-out.maegz	259																				breed-glide-dock_SP
	OTAVA-FRAGMENT-LIBRARY-ligprep_1-.sdf:10548_+_OTAVA-FRAGMENT-LIBRARY-ligprep_1-.sdf:10746	106557	breed-glide-dock_SP.586	2023-10-13 17:33:24	2023-10-13 17:33:24			C:\Users\Haider Thaer\OneDrive - Jamia Millia Islamia (A Central University)\Desktop\plm9 project\prime_mmgbsa_new2	prime_mmgbsa_new2-out.maegz	109																				breed-glide-dock_SP
	OTAVA-FRAGMENT-LIBRARY-ligprep_1-.sdf:3833_+_OTAVA-FRAGMENT-LIBRARY-ligprep_1-.sdf:4172	106698	breed-glide-dock_SP.2774	2023-10-13 17:33:53	2023-10-13 17:33:53			C:\Users\Haider Thaer\OneDrive - Jamia Millia Islamia (A Central University)\Desktop\plm9 project\prime_mmgbsa_new2	prime_mmgbsa_new2-out.maegz	250																				breed-glide-dock_SP
	OTAVA-FRAGMENT-LIBRARY-ligprep_1-.sdf:774_+_OTAVA-FRAGMENT-LIBRARY-ligprep_1-.sdf:4302	106730	breed-glide-dock_SP.372	2023-10-13 17:33:59	2023-10-13 17:33:59			C:\Users\Haider Thaer\OneDrive - Jamia Millia Islamia (A Central University)\Desktop\plm9 project\prime_mmgbsa_new2	prime_mmgbsa_new2-out.maegz	282																				breed-glide-dock_SP
	OTAVA-FRAGMENT-LIBRARY-ligprep_1-.sdf:7941_+_OTAVA-FRAGMENT-LIBRARY-ligprep_1-.sdf:2488	106706	breed-glide-dock_SP.612	2023-10-13 17:33:54	2023-10-13 17:33:54			C:\Users\Haider Thaer\OneDrive - Jamia Millia Islamia (A Central University)\Desktop\plm9 project\prime_mmgbsa_new2	prime_mmgbsa_new2-out.maegz	258																				breed-glide-dock_SP
	OTAVA-FRAGMENT-LIBRARY-ligprep_1-.sdf:4417_+_OTAVA-FRAGMENT-LIBRARY-ligprep_1-.sdf:3286	106750	breed-glide-dock_SP.366	2023-10-13 17:34:03	2023-10-13 17:34:03			C:\Users\Haider Thaer\OneDrive - Jamia Millia Islamia (A Central University)\Desktop\plm9 project\prime_mmgbsa_new2	prime_mmgbsa_new2-out.maegz	302																				breed-glide-dock_SP
	OTAVA-FRAGMENT-LIBRARY-ligprep_1-.sdf:9563_+_OTAVA-FRAGMENT-LIBRARY-ligprep_1-.sdf:1357	106805	breed-glide-dock_SP.839	2023-10-13 17:34:14	2023-10-13 17:34:14			C:\Users\Haider Thaer\OneDrive - Jamia Millia Islamia (A Central University)\Desktop\plm9 project\prime_mmgbsa_new2	prime_mmgbsa_new2-out.maegz	357																				breed-glide-dock_SP
	OTAVA-FRAGMENT-LIBRARY-ligprep_1-.sdf:694_+_OTAVA-FRAGMENT-LIBRARY-ligprep_1-.sdf:1523	106648	breed-glide-dock_SP.167	2023-10-13 17:33:43	2023-10-13 17:33:43			C:\Users\Haider Thaer\OneDrive - Jamia Millia Islamia (A Central University)\Desktop\plm9 project\prime_mmgbsa_new2	prime_mmgbsa_new2-out.maegz	200																				breed-glide-dock_SP
	OTAVA-FRAGMENT-LIBRARY-ligprep_1-.sdf:7941_+_OTAVA-FRAGMENT-LIBRARY-ligprep_1-.sdf:574	106874	breed-glide-dock_SP.396	2023-10-13 17:34:28	2023-10-13 17:34:28			C:\Users\Haider Thaer\OneDrive - Jamia Millia Islamia (A Central University)\Desktop\plm9 project\prime_mmgbsa_new2	prime_mmgbsa_new2-out.maegz	426																				breed-glide-dock_SP
	OTAVA-FRAGMENT-LIBRARY-ligprep_1-.sdf:4102_+_OTAVA-FRAGMENT-LIBRARY-ligprep_1-.sdf:8696	106544	breed-glide-dock_SP.49	2023-10-13 17:33:22	2023-10-13 17:33:22			C:\Users\Haider Thaer\OneDrive - Jamia Millia Islamia (A Central University)\Desktop\plm9 project\prime_mmgbsa_new2	prime_mmgbsa_new2-out.maegz	96																				breed-glide-dock_SP
	OTAVA-FRAGMENT-LIBRARY-ligprep_1-.sdf:3758_+_OTAVA-FRAGMENT-LIBRARY-ligprep_1-.sdf:10877	106578	breed-glide-dock_SP.1977	2023-10-13 17:33:29	2023-10-13 17:33:29			C:\Users\Haider Thaer\OneDrive - Jamia Millia Islamia (A Central University)\Desktop\plm9 project\prime_mmgbsa_new2	prime_mmgbsa_new2-out.maegz	130																				breed-glide-dock_SP
	OTAVA-FRAGMENT-LIBRARY-ligprep_1-.sdf:8705_+_OTAVA-FRAGMENT-LIBRARY-ligprep_1-.sdf:9103	106862	breed-glide-dock_SP.858	2023-10-13 17:34:25	2023-10-13 17:34:25			C:\Users\Haider Thaer\OneDrive - Jamia Millia Islamia (A Central University)\Desktop\plm9 project\prime_mmgbsa_new2	prime_mmgbsa_new2-out.maegz	414																				breed-glide-dock_SP
	OTAVA-FRAGMENT-LIBRARY-ligprep_1-.sdf:6197_+_OTAVA-FRAGMENT-LIBRARY-ligprep_1-.sdf:10746	106688	breed-glide-dock_SP.479	2023-10-13 17:33:51	2023-10-13 17:33:51			C:\Users\Haider Thaer\OneDrive - Jamia Millia Islamia (A Central University)\Desktop\plm9 project\prime_mmgbsa_new2	prime_mmgbsa_new2-out.maegz	240																				breed-glide-dock_SP
	OTAVA-FRAGMENT-LIBRARY-ligprep_1-.sdf:1892_+_OTAVA-FRAGMENT-LIBRARY-ligprep_1-.sdf:11128	106671	breed-glide-dock_SP.180	2023-10-13 17:33:47	2023-10-13 17:33:47			C:\Users\Haider Thaer\OneDrive - Jamia Millia Islamia (A Central University)\Desktop\plm9 project\prime_mmgbsa_new2	prime_mmgbsa_new2-out.maegz	223																				breed-glide-dock_SP
	OTAVA-FRAGMENT-LIBRARY-ligprep_1-.sdf:3480_+_OTAVA-FRAGMENT-LIBRARY-ligprep_1-.sdf:1522	106482	breed-glide-dock_SP.26	2023-10-13 17:33:10	2023-10-13 17:33:10			C:\Users\Haider Thaer\OneDrive - Jamia Millia Islamia (A Central University)\Desktop\plm9 project\prime_mmgbsa_new2	prime_mmgbsa_new2-out.maegz	34																				breed-glide-dock_SP
	OTAVA-FRAGMENT-LIBRARY-ligprep_1-.sdf:2456_+_OTAVA-FRAGMENT-LIBRARY-ligprep_1-.sdf:139	106490	breed-glide-dock_SP.1771	2023-10-13 17:33:11	2023-10-13 17:33:11			C:\Users\Haider Thaer\OneDrive - Jamia Millia Islamia (A Central University)\Desktop\plm9 project\prime_mmgbsa_new2	prime_mmgbsa_new2-out.maegz	42																				breed-glide-dock_SP
	OTAVA-FRAGMENT-LIBRARY-ligprep_1-.sdf:3869_+_OTAVA-FRAGMENT-LIBRARY-ligprep_1-.sdf:9817	106800	breed-glide-dock_SP.3092	2023-10-13 17:34:13	2023-10-13 17:34:13			C:\Users\Haider Thaer\OneDrive - Jamia Millia Islamia (A Central University)\Desktop\plm9 project\prime_mmgbsa_new2	prime_mmgbsa_new2-out.maegz	352																				breed-glide-dock_SP
	OTAVA-FRAGMENT-LIBRARY-ligprep_1-.sdf:574_+_OTAVA-FRAGMENT-LIBRARY-ligprep_1-.sdf:2488	106491	breed-glide-dock_SP.369	2023-10-13 17:33:11	2023-10-13 17:33:11			C:\Users\Haider Thaer\OneDrive - Jamia Millia Islamia (A Central University)\Desktop\plm9 project\prime_mmgbsa_new2	prime_mmgbsa_new2-out.maegz	43																				breed-glide-dock_SP
	OTAVA-FRAGMENT-LIBRARY-ligprep_1-.sdf:3632_+_OTAVA-FRAGMENT-LIBRARY-ligprep_1-.sdf:8470	106585	breed-glide-dock_SP.967	2023-10-13 17:33:30	2023-10-13 17:33:30			C:\Users\Haider Thaer\OneDrive - Jamia Millia Islamia (A Central University)\Desktop\plm9 project\prime_mmgbsa_new2	prime_mmgbsa_new2-out.maegz	137																				breed-glide-dock_SP
	OTAVA-FRAGMENT-LIBRARY-ligprep_1-.sdf:9213_+_OTAVA-FRAGMENT-LIBRARY-ligprep_1-.sdf:4417	106878	breed-glide-dock_SP.128	2023-10-13 17:34:28	2023-10-13 17:34:28			C:\Users\Haider Thaer\OneDrive - Jamia Millia Islamia (A Central University)\Desktop\plm9 project\prime_mmgbsa_new2	prime_mmgbsa_new2-out.maegz	430																				breed-glide-dock_SP
	OTAVA-FRAGMENT-LIBRARY-ligprep_1-.sdf:8052_+_OTAVA-FRAGMENT-LIBRARY-ligprep_1-.sdf:6138	106893	breed-glide-dock_SP.2593	2023-10-13 17:34:31	2023-10-13 17:34:31			C:\Users\Haider Thaer\OneDrive - Jamia Millia Islamia (A Central University)\Desktop\plm9 project\prime_mmgbsa_new2	prime_mmgbsa_new2-out.maegz	445																				breed-glide-dock_SP
	OTAVA-FRAGMENT-LIBRARY-ligprep_1-.sdf:10588_+_OTAVA-FRAGMENT-LIBRARY-ligprep_1-.sdf:9103	106825	breed-glide-dock_SP.1696	2023-10-13 17:34:18	2023-10-13 17:34:18			C:\Users\Haider Thaer\OneDrive - Jamia Millia Islamia (A Central University)\Desktop\plm9 project\prime_mmgbsa_new2	prime_mmgbsa_new2-out.maegz	377																				breed-glide-dock_SP
	OTAVA-FRAGMENT-LIBRARY-ligprep_1-.sdf:4102_+_OTAVA-FRAGMENT-LIBRARY-ligprep_1-.sdf:6074	106555	breed-glide-dock_SP.218	2023-10-13 17:33:24	2023-10-13 17:33:24			C:\Users\Haider Thaer\OneDrive - Jamia Millia Islamia (A Central University)\Desktop\plm9 project\prime_mmgbsa_new2	prime_mmgbsa_new2-out.maegz	107																				breed-glide-dock_SP
	OTAVA-FRAGMENT-LIBRARY-ligprep_1-.sdf:7539_+_OTAVA-FRAGMENT-LIBRARY-ligprep_1-.sdf:3282	106712	breed-glide-dock_SP.743	2023-10-13 17:33:55	2023-10-13 17:33:55			C:\Users\Haider Thaer\OneDrive - Jamia Millia Islamia (A Central University)\Desktop\plm9 project\prime_mmgbsa_new2	prime_mmgbsa_new2-out.maegz	264																				breed-glide-dock_SP
	OTAVA-FRAGMENT-LIBRARY-ligprep_1-.sdf:11681_+_OTAVA-FRAGMENT-LIBRARY-ligprep_1-.sdf:5878	106896	breed-glide-dock_SP.865	2023-10-13 17:34:32	2023-10-13 17:34:32			C:\Users\Haider Thaer\OneDrive - Jamia Millia Islamia (A Central University)\Desktop\plm9 project\prime_mmgbsa_new2	prime_mmgbsa_new2-out.maegz	448																				breed-glide-dock_SP
	OTAVA-FRAGMENT-LIBRARY-ligprep_1-.sdf:5043_+_OTAVA-FRAGMENT-LIBRARY-ligprep_1-.sdf:8287	106781	breed-glide-dock_SP.773	2023-10-13 17:34:09	2023-10-13 17:34:09			C:\Users\Haider Thaer\OneDrive - Jamia Millia Islamia (A Central University)\Desktop\plm9 project\prime_mmgbsa_new2	prime_mmgbsa_new2-out.maegz	333																				breed-glide-dock_SP
	OTAVA-FRAGMENT-LIBRARY-ligprep_1-.sdf:11330_+_OTAVA-FRAGMENT-LIBRARY-ligprep_1-.sdf:3571	106717	breed-glide-dock_SP.384	2023-10-13 17:33:56	2023-10-13 17:33:56			C:\Users\Haider Thaer\OneDrive - Jamia Millia Islamia (A Central University)\Desktop\plm9 project\prime_mmgbsa_new2	prime_mmgbsa_new2-out.maegz	269																				breed-glide-dock_SP
	OTAVA-FRAGMENT-LIBRARY-ligprep_1-.sdf:5855_+_OTAVA-FRAGMENT-LIBRARY-ligprep_1-.sdf:3271	106535	breed-glide-dock_SP.2745	2023-10-13 17:33:20	2023-10-13 17:33:20			C:\Users\Haider Thaer\OneDrive - Jamia Millia Islamia (A Central University)\Desktop\plm9 project\prime_mmgbsa_new2	prime_mmgbsa_new2-out.maegz	87																				breed-glide-dock_SP
	OTAVA-FRAGMENT-LIBRARY-ligprep_1-.sdf:3477_+_OTAVA-FRAGMENT-LIBRARY-ligprep_1-.sdf:9696	106705	breed-glide-dock_SP.267	2023-10-13 17:33:54	2023-10-13 17:33:54			C:\Users\Haider Thaer\OneDrive - Jamia Millia Islamia (A Central University)\Desktop\plm9 project\prime_mmgbsa_new2	prime_mmgbsa_new2-out.maegz	257																				breed-glide-dock_SP
	OTAVA-FRAGMENT-LIBRARY-ligprep_1-.sdf:2296_+_OTAVA-FRAGMENT-LIBRARY-ligprep_1-.sdf:4417	106526	breed-glide-dock_SP.162	2023-10-13 17:33:18	2023-10-13 17:33:18			C:\Users\Haider Thaer\OneDrive - Jamia Millia Islamia (A Central University)\Desktop\plm9 project\prime_mmgbsa_new2	prime_mmgbsa_new2-out.maegz	78																				breed-glide-dock_SP
	OTAVA-FRAGMENT-LIBRARY-ligprep_1-.sdf:6197_+_OTAVA-FRAGMENT-LIBRARY-ligprep_1-.sdf:5195	106827	breed-glide-dock_SP.2031	2023-10-13 17:34:18	2023-10-13 17:34:18			C:\Users\Haider Thaer\OneDrive - Jamia Millia Islamia (A Central University)\Desktop\plm9 project\prime_mmgbsa_new2	prime_mmgbsa_new2-out.maegz	379																				breed-glide-dock_SP
	OTAVA-FRAGMENT-LIBRARY-ligprep_1-.sdf:8287_+_OTAVA-FRAGMENT-LIBRARY-ligprep_1-.sdf:10999	106644	breed-glide-dock_SP.177	2023-10-13 17:33:42	2023-10-13 17:33:42			C:\Users\Haider Thaer\OneDrive - Jamia Millia Islamia (A Central University)\Desktop\plm9 project\prime_mmgbsa_new2	prime_mmgbsa_new2-out.maegz	196																				breed-glide-dock_SP
	OTAVA-FRAGMENT-LIBRARY-ligprep_1-.sdf:10215_+_OTAVA-FRAGMENT-LIBRARY-ligprep_1-.sdf:10882	106620	breed-glide-dock_SP.837	2023-10-13 17:33:37	2023-10-13 17:33:37			C:\Users\Haider Thaer\OneDrive - Jamia Millia Islamia (A Central University)\Desktop\plm9 project\prime_mmgbsa_new2	prime_mmgbsa_new2-out.maegz	172																				breed-glide-dock_SP
	OTAVA-FRAGMENT-LIBRARY-ligprep_1-.sdf:3482_+_OTAVA-FRAGMENT-LIBRARY-ligprep_1-.sdf:3828	106465	breed-glide-dock_SP.13	2023-10-13 17:33:06	2023-10-13 17:33:06			C:\Users\Haider Thaer\OneDrive - Jamia Millia Islamia (A Central University)\Desktop\plm9 project\prime_mmgbsa_new2	prime_mmgbsa_new2-out.maegz	17																				breed-glide-dock_SP
	OTAVA-FRAGMENT-LIBRARY-ligprep_1-.sdf:5661_+_OTAVA-FRAGMENT-LIBRARY-ligprep_1-.sdf:4829	106481	breed-glide-dock_SP.1844	2023-10-13 17:33:09	2023-10-13 17:33:09			C:\Users\Haider Thaer\OneDrive - Jamia Millia Islamia (A Central University)\Desktop\plm9 project\prime_mmgbsa_new2	prime_mmgbsa_new2-out.maegz	33																				breed-glide-dock_SP
	OTAVA-FRAGMENT-LIBRARY-ligprep_1-.sdf:2360_+_OTAVA-FRAGMENT-LIBRARY-ligprep_1-.sdf:1924	106724	breed-glide-dock_SP.2048	2023-10-13 17:33:58	2023-10-13 17:33:58			C:\Users\Haider Thaer\OneDrive - Jamia Millia Islamia (A Central University)\Desktop\plm9 project\prime_mmgbsa_new2	prime_mmgbsa_new2-out.maegz	276																				breed-glide-dock_SP
	OTAVA-FRAGMENT-LIBRARY-ligprep_1-.sdf:8993_+_OTAVA-FRAGMENT-LIBRARY-ligprep_1-.sdf:694	106684	breed-glide-dock_SP.1045	2023-10-13 17:33:50	2023-10-13 17:33:50			C:\Users\Haider Thaer\OneDrive - Jamia Millia Islamia (A Central University)\Desktop\plm9 project\prime_mmgbsa_new2	prime_mmgbsa_new2-out.maegz	236																				breed-glide-dock_SP
	OTAVA-FRAGMENT-LIBRARY-ligprep_1-.sdf:4102_+_OTAVA-FRAGMENT-LIBRARY-ligprep_1-.sdf:1357	106454	breed-glide-dock_SP.316	2023-10-13 17:33:04	2023-10-13 17:33:04			C:\Users\Haider Thaer\OneDrive - Jamia Millia Islamia (A Central University)\Desktop\plm9 project\prime_mmgbsa_new2	prime_mmgbsa_new2-out.maegz	6																				breed-glide-dock_SP
	OTAVA-FRAGMENT-LIBRARY-ligprep_1-.sdf:2912_+_OTAVA-FRAGMENT-LIBRARY-ligprep_1-.sdf:6110	106627	breed-glide-dock_SP.72	2023-10-13 17:33:38	2023-10-13 17:33:38			C:\Users\Haider Thaer\OneDrive - Jamia Millia Islamia (A Central University)\Desktop\plm9 project\prime_mmgbsa_new2	prime_mmgbsa_new2-out.maegz	179																				breed-glide-dock_SP
	OTAVA-FRAGMENT-LIBRARY-ligprep_1-.sdf:1245_+_OTAVA-FRAGMENT-LIBRARY-ligprep_1-.sdf:1247	106766	breed-glide-dock_SP.527	2023-10-13 17:34:06	2023-10-13 17:34:06			C:\Users\Haider Thaer\OneDrive - Jamia Millia Islamia (A Central University)\Desktop\plm9 project\prime_mmgbsa_new2	prime_mmgbsa_new2-out.maegz	318																				breed-glide-dock_SP
	OTAVA-FRAGMENT-LIBRARY-ligprep_1-.sdf:9972_+_OTAVA-FRAGMENT-LIBRARY-ligprep_1-.sdf:5415	106568	breed-glide-dock_SP.2570	2023-10-13 17:33:27	2023-10-13 17:33:27			C:\Users\Haider Thaer\OneDrive - Jamia Millia Islamia (A Central University)\Desktop\plm9 project\prime_mmgbsa_new2	prime_mmgbsa_new2-out.maegz	120																				breed-glide-dock_SP
	OTAVA-FRAGMENT-LIBRARY-ligprep_1-.sdf:1247_+_OTAVA-FRAGMENT-LIBRARY-ligprep_1-.sdf:4385	106638	breed-glide-dock_SP.144	2023-10-13 17:33:41	2023-10-13 17:33:41			C:\Users\Haider Thaer\OneDrive - Jamia Millia Islamia (A Central University)\Desktop\plm9 project\prime_mmgbsa_new2	prime_mmgbsa_new2-out.maegz	190																				breed-glide-dock_SP
	OTAVA-FRAGMENT-LIBRARY-ligprep_1-.sdf:5371_+_OTAVA-FRAGMENT-LIBRARY-ligprep_1-.sdf:3413	106668	breed-glide-dock_SP.304	2023-10-13 17:33:47	2023-10-13 17:33:47			C:\Users\Haider Thaer\OneDrive - Jamia Millia Islamia (A Central University)\Desktop\plm9 project\prime_mmgbsa_new2	prime_mmgbsa_new2-out.maegz	220																				breed-glide-dock_SP
	OTAVA-FRAGMENT-LIBRARY-ligprep_1-.sdf:10261_+_OTAVA-FRAGMENT-LIBRARY-ligprep_1-.sdf:10999	106673	breed-glide-dock_SP.241	2023-10-13 17:33:48	2023-10-13 17:33:48			C:\Users\Haider Thaer\OneDrive - Jamia Millia Islamia (A Central University)\Desktop\plm9 project\prime_mmgbsa_new2	prime_mmgbsa_new2-out.maegz	225																				breed-glide-dock_SP
	OTAVA-FRAGMENT-LIBRARY-ligprep_1-.sdf:774_+_OTAVA-FRAGMENT-LIBRARY-ligprep_1-.sdf:8468	106489	breed-glide-dock_SP.2910	2023-10-13 17:33:11	2023-10-13 17:33:11			C:\Users\Haider Thaer\OneDrive - Jamia Millia Islamia (A Central University)\Desktop\plm9 project\prime_mmgbsa_new2	prime_mmgbsa_new2-out.maegz	41																				breed-glide-dock_SP
	OTAVA-FRAGMENT-LIBRARY-ligprep_1-.sdf:11333_+_OTAVA-FRAGMENT-LIBRARY-ligprep_1-.sdf:9111	106563	breed-glide-dock_SP.409	2023-10-13 17:33:26	2023-10-13 17:33:26			C:\Users\Haider Thaer\OneDrive - Jamia Millia Islamia (A Central University)\Desktop\plm9 project\prime_mmgbsa_new2	prime_mmgbsa_new2-out.maegz	115																				breed-glide-dock_SP
	OTAVA-FRAGMENT-LIBRARY-ligprep_1-.sdf:5898_+_OTAVA-FRAGMENT-LIBRARY-ligprep_1-.sdf:9455	106637	breed-glide-dock_SP.717	2023-10-13 17:33:40	2023-10-13 17:33:40			C:\Users\Haider Thaer\OneDrive - Jamia Millia Islamia (A Central University)\Desktop\plm9 project\prime_mmgbsa_new2	prime_mmgbsa_new2-out.maegz	189																				breed-glide-dock_SP
	OTAVA-FRAGMENT-LIBRARY-ligprep_1-.sdf:3367_+_OTAVA-FRAGMENT-LIBRARY-ligprep_1-.sdf:4417	106507	breed-glide-dock_SP.402	2023-10-13 17:33:14	2023-10-13 17:33:14			C:\Users\Haider Thaer\OneDrive - Jamia Millia Islamia (A Central University)\Desktop\plm9 project\prime_mmgbsa_new2	prime_mmgbsa_new2-out.maegz	59																				breed-glide-dock_SP
	OTAVA-FRAGMENT-LIBRARY-ligprep_1-.sdf:780_+_OTAVA-FRAGMENT-LIBRARY-ligprep_1-.sdf:8106	106690	breed-glide-dock_SP.276	2023-10-13 17:33:51	2023-10-13 17:33:51			C:\Users\Haider Thaer\OneDrive - Jamia Millia Islamia (A Central University)\Desktop\plm9 project\prime_mmgbsa_new2	prime_mmgbsa_new2-out.maegz	242																				breed-glide-dock_SP
	OTAVA-FRAGMENT-LIBRARY-ligprep_1-.sdf:3631_+_OTAVA-FRAGMENT-LIBRARY-ligprep_1-.sdf:1523	106508	breed-glide-dock_SP.126	2023-10-13 17:33:15	2023-10-13 17:33:15			C:\Users\Haider Thaer\OneDrive - Jamia Millia Islamia (A Central University)\Desktop\plm9 project\prime_mmgbsa_new2	prime_mmgbsa_new2-out.maegz	60																				breed-glide-dock_SP
	OTAVA-FRAGMENT-LIBRARY-ligprep_1-.sdf:3632_+_OTAVA-FRAGMENT-LIBRARY-ligprep_1-.sdf:5555	106709	breed-glide-dock_SP.1424	2023-10-13 17:33:55	2023-10-13 17:33:55			C:\Users\Haider Thaer\OneDrive - Jamia Millia Islamia (A Central University)\Desktop\plm9 project\prime_mmgbsa_new2	prime_mmgbsa_new2-out.maegz	261																				breed-glide-dock_SP
	OTAVA-FRAGMENT-LIBRARY-ligprep_1-.sdf:3902_+_OTAVA-FRAGMENT-LIBRARY-ligprep_1-.sdf:393	106894	breed-glide-dock_SP.224	2023-10-13 17:34:32	2023-10-13 17:34:32			C:\Users\Haider Thaer\OneDrive - Jamia Millia Islamia (A Central University)\Desktop\plm9 project\prime_mmgbsa_new2	prime_mmgbsa_new2-out.maegz	446																				breed-glide-dock_SP
	OTAVA-FRAGMENT-LIBRARY-ligprep_1-.sdf:5371_+_OTAVA-FRAGMENT-LIBRARY-ligprep_1-.sdf:4296	106467	breed-glide-dock_SP.98	2023-10-13 17:33:07	2023-10-13 17:33:07			C:\Users\Haider Thaer\OneDrive - Jamia Millia Islamia (A Central University)\Desktop\plm9 project\prime_mmgbsa_new2	prime_mmgbsa_new2-out.maegz	19																				breed-glide-dock_SP
	OTAVA-FRAGMENT-LIBRARY-ligprep_1-.sdf:7125_+_OTAVA-FRAGMENT-LIBRARY-ligprep_1-.sdf:1011	106607	breed-glide-dock_SP.1410	2023-10-13 17:33:34	2023-10-13 17:33:34			C:\Users\Haider Thaer\OneDrive - Jamia Millia Islamia (A Central University)\Desktop\plm9 project\prime_mmgbsa_new2	prime_mmgbsa_new2-out.maegz	159																				breed-glide-dock_SP
	OTAVA-FRAGMENT-LIBRARY-ligprep_1-.sdf:4102_+_OTAVA-FRAGMENT-LIBRARY-ligprep_1-.sdf:11080	106486	breed-glide-dock_SP.76	2023-10-13 17:33:10	2023-10-13 17:33:10			C:\Users\Haider Thaer\OneDrive - Jamia Millia Islamia (A Central University)\Desktop\plm9 project\prime_mmgbsa_new2	prime_mmgbsa_new2-out.maegz	38																				breed-glide-dock_SP
	OTAVA-FRAGMENT-LIBRARY-ligprep_1-.sdf:393_+_OTAVA-FRAGMENT-LIBRARY-ligprep_1-.sdf:8699	106733	breed-glide-dock_SP.923	2023-10-13 17:34:00	2023-10-13 17:34:00			C:\Users\Haider Thaer\OneDrive - Jamia Millia Islamia (A Central University)\Desktop\plm9 project\prime_mmgbsa_new2	prime_mmgbsa_new2-out.maegz	285																				breed-glide-dock_SP
	OTAVA-FRAGMENT-LIBRARY-ligprep_1-.sdf:7125_+_OTAVA-FRAGMENT-LIBRARY-ligprep_1-.sdf:9111	106597	breed-glide-dock_SP.2611	2023-10-13 17:33:32	2023-10-13 17:33:32			C:\Users\Haider Thaer\OneDrive - Jamia Millia Islamia (A Central University)\Desktop\plm9 project\prime_mmgbsa_new2	prime_mmgbsa_new2-out.maegz	149																				breed-glide-dock_SP
	OTAVA-FRAGMENT-LIBRARY-ligprep_1-.sdf:5323_+_OTAVA-FRAGMENT-LIBRARY-ligprep_1-.sdf:6406	106791	breed-glide-dock_SP.1154	2023-10-13 17:34:11	2023-10-13 17:34:11			C:\Users\Haider Thaer\OneDrive - Jamia Millia Islamia (A Central University)\Desktop\plm9 project\prime_mmgbsa_new2	prime_mmgbsa_new2-out.maegz	343																				breed-glide-dock_SP
	OTAVA-FRAGMENT-LIBRARY-ligprep_1-.sdf:5519_+_OTAVA-FRAGMENT-LIBRARY-ligprep_1-.sdf:3050	106602	breed-glide-dock_SP.1019	2023-10-13 17:33:33	2023-10-13 17:33:33			C:\Users\Haider Thaer\OneDrive - Jamia Millia Islamia (A Central University)\Desktop\plm9 project\prime_mmgbsa_new2	prime_mmgbsa_new2-out.maegz	154																				breed-glide-dock_SP
	OTAVA-FRAGMENT-LIBRARY-ligprep_1-.sdf:10971_+_OTAVA-FRAGMENT-LIBRARY-ligprep_1-.sdf:7825	106461	breed-glide-dock_SP.703	2023-10-13 17:33:05	2023-10-13 17:33:05			C:\Users\Haider Thaer\OneDrive - Jamia Millia Islamia (A Central University)\Desktop\plm9 project\prime_mmgbsa_new2	prime_mmgbsa_new2-out.maegz	13																				breed-glide-dock_SP
	OTAVA-FRAGMENT-LIBRARY-ligprep_1-.sdf:2472_+_OTAVA-FRAGMENT-LIBRARY-ligprep_1-.sdf:11269	106769	breed-glide-dock_SP.1255	2023-10-13 17:34:07	2023-10-13 17:34:07			C:\Users\Haider Thaer\OneDrive - Jamia Millia Islamia (A Central University)\Desktop\plm9 project\prime_mmgbsa_new2	prime_mmgbsa_new2-out.maegz	321																				breed-glide-dock_SP
	OTAVA-FRAGMENT-LIBRARY-ligprep_1-.sdf:11723_+_OTAVA-FRAGMENT-LIBRARY-ligprep_1-.sdf:11681	106567	breed-glide-dock_SP.1353	2023-10-13 17:33:26	2023-10-13 17:33:26			C:\Users\Haider Thaer\OneDrive - Jamia Millia Islamia (A Central University)\Desktop\plm9 project\prime_mmgbsa_new2	prime_mmgbsa_new2-out.maegz	119																				breed-glide-dock_SP
	OTAVA-FRAGMENT-LIBRARY-ligprep_1-.sdf:3902_+_OTAVA-FRAGMENT-LIBRARY-ligprep_1-.sdf:7817	106884	breed-glide-dock_SP.475	2023-10-13 17:34:30	2023-10-13 17:34:30			C:\Users\Haider Thaer\OneDrive - Jamia Millia Islamia (A Central University)\Desktop\plm9 project\prime_mmgbsa_new2	prime_mmgbsa_new2-out.maegz	436																				breed-glide-dock_SP
	OTAVA-FRAGMENT-LIBRARY-ligprep_1-.sdf:6157_+_OTAVA-FRAGMENT-LIBRARY-ligprep_1-.sdf:10587	106546	breed-glide-dock_SP.1584	2023-10-13 17:33:22	2023-10-13 17:33:22			C:\Users\Haider Thaer\OneDrive - Jamia Millia Islamia (A Central University)\Desktop\plm9 project\prime_mmgbsa_new2	prime_mmgbsa_new2-out.maegz	98																				breed-glide-dock_SP
	OTAVA-FRAGMENT-LIBRARY-ligprep_1-.sdf:7917_+_OTAVA-FRAGMENT-LIBRARY-ligprep_1-.sdf:139	106828	breed-glide-dock_SP.1397	2023-10-13 17:34:18	2023-10-13 17:34:18			C:\Users\Haider Thaer\OneDrive - Jamia Millia Islamia (A Central University)\Desktop\plm9 project\prime_mmgbsa_new2	prime_mmgbsa_new2-out.maegz	380																				breed-glide-dock_SP
	OTAVA-FRAGMENT-LIBRARY-ligprep_1-.sdf:3632_+_OTAVA-FRAGMENT-LIBRARY-ligprep_1-.sdf:11723	106503	breed-glide-dock_SP.840	2023-10-13 17:33:14	2023-10-13 17:33:14			C:\Users\Haider Thaer\OneDrive - Jamia Millia Islamia (A Central University)\Desktop\plm9 project\prime_mmgbsa_new2	prime_mmgbsa_new2-out.maegz	55																				breed-glide-dock_SP
	OTAVA-FRAGMENT-LIBRARY-ligprep_1-.sdf:774_+_OTAVA-FRAGMENT-LIBRARY-ligprep_1-.sdf:11149	106634	breed-glide-dock_SP.242	2023-10-13 17:33:40	2023-10-13 17:33:40			C:\Users\Haider Thaer\OneDrive - Jamia Millia Islamia (A Central University)\Desktop\plm9 project\prime_mmgbsa_new2	prime_mmgbsa_new2-out.maegz	186																				breed-glide-dock_SP
	OTAVA-FRAGMENT-LIBRARY-ligprep_1-.sdf:8287_+_OTAVA-FRAGMENT-LIBRARY-ligprep_1-.sdf:3571	106860	breed-glide-dock_SP.498	2023-10-13 17:34:25	2023-10-13 17:34:25			C:\Users\Haider Thaer\OneDrive - Jamia Millia Islamia (A Central University)\Desktop\plm9 project\prime_mmgbsa_new2	prime_mmgbsa_new2-out.maegz	412																				breed-glide-dock_SP
	OTAVA-FRAGMENT-LIBRARY-ligprep_1-.sdf:3632_+_OTAVA-FRAGMENT-LIBRARY-ligprep_1-.sdf:8461	106531	breed-glide-dock_SP.1722	2023-10-13 17:33:19	2023-10-13 17:33:19			C:\Users\Haider Thaer\OneDrive - Jamia Millia Islamia (A Central University)\Desktop\plm9 project\prime_mmgbsa_new2	prime_mmgbsa_new2-out.maegz	83																				breed-glide-dock_SP
	OTAVA-FRAGMENT-LIBRARY-ligprep_1-.sdf:9992_+_OTAVA-FRAGMENT-LIBRARY-ligprep_1-.sdf:3960	106659	breed-glide-dock_SP.2955	2023-10-13 17:33:45	2023-10-13 17:33:45			C:\Users\Haider Thaer\OneDrive - Jamia Millia Islamia (A Central University)\Desktop\plm9 project\prime_mmgbsa_new2	prime_mmgbsa_new2-out.maegz	211																				breed-glide-dock_SP
	OTAVA-FRAGMENT-LIBRARY-ligprep_1-.sdf:3811_+_OTAVA-FRAGMENT-LIBRARY-ligprep_1-.sdf:4417	106580	breed-glide-dock_SP.321	2023-10-13 17:33:29	2023-10-13 17:33:29			C:\Users\Haider Thaer\OneDrive - Jamia Millia Islamia (A Central University)\Desktop\plm9 project\prime_mmgbsa_new2	prime_mmgbsa_new2-out.maegz	132																				breed-glide-dock_SP
	OTAVA-FRAGMENT-LIBRARY-ligprep_1-.sdf:2761_+_OTAVA-FRAGMENT-LIBRARY-ligprep_1-.sdf:3254	106672	breed-glide-dock_SP.325	2023-10-13 17:33:47	2023-10-13 17:33:47			C:\Users\Haider Thaer\OneDrive - Jamia Millia Islamia (A Central University)\Desktop\plm9 project\prime_mmgbsa_new2	prime_mmgbsa_new2-out.maegz	224																				breed-glide-dock_SP
	OTAVA-FRAGMENT-LIBRARY-ligprep_1-.sdf:3758_+_OTAVA-FRAGMENT-LIBRARY-ligprep_1-.sdf:10882	106720	breed-glide-dock_SP.1021	2023-10-13 17:33:57	2023-10-13 17:33:57			C:\Users\Haider Thaer\OneDrive - Jamia Millia Islamia (A Central University)\Desktop\plm9 project\prime_mmgbsa_new2	prime_mmgbsa_new2-out.maegz	272																				breed-glide-dock_SP
	OTAVA-FRAGMENT-LIBRARY-ligprep_1-.sdf:103_+_OTAVA-FRAGMENT-LIBRARY-ligprep_1-.sdf:8052	106775	breed-glide-dock_SP.1373	2023-10-13 17:34:08	2023-10-13 17:34:08			C:\Users\Haider Thaer\OneDrive - Jamia Millia Islamia (A Central University)\Desktop\plm9 project\prime_mmgbsa_new2	prime_mmgbsa_new2-out.maegz	327																				breed-glide-dock_SP
	OTAVA-FRAGMENT-LIBRARY-ligprep_1-.sdf:3632_+_OTAVA-FRAGMENT-LIBRARY-ligprep_1-.sdf:791	106683	breed-glide-dock_SP.1944	2023-10-13 17:33:50	2023-10-13 17:33:50			C:\Users\Haider Thaer\OneDrive - Jamia Millia Islamia (A Central University)\Desktop\plm9 project\prime_mmgbsa_new2	prime_mmgbsa_new2-out.maegz	235																				breed-glide-dock_SP
	OTAVA-FRAGMENT-LIBRARY-ligprep_1-.sdf:8052_+_OTAVA-FRAGMENT-LIBRARY-ligprep_1-.sdf:2912	106547	breed-glide-dock_SP.63	2023-10-13 17:33:22	2023-10-13 17:33:22			C:\Users\Haider Thaer\OneDrive - Jamia Millia Islamia (A Central University)\Desktop\plm9 project\prime_mmgbsa_new2	prime_mmgbsa_new2-out.maegz	99																				breed-glide-dock_SP
	OTAVA-FRAGMENT-LIBRARY-ligprep_1-.sdf:8705_+_OTAVA-FRAGMENT-LIBRARY-ligprep_1-.sdf:856	106760	breed-glide-dock_SP.401	2023-10-13 17:34:05	2023-10-13 17:34:05			C:\Users\Haider Thaer\OneDrive - Jamia Millia Islamia (A Central University)\Desktop\plm9 project\prime_mmgbsa_new2	prime_mmgbsa_new2-out.maegz	312																				breed-glide-dock_SP
	OTAVA-FRAGMENT-LIBRARY-ligprep_1-.sdf:8320_+_OTAVA-FRAGMENT-LIBRARY-ligprep_1-.sdf:326	106823	breed-glide-dock_SP.1212	2023-10-13 17:34:17	2023-10-13 17:34:17			C:\Users\Haider Thaer\OneDrive - Jamia Millia Islamia (A Central University)\Desktop\plm9 project\prime_mmgbsa_new2	prime_mmgbsa_new2-out.maegz	375																				breed-glide-dock_SP
	OTAVA-FRAGMENT-LIBRARY-ligprep_1-.sdf:7539_+_OTAVA-FRAGMENT-LIBRARY-ligprep_1-.sdf:3286	106581	breed-glide-dock_SP.797	2023-10-13 17:33:29	2023-10-13 17:33:29			C:\Users\Haider Thaer\OneDrive - Jamia Millia Islamia (A Central University)\Desktop\plm9 project\prime_mmgbsa_new2	prime_mmgbsa_new2-out.maegz	133																				breed-glide-dock_SP
	OTAVA-FRAGMENT-LIBRARY-ligprep_1-.sdf:5439_+_OTAVA-FRAGMENT-LIBRARY-ligprep_1-.sdf:1924	106829	breed-glide-dock_SP.768	2023-10-13 17:34:19	2023-10-13 17:34:19			C:\Users\Haider Thaer\OneDrive - Jamia Millia Islamia (A Central University)\Desktop\plm9 project\prime_mmgbsa_new2	prime_mmgbsa_new2-out.maegz	381																				breed-glide-dock_SP
	OTAVA-FRAGMENT-LIBRARY-ligprep_1-.sdf:10174_+_OTAVA-FRAGMENT-LIBRARY-ligprep_1-.sdf:4417	106859	breed-glide-dock_SP.308	2023-10-13 17:34:25	2023-10-13 17:34:25			C:\Users\Haider Thaer\OneDrive - Jamia Millia Islamia (A Central University)\Desktop\plm9 project\prime_mmgbsa_new2	prime_mmgbsa_new2-out.maegz	411																				breed-glide-dock_SP
	OTAVA-FRAGMENT-LIBRARY-ligprep_1-.sdf:8320_+_OTAVA-FRAGMENT-LIBRARY-ligprep_1-.sdf:11238	106594	breed-glide-dock_SP.820	2023-10-13 17:33:32	2023-10-13 17:33:32			C:\Users\Haider Thaer\OneDrive - Jamia Millia Islamia (A Central University)\Desktop\plm9 project\prime_mmgbsa_new2	prime_mmgbsa_new2-out.maegz	146																				breed-glide-dock_SP
	OTAVA-FRAGMENT-LIBRARY-ligprep_1-.sdf:4181_+_OTAVA-FRAGMENT-LIBRARY-ligprep_1-.sdf:10174	106641	breed-glide-dock_SP.791	2023-10-13 17:33:41	2023-10-13 17:33:41			C:\Users\Haider Thaer\OneDrive - Jamia Millia Islamia (A Central University)\Desktop\plm9 project\prime_mmgbsa_new2	prime_mmgbsa_new2-out.maegz	193																				breed-glide-dock_SP
	OTAVA-FRAGMENT-LIBRARY-ligprep_1-.sdf:10877_+_OTAVA-FRAGMENT-LIBRARY-ligprep_1-.sdf:3010	106518	breed-glide-dock_SP.1695	2023-10-13 17:33:17	2023-10-13 17:33:17			C:\Users\Haider Thaer\OneDrive - Jamia Millia Islamia (A Central University)\Desktop\plm9 project\prime_mmgbsa_new2	prime_mmgbsa_new2-out.maegz	70																				breed-glide-dock_SP
	OTAVA-FRAGMENT-LIBRARY-ligprep_1-.sdf:11333_+_OTAVA-FRAGMENT-LIBRARY-ligprep_1-.sdf:4417	106515	breed-glide-dock_SP.484	2023-10-13 17:33:16	2023-10-13 17:33:16			C:\Users\Haider Thaer\OneDrive - Jamia Millia Islamia (A Central University)\Desktop\plm9 project\prime_mmgbsa_new2	prime_mmgbsa_new2-out.maegz	67																				breed-glide-dock_SP
	OTAVA-FRAGMENT-LIBRARY-ligprep_1-.sdf:9364_+_OTAVA-FRAGMENT-LIBRARY-ligprep_1-.sdf:8289	106635	breed-glide-dock_SP.2320	2023-10-13 17:33:40	2023-10-13 17:33:40			C:\Users\Haider Thaer\OneDrive - Jamia Millia Islamia (A Central University)\Desktop\plm9 project\prime_mmgbsa_new2	prime_mmgbsa_new2-out.maegz	187																				breed-glide-dock_SP
	OTAVA-FRAGMENT-LIBRARY-ligprep_1-.sdf:5878_+_OTAVA-FRAGMENT-LIBRARY-ligprep_1-.sdf:10593	106689	breed-glide-dock_SP.328	2023-10-13 17:33:51	2023-10-13 17:33:51			C:\Users\Haider Thaer\OneDrive - Jamia Millia Islamia (A Central University)\Desktop\plm9 project\prime_mmgbsa_new2	prime_mmgbsa_new2-out.maegz	241																				breed-glide-dock_SP
	OTAVA-FRAGMENT-LIBRARY-ligprep_1-.sdf:5855_+_OTAVA-FRAGMENT-LIBRARY-ligprep_1-.sdf:3283	106542	breed-glide-dock_SP.350	2023-10-13 17:33:21	2023-10-13 17:33:21			C:\Users\Haider Thaer\OneDrive - Jamia Millia Islamia (A Central University)\Desktop\plm9 project\prime_mmgbsa_new2	prime_mmgbsa_new2-out.maegz	94																				breed-glide-dock_SP
	OTAVA-FRAGMENT-LIBRARY-ligprep_1-.sdf:1412_+_OTAVA-FRAGMENT-LIBRARY-ligprep_1-.sdf:1245	106796	breed-glide-dock_SP.856	2023-10-13 17:34:12	2023-10-13 17:34:12			C:\Users\Haider Thaer\OneDrive - Jamia Millia Islamia (A Central University)\Desktop\plm9 project\prime_mmgbsa_new2	prime_mmgbsa_new2-out.maegz	348																				breed-glide-dock_SP
	OTAVA-FRAGMENT-LIBRARY-ligprep_1-.sdf:5371_+_OTAVA-FRAGMENT-LIBRARY-ligprep_1-.sdf:574	106649	breed-glide-dock_SP.189	2023-10-13 17:33:43	2023-10-13 17:33:43			C:\Users\Haider Thaer\OneDrive - Jamia Millia Islamia (A Central University)\Desktop\plm9 project\prime_mmgbsa_new2	prime_mmgbsa_new2-out.maegz	201																				breed-glide-dock_SP
	OTAVA-FRAGMENT-LIBRARY-ligprep_1-.sdf:7555_+_OTAVA-FRAGMENT-LIBRARY-ligprep_1-.sdf:8818	106840	breed-glide-dock_SP.1391	2023-10-13 17:34:21	2023-10-13 17:34:21			C:\Users\Haider Thaer\OneDrive - Jamia Millia Islamia (A Central University)\Desktop\plm9 project\prime_mmgbsa_new2	prime_mmgbsa_new2-out.maegz	392																				breed-glide-dock_SP
	OTAVA-FRAGMENT-LIBRARY-ligprep_1-.sdf:5237_+_OTAVA-FRAGMENT-LIBRARY-ligprep_1-.sdf:2692	106845	breed-glide-dock_SP.1718	2023-10-13 17:34:22	2023-10-13 17:34:22			C:\Users\Haider Thaer\OneDrive - Jamia Millia Islamia (A Central University)\Desktop\plm9 project\prime_mmgbsa_new2	prime_mmgbsa_new2-out.maegz	397																				breed-glide-dock_SP
	OTAVA-FRAGMENT-LIBRARY-ligprep_1-.sdf:4181_+_OTAVA-FRAGMENT-LIBRARY-ligprep_1-.sdf:10174	106640	breed-glide-dock_SP.790	2023-10-13 17:33:41	2023-10-13 17:33:41			C:\Users\Haider Thaer\OneDrive - Jamia Millia Islamia (A Central University)\Desktop\plm9 project\prime_mmgbsa_new2	prime_mmgbsa_new2-out.maegz	192																				breed-glide-dock_SP
	OTAVA-FRAGMENT-LIBRARY-ligprep_1-.sdf:2472_+_OTAVA-FRAGMENT-LIBRARY-ligprep_1-.sdf:4417	106558	breed-glide-dock_SP.509	2023-10-13 17:33:25	2023-10-13 17:33:25			C:\Users\Haider Thaer\OneDrive - Jamia Millia Islamia (A Central University)\Desktop\plm9 project\prime_mmgbsa_new2	prime_mmgbsa_new2-out.maegz	110																				breed-glide-dock_SP
	OTAVA-FRAGMENT-LIBRARY-ligprep_1-.sdf:3632_+_OTAVA-FRAGMENT-LIBRARY-ligprep_1-.sdf:679	106630	breed-glide-dock_SP.953	2023-10-13 17:33:39	2023-10-13 17:33:39			C:\Users\Haider Thaer\OneDrive - Jamia Millia Islamia (A Central University)\Desktop\plm9 project\prime_mmgbsa_new2	prime_mmgbsa_new2-out.maegz	182																				breed-glide-dock_SP
	OTAVA-FRAGMENT-LIBRARY-ligprep_1-.sdf:7539_+_OTAVA-FRAGMENT-LIBRARY-ligprep_1-.sdf:10746	106514	breed-glide-dock_SP.741	2023-10-13 17:33:16	2023-10-13 17:33:16			C:\Users\Haider Thaer\OneDrive - Jamia Millia Islamia (A Central University)\Desktop\plm9 project\prime_mmgbsa_new2	prime_mmgbsa_new2-out.maegz	66																				breed-glide-dock_SP
	OTAVA-FRAGMENT-LIBRARY-ligprep_1-.sdf:11673_+_OTAVA-FRAGMENT-LIBRARY-ligprep_1-.sdf:1196	106861	breed-glide-dock_SP.2465	2023-10-13 17:34:25	2023-10-13 17:34:25			C:\Users\Haider Thaer\OneDrive - Jamia Millia Islamia (A Central University)\Desktop\plm9 project\prime_mmgbsa_new2	prime_mmgbsa_new2-out.maegz	413																				breed-glide-dock_SP
	OTAVA-FRAGMENT-LIBRARY-ligprep_1-.sdf:572_+_OTAVA-FRAGMENT-LIBRARY-ligprep_1-.sdf:3254	106451	breed-glide-dock_SP.330	2023-10-13 17:33:03	2023-10-13 17:33:03			C:\Users\Haider Thaer\OneDrive - Jamia Millia Islamia (A Central University)\Desktop\plm9 project\prime_mmgbsa_new2	prime_mmgbsa_new2-out.maegz	3																				breed-glide-dock_SP
	OTAVA-FRAGMENT-LIBRARY-ligprep_1-.sdf:577_+_OTAVA-FRAGMENT-LIBRARY-ligprep_1-.sdf:3254	106452	breed-glide-dock_SP.331	2023-10-13 17:33:04	2023-10-13 17:33:04			C:\Users\Haider Thaer\OneDrive - Jamia Millia Islamia (A Central University)\Desktop\plm9 project\prime_mmgbsa_new2	prime_mmgbsa_new2-out.maegz	4																				breed-glide-dock_SP
	OTAVA-FRAGMENT-LIBRARY-ligprep_1-.sdf:8818_+_OTAVA-FRAGMENT-LIBRARY-ligprep_1-.sdf:3252	106645	breed-glide-dock_SP.759	2023-10-13 17:33:42	2023-10-13 17:33:42			C:\Users\Haider Thaer\OneDrive - Jamia Millia Islamia (A Central University)\Desktop\plm9 project\prime_mmgbsa_new2	prime_mmgbsa_new2-out.maegz	197																				breed-glide-dock_SP
	OTAVA-FRAGMENT-LIBRARY-ligprep_1-.sdf:11168_+_OTAVA-FRAGMENT-LIBRARY-ligprep_1-.sdf:1568	106553	breed-glide-dock_SP.884	2023-10-13 17:33:24	2023-10-13 17:33:24			C:\Users\Haider Thaer\OneDrive - Jamia Millia Islamia (A Central University)\Desktop\plm9 project\prime_mmgbsa_new2	prime_mmgbsa_new2-out.maegz	105																				breed-glide-dock_SP
	OTAVA-FRAGMENT-LIBRARY-ligprep_1-.sdf:9259_+_OTAVA-FRAGMENT-LIBRARY-ligprep_1-.sdf:10261	106782	breed-glide-dock_SP.2110	2023-10-13 17:34:09	2023-10-13 17:34:09			C:\Users\Haider Thaer\OneDrive - Jamia Millia Islamia (A Central University)\Desktop\plm9 project\prime_mmgbsa_new2	prime_mmgbsa_new2-out.maegz	334																				breed-glide-dock_SP
	OTAVA-FRAGMENT-LIBRARY-ligprep_1-.sdf:11653_+_OTAVA-FRAGMENT-LIBRARY-ligprep_1-.sdf:8320	106505	breed-glide-dock_SP.1006	2023-10-13 17:33:14	2023-10-13 17:33:14			C:\Users\Haider Thaer\OneDrive - Jamia Millia Islamia (A Central University)\Desktop\plm9 project\prime_mmgbsa_new2	prime_mmgbsa_new2-out.maegz	57																				breed-glide-dock_SP
	OTAVA-FRAGMENT-LIBRARY-ligprep_1-.sdf:9547_+_OTAVA-FRAGMENT-LIBRARY-ligprep_1-.sdf:4161	106700	breed-glide-dock_SP.210	2023-10-13 17:33:53	2023-10-13 17:33:53			C:\Users\Haider Thaer\OneDrive - Jamia Millia Islamia (A Central University)\Desktop\plm9 project\prime_mmgbsa_new2	prime_mmgbsa_new2-out.maegz	252																				breed-glide-dock_SP
	OTAVA-FRAGMENT-LIBRARY-ligprep_1-.sdf:10548_+_OTAVA-FRAGMENT-LIBRARY-ligprep_1-.sdf:1521	106656	breed-glide-dock_SP.565	2023-10-13 17:33:44	2023-10-13 17:33:44			C:\Users\Haider Thaer\OneDrive - Jamia Millia Islamia (A Central University)\Desktop\plm9 project\prime_mmgbsa_new2	prime_mmgbsa_new2-out.maegz	208																				breed-glide-dock_SP
	OTAVA-FRAGMENT-LIBRARY-ligprep_1-.sdf:9991_+_OTAVA-FRAGMENT-LIBRARY-ligprep_1-.sdf:3571	106697	breed-glide-dock_SP.293	2023-10-13 17:33:52	2023-10-13 17:33:52			C:\Users\Haider Thaer\OneDrive - Jamia Millia Islamia (A Central University)\Desktop\plm9 project\prime_mmgbsa_new2	prime_mmgbsa_new2-out.maegz	249																				breed-glide-dock_SP
	OTAVA-FRAGMENT-LIBRARY-ligprep_1-.sdf:5898_+_OTAVA-FRAGMENT-LIBRARY-ligprep_1-.sdf:1004	106478	breed-glide-dock_SP.2199	2023-10-13 17:33:09	2023-10-13 17:33:09			C:\Users\Haider Thaer\OneDrive - Jamia Millia Islamia (A Central University)\Desktop\plm9 project\prime_mmgbsa_new2	prime_mmgbsa_new2-out.maegz	30																				breed-glide-dock_SP
	OTAVA-FRAGMENT-LIBRARY-ligprep_1-.sdf:774_+_OTAVA-FRAGMENT-LIBRARY-ligprep_1-.sdf:8468	106726	breed-glide-dock_SP.2366	2023-10-13 17:33:58	2023-10-13 17:33:58			C:\Users\Haider Thaer\OneDrive - Jamia Millia Islamia (A Central University)\Desktop\plm9 project\prime_mmgbsa_new2	prime_mmgbsa_new2-out.maegz	278																				breed-glide-dock_SP
	OTAVA-FRAGMENT-LIBRARY-ligprep_1-.sdf:5999_+_OTAVA-FRAGMENT-LIBRARY-ligprep_1-.sdf:10746	106590	breed-glide-dock_SP.2654	2023-10-13 17:33:31	2023-10-13 17:33:31			C:\Users\Haider Thaer\OneDrive - Jamia Millia Islamia (A Central University)\Desktop\plm9 project\prime_mmgbsa_new2	prime_mmgbsa_new2-out.maegz	142																				breed-glide-dock_SP
	OTAVA-FRAGMENT-LIBRARY-ligprep_1-.sdf:10969_+_OTAVA-FRAGMENT-LIBRARY-ligprep_1-.sdf:3119	106660	breed-glide-dock_SP.2817	2023-10-13 17:33:45	2023-10-13 17:33:45			C:\Users\Haider Thaer\OneDrive - Jamia Millia Islamia (A Central University)\Desktop\plm9 project\prime_mmgbsa_new2	prime_mmgbsa_new2-out.maegz	212																				breed-glide-dock_SP
	OTAVA-FRAGMENT-LIBRARY-ligprep_1-.sdf:5878_+_OTAVA-FRAGMENT-LIBRARY-ligprep_1-.sdf:10573	106701	breed-glide-dock_SP.168	2023-10-13 17:33:53	2023-10-13 17:33:53			C:\Users\Haider Thaer\OneDrive - Jamia Millia Islamia (A Central University)\Desktop\plm9 project\prime_mmgbsa_new2	prime_mmgbsa_new2-out.maegz	253																				breed-glide-dock_SP
	OTAVA-FRAGMENT-LIBRARY-ligprep_1-.sdf:3383_+_OTAVA-FRAGMENT-LIBRARY-ligprep_1-.sdf:139	106755	breed-glide-dock_SP.2433	2023-10-13 17:34:04	2023-10-13 17:34:04			C:\Users\Haider Thaer\OneDrive - Jamia Millia Islamia (A Central University)\Desktop\plm9 project\prime_mmgbsa_new2	prime_mmgbsa_new2-out.maegz	307																				breed-glide-dock_SP
	OTAVA-FRAGMENT-LIBRARY-ligprep_1-.sdf:3902_+_OTAVA-FRAGMENT-LIBRARY-ligprep_1-.sdf:139	106756	breed-glide-dock_SP.2434	2023-10-13 17:34:04	2023-10-13 17:34:04			C:\Users\Haider Thaer\OneDrive - Jamia Millia Islamia (A Central University)\Desktop\plm9 project\prime_mmgbsa_new2	prime_mmgbsa_new2-out.maegz	308																				breed-glide-dock_SP
	OTAVA-FRAGMENT-LIBRARY-ligprep_1-.sdf:3833_+_OTAVA-FRAGMENT-LIBRARY-ligprep_1-.sdf:1521	106722	breed-glide-dock_SP.559	2023-10-13 17:33:57	2023-10-13 17:33:57			C:\Users\Haider Thaer\OneDrive - Jamia Millia Islamia (A Central University)\Desktop\plm9 project\prime_mmgbsa_new2	prime_mmgbsa_new2-out.maegz	274																				breed-glide-dock_SP
	OTAVA-FRAGMENT-LIBRARY-ligprep_1-.sdf:4441_+_OTAVA-FRAGMENT-LIBRARY-ligprep_1-.sdf:4479	106699	breed-glide-dock_SP.691	2023-10-13 17:33:53	2023-10-13 17:33:53			C:\Users\Haider Thaer\OneDrive - Jamia Millia Islamia (A Central University)\Desktop\plm9 project\prime_mmgbsa_new2	prime_mmgbsa_new2-out.maegz	251																				breed-glide-dock_SP
	OTAVA-FRAGMENT-LIBRARY-ligprep_1-.sdf:9991_+_OTAVA-FRAGMENT-LIBRARY-ligprep_1-.sdf:1302	106550	breed-glide-dock_SP.408	2023-10-13 17:33:23	2023-10-13 17:33:23			C:\Users\Haider Thaer\OneDrive - Jamia Millia Islamia (A Central University)\Desktop\plm9 project\prime_mmgbsa_new2	prime_mmgbsa_new2-out.maegz	102																				breed-glide-dock_SP
	OTAVA-FRAGMENT-LIBRARY-ligprep_1-.sdf:8052_+_OTAVA-FRAGMENT-LIBRARY-ligprep_1-.sdf:5108	106475	breed-glide-dock_SP.47	2023-10-13 17:33:08	2023-10-13 17:33:08			C:\Users\Haider Thaer\OneDrive - Jamia Millia Islamia (A Central University)\Desktop\plm9 project\prime_mmgbsa_new2	prime_mmgbsa_new2-out.maegz	27																				breed-glide-dock_SP
	OTAVA-FRAGMENT-LIBRARY-ligprep_1-.sdf:10880_+_OTAVA-FRAGMENT-LIBRARY-ligprep_1-.sdf:3763	106831	breed-glide-dock_SP.2105	2023-10-13 17:34:19	2023-10-13 17:34:19			C:\Users\Haider Thaer\OneDrive - Jamia Millia Islamia (A Central University)\Desktop\plm9 project\prime_mmgbsa_new2	prime_mmgbsa_new2-out.maegz	383																				breed-glide-dock_SP
	OTAVA-FRAGMENT-LIBRARY-ligprep_1-.sdf:7941_+_OTAVA-FRAGMENT-LIBRARY-ligprep_1-.sdf:4829	106647	breed-glide-dock_SP.192	2023-10-13 17:33:42	2023-10-13 17:33:42			C:\Users\Haider Thaer\OneDrive - Jamia Millia Islamia (A Central University)\Desktop\plm9 project\prime_mmgbsa_new2	prime_mmgbsa_new2-out.maegz	199																				breed-glide-dock_SP
	OTAVA-FRAGMENT-LIBRARY-ligprep_1-.sdf:4811_+_OTAVA-FRAGMENT-LIBRARY-ligprep_1-.sdf:6110	106492	breed-glide-dock_SP.16	2023-10-13 17:33:11	2023-10-13 17:33:11			C:\Users\Haider Thaer\OneDrive - Jamia Millia Islamia (A Central University)\Desktop\plm9 project\prime_mmgbsa_new2	prime_mmgbsa_new2-out.maegz	44																				breed-glide-dock_SP
	OTAVA-FRAGMENT-LIBRARY-ligprep_1-.sdf:5108_+_OTAVA-FRAGMENT-LIBRARY-ligprep_1-.sdf:7875	106570	breed-glide-dock_SP.448	2023-10-13 17:33:27	2023-10-13 17:33:27			C:\Users\Haider Thaer\OneDrive - Jamia Millia Islamia (A Central University)\Desktop\plm9 project\prime_mmgbsa_new2	prime_mmgbsa_new2-out.maegz	122																				breed-glide-dock_SP
	OTAVA-FRAGMENT-LIBRARY-ligprep_1-.sdf:4682_+_OTAVA-FRAGMENT-LIBRARY-ligprep_1-.sdf:11168	106710	breed-glide-dock_SP.1883	2023-10-13 17:33:55	2023-10-13 17:33:55			C:\Users\Haider Thaer\OneDrive - Jamia Millia Islamia (A Central University)\Desktop\plm9 project\prime_mmgbsa_new2	prime_mmgbsa_new2-out.maegz	262																				breed-glide-dock_SP
	OTAVA-FRAGMENT-LIBRARY-ligprep_1-.sdf:7539_+_OTAVA-FRAGMENT-LIBRARY-ligprep_1-.sdf:1048	106806	breed-glide-dock_SP.1062	2023-10-13 17:34:14	2023-10-13 17:34:14			C:\Users\Haider Thaer\OneDrive - Jamia Millia Islamia (A Central University)\Desktop\plm9 project\prime_mmgbsa_new2	prime_mmgbsa_new2-out.maegz	358																				breed-glide-dock_SP
	OTAVA-FRAGMENT-LIBRARY-ligprep_1-.sdf:11723_+_OTAVA-FRAGMENT-LIBRARY-ligprep_1-.sdf:2034	106847	breed-glide-dock_SP.1701	2023-10-13 17:34:22	2023-10-13 17:34:22			C:\Users\Haider Thaer\OneDrive - Jamia Millia Islamia (A Central University)\Desktop\plm9 project\prime_mmgbsa_new2	prime_mmgbsa_new2-out.maegz	399																				breed-glide-dock_SP
	OTAVA-FRAGMENT-LIBRARY-ligprep_1-.sdf:990_+_OTAVA-FRAGMENT-LIBRARY-ligprep_1-.sdf:5878	106463	breed-glide-dock_SP.6	2023-10-13 17:33:06	2023-10-13 17:33:06			C:\Users\Haider Thaer\OneDrive - Jamia Millia Islamia (A Central University)\Desktop\plm9 project\prime_mmgbsa_new2	prime_mmgbsa_new2-out.maegz	15																				breed-glide-dock_SP
	OTAVA-FRAGMENT-LIBRARY-ligprep_1-.sdf:8408_+_OTAVA-FRAGMENT-LIBRARY-ligprep_1-.sdf:578	106784	breed-glide-dock_SP.160	2023-10-13 17:34:10	2023-10-13 17:34:10			C:\Users\Haider Thaer\OneDrive - Jamia Millia Islamia (A Central University)\Desktop\plm9 project\prime_mmgbsa_new2	prime_mmgbsa_new2-out.maegz	336																				breed-glide-dock_SP
	OTAVA-FRAGMENT-LIBRARY-ligprep_1-.sdf:898_+_OTAVA-FRAGMENT-LIBRARY-ligprep_1-.sdf:139	106822	breed-glide-dock_SP.991	2023-10-13 17:34:17	2023-10-13 17:34:17			C:\Users\Haider Thaer\OneDrive - Jamia Millia Islamia (A Central University)\Desktop\plm9 project\prime_mmgbsa_new2	prime_mmgbsa_new2-out.maegz	374																				breed-glide-dock_SP
	OTAVA-FRAGMENT-LIBRARY-ligprep_1-.sdf:10548_+_OTAVA-FRAGMENT-LIBRARY-ligprep_1-.sdf:5188	106793	breed-glide-dock_SP.859	2023-10-13 17:34:11	2023-10-13 17:34:11			C:\Users\Haider Thaer\OneDrive - Jamia Millia Islamia (A Central University)\Desktop\plm9 project\prime_mmgbsa_new2	prime_mmgbsa_new2-out.maegz	345																				breed-glide-dock_SP
	OTAVA-FRAGMENT-LIBRARY-ligprep_1-.sdf:3833_+_OTAVA-FRAGMENT-LIBRARY-ligprep_1-.sdf:1522	106889	breed-glide-dock_SP.1713	2023-10-13 17:34:31	2023-10-13 17:34:31			C:\Users\Haider Thaer\OneDrive - Jamia Millia Islamia (A Central University)\Desktop\plm9 project\prime_mmgbsa_new2	prime_mmgbsa_new2-out.maegz	441																				breed-glide-dock_SP
	OTAVA-FRAGMENT-LIBRARY-ligprep_1-.sdf:222_+_OTAVA-FRAGMENT-LIBRARY-ligprep_1-.sdf:6755	106600	breed-glide-dock_SP.1467	2023-10-13 17:33:33	2023-10-13 17:33:33			C:\Users\Haider Thaer\OneDrive - Jamia Millia Islamia (A Central University)\Desktop\plm9 project\prime_mmgbsa_new2	prime_mmgbsa_new2-out.maegz	152																				breed-glide-dock_SP
	OTAVA-FRAGMENT-LIBRARY-ligprep_1-.sdf:1676_+_OTAVA-FRAGMENT-LIBRARY-ligprep_1-.sdf:11580	106747	breed-glide-dock_SP.299	2023-10-13 17:34:02	2023-10-13 17:34:02			C:\Users\Haider Thaer\OneDrive - Jamia Millia Islamia (A Central University)\Desktop\plm9 project\prime_mmgbsa_new2	prime_mmgbsa_new2-out.maegz	299																				breed-glide-dock_SP
	OTAVA-FRAGMENT-LIBRARY-ligprep_1-.sdf:11167_+_OTAVA-FRAGMENT-LIBRARY-ligprep_1-.sdf:11426	106868	breed-glide-dock_SP.944	2023-10-13 17:34:26	2023-10-13 17:34:26			C:\Users\Haider Thaer\OneDrive - Jamia Millia Islamia (A Central University)\Desktop\plm9 project\prime_mmgbsa_new2	prime_mmgbsa_new2-out.maegz	420																				breed-glide-dock_SP
	OTAVA-FRAGMENT-LIBRARY-ligprep_1-.sdf:9229_+_OTAVA-FRAGMENT-LIBRARY-ligprep_1-.sdf:139	106608	breed-glide-dock_SP.1902	2023-10-13 17:33:35	2023-10-13 17:33:35			C:\Users\Haider Thaer\OneDrive - Jamia Millia Islamia (A Central University)\Desktop\plm9 project\prime_mmgbsa_new2	prime_mmgbsa_new2-out.maegz	160																				breed-glide-dock_SP
	OTAVA-FRAGMENT-LIBRARY-ligprep_1-.sdf:5371_+_OTAVA-FRAGMENT-LIBRARY-ligprep_1-.sdf:3423	106510	breed-glide-dock_SP.114	2023-10-13 17:33:15	2023-10-13 17:33:15			C:\Users\Haider Thaer\OneDrive - Jamia Millia Islamia (A Central University)\Desktop\plm9 project\prime_mmgbsa_new2	prime_mmgbsa_new2-out.maegz	62																				breed-glide-dock_SP
	OTAVA-FRAGMENT-LIBRARY-ligprep_1-.sdf:5438_+_OTAVA-FRAGMENT-LIBRARY-ligprep_1-.sdf:3811	106764	breed-glide-dock_SP.275	2023-10-13 17:34:06	2023-10-13 17:34:06			C:\Users\Haider Thaer\OneDrive - Jamia Millia Islamia (A Central University)\Desktop\plm9 project\prime_mmgbsa_new2	prime_mmgbsa_new2-out.maegz	316																				breed-glide-dock_SP
	OTAVA-FRAGMENT-LIBRARY-ligprep_1-.sdf:4811_+_OTAVA-FRAGMENT-LIBRARY-ligprep_1-.sdf:856	106765	breed-glide-dock_SP.523	2023-10-13 17:34:06	2023-10-13 17:34:06			C:\Users\Haider Thaer\OneDrive - Jamia Millia Islamia (A Central University)\Desktop\plm9 project\prime_mmgbsa_new2	prime_mmgbsa_new2-out.maegz	317																				breed-glide-dock_SP
	OTAVA-FRAGMENT-LIBRARY-ligprep_1-.sdf:3367_+_OTAVA-FRAGMENT-LIBRARY-ligprep_1-.sdf:8818	106886	breed-glide-dock_SP.577	2023-10-13 17:34:30	2023-10-13 17:34:30			C:\Users\Haider Thaer\OneDrive - Jamia Millia Islamia (A Central University)\Desktop\plm9 project\prime_mmgbsa_new2	prime_mmgbsa_new2-out.maegz	438																				breed-glide-dock_SP
	OTAVA-FRAGMENT-LIBRARY-ligprep_1-.sdf:3631_+_OTAVA-FRAGMENT-LIBRARY-ligprep_1-.sdf:393	106880	breed-glide-dock_SP.363	2023-10-13 17:34:29	2023-10-13 17:34:29			C:\Users\Haider Thaer\OneDrive - Jamia Millia Islamia (A Central University)\Desktop\plm9 project\prime_mmgbsa_new2	prime_mmgbsa_new2-out.maegz	432																				breed-glide-dock_SP
	OTAVA-FRAGMENT-LIBRARY-ligprep_1-.sdf:26_+_OTAVA-FRAGMENT-LIBRARY-ligprep_1-.sdf:963	106561	breed-glide-dock_SP.194	2023-10-13 17:33:25	2023-10-13 17:33:25			C:\Users\Haider Thaer\OneDrive - Jamia Millia Islamia (A Central University)\Desktop\plm9 project\prime_mmgbsa_new2	prime_mmgbsa_new2-out.maegz	113																				breed-glide-dock_SP
	OTAVA-FRAGMENT-LIBRARY-ligprep_1-.sdf:3379_+_OTAVA-FRAGMENT-LIBRARY-ligprep_1-.sdf:8818	106835	breed-glide-dock_SP.1273	2023-10-13 17:34:20	2023-10-13 17:34:20			C:\Users\Haider Thaer\OneDrive - Jamia Millia Islamia (A Central University)\Desktop\plm9 project\prime_mmgbsa_new2	prime_mmgbsa_new2-out.maegz	387																				breed-glide-dock_SP
	OTAVA-FRAGMENT-LIBRARY-ligprep_1-.sdf:10174_+_OTAVA-FRAGMENT-LIBRARY-ligprep_1-.sdf:11121	106866	breed-glide-dock_SP.608	2023-10-13 17:34:26	2023-10-13 17:34:26			C:\Users\Haider Thaer\OneDrive - Jamia Millia Islamia (A Central University)\Desktop\plm9 project\prime_mmgbsa_new2	prime_mmgbsa_new2-out.maegz	418																				breed-glide-dock_SP
	OTAVA-FRAGMENT-LIBRARY-ligprep_1-.sdf:856_+_OTAVA-FRAGMENT-LIBRARY-ligprep_1-.sdf:2912	106883	breed-glide-dock_SP.2583	2023-10-13 17:34:29	2023-10-13 17:34:29			C:\Users\Haider Thaer\OneDrive - Jamia Millia Islamia (A Central University)\Desktop\plm9 project\prime_mmgbsa_new2	prime_mmgbsa_new2-out.maegz	435																				breed-glide-dock_SP
	OTAVA-FRAGMENT-LIBRARY-ligprep_1-.sdf:10877_+_OTAVA-FRAGMENT-LIBRARY-ligprep_1-.sdf:3833	106534	breed-glide-dock_SP.278	2023-10-13 17:33:20	2023-10-13 17:33:20			C:\Users\Haider Thaer\OneDrive - Jamia Millia Islamia (A Central University)\Desktop\plm9 project\prime_mmgbsa_new2	prime_mmgbsa_new2-out.maegz	86																				breed-glide-dock_SP
	OTAVA-FRAGMENT-LIBRARY-ligprep_1-.sdf:5417_+_OTAVA-FRAGMENT-LIBRARY-ligprep_1-.sdf:4417	106493	breed-glide-dock_SP.320	2023-10-13 17:33:12	2023-10-13 17:33:12			C:\Users\Haider Thaer\OneDrive - Jamia Millia Islamia (A Central University)\Desktop\plm9 project\prime_mmgbsa_new2	prime_mmgbsa_new2-out.maegz	45																				breed-glide-dock_SP
	OTAVA-FRAGMENT-LIBRARY-ligprep_1-.sdf:10174_+_OTAVA-FRAGMENT-LIBRARY-ligprep_1-.sdf:11121	106865	breed-glide-dock_SP.607	2023-10-13 17:34:26	2023-10-13 17:34:26			C:\Users\Haider Thaer\OneDrive - Jamia Millia Islamia (A Central University)\Desktop\plm9 project\prime_mmgbsa_new2	prime_mmgbsa_new2-out.maegz	417																				breed-glide-dock_SP
	OTAVA-FRAGMENT-LIBRARY-ligprep_1-.sdf:11166_+_OTAVA-FRAGMENT-LIBRARY-ligprep_1-.sdf:8907	106693	breed-glide-dock_SP.191	2023-10-13 17:33:52	2023-10-13 17:33:52			C:\Users\Haider Thaer\OneDrive - Jamia Millia Islamia (A Central University)\Desktop\plm9 project\prime_mmgbsa_new2	prime_mmgbsa_new2-out.maegz	245																				breed-glide-dock_SP
	OTAVA-FRAGMENT-LIBRARY-ligprep_1-.sdf:10548_+_OTAVA-FRAGMENT-LIBRARY-ligprep_1-.sdf:1522	106890	breed-glide-dock_SP.589	2023-10-13 17:34:31	2023-10-13 17:34:31			C:\Users\Haider Thaer\OneDrive - Jamia Millia Islamia (A Central University)\Desktop\plm9 project\prime_mmgbsa_new2	prime_mmgbsa_new2-out.maegz	442																				breed-glide-dock_SP
	OTAVA-FRAGMENT-LIBRARY-ligprep_1-.sdf:1521_+_OTAVA-FRAGMENT-LIBRARY-ligprep_1-.sdf:8449	106708	breed-glide-dock_SP.526	2023-10-13 17:33:55	2023-10-13 17:33:55			C:\Users\Haider Thaer\OneDrive - Jamia Millia Islamia (A Central University)\Desktop\plm9 project\prime_mmgbsa_new2	prime_mmgbsa_new2-out.maegz	260																				breed-glide-dock_SP
	OTAVA-FRAGMENT-LIBRARY-ligprep_1-.sdf:1941_+_OTAVA-FRAGMENT-LIBRARY-ligprep_1-.sdf:9111	106477	breed-glide-dock_SP.627	2023-10-13 17:33:09	2023-10-13 17:33:09			C:\Users\Haider Thaer\OneDrive - Jamia Millia Islamia (A Central University)\Desktop\plm9 project\prime_mmgbsa_new2	prime_mmgbsa_new2-out.maegz	29																				breed-glide-dock_SP
	OTAVA-FRAGMENT-LIBRARY-ligprep_1-.sdf:3631_+_OTAVA-FRAGMENT-LIBRARY-ligprep_1-.sdf:619	106529	breed-glide-dock_SP.894	2023-10-13 17:33:19	2023-10-13 17:33:19			C:\Users\Haider Thaer\OneDrive - Jamia Millia Islamia (A Central University)\Desktop\plm9 project\prime_mmgbsa_new2	prime_mmgbsa_new2-out.maegz	81																				breed-glide-dock_SP
	OTAVA-FRAGMENT-LIBRARY-ligprep_1-.sdf:5439_+_OTAVA-FRAGMENT-LIBRARY-ligprep_1-.sdf:319	106792	breed-glide-dock_SP.474	2023-10-13 17:34:11	2023-10-13 17:34:11			C:\Users\Haider Thaer\OneDrive - Jamia Millia Islamia (A Central University)\Desktop\plm9 project\prime_mmgbsa_new2	prime_mmgbsa_new2-out.maegz	344																				breed-glide-dock_SP
	OTAVA-FRAGMENT-LIBRARY-ligprep_1-.sdf:3367_+_OTAVA-FRAGMENT-LIBRARY-ligprep_1-.sdf:11330	106591	breed-glide-dock_SP.1186	2023-10-13 17:33:31	2023-10-13 17:33:31			C:\Users\Haider Thaer\OneDrive - Jamia Millia Islamia (A Central University)\Desktop\plm9 project\prime_mmgbsa_new2	prime_mmgbsa_new2-out.maegz	143																				breed-glide-dock_SP
	OTAVA-FRAGMENT-LIBRARY-ligprep_1-.sdf:4517_+_OTAVA-FRAGMENT-LIBRARY-ligprep_1-.sdf:5435	106818	breed-glide-dock_SP.994	2023-10-13 17:34:16	2023-10-13 17:34:16			C:\Users\Haider Thaer\OneDrive - Jamia Millia Islamia (A Central University)\Desktop\plm9 project\prime_mmgbsa_new2	prime_mmgbsa_new2-out.maegz	370																				breed-glide-dock_SP
	OTAVA-FRAGMENT-LIBRARY-ligprep_1-.sdf:3480_+_OTAVA-FRAGMENT-LIBRARY-ligprep_1-.sdf:11330	106517	breed-glide-dock_SP.260	2023-10-13 17:33:16	2023-10-13 17:33:16			C:\Users\Haider Thaer\OneDrive - Jamia Millia Islamia (A Central University)\Desktop\plm9 project\prime_mmgbsa_new2	prime_mmgbsa_new2-out.maegz	69																				breed-glide-dock_SP
	OTAVA-FRAGMENT-LIBRARY-ligprep_1-.sdf:9229_+_OTAVA-FRAGMENT-LIBRARY-ligprep_1-.sdf:11269	106616	breed-glide-dock_SP.671	2023-10-13 17:33:36	2023-10-13 17:33:36			C:\Users\Haider Thaer\OneDrive - Jamia Millia Islamia (A Central University)\Desktop\plm9 project\prime_mmgbsa_new2	prime_mmgbsa_new2-out.maegz	168																				breed-glide-dock_SP
	OTAVA-FRAGMENT-LIBRARY-ligprep_1-.sdf:7941_+_OTAVA-FRAGMENT-LIBRARY-ligprep_1-.sdf:10995	106588	breed-glide-dock_SP.170	2023-10-13 17:33:31	2023-10-13 17:33:31			C:\Users\Haider Thaer\OneDrive - Jamia Millia Islamia (A Central University)\Desktop\plm9 project\prime_mmgbsa_new2	prime_mmgbsa_new2-out.maegz	140																				breed-glide-dock_SP
	OTAVA-FRAGMENT-LIBRARY-ligprep_1-.sdf:3902_+_OTAVA-FRAGMENT-LIBRARY-ligprep_1-.sdf:10174	106574	breed-glide-dock_SP.1170	2023-10-13 17:33:28	2023-10-13 17:33:28			C:\Users\Haider Thaer\OneDrive - Jamia Millia Islamia (A Central University)\Desktop\plm9 project\prime_mmgbsa_new2	prime_mmgbsa_new2-out.maegz	126																				breed-glide-dock_SP
	OTAVA-FRAGMENT-LIBRARY-ligprep_1-.sdf:5898_+_OTAVA-FRAGMENT-LIBRARY-ligprep_1-.sdf:572	106633	breed-glide-dock_SP.1070	2023-10-13 17:33:40	2023-10-13 17:33:40			C:\Users\Haider Thaer\OneDrive - Jamia Millia Islamia (A Central University)\Desktop\plm9 project\prime_mmgbsa_new2	prime_mmgbsa_new2-out.maegz	185																				breed-glide-dock_SP
	OTAVA-FRAGMENT-LIBRARY-ligprep_1-.sdf:5323_+_OTAVA-FRAGMENT-LIBRARY-ligprep_1-.sdf:222	106711	breed-glide-dock_SP.810	2023-10-13 17:33:55	2023-10-13 17:33:55			C:\Users\Haider Thaer\OneDrive - Jamia Millia Islamia (A Central University)\Desktop\plm9 project\prime_mmgbsa_new2	prime_mmgbsa_new2-out.maegz	263																				breed-glide-dock_SP
	OTAVA-FRAGMENT-LIBRARY-ligprep_1-.sdf:577_+_OTAVA-FRAGMENT-LIBRARY-ligprep_1-.sdf:574	106471	breed-glide-dock_SP.2552	2023-10-13 17:33:07	2023-10-13 17:33:07			C:\Users\Haider Thaer\OneDrive - Jamia Millia Islamia (A Central University)\Desktop\plm9 project\prime_mmgbsa_new2	prime_mmgbsa_new2-out.maegz	23																				breed-glide-dock_SP
	OTAVA-FRAGMENT-LIBRARY-ligprep_1-.sdf:774_+_OTAVA-FRAGMENT-LIBRARY-ligprep_1-.sdf:6589	106504	breed-glide-dock_SP.270	2023-10-13 17:33:14	2023-10-13 17:33:14			C:\Users\Haider Thaer\OneDrive - Jamia Millia Islamia (A Central University)\Desktop\plm9 project\prime_mmgbsa_new2	prime_mmgbsa_new2-out.maegz	56																				breed-glide-dock_SP
	OTAVA-FRAGMENT-LIBRARY-ligprep_1-.sdf:4811_+_OTAVA-FRAGMENT-LIBRARY-ligprep_1-.sdf:856	106676	breed-glide-dock_SP.1412	2023-10-13 17:33:48	2023-10-13 17:33:48			C:\Users\Haider Thaer\OneDrive - Jamia Millia Islamia (A Central University)\Desktop\plm9 project\prime_mmgbsa_new2	prime_mmgbsa_new2-out.maegz	228																				breed-glide-dock_SP
	OTAVA-FRAGMENT-LIBRARY-ligprep_1-.sdf:3383_+_OTAVA-FRAGMENT-LIBRARY-ligprep_1-.sdf:11269	106753	breed-glide-dock_SP.533	2023-10-13 17:34:04	2023-10-13 17:34:04			C:\Users\Haider Thaer\OneDrive - Jamia Millia Islamia (A Central University)\Desktop\plm9 project\prime_mmgbsa_new2	prime_mmgbsa_new2-out.maegz	305																				breed-glide-dock_SP
	OTAVA-FRAGMENT-LIBRARY-ligprep_1-.sdf:8320_+_OTAVA-FRAGMENT-LIBRARY-ligprep_1-.sdf:11238	106603	breed-glide-dock_SP.913	2023-10-13 17:33:34	2023-10-13 17:33:34			C:\Users\Haider Thaer\OneDrive - Jamia Millia Islamia (A Central University)\Desktop\plm9 project\prime_mmgbsa_new2	prime_mmgbsa_new2-out.maegz	155																				breed-glide-dock_SP
	OTAVA-FRAGMENT-LIBRARY-ligprep_1-.sdf:10174_+_OTAVA-FRAGMENT-LIBRARY-ligprep_1-.sdf:3902	106520	breed-glide-dock_SP.187	2023-10-13 17:33:17	2023-10-13 17:33:17			C:\Users\Haider Thaer\OneDrive - Jamia Millia Islamia (A Central University)\Desktop\plm9 project\prime_mmgbsa_new2	prime_mmgbsa_new2-out.maegz	72																				breed-glide-dock_SP
	OTAVA-FRAGMENT-LIBRARY-ligprep_1-.sdf:3632_+_OTAVA-FRAGMENT-LIBRARY-ligprep_1-.sdf:8474	106636	breed-glide-dock_SP.1027	2023-10-13 17:33:40	2023-10-13 17:33:40			C:\Users\Haider Thaer\OneDrive - Jamia Millia Islamia (A Central University)\Desktop\plm9 project\prime_mmgbsa_new2	prime_mmgbsa_new2-out.maegz	188																				breed-glide-dock_SP
	OTAVA-FRAGMENT-LIBRARY-ligprep_1-.sdf:4417_+_OTAVA-FRAGMENT-LIBRARY-ligprep_1-.sdf:1522	106631	breed-glide-dock_SP.1612	2023-10-13 17:33:39	2023-10-13 17:33:39			C:\Users\Haider Thaer\OneDrive - Jamia Millia Islamia (A Central University)\Desktop\plm9 project\prime_mmgbsa_new2	prime_mmgbsa_new2-out.maegz	183																				breed-glide-dock_SP
	OTAVA-FRAGMENT-LIBRARY-ligprep_1-.sdf:2338_+_OTAVA-FRAGMENT-LIBRARY-ligprep_1-.sdf:139	106565	breed-glide-dock_SP.548	2023-10-13 17:33:26	2023-10-13 17:33:26			C:\Users\Haider Thaer\OneDrive - Jamia Millia Islamia (A Central University)\Desktop\plm9 project\prime_mmgbsa_new2	prime_mmgbsa_new2-out.maegz	117																				breed-glide-dock_SP
	OTAVA-FRAGMENT-LIBRARY-ligprep_1-.sdf:2338_+_OTAVA-FRAGMENT-LIBRARY-ligprep_1-.sdf:139	106566	breed-glide-dock_SP.549	2023-10-13 17:33:26	2023-10-13 17:33:26			C:\Users\Haider Thaer\OneDrive - Jamia Millia Islamia (A Central University)\Desktop\plm9 project\prime_mmgbsa_new2	prime_mmgbsa_new2-out.maegz	118																				breed-glide-dock_SP
	OTAVA-FRAGMENT-LIBRARY-ligprep_1-.sdf:9259_+_OTAVA-FRAGMENT-LIBRARY-ligprep_1-.sdf:10261	106873	breed-glide-dock_SP.1666	2023-10-13 17:34:27	2023-10-13 17:34:27			C:\Users\Haider Thaer\OneDrive - Jamia Millia Islamia (A Central University)\Desktop\plm9 project\prime_mmgbsa_new2	prime_mmgbsa_new2-out.maegz	425																				breed-glide-dock_SP
	OTAVA-FRAGMENT-LIBRARY-ligprep_1-.sdf:4829_+_OTAVA-FRAGMENT-LIBRARY-ligprep_1-.sdf:5695	106543	breed-glide-dock_SP.1493	2023-10-13 17:33:22	2023-10-13 17:33:22			C:\Users\Haider Thaer\OneDrive - Jamia Millia Islamia (A Central University)\Desktop\plm9 project\prime_mmgbsa_new2	prime_mmgbsa_new2-out.maegz	95																				breed-glide-dock_SP
	OTAVA-FRAGMENT-LIBRARY-ligprep_1-.sdf:26_+_OTAVA-FRAGMENT-LIBRARY-ligprep_1-.sdf:10588	106583	breed-glide-dock_SP.22	2023-10-13 17:33:30	2023-10-13 17:33:30			C:\Users\Haider Thaer\OneDrive - Jamia Millia Islamia (A Central University)\Desktop\plm9 project\prime_mmgbsa_new2	prime_mmgbsa_new2-out.maegz	135																				breed-glide-dock_SP
	OTAVA-FRAGMENT-LIBRARY-ligprep_1-.sdf:7817_+_OTAVA-FRAGMENT-LIBRARY-ligprep_1-.sdf:10999	106882	breed-glide-dock_SP.1113	2023-10-13 17:34:29	2023-10-13 17:34:29			C:\Users\Haider Thaer\OneDrive - Jamia Millia Islamia (A Central University)\Desktop\plm9 project\prime_mmgbsa_new2	prime_mmgbsa_new2-out.maegz	434																				breed-glide-dock_SP
	OTAVA-FRAGMENT-LIBRARY-ligprep_1-.sdf:4417_+_OTAVA-FRAGMENT-LIBRARY-ligprep_1-.sdf:3828	106744	breed-glide-dock_SP.418	2023-10-13 17:34:02	2023-10-13 17:34:02			C:\Users\Haider Thaer\OneDrive - Jamia Millia Islamia (A Central University)\Desktop\plm9 project\prime_mmgbsa_new2	prime_mmgbsa_new2-out.maegz	296																				breed-glide-dock_SP
	OTAVA-FRAGMENT-LIBRARY-ligprep_1-.sdf:3632_+_OTAVA-FRAGMENT-LIBRARY-ligprep_1-.sdf:994	106814	breed-glide-dock_SP.2007	2023-10-13 17:34:16	2023-10-13 17:34:16			C:\Users\Haider Thaer\OneDrive - Jamia Millia Islamia (A Central University)\Desktop\plm9 project\prime_mmgbsa_new2	prime_mmgbsa_new2-out.maegz	366																				breed-glide-dock_SP
	OTAVA-FRAGMENT-LIBRARY-ligprep_1-.sdf:3902_+_OTAVA-FRAGMENT-LIBRARY-ligprep_1-.sdf:10174	106501	breed-glide-dock_SP.186	2023-10-13 17:33:13	2023-10-13 17:33:13			C:\Users\Haider Thaer\OneDrive - Jamia Millia Islamia (A Central University)\Desktop\plm9 project\prime_mmgbsa_new2	prime_mmgbsa_new2-out.maegz	53																				breed-glide-dock_SP
	OTAVA-FRAGMENT-LIBRARY-ligprep_1-.sdf:3338_+_OTAVA-FRAGMENT-LIBRARY-ligprep_1-.sdf:1240	106872	breed-glide-dock_SP.3005	2023-10-13 17:34:27	2023-10-13 17:34:27			C:\Users\Haider Thaer\OneDrive - Jamia Millia Islamia (A Central University)\Desktop\plm9 project\prime_mmgbsa_new2	prime_mmgbsa_new2-out.maegz	424																				breed-glide-dock_SP
	OTAVA-FRAGMENT-LIBRARY-ligprep_1-.sdf:3902_+_OTAVA-FRAGMENT-LIBRARY-ligprep_1-.sdf:694	106485	breed-glide-dock_SP.185	2023-10-13 17:33:10	2023-10-13 17:33:10			C:\Users\Haider Thaer\OneDrive - Jamia Millia Islamia (A Central University)\Desktop\plm9 project\prime_mmgbsa_new2	prime_mmgbsa_new2-out.maegz	37																				breed-glide-dock_SP
	OTAVA-FRAGMENT-LIBRARY-ligprep_1-.sdf:7539_+_OTAVA-FRAGMENT-LIBRARY-ligprep_1-.sdf:6110	106541	breed-glide-dock_SP.105	2023-10-13 17:33:21	2023-10-13 17:33:21			C:\Users\Haider Thaer\OneDrive - Jamia Millia Islamia (A Central University)\Desktop\plm9 project\prime_mmgbsa_new2	prime_mmgbsa_new2-out.maegz	93																				breed-glide-dock_SP
	OTAVA-FRAGMENT-LIBRARY-ligprep_1-.sdf:7539_+_OTAVA-FRAGMENT-LIBRARY-ligprep_1-.sdf:3474	106525	breed-glide-dock_SP.952	2023-10-13 17:33:18	2023-10-13 17:33:18			C:\Users\Haider Thaer\OneDrive - Jamia Millia Islamia (A Central University)\Desktop\plm9 project\prime_mmgbsa_new2	prime_mmgbsa_new2-out.maegz	77																				breed-glide-dock_SP
	OTAVA-FRAGMENT-LIBRARY-ligprep_1-.sdf:4811_+_OTAVA-FRAGMENT-LIBRARY-ligprep_1-.sdf:8052	106473	breed-glide-dock_SP.31	2023-10-13 17:33:08	2023-10-13 17:33:08			C:\Users\Haider Thaer\OneDrive - Jamia Millia Islamia (A Central University)\Desktop\plm9 project\prime_mmgbsa_new2	prime_mmgbsa_new2-out.maegz	25																				breed-glide-dock_SP
	OTAVA-FRAGMENT-LIBRARY-ligprep_1-.sdf:3631_+_OTAVA-FRAGMENT-LIBRARY-ligprep_1-.sdf:619	106527	breed-glide-dock_SP.216	2023-10-13 17:33:18	2023-10-13 17:33:18			C:\Users\Haider Thaer\OneDrive - Jamia Millia Islamia (A Central University)\Desktop\plm9 project\prime_mmgbsa_new2	prime_mmgbsa_new2-out.maegz	79																				breed-glide-dock_SP
	OTAVA-FRAGMENT-LIBRARY-ligprep_1-.sdf:393_+_OTAVA-FRAGMENT-LIBRARY-ligprep_1-.sdf:4479	106858	breed-glide-dock_SP.752	2023-10-13 17:34:24	2023-10-13 17:34:24			C:\Users\Haider Thaer\OneDrive - Jamia Millia Islamia (A Central University)\Desktop\plm9 project\prime_mmgbsa_new2	prime_mmgbsa_new2-out.maegz	410																				breed-glide-dock_SP
	OTAVA-FRAGMENT-LIBRARY-ligprep_1-.sdf:1521_+_OTAVA-FRAGMENT-LIBRARY-ligprep_1-.sdf:317	106652	breed-glide-dock_SP.465	2023-10-13 17:33:43	2023-10-13 17:33:43			C:\Users\Haider Thaer\OneDrive - Jamia Millia Islamia (A Central University)\Desktop\plm9 project\prime_mmgbsa_new2	prime_mmgbsa_new2-out.maegz	204																				breed-glide-dock_SP
	OTAVA-FRAGMENT-LIBRARY-ligprep_1-.sdf:10261_+_OTAVA-FRAGMENT-LIBRARY-ligprep_1-.sdf:10999	106642	breed-glide-dock_SP.1821	2023-10-13 17:33:41	2023-10-13 17:33:41			C:\Users\Haider Thaer\OneDrive - Jamia Millia Islamia (A Central University)\Desktop\plm9 project\prime_mmgbsa_new2	prime_mmgbsa_new2-out.maegz	194																				breed-glide-dock_SP
	OTAVA-FRAGMENT-LIBRARY-ligprep_1-.sdf:3833_+_OTAVA-FRAGMENT-LIBRARY-ligprep_1-.sdf:10877	106569	breed-glide-dock_SP.2171	2023-10-13 17:33:27	2023-10-13 17:33:27			C:\Users\Haider Thaer\OneDrive - Jamia Millia Islamia (A Central University)\Desktop\plm9 project\prime_mmgbsa_new2	prime_mmgbsa_new2-out.maegz	121																				breed-glide-dock_SP
	OTAVA-FRAGMENT-LIBRARY-ligprep_1-.sdf:2863_+_OTAVA-FRAGMENT-LIBRARY-ligprep_1-.sdf:4417	106757	breed-glide-dock_SP.161	2023-10-13 17:34:04	2023-10-13 17:34:04			C:\Users\Haider Thaer\OneDrive - Jamia Millia Islamia (A Central University)\Desktop\plm9 project\prime_mmgbsa_new2	prime_mmgbsa_new2-out.maegz	309																				breed-glide-dock_SP
	OTAVA-FRAGMENT-LIBRARY-ligprep_1-.sdf:4352_+_OTAVA-FRAGMENT-LIBRARY-ligprep_1-.sdf:8289	106790	breed-glide-dock_SP.489	2023-10-13 17:34:11	2023-10-13 17:34:11			C:\Users\Haider Thaer\OneDrive - Jamia Millia Islamia (A Central University)\Desktop\plm9 project\prime_mmgbsa_new2	prime_mmgbsa_new2-out.maegz	342																				breed-glide-dock_SP
[truncated: 217 more columns]
