# Supplementary material for: Fragment-based virtual screening identifies novel leads against Plasmepsin IX (PlmIX) of Plasmodium falciparum: Homology modeling, molecular docking, and simulation approaches
Source: Front Pharmacol. 2024 May 23;15:1387629. doi: 10.3389/fphar.2024.1387629 (PMC11153788; doi:10.3389/fphar.2024.1387629)
Supplement: Supplementary file 1 [file DataSheet1.ZIP › plm9 suplementery files/swissadme.csv]

Molecule	Canonical SMILES	Formula	MW	#Heavy atoms	#Aromatic heavy atoms	Fraction Csp3	#Rotatable bonds	#H-bond acceptors	#H-bond donors	MR	TPSA	iLOGP	XLOGP3	WLOGP	MLOGP	Silicos-IT Log P	Consensus Log P	ESOL Log S	ESOL Solubility (mg/ml)	ESOL Solubility (mol/l)	ESOL Class	Ali Log S	Ali Solubility (mg/ml)	Ali Solubility (mol/l)	Ali Class	Silicos-IT LogSw	Silicos-IT Solubility (mg/ml)	Silicos-IT Solubility (mol/l)	Silicos-IT class	GI absorption	BBB permeant	Pgp substrate	CYP1A2 inhibitor	CYP2C19 inhibitor	CYP2C9 inhibitor	CYP2D6 inhibitor	CYP3A4 inhibitor	log Kp (cm/s)	Lipinski #violations	Ghose #violations	Veber #violations	Egan #violations	Muegge #violations	Bioavailability Score	PAINS #alerts	Brenk #alerts	Leadlikeness #violations	Synthetic Accessibility
Molecule 1	O=C(Nc1nc2c(s1)cccc2)CCc1sc(c(n1)c1ccccc1)C	C20H17N3OS2	379.50	26	20	0.15	6	3	1	109.30	111.36	3.38	4.91	5.11	2.53	6.63	4.51	-5.46	1.32e-03	3.47e-06	Moderately soluble	-6.98	3.93e-05	1.04e-07	Poorly soluble	-8.04	3.49e-06	9.18e-09	Poorly soluble	High	No	Yes	Yes	Yes	Yes	Yes	Yes	-5.13	0	0	0	0	0	0.55	0	0	2	3.33
Molecule 2	CC(=O)Nc1ncc(s1)Cc1ccc(cc1)C(C)C	C15H18N2OS	274.38	19	11	0.33	5	2	1	80.46	70.23	2.48	3.55	3.62	2.44	4.61	3.34	-3.88	3.65e-02	1.33e-04	Soluble	-4.71	5.35e-03	1.95e-05	Moderately soluble	-5.43	1.03e-03	3.75e-06	Moderately soluble	High	Yes	No	Yes	Yes	Yes	Yes	No	-5.45	0	0	0	0	0	0.55	0	0	1	2.96
Molecule 3	COc1cccc(c1)NC(=O)CN1C(=O)c2c(C1=O)cccc2	C17H14N2O4	310.30	23	12	0.12	5	4	1	87.05	75.71	2.39	1.77	1.36	1.86	2.01	1.88	-2.94	3.60e-01	1.16e-03	Soluble	-2.98	3.27e-01	1.05e-03	Soluble	-5.10	2.48e-03	8.00e-06	Moderately soluble	High	No	No	No	No	No	No	No	-6.94	0	0	0	0	0	0.55	0	1	0	2.09
Molecule 4	CN(C(=O)c1cnn(c1Cl)c1ccccc1NC(=O)c1cn(C)c(=O)c2c1cccc2)C	C23H20ClN5O3	449.89	32	21	0.13	6	4	1	123.71	89.23	3.45	2.46	3.14	2.56	2.42	2.81	-4.27	2.42e-02	5.39e-05	Moderately soluble	-3.98	4.74e-02	1.05e-04	Soluble	-6.77	7.68e-05	1.71e-07	Poorly soluble	High	No	No	No	No	Yes	No	Yes	-7.30	0	0	0	0	0	0.55	0	0	1	3.23
Molecule 5	C[C@H](c1nc2c([nH]1)cccc2)NC(=O)c1cc2c(n1C)cco2	C17H16N4O2	308.33	23	17	0.18	4	3	2	87.41	75.85	2.67	2.26	2.81	1.20	2.58	2.30	-3.46	1.07e-01	3.48e-04	Soluble	-3.49	9.99e-02	3.24e-04	Soluble	-5.51	9.51e-04	3.08e-06	Moderately soluble	High	Yes	Yes	Yes	Yes	Yes	Yes	Yes	-6.58	0	0	0	0	0	0.55	0	0	0	3.22
Molecule 6	N#C[C@@H](c1nc2c([nH]1)cccc2)C(=O)Nc1ccc(cc1)Cl	C16H11ClN4O	310.74	22	15	0.06	4	3	2	84.46	81.57	1.95	3.46	3.27	1.79	3.32	2.76	-4.19	2.02e-02	6.50e-05	Moderately soluble	-4.85	4.34e-03	1.40e-05	Moderately soluble	-6.16	2.13e-04	6.87e-07	Poorly soluble	High	No	No	Yes	Yes	Yes	Yes	Yes	-5.74	0	0	0	0	0	0.55	0	0	0	2.53
Molecule 7	Fc1ccc(cc1)[C@H](c1sc2c(c1C)c(=O)n(cn2)CC(=O)c1ccccc1)O	C22H17FN2O3S	408.45	29	21	0.14	5	5	1	110.40	100.43	3.01	3.62	3.97	2.55	5.52	3.73	-4.86	5.65e-03	1.38e-05	Moderately soluble	-5.42	1.56e-03	3.83e-06	Moderately soluble	-7.12	3.09e-05	7.57e-08	Poorly soluble	High	No	No	No	No	Yes	No	Yes	-6.22	0	0	0	0	0	0.55	0	0	2	3.83
Molecule 8	Clc1cccc(c1)c1n[nH]c(cc1=O)N[C@@H](c1ccccc1)C	C18H16ClN3O	325.79	23	18	0.11	4	2	2	93.90	57.78	3.00	4.24	3.75	2.96	4.51	3.69	-4.85	4.64e-03	1.42e-05	Moderately soluble	-5.16	2.23e-03	6.85e-06	Moderately soluble	-7.67	6.92e-06	2.12e-08	Poorly soluble	High	Yes	No	Yes	Yes	Yes	Yes	Yes	-5.28	0	0	0	0	0	0.55	0	0	1	3.19
Molecule 9	Fc1ccc(cc1)Nc1[nH]nc(c(=O)n1)c1cccc(c1)C	C16H13FN4O	296.30	22	18	0.06	3	4	2	82.56	70.67	2.12	2.83	3.44	2.62	3.67	2.94	-3.87	4.02e-02	1.36e-04	Soluble	-3.97	3.16e-02	1.07e-04	Soluble	-6.93	3.48e-05	1.17e-07	Poorly soluble	High	Yes	No	Yes	No	No	No	No	-6.10	0	0	0	0	0	0.55	0	0	0	3.05
Molecule 10	COc1cc(ccc1O)/C=[N+](/[C@H](N1Cc2c(C1=O)cccc2)C(C)C)\[O-]	C20H22N2O4	354.40	26	12	0.30	5	4	1	105.58	78.52	3.24	2.75	2.44	2.77	1.73	2.59	-3.78	5.86e-02	1.65e-04	Soluble	-4.05	3.13e-02	8.83e-05	Moderately soluble	-4.59	9.05e-03	2.55e-05	Moderately soluble	High	No	No	No	No	Yes	No	No	-6.51	0	0	0	0	0	0.55	0	3	1	3.57
Molecule 11	Cc1ccc(cc1)C(=O)C[C@@]1(O)C(=O)Nc2c1cc(F)cc2	C17H14FNO3	299.30	22	12	0.18	3	4	2	82.23	66.40	2.16	2.37	2.29	1.94	3.64	2.48	-3.39	1.21e-01	4.03e-04	Soluble	-3.40	1.18e-01	3.94e-04	Soluble	-5.83	4.44e-04	1.48e-06	Moderately soluble	High	Yes	No	No	No	No	Yes	No	-6.44	0	0	0	0	0	0.55	0	0	0	2.78
Molecule 12	C[C@@H](c1nc2c([nH]1)cccc2)NC(=O)c1ccc(c(c1)Cl)C	C17H16ClN3O	313.78	22	15	0.18	4	2	2	88.36	57.78	2.58	3.69	3.69	2.93	4.32	3.44	-4.35	1.40e-02	4.46e-05	Moderately soluble	-4.59	8.00e-03	2.55e-05	Moderately soluble	-6.85	4.43e-05	1.41e-07	Poorly soluble	High	Yes	No	Yes	Yes	Yes	Yes	Yes	-5.59	0	0	0	0	0	0.55	0	0	1	2.59
Molecule 13	Oc1ccccc1Nc1nc(nc2c1CCC2)c1ccc(c(c1)N)C	C20H20N4O	332.40	25	18	0.20	3	3	3	101.03	84.06	2.79	3.76	3.98	2.83	3.58	3.39	-4.60	8.26e-03	2.49e-05	Moderately soluble	-5.22	2.01e-03	6.05e-06	Moderately soluble	-6.99	3.38e-05	1.02e-07	Poorly soluble	High	No	Yes	Yes	No	No	Yes	Yes	-5.66	0	0	0	0	0	0.55	0	2	1	3.15
Molecule 14	Cc1cc2nc(cn2cc1N)c1ccccc1	C14H13N3	223.27	17	15	0.07	1	1	1	70.00	43.32	2.29	3.11	2.90	1.93	2.22	2.49	-3.77	3.79e-02	1.70e-04	Soluble	-3.69	4.58e-02	2.05e-04	Soluble	-4.64	5.14e-03	2.30e-05	Moderately soluble	High	Yes	Yes	Yes	Yes	No	Yes	Yes	-5.45	0	0	0	0	0	0.55	0	0	1	2.31
Molecule 15	O=C(C1CCCCC1)NNC(=O)[C@H](N1Cc2c(C1=O)cccc2)C(C)C	C20H27N3O3	357.45	26	6	0.55	7	3	2	103.07	78.51	3.19	3.25	1.86	2.39	2.34	2.61	-3.81	5.51e-02	1.54e-04	Soluble	-4.57	9.57e-03	2.68e-05	Moderately soluble	-4.44	1.30e-02	3.65e-05	Moderately soluble	High	No	Yes	No	Yes	Yes	No	Yes	-6.17	0	0	0	0	0	0.55	0	0	1	3.43
Molecule 16	Cc1ccc(cc1)C(=O)C[C@@]1(O)C(=O)Nc2c1cccc2	C17H15NO3	281.31	21	12	0.18	3	3	2	82.27	66.40	2.14	2.27	1.73	1.56	3.23	2.18	-3.24	1.62e-01	5.77e-04	Soluble	-3.30	1.41e-01	5.00e-04	Soluble	-5.56	7.80e-04	2.77e-06	Moderately soluble	High	Yes	No	No	No	No	Yes	No	-6.40	0	0	0	0	0	0.55	0	0	0	2.61
Molecule 17	C[C@@H](c1nc2c([nH]1)cccc2)NC(=O)c1ccccn1	C15H14N4O	266.30	20	15	0.13	4	3	2	76.18	70.67	1.88	1.96	2.12	1.10	2.62	1.94	-3.02	2.56e-01	9.62e-04	Soluble	-3.07	2.27e-01	8.53e-04	Soluble	-5.49	8.56e-04	3.21e-06	Moderately soluble	High	Yes	No	No	Yes	No	Yes	No	-6.53	0	0	0	0	0	0.55	0	0	0	2.35
Molecule 18	O=C([C@@H](c1ccc(cc1)C(C)(C)C)O)Nc1ccc(cn1)Cl	C17H19ClN2O2	318.80	22	12	0.29	5	3	2	88.48	62.22	2.59	3.70	3.19	2.14	3.57	3.04	-4.22	1.92e-02	6.01e-05	Moderately soluble	-4.70	6.40e-03	2.01e-05	Moderately soluble	-5.82	4.80e-04	1.51e-06	Moderately soluble	High	Yes	No	Yes	Yes	No	Yes	Yes	-5.62	0	0	0	0	0	0.55	0	0	1	2.81
Molecule 19	Fc1ccc2n(c1)cc(n2)c1ccc2c(c1)CCCN2	C16H14FN3	267.30	20	15	0.19	1	2	1	80.49	29.33	2.80	3.90	3.35	2.82	3.27	3.23	-4.44	9.63e-03	3.60e-05	Moderately soluble	-4.21	1.63e-02	6.11e-05	Moderately soluble	-5.76	4.59e-04	1.72e-06	Moderately soluble	High	Yes	Yes	Yes	No	No	Yes	Yes	-5.16	0	0	0	0	0	0.55	0	0	1	2.50
Molecule 20	O=C(Nc1ccc(cc1)Cl)CCC(=O)c1ccccc1	C16H14ClNO2	287.74	20	12	0.12	6	2	1	80.29	46.17	2.75	2.97	3.75	3.07	3.87	3.28	-3.54	8.24e-02	2.86e-04	Soluble	-3.60	7.18e-02	2.50e-04	Soluble	-6.28	1.50e-04	5.21e-07	Poorly soluble	High	Yes	No	Yes	Yes	Yes	Yes	Yes	-5.95	0	0	0	0	0	0.55	0	0	0	1.65
